# Supplementary material for: A statistical approach to identify, monitor, and manage incomplete curated data sets
Source: BMC Bioinformatics. 2018 Apr 2;19:110. doi: 10.1186/s12859-018-2121-6 (PMC5879614; doi:10.1186/s12859-018-2121-6)
Supplement: Supplementary file 2 — The MachineLearningReport.txt file. (TXT 2317 kb) [file 12859_2018_2121_MOESM2_ESM.txt]

ZDB GENE ID	symbol	name	# journal pubs with direct GO attribution	# journal pubs with direct xpat attribution	# GO annotations	# expression annotations
ZDB-GENE-000112-32	couptf3	chicken ovalbumin upstream promoter transcription factor 3	0	0	0	0
ZDB-GENE-000112-40	ppara2	peroxisome proliferator activated receptor alpha 2	0	0	0	0
ZDB-GENE-000125-4	dlc	deltaC	18	80	53	205
ZDB-GENE-000128-8	dbx1a	developing brain homeobox 1a	1	34	12	80
ZDB-GENE-000201-9	anos1a	anosmin 1a	2	6	9	17
ZDB-GENE-000208-18	urod	uroporphyrinogen decarboxylase	1	3	15	6
ZDB-GENE-000208-23	col11a2	collagen, type XI, alpha 2	1	6	6	12
ZDB-GENE-000208-4	zic1	zic family member 1 (odd-paired homolog, Drosophila)	3	38	13	100
ZDB-GENE-000209-3	robo1	roundabout, axon guidance receptor, homolog 1 (Drosophila)	2	9	8	12
ZDB-GENE-000210-13	nccrp1	non-specific cytotoxic cell receptor protein 1	0	1	2	4
ZDB-GENE-000210-19	rbp4	retinol binding protein 4, plasma	1	6	9	23
ZDB-GENE-000210-23	meis2b	Meis homeobox 2b	1	6	11	11
ZDB-GENE-000210-31	vdra	vitamin D (1,25- dihydroxyvitamin D3) receptor a	7	3	39	9
ZDB-GENE-000210-34	nme3	NME/NM23 nucleoside diphosphate kinase 3	0	1	17	2
ZDB-GENE-000210-7	twist3	twist3	0	4	1	7
ZDB-GENE-000308-1	igf2bp3	insulin-like growth factor 2 mRNA binding protein 3	1	2	14	3
ZDB-GENE-000322-3	tnnt3a	troponin T type 3a (skeletal, fast)	1	2	8	5
ZDB-GENE-000322-6	mylz3	myosin, light polypeptide 3, skeletal muscle	0	1	1	2
ZDB-GENE-000328-3	fzd8a	frizzled class receptor 8a	3	9	19	21
ZDB-GENE-000329-1	actb1	actin, beta 1	0	29	10	46
ZDB-GENE-000329-13	or103-1	odorant receptor, family C, subfamily 103, member 1	0	6	21	10
ZDB-GENE-000329-16	or111-1	odorant receptor, family D, subfamily 111, member 1	0	2	21	9
ZDB-GENE-000329-3	actb2	actin, beta 2	0	13	10	16
ZDB-GENE-000329-9	actn3a	actinin alpha 3a	0	4	3	7
ZDB-GENE-000330-4	stx1b	syntaxin 1B	1	0	22	1
ZDB-GENE-000330-8	coil	coilin p80	1	1	2	5
ZDB-GENE-000403-2	axin2	axin 2 (conductin, axil)	1	28	24	82
ZDB-GENE-000405-5	pbx2	pre-B-cell leukemia homeobox 2	4	0	18	1
ZDB-GENE-000406-3	plrdgb	PITP-less RdgB-like protein	0	0	3	1
ZDB-GENE-000406-8	mespaa	mesoderm posterior aa	2	27	4	77
ZDB-GENE-000412-1	bdnf	brain-derived neurotrophic factor	3	12	14	33
ZDB-GENE-000427-10	spon1b	spondin 1b	1	10	1	29
ZDB-GENE-000427-4	valopa	vertebrate ancient long opsin a	0	5	25	8
ZDB-GENE-000427-9	spon1a	spondin 1a	0	5	1	10
ZDB-GENE-000502-1	bmpr1aa	bone morphogenetic protein receptor, type IAa	4	6	41	8
ZDB-GENE-000509-2	arntl2	aryl hydrocarbon receptor nuclear translocator-like 2	4	3	16	5
ZDB-GENE-000511-1	hand2	heart and neural crest derivatives expressed 2	12	84	35	220
ZDB-GENE-000511-4	dap1b	death associated protein 1b	0	0	4	1
ZDB-GENE-000511-7	mcl1a	myeloid cell leukemia 1a	3	5	26	11
ZDB-GENE-000517-1	fgd	faciogenital dysplasia	0	1	4	2
ZDB-GENE-000526-1	hey2	hes-related family bHLH transcription factor with YRPW motif 2	9	33	23	79
ZDB-GENE-000607-1	pcdh18a	protocadherin 18a	1	2	15	5
ZDB-GENE-000607-14	id:ibd2170	id:ibd2170	0	0	0	1
ZDB-GENE-000607-18	id:ibd5096	id:ibd5096	0	0	0	1
ZDB-GENE-000607-21	slc7a6	solute carrier family 7 (amino acid transporter light chain, y+L system), member 6	0	0	12	1
ZDB-GENE-000607-24	id:ibd5025	id:ibd5025	0	0	0	1
ZDB-GENE-000607-29	id:ibd5038	id:ibd5038	0	0	0	1
ZDB-GENE-000607-34	id:ibd1380	id:ibd1380	0	0	0	0
ZDB-GENE-000607-44	id:ibd2966	id:ibd2966	0	0	0	0
ZDB-GENE-000607-47	id:ibd5066	id:ibd5066	0	0	0	0
ZDB-GENE-000607-5	id:ibd5021	id:ibd5021	0	0	0	0
ZDB-GENE-000607-52	kat6b	K(lysine) acetyltransferase 6B	0	0	11	1
ZDB-GENE-000607-58	tmem136a	transmembrane protein 136a	0	0	3	1
ZDB-GENE-000607-62	id:ibd5052	id:ibd5052	0	0	0	1
ZDB-GENE-000607-70	hey1	hes-related family bHLH transcription factor with YRPW motif 1	0	12	11	34
ZDB-GENE-000607-73	id:ibd1043	id:ibd1043	0	0	0	1
ZDB-GENE-000607-78	hccsb	holocytochrome c synthase b	0	0	5	2
ZDB-GENE-000607-81	id:ibd5055	id:ibd5055	0	0	0	0
ZDB-GENE-000616-1	badb	BCL2-associated agonist of cell death b	5	5	10	12
ZDB-GENE-000616-13	appa	amyloid beta (A4) precursor protein a	3	3	13	7
ZDB-GENE-000616-16	hsf1	heat shock transcription factor 1	2	4	17	6
ZDB-GENE-000616-4	apaf1	apoptotic peptidase activating factor 1	0	1	14	2
ZDB-GENE-000616-8	prph2a	peripherin 2a (retinal degeneration, slow)	0	1	10	1
ZDB-GENE-000622-1	gata6	GATA binding protein 6	6	46	30	105
ZDB-GENE-000627-2	adarb1a	adenosine deaminase, RNA-specific, B1a	1	1	8	2
ZDB-GENE-000629-3	ybx1	Y box binding protein 1	1	2	10	5
ZDB-GENE-000710-2	gpr85	G protein-coupled receptor 85	0	0	13	1
ZDB-GENE-000710-5	WITHDRAWN:cripto	WITHDRAWN:cripto	0	0	0	0
ZDB-GENE-000713-1	casp8	caspase 8, apoptosis-related cysteine peptidase	4	12	14	24
ZDB-GENE-000822-1	hoxc6b	homeobox C6b	0	1	16	3
ZDB-GENE-000822-4	hoxc13a	homeobox C13a	1	3	14	9
ZDB-GENE-000823-1	hoxa9a	homeobox A9a	0	14	15	31
ZDB-GENE-000823-4	hoxa4a	homeobox A4a	0	5	19	11
ZDB-GENE-000823-7	hoxb6b	homeobox B6b	0	9	20	21
ZDB-GENE-000828-1	scn8aa	sodium channel, voltage gated, type VIII, alpha subunit a	5	12	38	23
ZDB-GENE-000831-2	fth1a	ferritin, heavy polypeptide 1a	0	2	10	8
ZDB-GENE-000831-5	cd81a	CD81 molecule a	0	0	8	0
ZDB-GENE-000906-1	sptb	spectrin, beta, erythrocytic	2	2	7	3
ZDB-GENE-000906-4	fzd9b	frizzled class receptor 9b	0	2	15	2
ZDB-GENE-000926-1	atoh7	atonal bHLH transcription factor 7	8	48	23	119
ZDB-GENE-001019-1	robo2	roundabout, axon guidance receptor, homolog 2 (Drosophila)	11	17	33	28
ZDB-GENE-001030-3	pax8	paired box 8	4	32	19	94
ZDB-GENE-001101-1	nos1	nitric oxide synthase 1 (neuronal)	3	7	41	14
ZDB-GENE-001103-3	fezf2	FEZ family zinc finger 2	9	17	29	31
ZDB-GENE-001106-1	wnt3a	wingless-type MMTV integration site family, member 3A	6	25	30	44
ZDB-GENE-001106-3	nitr1i	novel immune-type receptor 1i	0	1	2	2
ZDB-GENE-001106-6	nitr2b	novel immune-type receptor 2b	0	0	2	1
ZDB-GENE-001120-2	stard3	StAR-related lipid transfer (START) domain containing 3	0	1	10	3
ZDB-GENE-001127-2	atp1b2a	ATPase, Na+/K+ transporting, beta 2a polypeptide	0	1	7	4
ZDB-GENE-001128-1	efna5a	ephrin-A5a	0	12	9	35
ZDB-GENE-001201-3	vtg4	vitellogenin 4	0	4	17	5
ZDB-GENE-001201-6	vtg7	vitellogenin 7	0	4	16	5
ZDB-GENE-001205-2	aox5	aldehyde oxidase 5	1	17	34	39
ZDB-GENE-001206-2	lbx2	ladybird homeobox 2	1	6	11	13
ZDB-GENE-001207-4	sera	serrateA	0	0	0	0
ZDB-GENE-001208-2	psmb10	proteasome subunit beta 10	0	0	18	1
ZDB-GENE-001212-1	atp1a1a.1	ATPase, Na+/K+ transporting, alpha 1a polypeptide, tandem duplicate 1	10	10	78	26
ZDB-GENE-001212-4	atp1a1a.4	ATPase, Na+/K+ transporting, alpha 1a polypeptide, tandem duplicate 4	0	10	27	26
ZDB-GENE-001212-7	atp1a3a	ATPase, Na+/K+ transporting, alpha 3a polypeptide	1	2	30	5
ZDB-GENE-001221-1	nrf1	nuclear respiratory factor 1	3	1	18	3
ZDB-GENE-001228-2	s1pr1	sphingosine-1-phosphate receptor 1	4	3	33	7
ZDB-GENE-010102-1	dcn	decorin	1	3	10	8
ZDB-GENE-010110-1	hsd17b8	hydroxysteroid (17-beta) dehydrogenase 8	0	0	1	0
ZDB-GENE-010110-4	zbtb22b	zinc finger and BTB domain containing 22b	0	0	2	1
ZDB-GENE-010112-3	mhc1uca	major histocompatibility complex class I UCA	0	0	0	0
ZDB-GENE-010116-11	psmb9c	proteasome subunit beta 9c	0	0	3	0
ZDB-GENE-010116-4	mhc2dcb-rs3	major histocompatibility complex class II DCB gene, related sequence 3	0	0	0	0
ZDB-GENE-010116-7	mhc2dea	major histocompatibility complex class II DEA gene	0	0	0	0
ZDB-GENE-010122-1	fgf8b	fibroblast growth factor 8 b	0	5	9	11
ZDB-GENE-010126-2	ntrk2b	neurotrophic tyrosine kinase, receptor, type 2b	1	4	36	8
ZDB-GENE-010129-1	klf17	Kruppel-like factor 17	4	17	17	49
ZDB-GENE-010131-1	rgl2	ral guanine nucleotide dissociation stimulator-like 2	0	1	6	2
ZDB-GENE-010131-6	mdkb	midkine b	4	9	10	26
ZDB-GENE-010201-1	six4b	SIX homeobox 4b	0	13	8	43
ZDB-GENE-010202-1	mapk8b	mitogen-activated protein kinase 8b	1	6	24	14
ZDB-GENE-010219-1	gcga	glucagon a	3	36	15	127
ZDB-GENE-010226-2	gfra1a	gdnf family receptor alpha 1a	1	5	4	6
ZDB-GENE-010302-2	foxc1b	forkhead box C1b	5	5	28	18
ZDB-GENE-010306-2	hsd3b	hydroxy-delta-5-steroid dehydrogenase, 3 beta	0	1	3	8
ZDB-GENE-010308-1	or102-5	odorant receptor, family C, subfamily 102, member 5	0	0	17	0
ZDB-GENE-010308-12	or111-8	odorant receptor, family D, subfamily 111, member 8	0	0	21	0
ZDB-GENE-010308-17	or111-3	odorant receptor, family D, subfamily 111, member 3	0	1	21	1
ZDB-GENE-010308-22	or119-2	odorant receptor, family F, subfamily 119, member 2	0	1	21	1
ZDB-GENE-010308-5	or102-1	odorant receptor, family C, subfamily 102, member 1	0	3	17	3
ZDB-GENE-010309-2	or115-1	odorant receptor, family F, subfamily 115, member 1	0	0	21	0
ZDB-GENE-010319-1	dvl3a	dishevelled segment polarity protein 3a	4	1	17	2
ZDB-GENE-010319-12	id:ibd2217	id:ibd2217	0	0	0	1
ZDB-GENE-010319-23	id:ibd2007	id:ibd2007	0	0	0	1
ZDB-GENE-010319-28	id:ibd5101	id:ibd5101	0	0	0	1
ZDB-GENE-010319-35	pard6gb	par-6 family cell polarity regulator gamma b	5	1	17	4
ZDB-GENE-010319-39	id:ibd2795	id:ibd2795	0	0	0	0
ZDB-GENE-010319-7	id:ibd2538	id:ibd2538	0	0	0	0
ZDB-GENE-010320-2	cdk7	cyclin-dependent kinase 7	0	2	12	6
ZDB-GENE-010323-2	id:ibd2508	id:ibd2508	0	0	0	1
ZDB-GENE-010323-8	id:ibd2710	id:ibd2710	0	0	0	0
ZDB-GENE-010328-11	cldn1	claudin 1	0	1	13	2
ZDB-GENE-010328-14	cldn12	claudin 12	0	1	2	2
ZDB-GENE-010328-17	bcl7bb	B-cell CLL/lymphoma 7B, b	0	0	3	1
ZDB-GENE-010328-2	cldnb	claudin b	2	10	12	18
ZDB-GENE-010328-4	cldnd	claudin d	0	1	14	3
ZDB-GENE-010328-7	cldng	claudin g	0	2	15	8
ZDB-GENE-010403-1	crx	cone-rod homeobox	3	30	21	74
ZDB-GENE-010406-2	meis3	myeloid ecotropic viral integration site 3	5	14	21	36
ZDB-GENE-010406-5	dhfr	dihydrofolate reductase	4	3	22	9
ZDB-GENE-010412-1	six2a	SIX homeobox 2a	1	2	10	3
ZDB-GENE-010426-1	dmd	dystrophin	13	27	28	68
ZDB-GENE-010426-4	cry1ba	cryptochrome circadian clock 1ba	2	8	3	21
ZDB-GENE-010426-7	cry4	cryptochrome circadian clock 4	2	3	3	7
ZDB-GENE-010430-3	mut	methylmalonyl CoA mutase	0	0	17	0
ZDB-GENE-010501-1	nfya	nuclear transcription factor Y, alpha	0	1	4	1
ZDB-GENE-010501-5	bag6	BCL2-associated athanogene 6	0	0	0	1
ZDB-GENE-010502-1	hmga1a	high mobility group AT-hook 1a	1	1	14	5
ZDB-GENE-010504-1	nr5a1a	nuclear receptor subfamily 5, group A, member 1a	5	22	35	58
ZDB-GENE-010509-1	bco2l	beta-carotene 15, 15-dioxygenase 2, like	1	2	9	4
ZDB-GENE-010525-1	slc4a1a	solute carrier family 4 (anion exchanger), member 1a (Diego blood group)	5	15	30	42
ZDB-GENE-010605-2	mafa	v-maf avian musculoaponeurotic fibrosarcoma oncogene homolog a (paralog a)	0	2	19	12
ZDB-GENE-010605-5	apom	apolipoprotein M	0	1	6	2
ZDB-GENE-010607-2	igf1	insulin-like growth factor 1	4	20	13	37
ZDB-GENE-010608-2	neurod6b	neuronal differentiation 6b	0	5	11	12
ZDB-GENE-010611-1	cebp1	CCAAT/enhancer binding protein (C/EBP) 1	1	6	12	23
ZDB-GENE-010618-1	efnb2b	ephrin-B2b	1	1	10	2
ZDB-GENE-010619-1	cx44.2	connexin 44.2	0	2	9	3
ZDB-GENE-010620-1	nots	nothepsin	0	3	15	5
ZDB-GENE-010622-2	zp2.3	zona pellucida glycoprotein 2, tandem duplicate 3	0	1	2	1
ZDB-GENE-010702-1	lmo4a	LIM domain only 4a	1	3	7	9
ZDB-GENE-010713-1	lect1	leukocyte cell derived chemotaxin 1	0	4	9	11
ZDB-GENE-010716-3	lcat	lecithin-cholesterol acyltransferase	0	0	2	0
ZDB-GENE-010718-1	atp1b2b	ATPase, Na+/K+ transporting, beta 2b polypeptide	2	5	18	12
ZDB-GENE-010724-11	ppp1r12c	protein phosphatase 1, regulatory subunit 12C	0	0	5	1
ZDB-GENE-010724-14	ceacam1	carcinoembryonic antigen-related cell adhesion molecule 1	0	0	0	0
ZDB-GENE-010724-17	erf	Ets2 repressor factor	0	0	11	0
ZDB-GENE-010724-3	sec22ba	SEC22 homolog B, vesicle trafficking protein a	0	0	19	1
ZDB-GENE-010724-6	fh	fumarate hydratase	0	0	19	1
ZDB-GENE-010724-9	arpc4	actin related protein 2/3 complex, subunit 4	0	0	0	1
ZDB-GENE-010730-1	bcl2l1	bcl2-like 1	7	10	28	23
ZDB-GENE-010803-1	sim2	single-minded family bHLH transcription factor 2	0	1	11	3
ZDB-GENE-010814-1	f7	coagulation factor VII	1	2	19	9
ZDB-GENE-010817-2	angpt2b	angiopoietin 2b	2	4	2	10
ZDB-GENE-010822-2	ncam1b	neural cell adhesion molecule 1b	1	5	5	11
ZDB-GENE-010906-2	ednraa	endothelin receptor type Aa	3	3	26	8
ZDB-GENE-010919-2	tfe3a	transcription factor binding to IGHM enhancer 3a	1	2	10	3
ZDB-GENE-011010-1	ndufb5	NADH dehydrogenase (ubiquinone) 1 beta subcomplex 5	0	0	3	0
ZDB-GENE-011015-1	smad6a	SMAD family member 6a	1	2	21	2
ZDB-GENE-011022-1	ugdh	UDP-glucose 6-dehydrogenase	3	7	29	15
ZDB-GENE-011101-1	xod	xanthine oxidase	0	0	0	0
ZDB-GENE-011102-1	ngb	neuroglobin	4	5	17	10
ZDB-GENE-011108-2	sfrp5	secreted frizzled-related protein 5	4	7	20	10
ZDB-GENE-011115-1	ywhag1	3-monooxygenase/tryptophan 5-monooxygenase activation protein, gamma polypeptide 1	1	3	9	4
ZDB-GENE-011128-1	hsf2	heat shock transcription factor 2	2	1	14	2
ZDB-GENE-011128-2	jag1a	jagged 1a	3	8	17	10
ZDB-GENE-011128-5	guca1a	guanylate cyclase activator 1A	3	3	8	3
ZDB-GENE-011128-8	gc2	guanylyl cyclase 2	0	1	24	1
ZDB-GENE-011205-10	mt-nd4	NADH dehydrogenase 4, mitochondrial	0	0	18	0
ZDB-GENE-011205-13	mt-nd6	NADH dehydrogenase 6, mitochondrial	0	0	13	0
ZDB-GENE-011205-16	mt-co3	cytochrome c oxidase III, mitochondrial	0	0	17	0
ZDB-GENE-011205-19	mt-atp8	ATP synthase 8, mitochondrial	0	0	11	1
ZDB-GENE-011205-21	mt-ti	tRNA isoleucine, mitochondrial	0	0	3	0
ZDB-GENE-011205-24	mt-tw	tRNA tryptophan, mitochondrial	0	0	3	0
ZDB-GENE-011205-27	mt-tc	tRNA cysteine, mitochondrial	0	0	3	0
ZDB-GENE-011205-3	mt-rnr1	12S RNA, mitochondrial	0	0	3	0
ZDB-GENE-011205-32	mt-tg	tRNA glycine, mitochondrial	0	0	3	0
ZDB-GENE-011205-35	mt-ts2	tRNA serine 2 (GCT), mitochondrial	0	0	3	0
ZDB-GENE-011205-38	mt-tp	tRNA proline, mitochondrial	0	0	3	0
ZDB-GENE-011205-5	mt-tv	tRNA valine, mitochondrial	0	0	3	0
ZDB-GENE-011205-8	mt-nd2	NADH dehydrogenase 2, mitochondrial	0	0	17	1
ZDB-GENE-011210-1	casp3a	caspase 3, apoptosis-related cysteine peptidase a	6	15	27	34
ZDB-GENE-011212-2	rab2a	RAB2A, member RAS oncogene family	0	0	3	1
ZDB-GENE-011212-5	prps1a	phosphoribosyl pyrophosphate synthetase 1A	0	0	8	1
ZDB-GENE-011214-1	admp	anti-dorsalizing morphogenic protein	2	5	19	13
ZDB-GENE-011220-2	per2	period circadian clock 2	14	13	17	33
ZDB-GENE-020103-1	irx7	iroquois homeobox 7	5	10	26	29
ZDB-GENE-020107-1	ptpra	protein tyrosine phosphatase, receptor type, A	3	4	21	8
ZDB-GENE-020108-1	psap	prosaposin	0	1	9	4
ZDB-GENE-020111-2	cebpa	CCAAT/enhancer binding protein (C/EBP), alpha	4	19	13	47
ZDB-GENE-020111-5	cebpg	CCAAT/enhancer binding protein (C/EBP), gamma	0	2	5	4
ZDB-GENE-020117-2	gbx1	gastrulation brain homeobox 1	2	14	14	35
ZDB-GENE-020122-3	meis1a	Meis homeobox 1 a	1	0	10	1
ZDB-GENE-020123-2	s1pr2	sphingosine-1-phosphate receptor 2	14	7	57	16
ZDB-GENE-020125-3	gria2a	glutamate receptor, ionotropic, AMPA 2a	1	4	23	5
ZDB-GENE-020125-7	gria4a	glutamate receptor, ionotropic, AMPA 4a	1	3	22	4
ZDB-GENE-020208-1	tlx2	T-cell leukemia, homeobox 2	1	6	10	15
ZDB-GENE-020220-1	appb	amyloid beta (A4) precursor protein b	5	4	16	9
ZDB-GENE-020225-15	nitr1a	novel immune-type receptor 1a	0	0	2	0
ZDB-GENE-020225-26	nitr2d	novel immune-type receptor 2d	0	0	0	0
ZDB-GENE-020225-34	nitr3d	novel immune-type receptor 3d	0	0	2	0
ZDB-GENE-020225-42	nitr6a	novel immune-type receptor 6a	0	0	2	1
ZDB-GENE-020228-1	spns1	spinster homolog 1 (Drosophila)	1	0	22	1
ZDB-GENE-020228-4	sall3a	spalt-like transcription factor 3a	0	1	9	1
ZDB-GENE-020318-2	fabp3	fatty acid binding protein 3, muscle and heart	2	3	10	11
ZDB-GENE-020320-2	rbp2a	retinol binding protein 2a, cellular	0	5	7	7
ZDB-GENE-020320-5	il17rd	interleukin 17 receptor D	1	21	8	56
ZDB-GENE-020402-1	glra3	glycine receptor, alpha 3	0	0	25	0
ZDB-GENE-020402-4	dachb	dachshund b	2	3	5	3
ZDB-GENE-020415-2	calm2b	calmodulin 2b, (phosphorylase kinase, delta)	0	0	0	1
ZDB-GENE-020416-3	tpi1a	triosephosphate isomerase 1a	0	1	19	3
ZDB-GENE-020418-1	ccna2	cyclin A2	1	7	6	14
ZDB-GENE-020419-11	atp6v1e1b	ATPase, H+ transporting, lysosomal, V1 subunit E1b	3	3	8	4
ZDB-GENE-020419-14	snrpd1	small nuclear ribonucleoprotein D1 polypeptide	1	1	20	2
ZDB-GENE-020419-17	timm23a	translocase of inner mitochondrial membrane 23 homolog a (yeast)	0	0	15	1
ZDB-GENE-020419-2	rpl35	ribosomal protein L35	3	2	19	4
ZDB-GENE-020419-22	sf3b4	splicing factor 3b, subunit 4	0	0	2	1
ZDB-GENE-020419-25	rpl24	ribosomal protein L24	1	1	9	2
ZDB-GENE-020419-28	adssl	adenylosuccinate synthase, like	0	0	15	0
ZDB-GENE-020419-30	ddx19	DEAD/H (Asp-Glu-Ala-Asp/His) box polypeptide 19 (DBP5 homolog, yeast)	0	0	9	1
ZDB-GENE-020419-33	vps18	vacuolar protein sorting 18 homolog (S. cerevisiae)	3	2	27	7
ZDB-GENE-020419-36	actl6a	actin-like 6A	0	0	2	2
ZDB-GENE-020419-39	stil	scl/tal1 interrupting locus	4	5	14	12
ZDB-GENE-020419-5	cct3	chaperonin containing TCP1, subunit 3 (gamma)	1	1	13	3
ZDB-GENE-020419-9	slc25a5	solute carrier family 25 (mitochondrial carrier; adenine nucleotide translocator), member 5	0	1	8	3
ZDB-GENE-020423-3	eef1g	eukaryotic translation elongation factor 1 gamma	0	0	10	1
ZDB-GENE-020424-1	mtf1	metal-regulatory transcription factor 1	2	2	10	3
ZDB-GENE-020424-4	lmnl3	lamin L3	0	0	5	1
ZDB-GENE-020430-2	flot1b	flotillin 1b	0	1	0	4
ZDB-GENE-020503-1	igf1ra	insulin-like growth factor 1a receptor	5	9	54	16
ZDB-GENE-020503-4	insrb	insulin receptor b	1	5	39	8
ZDB-GENE-020507-2	invs	inversin	7	1	22	1
ZDB-GENE-020509-1	nek8	NIMA-related kinase 8	4	1	27	1
ZDB-GENE-020513-2	gpia	glucose-6-phosphate isomerase a	0	4	13	11
ZDB-GENE-020515-1	id3	inhibitor of DNA binding 3	1	2	5	3
ZDB-GENE-020529-1	tbx15	T-box 15	0	1	13	2
ZDB-GENE-020530-2	ptgs2a	prostaglandin-endoperoxide synthase 2a	2	15	14	38
ZDB-GENE-020604-1	myhz2	myosin, heavy polypeptide 2, fast muscle specific	2	12	14	28
ZDB-GENE-020708-1	thbs1b	thrombospondin 1b	0	2	7	6
ZDB-GENE-020708-4	thbs4b	thrombospondin 4b	1	0	22	1
ZDB-GENE-020712-1	mpp5a	membrane protein, palmitoylated 5a (MAGUK p55 subfamily member 5)	16	9	40	27
ZDB-GENE-020731-2	pcdha	protocadherin a	0	0	8	0
ZDB-GENE-020731-5	oaz1b	ornithine decarboxylase antizyme 1b	0	0	12	1
ZDB-GENE-020801-2	malt2	MALT paracaspase 2	0	0	2	0
ZDB-GENE-020802-3	hm13	histocompatibility (minor) 13	1	1	14	4
ZDB-GENE-020806-1	plagl2	pleiomorphic adenoma gene-like 2	0	1	8	2
ZDB-GENE-020806-4	gstp1	glutathione S-transferase pi 1	2	16	5	64
ZDB-GENE-020808-2	cers2a	ceramide synthase 2a	0	2	14	4
ZDB-GENE-020809-3	rfc3	replication factor C (activator 1) 3	0	0	5	1
ZDB-GENE-020812-2	cyp2ad2	cytochrome P450, family 2, subfamily AD, polypeptide 2	0	2	23	3
ZDB-GENE-020814-2	cxadr	coxsackie virus and adenovirus receptor	2	1	15	6
ZDB-GENE-020829-1	sim1a	single-minded family bHLH transcription factor 1a	4	17	25	42
ZDB-GENE-020905-3	msh6	mutS homolog 6 (E. coli)	3	2	35	4
ZDB-GENE-020910-1	id2a	inhibitor of DNA binding 2, dominant negative helix-loop-helix protein, a	2	6	7	16
ZDB-GENE-020916-2	eef2k	eukaryotic elongation factor 2 kinase	0	0	15	3
ZDB-GENE-020919-2	sec31a	SEC31 homolog A, COPII coat complex component	1	2	13	6
ZDB-GENE-020925-1	dnah9	dynein, axonemal, heavy chain 9	1	15	3	45
ZDB-GENE-021007-1	mapk14b	mitogen-activated protein kinase 14b	1	1	31	2
ZDB-GENE-021010-2	adra2b	adrenoceptor alpha 2B	2	1	26	2
ZDB-GENE-021010-5	adra2db	adrenergic, alpha-2D-, receptor b	3	1	29	2
ZDB-GENE-021015-1	gatm	glycine amidinotransferase (L-arginine:glycine amidinotransferase)	0	3	12	6
ZDB-GENE-021016-1	ccng2	cyclin G2	0	1	1	2
ZDB-GENE-021021-2	tlx1	T-cell leukemia, homeobox 1	0	2	9	4
ZDB-GENE-021022-3	kat6a	K(lysine) acetyltransferase 6A	4	1	32	1
ZDB-GENE-021029-1	etf1b	eukaryotic translation termination factor 1b	1	0	4	2
ZDB-GENE-021030-3	cbsb	cystathionine-beta-synthase b	0	1	13	7
ZDB-GENE-021031-1	neo1a	neogenin 1a	1	6	12	11
ZDB-GENE-021031-4	plod3	procollagen-lysine, 2-oxoglutarate 5-dioxygenase 3	4	1	19	4
ZDB-GENE-021106-1	epb41l3b	erythrocyte membrane protein band 4.1-like 3b	0	1	16	2
ZDB-GENE-021115-3	rdh8a	retinol dehydrogenase 8a	1	2	7	5
ZDB-GENE-021115-6	lmo1	LIM domain only 1	0	1	4	3
ZDB-GENE-021115-9	klf6a	Kruppel-like factor 6a	3	5	15	15
ZDB-GENE-021119-2	drd2a	dopamine receptor D2a	1	3	39	3
ZDB-GENE-021120-3	aldh3b1	aldehyde dehydrogenase 3 family, member B1	0	0	24	1
ZDB-GENE-021205-1	nav3	neuron navigator 3	1	2	10	7
ZDB-GENE-021206-11	fbp1b	fructose-1,6-bisphosphatase 1b	1	3	16	9
ZDB-GENE-021206-14	timm9	translocase of inner mitochondrial membrane 9 homolog	0	0	12	0
ZDB-GENE-021206-4	sebox	SEBOX homeobox	1	11	14	30
ZDB-GENE-021209-1	mcm5	minichromosome maintenance complex component 5	2	10	30	28
ZDB-GENE-021210-3	mtx3	metaxin 3	0	0	10	2
ZDB-GENE-021211-2	msna	moesin a	2	1	13	2
ZDB-GENE-021213-1	sdad1	SDA1 domain containing 1	0	2	8	2
ZDB-GENE-021217-3	arl13b	ADP-ribosylation factor-like 13b	7	3	28	10
ZDB-GENE-021219-3	phf5a	PHD finger protein 5A	0	0	5	1
ZDB-GENE-021220-3	dmrt3a	doublesex and mab-3 related transcription factor 3a	1	1	17	4
ZDB-GENE-021220-7	dmrta2a	DMRT-like family A2 - a	0	0	0	0
ZDB-GENE-021223-2	mc4r	melanocortin 4 receptor	3	5	30	11
ZDB-GENE-021226-1	lamb1a	laminin, beta 1a	9	7	43	20
ZDB-GENE-021231-1	igfbp1a	insulin-like growth factor binding protein 1a	3	7	16	24
ZDB-GENE-021231-4	nifk	nucleolar protein interacting with the FHA domain of MKI67	0	0	7	1
ZDB-GENE-030102-4	chrnb3b	cholinergic receptor, nicotinic, beta 3b (neuronal)	0	1	29	1
ZDB-GENE-030109-1	ruvbl2	RuvB-like AAA ATPase 2	2	1	35	9
ZDB-GENE-030113-3	capns1a	calpain, small subunit 1 a	0	1	4	3
ZDB-GENE-030114-3	suclg2	succinate-CoA ligase, GDP-forming, beta subunit	0	0	35	1
ZDB-GENE-030114-6	coro1ca	coronin, actin binding protein, 1Ca	0	0	6	1
ZDB-GENE-030114-9	pola1	polymerase (DNA directed), alpha 1	0	0	27	2
ZDB-GENE-030116-1	esr2b	estrogen receptor 2b	2	10	32	15
ZDB-GENE-030121-1	azin1b	antizyme inhibitor 1b	0	0	10	1
ZDB-GENE-030124-2	bckdhb	branched chain keto acid dehydrogenase E1, beta polypeptide	0	0	3	1
ZDB-GENE-030128-2	mbpa	myelin basic protein a	2	60	10	257
ZDB-GENE-030130-1	epb41b	erythrocyte membrane protein band 4.1b	3	3	17	13
ZDB-GENE-030131-10002	ik:tdsubc_1c3	ik:tdsubc_1c3	0	0	0	0
ZDB-GENE-030131-1001	si:ch211-102c2.7	si:ch211-102c2.7	0	0	0	0
ZDB-GENE-030131-10039	xx:a008504	xx:a008504	0	0	0	0
ZDB-GENE-030131-10046	xx:unp1923	xx:unp1923	0	0	0	0
ZDB-GENE-030131-10062	ik:tdsubc_1b5	ik:tdsubc_1b5	0	0	0	0
ZDB-GENE-030131-10076	ik:tdsubc_2e10	ik:tdsubc_2e10	0	0	0	0
ZDB-GENE-030131-1009	wu:fb55g09	wu:fb55g09	0	0	0	0
ZDB-GENE-030131-10105	ik:tdsubc_2f9	ik:tdsubc_2f9	0	0	0	0
ZDB-GENE-030131-1018	wu:fb57b02	wu:fb57b02	0	0	0	0
ZDB-GENE-030131-1022	wu:fb57c04	wu:fb57c04	0	0	0	0
ZDB-GENE-030131-1030	si:ch211-154o6.3	si:ch211-154o6.3	0	0	0	0
ZDB-GENE-030131-1039	wu:fb57g01	wu:fb57g01	0	0	0	0
ZDB-GENE-030131-1046	apoa2	apolipoprotein A-II	1	2	5	5
ZDB-GENE-030131-1050	ephx5	epoxide hydrolase 5	0	0	2	0
ZDB-GENE-030131-1055	ifit15	interferon-induced protein with tetratricopeptide repeats 15	0	1	2	1
ZDB-GENE-030131-1059	si:ch1073-205c8.3	si:ch1073-205c8.3	0	0	0	1
ZDB-GENE-030131-1066	hsdl2	hydroxysteroid dehydrogenase like 2	0	0	10	2
ZDB-GENE-030131-107	hm:zeh1635	hm:zeh1635	0	0	0	0
ZDB-GENE-030131-1075	wu:fb58g11	wu:fb58g11	0	0	0	0
ZDB-GENE-030131-108	arfgef1	ADP-ribosylation factor guanine nucleotide-exchange factor 1 (brefeldin A-inhibited)	0	0	5	2
ZDB-GENE-030131-1089	anxa2b	annexin A2b	1	5	13	9
ZDB-GENE-030131-1092	mtif2	mitochondrial translational initiation factor 2	0	0	10	0
ZDB-GENE-030131-1097	ugt5a3	UDP glucuronosyltransferase 5 family, polypeptide A3	0	1	7	1
ZDB-GENE-030131-1101	wu:fb59d03	wu:fb59d03	0	0	0	0
ZDB-GENE-030131-1109	wu:fb59e12	wu:fb59e12	0	0	0	0
ZDB-GENE-030131-1117	yy1a	YY1 transcription factor a	2	1	6	3
ZDB-GENE-030131-1132	cpb1	carboxypeptidase B1 (tissue)	1	2	14	2
ZDB-GENE-030131-1137	wu:fb60e10	wu:fb60e10	0	1	0	1
ZDB-GENE-030131-1141	wu:fb60f08	wu:fb60f08	0	0	0	0
ZDB-GENE-030131-1144	tat	tyrosine aminotransferase	0	0	16	0
ZDB-GENE-030131-1150	wu:fb60h08	wu:fb60h08	0	0	0	0
ZDB-GENE-030131-1156	wu:fb61a08	wu:fb61a08	0	0	0	0
ZDB-GENE-030131-116	hm:zehn0206	hm:zehn0206	0	0	0	0
ZDB-GENE-030131-1167	wu:fb61f01	wu:fb61f01	0	0	0	0
ZDB-GENE-030131-1173	prss59.1	protease, serine, 59, tandem duplicate 1	0	2	12	10
ZDB-GENE-030131-118	hm:zehn0257	hm:zehn0257	0	0	0	0
ZDB-GENE-030131-1188	chs1	chitin synthase 1	1	1	8	4
ZDB-GENE-030131-1193	lpar5a	lysophosphatidic acid receptor 5a	0	0	6	0
ZDB-GENE-030131-1201	cel.1	carboxyl ester lipase, tandem duplicate 1	0	0	33	1
ZDB-GENE-030131-1208	wu:fb62f11	wu:fb62f11	0	0	0	0
ZDB-GENE-030131-1214	wu:fb62h11	wu:fb62h11	0	0	0	0
ZDB-GENE-030131-122	hm:zehn0435	hm:zehn0435	0	0	0	0
ZDB-GENE-030131-1227	wu:fb63c12	wu:fb63c12	0	0	0	0
ZDB-GENE-030131-1230	si:ch73-106k19.5	si:ch73-106k19.5	0	0	0	0
ZDB-GENE-030131-1234	WITHDRAWN:wu:fb63e03	WITHDRAWN:wu:fb63e03	0	0	0	0
ZDB-GENE-030131-1238	gmpr2	guanosine monophosphate reductase 2	0	0	17	0
ZDB-GENE-030131-1241	wu:fb63g01	wu:fb63g01	0	0	0	0
ZDB-GENE-030131-1249	dhrs9	dehydrogenase/reductase (SDR family) member 9	3	6	14	15
ZDB-GENE-030131-1256	wu:fb64d08	wu:fb64d08	0	0	0	0
ZDB-GENE-030131-1259	hp	haptoglobin	0	2	4	5
ZDB-GENE-030131-1263	apoa4b.1	apolipoprotein A-IV b, tandem duplicate 1	0	4	8	10
ZDB-GENE-030131-1270	wu:fb64g05	wu:fb64g05	0	0	0	0
ZDB-GENE-030131-1279	wu:fb65a11	wu:fb65a11	0	0	0	0
ZDB-GENE-030131-1281	wu:fb65b06	wu:fb65b06	0	0	0	0
ZDB-GENE-030131-1284	wu:fb65c08	wu:fb65c08	0	0	0	0
ZDB-GENE-030131-1290	wu:fb65e06	wu:fb65e06	0	0	0	0
ZDB-GENE-030131-1298	vtg1l	vitellogenin 1, like	0	0	0	0
ZDB-GENE-030131-1303	wu:fb66d02	wu:fb66d02	0	0	0	0
ZDB-GENE-030131-1312	si:ch211-212k18.7	si:ch211-212k18.7	0	0	3	0
ZDB-GENE-030131-1318	wu:fb66g04	wu:fb66g04	0	0	0	0
ZDB-GENE-030131-1323	si:ch73-15n24.1	si:ch73-15n24.1	0	0	0	0
ZDB-GENE-030131-1326	WITHDRAWN:wu:fb67a10	WITHDRAWN:wu:fb67a10	0	0	0	0
ZDB-GENE-030131-1330	wu:fb67e03	wu:fb67e03	0	0	0	0
ZDB-GENE-030131-1334	arg2	arginase 2	0	1	12	3
ZDB-GENE-030131-1340	wu:fb67h05	wu:fb67h05	0	0	0	0
ZDB-GENE-030131-1347	wu:fb68c01	wu:fb68c01	0	0	0	0
ZDB-GENE-030131-1351	wu:fb68d10	wu:fb68d10	0	0	0	0
ZDB-GENE-030131-1361	si:ch211-197h24.6	si:ch211-197h24.6	0	0	0	0
ZDB-GENE-030131-1366	WITHDRAWN:wu:fb68h09	WITHDRAWN:wu:fb68h09	0	0	0	0
ZDB-GENE-030131-1373	wu:fb69c03	wu:fb69c03	0	0	0	0
ZDB-GENE-030131-1383	wu:fb69e09	wu:fb69e09	0	0	0	0
ZDB-GENE-030131-1390	aco2	aconitase 2, mitochondrial	0	0	45	1
ZDB-GENE-030131-1394	pask	PAS domain containing serine/threonine kinase	0	0	10	0
ZDB-GENE-030131-1400	wu:fb70a12	wu:fb70a12	0	0	0	0
ZDB-GENE-030131-1411	plg	plasminogen	0	2	17	6
ZDB-GENE-030131-1417	wu:fb70h02	wu:fb70h02	0	0	0	0
ZDB-GENE-030131-1421	serpina1	serpin peptidase inhibitor, clade A (alpha-1 antiproteinase, antitrypsin), member 1	0	1	3	1
ZDB-GENE-030131-1428	prex1	phosphatidylinositol-3,4,5-trisphosphate-dependent Rac exchange factor 1	1	1	6	1
ZDB-GENE-030131-1434	wu:fb71e06	wu:fb71e06	0	0	0	0
ZDB-GENE-030131-1438	wu:fb71f10	wu:fb71f10	0	0	0	1
ZDB-GENE-030131-145	timm44	translocase of inner mitochondrial membrane 44 homolog (yeast)	0	0	11	1
ZDB-GENE-030131-1454	wu:fb72b03	wu:fb72b03	0	0	0	0
ZDB-GENE-030131-1459	si:ch211-127l15.5	si:ch211-127l15.5	0	0	4	0
ZDB-GENE-030131-1464	wu:fb72d07	wu:fb72d07	0	0	0	0
ZDB-GENE-030131-1473	ubr3	ubiquitin protein ligase E3 component n-recognin 3	0	0	1	0
ZDB-GENE-030131-1483	wu:fb72h02	wu:fb72h02	0	0	0	0
ZDB-GENE-030131-1489	wu:fb72h12	wu:fb72h12	0	0	0	0
ZDB-GENE-030131-1491	wu:fb73a03	wu:fb73a03	0	0	0	0
ZDB-GENE-030131-15	id2b	inhibitor of DNA binding 2, dominant negative helix-loop-helix protein, b	0	2	5	5
ZDB-GENE-030131-1505	znf770	zinc finger protein 770	0	0	5	0
ZDB-GENE-030131-1509	wu:fb73e01	wu:fb73e01	0	0	0	0
ZDB-GENE-030131-1511	wu:fb73e05	wu:fb73e05	0	0	0	0
ZDB-GENE-030131-1517	map2k5	mitogen-activated protein kinase kinase 5	1	0	15	0
ZDB-GENE-030131-1528	polrmt	polymerase (RNA) mitochondrial (DNA directed)	0	1	9	3
ZDB-GENE-030131-1532	wu:fb73h08	wu:fb73h08	0	0	0	0
ZDB-GENE-030131-1535	ubr7	ubiquitin protein ligase E3 component n-recognin 7	0	0	3	0
ZDB-GENE-030131-1540	wu:fb74b10	wu:fb74b10	0	0	0	0
ZDB-GENE-030131-1550	si:dkey-226l10.6	si:dkey-226l10.6	0	0	3	0
ZDB-GENE-030131-1561	wu:fb74f10	wu:fb74f10	0	0	0	0
ZDB-GENE-030131-1566	slc26a5	solute carrier family 26 (anion exchanger), member 5	2	2	30	4
ZDB-GENE-030131-1569	wu:fb74h09	wu:fb74h09	0	0	0	0
ZDB-GENE-030131-1574	anapc5	anaphase promoting complex subunit 5	0	0	0	1
ZDB-GENE-030131-1581	si:ch211-225h24.2	si:ch211-225h24.2	0	0	1	0
ZDB-GENE-030131-1585	wu:fb75d05	wu:fb75d05	0	0	0	0
ZDB-GENE-030131-1592	wu:fb75e09	wu:fb75e09	0	0	0	0
ZDB-GENE-030131-1600	ewsr1b	EWS RNA-binding protein 1b	1	2	7	5
ZDB-GENE-030131-1609	wu:fb76a02	wu:fb76a02	0	0	0	0
ZDB-GENE-030131-1611	wu:fb76a08	wu:fb76a08	0	0	0	0
ZDB-GENE-030131-1617	wu:fb76b12	wu:fb76b12	0	0	0	0
ZDB-GENE-030131-1621	msl2b	male-specific lethal 2 homolog b (Drosophila)	0	0	5	0
ZDB-GENE-030131-1627	wu:fb76d05	wu:fb76d05	0	0	0	0
ZDB-GENE-030131-163	hm:zehn2354	hm:zehn2354	0	0	0	0
ZDB-GENE-030131-1635	wu:fb76h04	wu:fb76h04	0	0	0	0
ZDB-GENE-030131-1640	wu:fb77a07	wu:fb77a07	0	0	0	0
ZDB-GENE-030131-1646	wu:fb77b06	wu:fb77b06	0	0	0	0
ZDB-GENE-030131-1649	wu:fb77b09	wu:fb77b09	0	0	0	0
ZDB-GENE-030131-1653	wu:fb77c03	wu:fb77c03	0	0	0	0
ZDB-GENE-030131-1662	dspb	desmoplakin b	0	1	0	1
ZDB-GENE-030131-167	hm:zehp0380	hm:zehp0380	0	0	0	0
ZDB-GENE-030131-1672	wu:fb77f08	wu:fb77f08	0	0	0	0
ZDB-GENE-030131-1677	si:dkey-1f12.3	si:dkey-1f12.3	0	0	0	0
ZDB-GENE-030131-168	rpl13a	ribosomal protein L13a	0	3	15	5
ZDB-GENE-030131-1684	slkb	STE20-like kinase b	0	0	9	0
ZDB-GENE-030131-1689	nup50	nucleoporin 50	0	0	5	1
ZDB-GENE-030131-1691	wu:fb78a11	wu:fb78a11	0	0	0	0
ZDB-GENE-030131-1695	cdca4	cell division cycle associated 4	0	1	0	3
ZDB-GENE-030131-1699	clcn3	chloride channel 3	0	1	18	1
ZDB-GENE-030131-1701	wu:fb78c04	wu:fb78c04	0	0	0	0
ZDB-GENE-030131-1706	wu:fb78c10	wu:fb78c10	0	0	0	0
ZDB-GENE-030131-1711	acap3a	ArfGAP with coiled-coil, ankyrin repeat and PH domains 3a	0	0	1	0
ZDB-GENE-030131-1715	appbp2	amyloid beta precursor protein (cytoplasmic tail) binding protein 2	0	0	0	1
ZDB-GENE-030131-1719	wu:fb78f05	wu:fb78f05	0	0	0	0
ZDB-GENE-030131-1723	trappc11	trafficking protein particle complex 11	2	1	6	3
ZDB-GENE-030131-1727	wu:fb78g12	wu:fb78g12	0	0	0	0
ZDB-GENE-030131-1734	wu:fb79a03	wu:fb79a03	0	0	0	0
ZDB-GENE-030131-1738	znf576.2	zinc finger protein 576, tandem duplicate 2	0	0	3	0
ZDB-GENE-030131-1740	cers5	ceramide synthase 5	0	1	14	2
ZDB-GENE-030131-1747	lin9	lin-9 DREAM MuvB core complex component	1	1	6	3
ZDB-GENE-030131-1753	wu:fb79e07	wu:fb79e07	0	0	0	0
ZDB-GENE-030131-1758	wu:fb79f11	wu:fb79f11	0	0	0	0
ZDB-GENE-030131-1761	wu:fb79g12	wu:fb79g12	0	0	0	0
ZDB-GENE-030131-1768	alcamb	activated leukocyte cell adhesion molecule b	3	4	7	9
ZDB-GENE-030131-1772	zgc:165515	zgc:165515	0	0	2	0
ZDB-GENE-030131-1781	wu:fb80e01	wu:fb80e01	0	0	0	1
ZDB-GENE-030131-1789	wu:fb80f10	wu:fb80f10	0	0	0	0
ZDB-GENE-030131-1795	wu:fb80h06	wu:fb80h06	0	0	0	0
ZDB-GENE-030131-18	si:dkey-156n14.5	si:dkey-156n14.5	0	0	9	0
ZDB-GENE-030131-1805	si:ch211-221j21.3	si:ch211-221j21.3	0	0	0	0
ZDB-GENE-030131-1809	ctdspl2b	CTD (carboxy-terminal domain, RNA polymerase II, polypeptide A) small phosphatase like 2b	0	0	28	0
ZDB-GENE-030131-1812	wu:fb81e04	wu:fb81e04	0	0	0	0
ZDB-GENE-030131-1820	si:ch211-194k22.8	si:ch211-194k22.8	0	0	0	0
ZDB-GENE-030131-1826	ace	angiotensin I converting enzyme (peptidyl-dipeptidase A) 1	0	0	12	2
ZDB-GENE-030131-183	ccnt2b	cyclin T2b	0	0	7	2
ZDB-GENE-030131-1835	smarcd1	SWI/SNF related, matrix associated, actin dependent regulator of chromatin, subfamily d, member 1	1	0	2	2
ZDB-GENE-030131-1840	wu:fb82e02	wu:fb82e02	0	0	0	0
ZDB-GENE-030131-1847	wu:fb82f05	wu:fb82f05	0	0	0	0
ZDB-GENE-030131-1850	wu:fb82f09	wu:fb82f09	0	0	0	0
ZDB-GENE-030131-1859	wu:fb82h02	wu:fb82h02	0	0	0	0
ZDB-GENE-030131-1864	wu:fb83a05	wu:fb83a05	0	0	0	0
ZDB-GENE-030131-1871	wu:fb83c07	wu:fb83c07	0	0	0	0
ZDB-GENE-030131-1877	wu:fb83d07	wu:fb83d07	0	0	0	0
ZDB-GENE-030131-1883	wu:fb83e10	wu:fb83e10	0	0	0	0
ZDB-GENE-030131-1892	wu:fb83g06	wu:fb83g06	0	0	0	0
ZDB-GENE-030131-1897	wu:fb83h06	wu:fb83h06	0	0	0	0
ZDB-GENE-030131-1901	kat7b	K(lysine) acetyltransferase 7b	0	0	10	1
ZDB-GENE-030131-1904	pik3cb	phosphatidylinositol-4,5-bisphosphate 3-kinase, catalytic subunit beta	0	0	12	0
ZDB-GENE-030131-1910	wu:fb92b08	wu:fb92b08	0	0	0	0
ZDB-GENE-030131-1917	racgap1	Rac GTPase activating protein 1	0	0	6	1
ZDB-GENE-030131-1921	marcksb	myristoylated alanine-rich protein kinase C substrate b	2	2	12	3
ZDB-GENE-030131-1924	wu:fb92d10	wu:fb92d10	0	0	0	0
ZDB-GENE-030131-1928	tmem39a	transmembrane protein 39A	0	0	4	1
ZDB-GENE-030131-1932	wu:fb92e12	wu:fb92e12	0	0	0	0
ZDB-GENE-030131-1935	filip1b	filamin A interacting protein 1b	0	0	0	0
ZDB-GENE-030131-1945	wu:fb92g10	wu:fb92g10	0	0	0	0
ZDB-GENE-030131-1949	usp8	ubiquitin specific peptidase 8	0	0	6	0
ZDB-GENE-030131-1957	chac1	ChaC, cation transport regulator homolog 1 (E. coli)	0	0	16	1
ZDB-GENE-030131-1960	wu:fb93b03	wu:fb93b03	0	0	0	0
ZDB-GENE-030131-1965	wu:fb93b12	wu:fb93b12	0	0	0	0
ZDB-GENE-030131-1968	si:ch211-156j22.4	si:ch211-156j22.4	0	0	0	1
ZDB-GENE-030131-1980	gas8	growth arrest-specific 8	1	1	10	2
ZDB-GENE-030131-1985	col14a1b	collagen, type XIV, alpha 1b	0	1	0	1
ZDB-GENE-030131-1988	flrt3	fibronectin leucine rich transmembrane 3	1	1	7	3
ZDB-GENE-030131-1991	wu:fb93h06	wu:fb93h06	0	0	0	0
ZDB-GENE-030131-1999	wu:fb94b05	wu:fb94b05	0	0	0	0
ZDB-GENE-030131-2006	wu:fb94c04	wu:fb94c04	0	0	0	0
ZDB-GENE-030131-2012	wu:fb94d04	wu:fb94d04	0	0	0	0
ZDB-GENE-030131-2019	atrxl	alpha thalassemia/mental retardation syndrome X-linked, like	0	0	1	0
ZDB-GENE-030131-2022	rps28	ribosomal protein S28	0	0	11	0
ZDB-GENE-030131-2025	rpl10a	ribosomal protein L10a	0	0	11	1
ZDB-GENE-030131-2033	wu:fb94h12	wu:fb94h12	0	0	0	0
ZDB-GENE-030131-2037	wu:fb95b05	wu:fb95b05	0	0	0	0
ZDB-GENE-030131-2040	actn3b	actinin alpha 3b	0	3	3	5
ZDB-GENE-030131-2045	wu:fb95d03	wu:fb95d03	0	0	0	0
ZDB-GENE-030131-2051	wu:fb95e07	wu:fb95e07	0	0	0	0
ZDB-GENE-030131-2056	clcn6	chloride channel 6	0	1	16	1
ZDB-GENE-030131-2059	zgc:171459	zgc:171459	0	0	0	0
ZDB-GENE-030131-2064	tbc1d30	TBC1 domain family, member 30	0	0	8	0
ZDB-GENE-030131-2068	wu:fb95h02	wu:fb95h02	0	0	0	0
ZDB-GENE-030131-2074	pum1	pumilio RNA-binding family member 1	0	0	5	0
ZDB-GENE-030131-2081	tomm34	translocase of outer mitochondrial membrane 34	0	0	0	1
ZDB-GENE-030131-2084	cd248a	CD248 molecule, endosialin a	0	0	4	0
ZDB-GENE-030131-2092	znf1046	zinc finger protein 1046	0	0	2	0
ZDB-GENE-030131-2096	wu:fb96e10	wu:fb96e10	0	0	0	0
ZDB-GENE-030131-2100	he1b	hatching enzyme 1b	1	1	14	3
ZDB-GENE-030131-2105	wu:fb96g10	wu:fb96g10	0	0	0	0
ZDB-GENE-030131-2114	wu:fb97b01	wu:fb97b01	0	0	0	0
ZDB-GENE-030131-2118	wu:fb97c01	wu:fb97c01	0	0	0	0
ZDB-GENE-030131-2121	wu:fb97d04	wu:fb97d04	0	0	0	0
ZDB-GENE-030131-2124	wu:fb97d12	wu:fb97d12	0	0	0	0
ZDB-GENE-030131-2130	wu:fb97f08	wu:fb97f08	0	0	0	0
ZDB-GENE-030131-2136	wu:fb97g08	wu:fb97g08	0	0	0	0
ZDB-GENE-030131-2142	wu:fb98a03	wu:fb98a03	0	0	0	0
ZDB-GENE-030131-2145	flna	filamin A, alpha (actin binding protein 280)	0	0	2	0
ZDB-GENE-030131-2150	wu:fb98c06	wu:fb98c06	0	0	0	0
ZDB-GENE-030131-2154	wu:fb98d02	wu:fb98d02	0	0	0	0
ZDB-GENE-030131-2164	wu:fb98e11	wu:fb98e11	0	0	0	0
ZDB-GENE-030131-2168	apoc2	apolipoprotein C-II	1	1	6	2
ZDB-GENE-030131-2173	eif4g2a	eukaryotic translation initiation factor 4, gamma 2a	1	2	4	6
ZDB-GENE-030131-2182	pa2g4b	proliferation-associated 2G4, b	0	1	2	2
ZDB-GENE-030131-2185	vcanb	versican b	1	5	11	12
ZDB-GENE-030131-2191	wu:fb99c08	wu:fb99c08	0	0	0	0
ZDB-GENE-030131-2194	fbxo34	F-box protein 34	0	0	0	0
ZDB-GENE-030131-2198	wu:fb99d11	wu:fb99d11	0	0	0	0
ZDB-GENE-030131-2202	slc35c2	solute carrier family 35 (GDP-fucose transporter), member C2	0	1	5	3
ZDB-GENE-030131-2206	si:dkey-34m19.3	si:dkey-34m19.3	0	0	3	0
ZDB-GENE-030131-221	krt96	keratin 96	0	0	4	0
ZDB-GENE-030131-2214	crtc2	CREB regulated transcription coactivator 2	0	0	10	0
ZDB-GENE-030131-2219	kifap3b	kinesin-associated protein 3b	0	0	2	0
ZDB-GENE-030131-2221	seta	SET translocation (myeloid leukemia-associated) A	0	0	2	0
ZDB-GENE-030131-2226	wu:fc01a09	wu:fc01a09	0	0	0	0
ZDB-GENE-030131-223	ssb	Sjogren syndrome antigen B (autoantigen La)	0	0	7	2
ZDB-GENE-030131-2234	wu:fc01c05	wu:fc01c05	0	0	0	0
ZDB-GENE-030131-2238	wu:fc01d11	wu:fc01d11	0	0	0	0
ZDB-GENE-030131-2242	wu:fc01e09	wu:fc01e09	0	0	0	0
ZDB-GENE-030131-2246	wu:fc01f10	wu:fc01f10	0	0	0	0
ZDB-GENE-030131-2249	hnrnpa0a	heterogeneous nuclear ribonucleoprotein A0a	0	0	3	0
ZDB-GENE-030131-2253	wu:fc01h09	wu:fc01h09	0	0	0	0
ZDB-GENE-030131-226	si:dkey-56m19.5	si:dkey-56m19.5	0	0	0	2
ZDB-GENE-030131-2267	wu:fc02d02	wu:fc02d02	0	0	0	0
ZDB-GENE-030131-2279	grcc10	gene rich cluster, C10 gene	0	0	4	1
ZDB-GENE-030131-2282	wu:fc02g12	wu:fc02g12	0	0	0	0
ZDB-GENE-030131-2285	wu:fc02h07	wu:fc02h07	0	0	0	0
ZDB-GENE-030131-2290	wu:fc03c07	wu:fc03c07	0	0	0	0
ZDB-GENE-030131-2293	arl4d	ADP-ribosylation factor-like 4D	0	0	7	0
ZDB-GENE-030131-2298	wu:fc03e06	wu:fc03e06	0	0	0	0
ZDB-GENE-030131-2300	wu:fc03f03	wu:fc03f03	0	0	0	0
ZDB-GENE-030131-2303	senp3a	SUMO1/sentrin/SMT3 specific peptidase 3a	0	0	6	1
ZDB-GENE-030131-2308	pik3r5	phosphoinositide-3-kinase, regulatory subunit 5	0	0	7	0
ZDB-GENE-030131-2318	wu:fc04c03	wu:fc04c03	0	0	0	0
ZDB-GENE-030131-2323	wu:fc04d07	wu:fc04d07	0	0	0	0
ZDB-GENE-030131-2332	eif4ebp1	eukaryotic translation initiation factor 4E binding protein 1	0	4	5	19
ZDB-GENE-030131-2341	med24	mediator complex subunit 24	4	1	14	1
ZDB-GENE-030131-2348	vapb	VAMP (vesicle-associated membrane protein)-associated protein B and C	1	0	8	0
ZDB-GENE-030131-2352	itm2ba	integral membrane protein 2Ba	0	0	8	1
ZDB-GENE-030131-2360	galnt1	UDP-N-acetyl-alpha-D-galactosamine:polypeptide N-acetylgalactosaminyltransferase 1	0	1	46	1
ZDB-GENE-030131-2366	wu:fc06a09	wu:fc06a09	0	0	0	0
ZDB-GENE-030131-2377	wu:fc06c05	wu:fc06c05	0	0	0	0
ZDB-GENE-030131-2381	wu:fc06d06	wu:fc06d06	0	0	0	0
ZDB-GENE-030131-2387	wu:fc06e06	wu:fc06e06	0	0	0	0
ZDB-GENE-030131-2391	zfp36l1b	zinc finger protein 36, C3H type-like 1b	0	0	5	1
ZDB-GENE-030131-2399	srpk1a	SRSF protein kinase 1a	0	0	10	1
ZDB-GENE-030131-2403	zcchc11	zinc finger, CCHC domain containing 11	0	1	0	2
ZDB-GENE-030131-2408	zmym2	zinc finger, MYM-type 2	0	0	8	0
ZDB-GENE-030131-2412	hspa4l	heat shock protein 4 like	0	0	2	1
ZDB-GENE-030131-2416	f11r.1	F11 receptor, tandem duplicate 1	2	3	6	5
ZDB-GENE-030131-2420	srsf2b	serine/arginine-rich splicing factor 2b	0	0	4	1
ZDB-GENE-030131-2424	wu:fc07e02	wu:fc07e02	0	0	0	0
ZDB-GENE-030131-2428	wu:fc07e10	wu:fc07e10	0	0	0	0
ZDB-GENE-030131-2433	midn	midnolin	0	0	2	2
ZDB-GENE-030131-2439	si:dkey-111e8.1	si:dkey-111e8.1	0	0	1	0
ZDB-GENE-030131-2449	dab2ipb	DAB2 interacting protein b	0	0	15	0
ZDB-GENE-030131-2455	stx4	syntaxin 4	0	0	18	1
ZDB-GENE-030131-2459	fam213aa	family with sequence similarity 213, member Aa	0	0	6	2
ZDB-GENE-030131-2462	wu:fc08e04	wu:fc08e04	0	0	0	0
ZDB-GENE-030131-2466	dbr1	debranching RNA lariats 1	0	0	16	1
ZDB-GENE-030131-247	si:ch211-222l21.1	si:ch211-222l21.1	0	0	0	1
ZDB-GENE-030131-2476	zgc:194210	zgc:194210	0	0	0	0
ZDB-GENE-030131-2484	wu:fc09e01	wu:fc09e01	0	0	0	0
ZDB-GENE-030131-2490	wu:fc09e12	wu:fc09e12	0	0	0	0
ZDB-GENE-030131-2496	wu:fc09h01	wu:fc09h01	0	0	0	0
ZDB-GENE-030131-2500	oip5-as1	oip5 antisense RNA 1	0	2	0	3
ZDB-GENE-030131-2506	wu:fc10b01	wu:fc10b01	0	0	0	0
ZDB-GENE-030131-2509	wu:fc10b06	wu:fc10b06	0	0	0	0
ZDB-GENE-030131-2517	plekhg6	pleckstrin homology domain containing, family G (with RhoGef domain) member 6	0	0	2	0
ZDB-GENE-030131-2522	wu:fc10e01	wu:fc10e01	0	0	0	0
ZDB-GENE-030131-2527	si:dkey-33c12.4	si:dkey-33c12.4	0	0	5	0
ZDB-GENE-030131-2535	akap10	A kinase (PRKA) anchor protein 10	1	0	4	0
ZDB-GENE-030131-2542	znf217	zinc finger protein 217	0	0	0	0
ZDB-GENE-030131-2551	wu:fc11c05	wu:fc11c05	0	0	0	0
ZDB-GENE-030131-2554	dusp23a	dual specificity phosphatase 23a	0	1	14	1
ZDB-GENE-030131-2559	scyl3	SCY1-like, kinase-like 3	0	0	3	1
ZDB-GENE-030131-2563	wu:fc11e07	wu:fc11e07	0	1	0	1
ZDB-GENE-030131-2567	wu:fc11g07	wu:fc11g07	0	0	0	0
ZDB-GENE-030131-2575	prpf6	PRP6 pre-mRNA processing factor 6 homolog (S. cerevisiae)	0	0	6	1
ZDB-GENE-030131-2579	kpnb1	karyopherin (importin) beta 1	0	0	11	1
ZDB-GENE-030131-2588	wu:fc12d12	wu:fc12d12	0	0	0	0
ZDB-GENE-030131-2592	sfmbt1	Scm-like with four mbt domains 1	0	0	2	0
ZDB-GENE-030131-2598	wu:fc12g09	wu:fc12g09	0	0	0	0
ZDB-GENE-030131-2601	wu:fc12h02	wu:fc12h02	0	0	0	0
ZDB-GENE-030131-2604	wu:fc13b01	wu:fc13b01	0	0	0	0
ZDB-GENE-030131-2612	wu:fc13c09	wu:fc13c09	0	0	0	0
ZDB-GENE-030131-2618	wu:fc13d09	wu:fc13d09	0	0	0	0
ZDB-GENE-030131-2624	waca	WW domain containing adaptor with coiled-coil a	0	0	11	1
ZDB-GENE-030131-263	prp19	PRP19/PSO4 homolog (S. cerevisiae)	1	0	4	2
ZDB-GENE-030131-2633	wu:fc14a04	wu:fc14a04	0	0	0	0
ZDB-GENE-030131-2638	stt3b	STT3B, subunit of the oligosaccharyltransferase complex (catalytic)	0	0	10	1
ZDB-GENE-030131-2642	dnaja1	DnaJ (Hsp40) homolog, subfamily A, member 1	0	0	8	1
ZDB-GENE-030131-2646	nsrp1	nuclear speckle splicing regulatory protein 1	0	0	0	0
ZDB-GENE-030131-2651	wu:fc14e06	wu:fc14e06	0	0	0	0
ZDB-GENE-030131-2655	wu:fc14f03	wu:fc14f03	0	0	0	0
ZDB-GENE-030131-2661	wu:fc14g09	wu:fc14g09	0	0	0	0
ZDB-GENE-030131-2665	wu:fc14h11	wu:fc14h11	0	0	0	0
ZDB-GENE-030131-2670	klc2	kinesin light chain 2	1	0	4	0
ZDB-GENE-030131-2673	wu:fc15c03	wu:fc15c03	0	0	0	0
ZDB-GENE-030131-2683	wu:fc15f03	wu:fc15f03	0	0	0	0
ZDB-GENE-030131-2692	wu:fc15g11	wu:fc15g11	0	0	0	0
ZDB-GENE-030131-2696	bin3	bridging integrator 3	0	0	1	0
ZDB-GENE-030131-270	wu:fb18g07	wu:fb18g07	0	0	0	0
ZDB-GENE-030131-2702	tsc2	tuberous sclerosis 2	2	2	8	2
ZDB-GENE-030131-2706	wu:fc16b09	wu:fc16b09	0	0	0	0
ZDB-GENE-030131-2710	wu:fc16c02	wu:fc16c02	0	0	0	0
ZDB-GENE-030131-2713	wu:fc16c09	wu:fc16c09	0	0	0	0
ZDB-GENE-030131-2719	si:dkey-262k9.3	si:dkey-262k9.3	0	0	0	0
ZDB-GENE-030131-2723	wu:fc16e08	wu:fc16e08	0	0	0	0
ZDB-GENE-030131-2730	hnf4b	hepatic nuclear factor 4, beta	0	0	18	2
ZDB-GENE-030131-2734	wu:fc16h05	wu:fc16h05	0	0	0	0
ZDB-GENE-030131-2737	wu:fc16h10	wu:fc16h10	0	0	0	0
ZDB-GENE-030131-2741	hspb12	heat shock protein, alpha-crystallin-related, b12	1	4	5	5
ZDB-GENE-030131-2747	wu:fc17b12	wu:fc17b12	0	0	0	0
ZDB-GENE-030131-275	hnrnph1l	heterogeneous nuclear ribonucleoprotein H1, like	0	0	2	1
ZDB-GENE-030131-2753	wu:fc17c09	wu:fc17c09	0	0	0	0
ZDB-GENE-030131-2756	wu:fc17d02	wu:fc17d02	0	0	0	0
ZDB-GENE-030131-276	wu:fb19b08	wu:fb19b08	0	0	0	0
ZDB-GENE-030131-2764	wu:fc17e04	wu:fc17e04	0	0	0	0
ZDB-GENE-030131-2768	cnot6a	CCR4-NOT transcription complex, subunit 6a	0	0	0	1
ZDB-GENE-030131-2773	trim33	tripartite motif containing 33	5	2	47	6
ZDB-GENE-030131-2779	wu:fc17g06	wu:fc17g06	0	1	0	1
ZDB-GENE-030131-2782	wu:fc17g09	wu:fc17g09	0	0	0	0
ZDB-GENE-030131-2786	wu:fc17h02	wu:fc17h02	0	0	0	0
ZDB-GENE-030131-2789	sv2bb	synaptic vesicle glycoprotein 2Bb	0	1	17	3
ZDB-GENE-030131-2796	wu:fc18a05	wu:fc18a05	0	0	0	0
ZDB-GENE-030131-2799	adi1	acireductone dioxygenase 1	0	0	23	1
ZDB-GENE-030131-2805	podxl	podocalyxin-like	1	3	9	19
ZDB-GENE-030131-2809	det1	de-etiolated homolog 1 (Arabidopsis)	0	0	3	1
ZDB-GENE-030131-2812	wu:fc18e04	wu:fc18e04	0	0	0	0
ZDB-GENE-030131-2820	wu:fc18g03	wu:fc18g03	0	0	0	0
ZDB-GENE-030131-2826	tle2	transducin-like enhancer of split 2 (E(sp1) homolog, Drosophila)	0	0	2	4
ZDB-GENE-030131-2829	sp1	sp1 transcription factor	0	0	5	1
ZDB-GENE-030131-2831	adra1aa	adrenoceptor alpha 1Aa	0	0	0	0
ZDB-GENE-030131-2836	zgc:174696	zgc:174696	0	0	2	0
ZDB-GENE-030131-2840	wu:fc19c06	wu:fc19c06	0	0	0	0
ZDB-GENE-030131-2843	dgcr14	DiGeorge syndrome critical region gene 14	0	0	0	0
ZDB-GENE-030131-2847	zgc:194679	zgc:194679	0	0	47	1
ZDB-GENE-030131-2852	wu:fc19g03	wu:fc19g03	0	0	0	1
ZDB-GENE-030131-2856	myom1a	myomesin 1a (skelemin)	0	0	3	2
ZDB-GENE-030131-2860	sgk1	serum/glucocorticoid regulated kinase 1	1	5	40	11
ZDB-GENE-030131-2868	wu:fc20c04	wu:fc20c04	0	0	0	0
ZDB-GENE-030131-2874	wu:fc20e06	wu:fc20e06	0	0	0	0
ZDB-GENE-030131-2879	tmem209	transmembrane protein 209	0	0	2	1
ZDB-GENE-030131-2884	dnaja2l	DnaJ (Hsp40) homolog, subfamily A, member 2, like	0	0	9	1
ZDB-GENE-030131-2891	puf60a	poly-U binding splicing factor a	0	0	4	1
ZDB-GENE-030131-2894	wu:fc21b02	wu:fc21b02	0	0	0	0
ZDB-GENE-030131-2900	txlna	taxilin alpha	0	0	1	0
ZDB-GENE-030131-2908	cyp26b1	cytochrome P450, family 26, subfamily b, polypeptide 1	7	22	80	47
ZDB-GENE-030131-2911	wu:fc21d10	wu:fc21d10	0	0	0	0
ZDB-GENE-030131-2915	wu:fc21e03	wu:fc21e03	0	0	0	0
ZDB-GENE-030131-2923	wu:fc21f12	wu:fc21f12	0	0	0	0
ZDB-GENE-030131-2927	wu:fc21g04	wu:fc21g04	0	0	0	0
ZDB-GENE-030131-2930	golph3l2	golgi phosphoprotein 3, like 2	0	0	0	0
ZDB-GENE-030131-2934	ptpn3	protein tyrosine phosphatase, non-receptor type 3	0	2	11	3
ZDB-GENE-030131-2937	wu:fc21h12	wu:fc21h12	0	0	0	0
ZDB-GENE-030131-2941	suco	SUN domain containing ossification factor	0	0	0	1
ZDB-GENE-030131-2944	wu:fc22b02	wu:fc22b02	0	0	0	0
ZDB-GENE-030131-2947	wu:fc22b06	wu:fc22b06	0	0	0	1
ZDB-GENE-030131-2950	wu:fc22c01	wu:fc22c01	0	0	0	0
ZDB-GENE-030131-2955	wu:fc22d02	wu:fc22d02	0	0	0	0
ZDB-GENE-030131-2958	cstf1	cleavage stimulation factor, 3' pre-RNA, subunit 1	0	0	2	1
ZDB-GENE-030131-2963	stub1	STIP1 homology and U-Box containing protein 1	0	0	13	1
ZDB-GENE-030131-2966	wu:fc22g01	wu:fc22g01	0	0	0	0
ZDB-GENE-030131-297	wu:fb20b10	wu:fb20b10	0	0	0	0
ZDB-GENE-030131-2974	mtor	mechanistic target of rapamycin (serine/threonine kinase)	3	6	19	17
ZDB-GENE-030131-2977	ube2l3a	ubiquitin-conjugating enzyme E2L 3a	0	0	3	1
ZDB-GENE-030131-2980	wu:fc23a11	wu:fc23a11	0	0	0	0
ZDB-GENE-030131-2987	hbs1l	HBS1-like translational GTPase	0	0	7	1
ZDB-GENE-030131-2991	klf10	Kruppel-like factor 10	0	1	0	1
ZDB-GENE-030131-2997	ska3	spindle and kinetochore associated complex subunit 3	0	1	16	1
ZDB-GENE-030131-3003	hnf1bb	HNF1 homeobox Bb	1	5	20	13
ZDB-GENE-030131-3008	ppp4r2b	protein phosphatase 4, regulatory subunit 2b	0	0	2	0
ZDB-GENE-030131-3018	wu:fc24f02	wu:fc24f02	0	0	0	0
ZDB-GENE-030131-3020	wu:fc25a03	wu:fc25a03	0	0	0	0
ZDB-GENE-030131-3024	wu:fc25a10	wu:fc25a10	0	0	0	0
ZDB-GENE-030131-3028	atf7b	activating transcription factor 7b	0	1	5	2
ZDB-GENE-030131-3032	wu:fc25c12	wu:fc25c12	0	0	0	0
ZDB-GENE-030131-3036	dazap2	DAZ associated protein 2	0	0	0	1
ZDB-GENE-030131-3039	wu:fc25e04	wu:fc25e04	0	1	0	2
ZDB-GENE-030131-3041	wu:fc25e12	wu:fc25e12	0	1	0	1
ZDB-GENE-030131-3044	cax1	cation/H+ exchanger protein 1	1	1	12	1
ZDB-GENE-030131-305	si: dkey-225f5.4	si: dkey-225f5.4	0	0	0	0
ZDB-GENE-030131-3059	wu:fc26b02	wu:fc26b02	0	0	0	0
ZDB-GENE-030131-3062	xpo4	exportin 4	0	0	8	1
ZDB-GENE-030131-3066	wu:fc26c04	wu:fc26c04	0	0	0	0
ZDB-GENE-030131-3071	wu:fc26d08	wu:fc26d08	0	0	0	0
ZDB-GENE-030131-3077	slc6a6b	solute carrier family 6 (neurotransmitter transporter), member 6b	1	1	15	1
ZDB-GENE-030131-3085	eif2s2	eukaryotic translation initiation factor 2, subunit 2 beta	0	0	9	1
ZDB-GENE-030131-3089	wu:fc26g10	wu:fc26g10	0	0	0	0
ZDB-GENE-030131-3092	si:dkey-195m11.8	si:dkey-195m11.8	0	0	0	0
ZDB-GENE-030131-3097	rad54l2	RAD54-like 2 (S. cerevisiae)	0	0	1	1
ZDB-GENE-030131-31	rgs6	regulator of G-protein signaling 6	0	0	7	1
ZDB-GENE-030131-3104	syncripl	synaptotagmin binding, cytoplasmic RNA interacting protein, like	0	0	4	1
ZDB-GENE-030131-3113	pan2	PAN2 poly(A) specific ribonuclease subunit homolog (S. cerevisiae)	0	0	21	0
ZDB-GENE-030131-3118	wu:fc27f06	wu:fc27f06	0	0	0	0
ZDB-GENE-030131-3124	snd1	staphylococcal nuclease and tudor domain containing 1	1	1	9	5
ZDB-GENE-030131-3132	zc2hc1a	zinc finger, C2HC-type containing 1A	0	0	3	1
ZDB-GENE-030131-3135	si:dkey-110k5.6	si:dkey-110k5.6	0	0	0	0
ZDB-GENE-030131-3139	wu:fc28c03	wu:fc28c03	0	0	0	0
ZDB-GENE-030131-3143	apoa4b.2	apolipoprotein A-IV b, tandem duplicate 2	0	1	32	4
ZDB-GENE-030131-3147	wu:fc28e06	wu:fc28e06	0	0	0	0
ZDB-GENE-030131-315	wu:fb22c10	wu:fb22c10	0	0	0	0
ZDB-GENE-030131-3152	si:ch211-262i1.5	si:ch211-262i1.5	0	0	1	0
ZDB-GENE-030131-3158	slc2a1a	solute carrier family 2 (facilitated glucose transporter), member 1a	4	6	22	13
ZDB-GENE-030131-3161	npc1	Niemann-Pick disease, type C1	3	3	11	7
ZDB-GENE-030131-3166	wu:fc29c12	wu:fc29c12	0	0	0	0
ZDB-GENE-030131-3176	wu:fc29g03	wu:fc29g03	0	0	0	0
ZDB-GENE-030131-3181	wu:fc29h11	wu:fc29h11	0	0	0	0
ZDB-GENE-030131-3187	ap1g1	adaptor-related protein complex 1, gamma 1 subunit	1	0	13	1
ZDB-GENE-030131-3190	wu:fc30c06	wu:fc30c06	0	0	2	0
ZDB-GENE-030131-3196	smc3	structural maintenance of chromosomes 3	1	3	13	11
ZDB-GENE-030131-3200	bptf	bromodomain PHD finger transcription factor	0	0	4	0
ZDB-GENE-030131-3204	wu:fc30e10	wu:fc30e10	0	0	0	0
ZDB-GENE-030131-3208	mgea5	meningioma expressed antigen 5 (hyaluronidase)	0	0	2	0
ZDB-GENE-030131-3215	wu:fc30h01	wu:fc30h01	0	0	0	0
ZDB-GENE-030131-3218	si:ch211-199g17.7	si:ch211-199g17.7	0	0	0	0
ZDB-GENE-030131-3222	tmem165	transmembrane protein 165	1	1	9	2
ZDB-GENE-030131-3225	wu:fc31b02	wu:fc31b02	0	0	0	0
ZDB-GENE-030131-3230	spega	SPEG complex locus a	1	0	17	1
ZDB-GENE-030131-3233	wu:fc31d03	wu:fc31d03	0	0	0	0
ZDB-GENE-030131-3237	wu:fc31d12	wu:fc31d12	0	0	0	0
ZDB-GENE-030131-3246	atxn2l	ataxin 2-like	0	0	4	0
ZDB-GENE-030131-3251	ppp6r3	protein phosphatase 6, regulatory subunit 3	0	0	3	2
ZDB-GENE-030131-3259	wu:fc32a08	wu:fc32a08	0	0	0	0
ZDB-GENE-030131-3263	wu:fc32b06	wu:fc32b06	0	0	0	0
ZDB-GENE-030131-3268	wu:fc32d07	wu:fc32d07	0	0	0	0
ZDB-GENE-030131-3272	zc3h11a	zinc finger CCCH-type containing 11A	0	0	4	1
ZDB-GENE-030131-3277	taldo1	transaldolase 1	0	1	10	2
ZDB-GENE-030131-3281	cyb5r3	cytochrome b5 reductase 3	0	0	16	1
ZDB-GENE-030131-3287	wu:fc33a04	wu:fc33a04	0	0	0	0
ZDB-GENE-030131-3291	wu:fc33b03	wu:fc33b03	0	0	0	0
ZDB-GENE-030131-3296	wu:fc33b10	wu:fc33b10	0	0	0	0
ZDB-GENE-030131-33	si:dkey-33i11.4	si:dkey-33i11.4	0	0	5	0
ZDB-GENE-030131-3303	wu:fc33e07	wu:fc33e07	0	0	0	0
ZDB-GENE-030131-3306	hltf	helicase-like transcription factor	0	0	10	0
ZDB-GENE-030131-3310	wu:fc33f12	wu:fc33f12	0	0	0	0
ZDB-GENE-030131-3317	wu:fc33h04	wu:fc33h04	0	0	0	0
ZDB-GENE-030131-3321	wu:fc34a10	wu:fc34a10	0	0	0	0
ZDB-GENE-030131-3326	wu:fc34c07	wu:fc34c07	0	0	0	0
ZDB-GENE-030131-3331	wu:fc34e06	wu:fc34e06	0	0	2	0
ZDB-GENE-030131-3336	wu:fc34h06	wu:fc34h06	0	0	0	0
ZDB-GENE-030131-3342	wu:fc35c02	wu:fc35c02	0	0	0	0
ZDB-GENE-030131-3345	wu:fc35c12	wu:fc35c12	0	0	0	0
ZDB-GENE-030131-3349	wu:fc35d07	wu:fc35d07	0	0	0	0
ZDB-GENE-030131-3352	wu:fc35e07	wu:fc35e07	0	0	0	0
ZDB-GENE-030131-3356	wu:fc35f12	wu:fc35f12	0	0	0	0
ZDB-GENE-030131-3360	wu:fc35h07	wu:fc35h07	0	0	0	0
ZDB-GENE-030131-337	h1f0	H1 histone family, member 0	0	0	11	2
ZDB-GENE-030131-3372	wu:fc37c09	wu:fc37c09	0	0	0	0
ZDB-GENE-030131-3375	aup1	ancient ubiquitous protein 1	0	0	8	2
ZDB-GENE-030131-3378	wu:fc37e03	wu:fc37e03	0	0	0	0
ZDB-GENE-030131-3383	wu:fc37f07	wu:fc37f07	0	0	0	0
ZDB-GENE-030131-3389	wdr81	WD repeat domain 81	0	2	15	3
ZDB-GENE-030131-3393	wu:fc37h05	wu:fc37h05	0	0	0	0
ZDB-GENE-030131-3397	wu:fc38a03	wu:fc38a03	0	0	0	0
ZDB-GENE-030131-34	pfn2l	profilin 2 like	0	0	10	1
ZDB-GENE-030131-3403	wu:fc38a12	wu:fc38a12	0	0	0	0
ZDB-GENE-030131-3406	rif1	replication timing regulatory factor 1	0	0	0	1
ZDB-GENE-030131-3414	wu:fc38d09	wu:fc38d09	0	0	0	0
ZDB-GENE-030131-3421	dgcr8	DGCR8 microprocessor complex subunit	0	1	0	3
ZDB-GENE-030131-3427	wu:fc38g09	wu:fc38g09	0	0	0	0
ZDB-GENE-030131-3431	ubl3a	ubiquitin-like 3a	0	0	1	0
ZDB-GENE-030131-3436	wu:fc39b12	wu:fc39b12	0	0	0	0
ZDB-GENE-030131-3443	wu:fc39d06	wu:fc39d06	0	0	0	0
ZDB-GENE-030131-3448	wu:fc39e08	wu:fc39e08	0	0	0	0
ZDB-GENE-030131-3451	wu:fc39f11	wu:fc39f11	0	0	0	0
ZDB-GENE-030131-3457	wu:fc39g06	wu:fc39g06	0	0	0	0
ZDB-GENE-030131-3464	snupn	snurportin 1	0	0	11	1
ZDB-GENE-030131-3469	WITHDRAWN:wu:fc41b02	WITHDRAWN:wu:fc41b02	0	0	0	0
ZDB-GENE-030131-3472	wu:fc41b11	wu:fc41b11	0	0	0	0
ZDB-GENE-030131-3480	wu:fc41e02	wu:fc41e02	0	0	0	0
ZDB-GENE-030131-3486	wu:fc41f02	wu:fc41f02	0	0	0	0
ZDB-GENE-030131-3490	wu:fc41f11	wu:fc41f11	0	0	0	0
ZDB-GENE-030131-350	WITHDRAWN:wu:fb23g02	WITHDRAWN:wu:fb23g02	0	0	0	0
ZDB-GENE-030131-3507	papola	poly(A) polymerase alpha	0	0	15	1
ZDB-GENE-030131-3511	ptprna	protein tyrosine phosphatase, receptor type, Na	0	1	9	1
ZDB-GENE-030131-3517	wu:fc43e10	wu:fc43e10	0	0	0	0
ZDB-GENE-030131-3526	wu:fc43h02	wu:fc43h02	0	0	0	0
ZDB-GENE-030131-353	wu:fb23h03	wu:fb23h03	0	0	0	0
ZDB-GENE-030131-3533	wu:fc44b01	wu:fc44b01	0	0	0	0
ZDB-GENE-030131-3539	ctsh	cathepsin H	0	0	15	0
ZDB-GENE-030131-3543	actr6	ARP6 actin-related protein 6 homolog (yeast)	0	0	2	1
ZDB-GENE-030131-3548	fam45a	family with sequence similarity 45, member A	0	0	0	0
ZDB-GENE-030131-3552	rccd1	RCC1 domain containing 1	0	0	0	0
ZDB-GENE-030131-3555	wu:fc44g03	wu:fc44g03	0	0	0	0
ZDB-GENE-030131-3558	wu:fc44h01	wu:fc44h01	0	0	0	0
ZDB-GENE-030131-3562	cpne1	copine I	0	0	0	1
ZDB-GENE-030131-3565	wu:fc45b06	wu:fc45b06	0	0	0	0
ZDB-GENE-030131-357	wu:fb24a08	wu:fb24a08	0	0	0	0
ZDB-GENE-030131-3573	zcchc24	zinc finger, CCHC domain containing 24	0	0	2	0
ZDB-GENE-030131-3579	wu:fc45e01	wu:fc45e01	0	0	0	0
ZDB-GENE-030131-3582	wu:fc45e06	wu:fc45e06	0	0	0	0
ZDB-GENE-030131-3586	fnip1	folliculin interacting protein 1	0	0	0	0
ZDB-GENE-030131-3589	wu:fc45g04	wu:fc45g04	0	0	0	0
ZDB-GENE-030131-3594	wu:fc46a10	wu:fc46a10	0	0	0	0
ZDB-GENE-030131-3600	wu:fc46c11	wu:fc46c11	0	0	0	0
ZDB-GENE-030131-3603	wu:fc46e01	wu:fc46e01	0	1	0	1
ZDB-GENE-030131-3606	macf1a	microtubule-actin crosslinking factor 1a	2	2	5	4
ZDB-GENE-030131-361	wu:fb24c04	wu:fb24c04	0	0	0	0
ZDB-GENE-030131-3616	wu:fc47a10	wu:fc47a10	0	0	0	0
ZDB-GENE-030131-3620	wu:fc47b10	wu:fc47b10	0	0	0	0
ZDB-GENE-030131-3625	las1l	LAS1-like, ribosome biogenesis factor	0	0	5	0
ZDB-GENE-030131-3629	wu:fc47e11	wu:fc47e11	0	0	0	0
ZDB-GENE-030131-3632	si:ch211-238e22.4	si:ch211-238e22.4	0	0	0	0
ZDB-GENE-030131-3639	wu:fc48a01	wu:fc48a01	0	0	0	0
ZDB-GENE-030131-3647	cdc42bpb	CDC42 binding protein kinase beta (DMPK-like)	0	0	20	0
ZDB-GENE-030131-3650	wu:fc48c06	wu:fc48c06	0	0	0	0
ZDB-GENE-030131-3654	sp8b	sp8 transcription factor b	2	3	12	8
ZDB-GENE-030131-3658	si:dkey-222f8.3	si:dkey-222f8.3	0	0	1	1
ZDB-GENE-030131-3662	wu:fc48h03	wu:fc48h03	0	0	0	0
ZDB-GENE-030131-3665	grhl1	grainyhead-like transcription factor 1	3	4	10	7
ZDB-GENE-030131-3671	adgrg1	adhesion G protein-coupled receptor G1	1	2	17	4
ZDB-GENE-030131-3679	wu:fc49d07	wu:fc49d07	0	0	0	0
ZDB-GENE-030131-3682	wu:fc49e05	wu:fc49e05	0	0	0	0
ZDB-GENE-030131-369	wu:fb24f03	wu:fb24f03	0	0	0	0
ZDB-GENE-030131-3695	tp53bp1	tumor protein p53 binding protein, 1	0	0	4	0
ZDB-GENE-030131-3701	wu:fc50c01	wu:fc50c01	0	0	0	0
ZDB-GENE-030131-3706	wu:fc50d07	wu:fc50d07	0	0	0	0
ZDB-GENE-030131-371	wdr12	WD repeat domain 12	0	0	16	1
ZDB-GENE-030131-3714	wu:fc50g04	wu:fc50g04	0	0	0	0
ZDB-GENE-030131-3721	wu:fc51a12	wu:fc51a12	0	0	0	0
ZDB-GENE-030131-3726	wu:fc51c01	wu:fc51c01	0	0	0	0
ZDB-GENE-030131-373	cst3	cystatin C (amyloid angiopathy and cerebral hemorrhage)	0	0	9	0
ZDB-GENE-030131-3732	wu:fc51c12	wu:fc51c12	0	0	0	1
ZDB-GENE-030131-3739	wu:fc51e09	wu:fc51e09	0	1	0	1
ZDB-GENE-030131-3745	epha7	eph receptor A7	0	1	29	2
ZDB-GENE-030131-3751	wu:fc51h02	wu:fc51h02	0	0	0	0
ZDB-GENE-030131-3756	gemin2	gem (nuclear organelle) associated protein 2	1	3	5	7
ZDB-GENE-030131-376	si:dkey-188h10.3	si:dkey-188h10.3	0	0	0	0
ZDB-GENE-030131-3767	tnika	TRAF2 and NCK interacting kinase a	1	1	16	2
ZDB-GENE-030131-3773	wu:fc52f12	wu:fc52f12	0	0	0	0
ZDB-GENE-030131-3778	wu:fc52h07	wu:fc52h07	0	0	0	0
ZDB-GENE-030131-3780	wu:fc54a02	wu:fc54a02	0	0	0	0
ZDB-GENE-030131-3788	si:ch73-70k4.1	si:ch73-70k4.1	0	0	3	0
ZDB-GENE-030131-3790	mon1bb	MON1 secretory trafficking family member Bb	0	0	2	0
ZDB-GENE-030131-3799	wu:fc54c12	wu:fc54c12	0	0	0	0
ZDB-GENE-030131-3805	chrng	cholinergic receptor, nicotinic, gamma	2	1	29	2
ZDB-GENE-030131-3809	src	v-src avian sarcoma (Schmidt-Ruppin A-2) viral oncogene homolog	3	4	51	5
ZDB-GENE-030131-3813	mks1	Meckel syndrome, type 1	1	0	2	0
ZDB-GENE-030131-3817	wu:fc55b02	wu:fc55b02	0	0	0	0
ZDB-GENE-030131-3823	wu:fc55d04	wu:fc55d04	0	0	0	0
ZDB-GENE-030131-3828	wu:fc55e02	wu:fc55e02	0	0	0	0
ZDB-GENE-030131-3831	utp15	utp15, U3 small nucleolar ribonucleoprotein, homolog	1	1	6	6
ZDB-GENE-030131-3838	wu:fc55g02	wu:fc55g02	0	0	0	0
ZDB-GENE-030131-3841	wu:fc55g10	wu:fc55g10	0	0	0	0
ZDB-GENE-030131-3849	wu:fc56a06	wu:fc56a06	0	0	0	0
ZDB-GENE-030131-3856	napepld	N-acyl phosphatidylethanolamine phospholipase D	0	0	3	0
ZDB-GENE-030131-3867	wu:fc56d06	wu:fc56d06	0	0	0	0
ZDB-GENE-030131-3870	wu:fc56d10	wu:fc56d10	0	0	0	0
ZDB-GENE-030131-3885	myt1a	myelin transcription factor 1a	0	1	4	3
ZDB-GENE-030131-3891	wu:fc57b10	wu:fc57b10	0	0	0	0
ZDB-GENE-030131-3894	wu:fc57c05	wu:fc57c05	0	0	0	0
ZDB-GENE-030131-3899	wu:fc57f01	wu:fc57f01	0	0	0	0
ZDB-GENE-030131-3901	wu:fc57g04	wu:fc57g04	0	0	0	0
ZDB-GENE-030131-3905	wu:fc58a12	wu:fc58a12	0	0	0	0
ZDB-GENE-030131-3909	wu:fc58c12	wu:fc58c12	0	0	0	0
ZDB-GENE-030131-3916	wu:fc58f10	wu:fc58f10	0	0	0	0
ZDB-GENE-030131-3922	arhgap27	Rho GTPase activating protein 27	0	0	2	0
ZDB-GENE-030131-393	wu:fb26b08	wu:fb26b08	0	0	0	0
ZDB-GENE-030131-3932	ankrd11	ankyrin repeat domain 11	0	0	3	0
ZDB-GENE-030131-3939	wu:fc59h03	wu:fc59h03	0	0	0	0
ZDB-GENE-030131-3945	wu:fc60b09	wu:fc60b09	0	0	0	0
ZDB-GENE-030131-3949	wu:fc60d03	wu:fc60d03	0	0	0	0
ZDB-GENE-030131-3951	bzw1a	basic leucine zipper and W2 domains 1a	0	1	2	4
ZDB-GENE-030131-3958	smek1	SMEK homolog 1, suppressor of mek1 (Dictyostelium)	0	0	0	0
ZDB-GENE-030131-3964	wu:fc61h01	wu:fc61h01	0	0	0	0
ZDB-GENE-030131-3968	wu:fc62a05	wu:fc62a05	0	0	0	0
ZDB-GENE-030131-3972	wu:fc62b05	wu:fc62b05	0	0	0	0
ZDB-GENE-030131-3975	zgc:162945	zgc:162945	0	0	0	1
ZDB-GENE-030131-3981	wu:fc62e09	wu:fc62e09	0	0	0	0
ZDB-GENE-030131-3985	wu:fc63a07	wu:fc63a07	0	0	0	0
ZDB-GENE-030131-3989	wu:fc63c08	wu:fc63c08	0	0	0	0
ZDB-GENE-030131-3995	wu:fc63h04	wu:fc63h04	0	0	0	0
ZDB-GENE-030131-3998	wu:fc63h12	wu:fc63h12	0	0	0	0
ZDB-GENE-030131-4002	wu:fc64c05	wu:fc64c05	0	0	0	0
ZDB-GENE-030131-4006	lonp1	lon peptidase 1, mitochondrial	0	0	43	0
ZDB-GENE-030131-4010	wu:fc64g01	wu:fc64g01	0	0	0	0
ZDB-GENE-030131-4013	olig2	oligodendrocyte lineage transcription factor 2	8	60	22	166
ZDB-GENE-030131-4016	wu:fc65a05	wu:fc65a05	0	0	0	0
ZDB-GENE-030131-402	wu:fb26f04	wu:fb26f04	0	0	0	0
ZDB-GENE-030131-4023	wu:fc65g01	wu:fc65g01	0	0	0	0
ZDB-GENE-030131-4027	fbxo5	F-box protein 5	4	3	22	4
ZDB-GENE-030131-4035	wu:fc66b10	wu:fc66b10	0	0	0	0
ZDB-GENE-030131-4042	calr	calreticulin	0	1	12	6
ZDB-GENE-030131-405	kiaa0907	KIAA0907 protein	0	0	4	1
ZDB-GENE-030131-4058	wu:fc67a12	wu:fc67a12	0	0	0	0
ZDB-GENE-030131-4065	socs9	suppressor of cytokine signaling 9	0	0	7	0
ZDB-GENE-030131-4075	pde4cb	phosphodiesterase 4C, cAMP-specific b	0	0	17	1
ZDB-GENE-030131-4078	dhx57	DEAH (Asp-Glu-Ala-Asp/His) box polypeptide 57	0	0	13	0
ZDB-GENE-030131-4082	wu:fc68f09	wu:fc68f09	0	0	0	0
ZDB-GENE-030131-4087	wu:fc69d01	wu:fc69d01	0	0	0	0
ZDB-GENE-030131-4090	wu:fc69d11	wu:fc69d11	0	0	0	0
ZDB-GENE-030131-4095	wu:fc69h06	wu:fc69h06	0	0	0	0
ZDB-GENE-030131-41	mipol1	mirror-image polydactyly 1	0	0	0	0
ZDB-GENE-030131-4102	wu:fc72a10	wu:fc72a10	0	0	0	0
ZDB-GENE-030131-4108	dync1li1	dynein, cytoplasmic 1, light intermediate chain 1	0	2	3	3
ZDB-GENE-030131-4112	WITHDRAWN:wu:fc73f03	WITHDRAWN:wu:fc73f03	0	0	0	0
ZDB-GENE-030131-4115	wu:fc73h10	wu:fc73h10	0	0	0	0
ZDB-GENE-030131-4122	wu:fc74b08	wu:fc74b08	0	0	0	0
ZDB-GENE-030131-4127	atp6v0cb	ATPase, H+ transporting, lysosomal, V0 subunit cb	1	2	22	6
ZDB-GENE-030131-4135	irf2a	interferon regulatory factor 2a	0	0	8	1
ZDB-GENE-030131-4141	wu:fc75c02	wu:fc75c02	0	0	0	0
ZDB-GENE-030131-4148	fstl1a	follistatin-like 1a	2	2	5	3
ZDB-GENE-030131-4154	larp1b	La ribonucleoprotein domain family, member 1B	0	0	0	0
ZDB-GENE-030131-4158	wu:fc76c04	wu:fc76c04	0	0	0	0
ZDB-GENE-030131-4162	wu:fc76e12	wu:fc76e12	0	0	0	0
ZDB-GENE-030131-417	pkp1b	plakophilin 1b	0	0	4	1
ZDB-GENE-030131-4173	nrip1b	nuclear receptor interacting protein 1b	0	1	4	4
ZDB-GENE-030131-4178	wu:fc79a05	wu:fc79a05	0	0	0	0
ZDB-GENE-030131-4182	spsb3a	splA/ryanodine receptor domain and SOCS box containing 3a	0	0	1	0
ZDB-GENE-030131-4187	si:dkey-17o15.2	si:dkey-17o15.2	0	0	0	0
ZDB-GENE-030131-419	nol11	nucleolar protein 11	0	0	7	1
ZDB-GENE-030131-4195	ube2al	ubiquitin conjugating enzyme E2 A, like	0	0	11	1
ZDB-GENE-030131-4199	tagln3b	transgelin 3b	0	0	1	1
ZDB-GENE-030131-4202	wu:fc80f07	wu:fc80f07	0	0	0	0
ZDB-GENE-030131-4211	wu:fc83b09	wu:fc83b09	0	0	0	0
ZDB-GENE-030131-4214	mbd1a	methyl-CpG binding domain protein 1a	0	0	0	0
ZDB-GENE-030131-4219	pars2	prolyl-tRNA synthetase 2, mitochondrial (putative)	0	0	18	1
ZDB-GENE-030131-4222	wu:fc83e11	wu:fc83e11	0	0	0	0
ZDB-GENE-030131-4227	wu:fc83f11	wu:fc83f11	0	0	0	0
ZDB-GENE-030131-4230	wu:fc83g08	wu:fc83g08	0	0	0	0
ZDB-GENE-030131-4234	wu:fc83h03	wu:fc83h03	0	0	0	0
ZDB-GENE-030131-4237	wu:fc84a08	wu:fc84a08	0	0	0	0
ZDB-GENE-030131-4242	si:ch211-191j22.3	si:ch211-191j22.3	0	0	0	0
ZDB-GENE-030131-4245	wu:fc84d03	wu:fc84d03	0	0	0	0
ZDB-GENE-030131-4254	wu:fc84h02	wu:fc84h02	0	0	0	0
ZDB-GENE-030131-4258	hmg20b	high mobility group 20B	0	0	0	1
ZDB-GENE-030131-4262	wu:fc85c02	wu:fc85c02	0	0	0	0
ZDB-GENE-030131-4268	wu:fc85f10	wu:fc85f10	0	0	0	0
ZDB-GENE-030131-4271	wu:fc86f12	wu:fc86f12	0	0	0	0
ZDB-GENE-030131-4275	ddx39aa	DEAD (Asp-Glu-Ala-Asp) box polypeptide 39Aa	0	0	9	1
ZDB-GENE-030131-428	pcm1	pericentriolar material 1	1	0	9	1
ZDB-GENE-030131-4282	anxa2a	annexin A2a	0	3	11	7
ZDB-GENE-030131-4286	rpn1	ribophorin I	0	1	14	3
ZDB-GENE-030131-4289	guf1	GUF1 homolog, GTPase	0	0	19	1
ZDB-GENE-030131-4294	wu:fc88f10	wu:fc88f10	0	0	0	0
ZDB-GENE-030131-4301	wu:fc89a07	wu:fc89a07	0	0	0	0
ZDB-GENE-030131-4308	wu:fc89f07	wu:fc89f07	0	0	0	0
ZDB-GENE-030131-4311	cyth1b	cytohesin 1b	0	0	2	1
ZDB-GENE-030131-4316	wu:fc90b05	wu:fc90b05	0	0	0	0
ZDB-GENE-030131-4320	tmem63ba	transmembrane protein 63Ba	0	0	4	0
ZDB-GENE-030131-4325	trim8b	tripartite motif containing 8b	1	1	2	1
ZDB-GENE-030131-4331	wu:fc91f02	wu:fc91f02	0	0	0	0
ZDB-GENE-030131-4334	atf1	activating transcription factor 1	0	0	13	1
ZDB-GENE-030131-4338	wu:fc92f04	wu:fc92f04	0	0	0	0
ZDB-GENE-030131-4342	wu:fc92h11	wu:fc92h11	0	0	0	0
ZDB-GENE-030131-4346	wu:fc93b04	wu:fc93b04	0	0	0	0
ZDB-GENE-030131-4351	wu:fc93g01	wu:fc93g01	0	0	0	0
ZDB-GENE-030131-4356	usp24	ubiquitin specific peptidase 24	1	0	9	0
ZDB-GENE-030131-4362	nr2f6a	nuclear receptor subfamily 2, group F, member 6a	0	0	23	1
ZDB-GENE-030131-4368	znf423	zinc finger protein 423	0	0	1	0
ZDB-GENE-030131-4371	wu:fc95e01	wu:fc95e01	0	0	0	0
ZDB-GENE-030131-4378	wu:fc96a01	wu:fc96a01	0	0	0	0
ZDB-GENE-030131-4382	wu:fc96d09	wu:fc96d09	0	0	0	0
ZDB-GENE-030131-4389	wu:fc96g12	wu:fc96g12	0	0	0	0
ZDB-GENE-030131-4391	wu:fc96h07	wu:fc96h07	0	0	0	0
ZDB-GENE-030131-4397	WITHDRAWN:wu:fd02a05	WITHDRAWN:wu:fd02a05	0	0	0	0
ZDB-GENE-030131-4402	twf1a	twinfilin actin-binding protein 1a	0	0	4	1
ZDB-GENE-030131-4408	ppp1r15a	protein phosphatase 1, regulatory subunit 15A	0	1	0	3
ZDB-GENE-030131-4411	parvb	parvin, beta	2	1	6	2
ZDB-GENE-030131-4414	wu:fd02f07	wu:fd02f07	0	0	0	0
ZDB-GENE-030131-4418	wu:fd02h10	wu:fd02h10	0	0	0	0
ZDB-GENE-030131-4425	wu:fd05b10	wu:fd05b10	0	0	0	0
ZDB-GENE-030131-443	atp6v0b	ATPase, H+ transporting, lysosomal V0 subunit b	1	1	16	3
ZDB-GENE-030131-4435	wu:fd05f03	wu:fd05f03	0	0	0	0
ZDB-GENE-030131-4441	wu:fd06a04	wu:fd06a04	0	0	0	0
ZDB-GENE-030131-4445	wu:fd06c11	wu:fd06c11	0	0	0	0
ZDB-GENE-030131-4449	etfa	electron-transfer-flavoprotein, alpha polypeptide	1	2	16	4
ZDB-GENE-030131-4451	wu:fd07a11	wu:fd07a11	0	0	0	0
ZDB-GENE-030131-4455	wu:fd07b12	wu:fd07b12	0	0	0	0
ZDB-GENE-030131-4459	arid1b	AT rich interactive domain 1B (SWI1-like)	0	0	3	0
ZDB-GENE-030131-4467	wu:fd07g05	wu:fd07g05	0	0	0	0
ZDB-GENE-030131-4471	mprip	myosin phosphatase Rho interacting protein	0	0	0	0
ZDB-GENE-030131-4477	btbd7	BTB (POZ) domain containing 7	0	0	0	0
ZDB-GENE-030131-4482	snrnp48	small nuclear ribonucleoprotein 48 (U11/U12)	0	0	0	1
ZDB-GENE-030131-4486	anln	anillin, actin binding protein	2	1	5	2
ZDB-GENE-030131-4490	epas1a	endothelial PAS domain protein 1a	0	2	13	4
ZDB-GENE-030131-4496	wu:fd11a10	wu:fd11a10	0	0	0	0
ZDB-GENE-030131-450	hmgxb4b	HMG box domain containing 4b	0	0	0	0
ZDB-GENE-030131-4502	wu:fd11c11	wu:fd11c11	0	0	0	0
ZDB-GENE-030131-4507	wu:fd11d10	wu:fd11d10	0	0	0	0
ZDB-GENE-030131-451	dohh	deoxyhypusine hydroxylase/monooxygenase	0	0	12	1
ZDB-GENE-030131-4512	zgc:162198	zgc:162198	0	0	1	0
ZDB-GENE-030131-4515	wu:fd11f10	wu:fd11f10	0	0	0	0
ZDB-GENE-030131-4522	wu:fd12b03	wu:fd12b03	0	0	0	0
ZDB-GENE-030131-4525	wu:fd12b07	wu:fd12b07	0	0	0	0
ZDB-GENE-030131-4533	wu:fd12d04	wu:fd12d04	0	0	0	0
ZDB-GENE-030131-4538	wu:fd12e06	wu:fd12e06	0	0	0	0
ZDB-GENE-030131-4540	wu:fd12f01	wu:fd12f01	0	0	0	0
ZDB-GENE-030131-4545	wu:fd12g04	wu:fd12g04	0	0	0	0
ZDB-GENE-030131-4548	wu:fd12g11	wu:fd12g11	0	0	0	0
ZDB-GENE-030131-4554	wu:fd13b05	wu:fd13b05	0	0	0	0
ZDB-GENE-030131-4558	wu:fd13c09	wu:fd13c09	0	0	0	0
ZDB-GENE-030131-4564	wu:fd13e03	wu:fd13e03	0	0	0	0
ZDB-GENE-030131-4567	wu:fd13f06	wu:fd13f06	0	0	0	0
ZDB-GENE-030131-4570	wu:fd13g05	wu:fd13g05	0	0	0	0
ZDB-GENE-030131-4577	wu:fd23a12	wu:fd23a12	0	0	0	0
ZDB-GENE-030131-4581	nup153	nucleoporin 153	1	0	11	0
ZDB-GENE-030131-459	wu:fb33d10	wu:fb33d10	0	0	0	0
ZDB-GENE-030131-46	hm:zeh0402	hm:zeh0402	0	0	0	0
ZDB-GENE-030131-4603	wu:fd42c04	wu:fd42c04	0	0	0	0
ZDB-GENE-030131-4606	f2	coagulation factor II (thrombin)	2	3	26	6
ZDB-GENE-030131-4615	cbln10	cerebellin 10	0	1	3	2
ZDB-GENE-030131-4618	wu:fd43d01	wu:fd43d01	0	0	0	0
ZDB-GENE-030131-4622	si	sucrase-isomaltase (alpha-glucosidase)	0	0	0	0
ZDB-GENE-030131-4627	si:ch211-116o3.5	si:ch211-116o3.5	0	0	0	0
ZDB-GENE-030131-4630	si:dkey-33i11.1	si:dkey-33i11.1	0	0	0	0
ZDB-GENE-030131-4633	si:ch211-253b8.2	si:ch211-253b8.2	0	0	3	0
ZDB-GENE-030131-4637	hexim1	hexamethylene bis-acetamide inducible 1	0	1	13	2
ZDB-GENE-030131-4643	wu:fd45b07	wu:fd45b07	0	0	0	0
ZDB-GENE-030131-4648	tcn2	transcobalamin II	1	0	3	1
ZDB-GENE-030131-4653	nupr1	nuclear protein 1	2	3	8	11
ZDB-GENE-030131-4658	wu:fd47e11	wu:fd47e11	0	1	0	3
ZDB-GENE-030131-4661	slc15a1b	solute carrier family 15 (oligopeptide transporter), member 1b	1	7	10	17
ZDB-GENE-030131-4664	si:dkey-286h2.7	si:dkey-286h2.7	0	1	15	1
ZDB-GENE-030131-4673	wu:fd50f01	wu:fd50f01	0	0	0	0
ZDB-GENE-030131-4680	si:dkey-15j16.3	si:dkey-15j16.3	0	0	11	1
ZDB-GENE-030131-469	ssbp4	single stranded DNA binding protein 4	0	0	5	0
ZDB-GENE-030131-4694	rasa1a	RAS p21 protein activator (GTPase activating protein) 1a	1	2	16	2
ZDB-GENE-030131-4697	wu:fd52f12	wu:fd52f12	0	0	0	0
ZDB-GENE-030131-4700	slc41a1	solute carrier family 41 (magnesium transporter), member 1	1	2	7	2
ZDB-GENE-030131-4705	wu:fd54f08	wu:fd54f08	0	0	0	0
ZDB-GENE-030131-4710	wu:fd55c04	wu:fd55c04	0	0	0	0
ZDB-GENE-030131-4714	gnptab	N-acetylglucosamine-1-phosphate transferase, alpha and beta subunits	4	0	26	0
ZDB-GENE-030131-4718	rnh1	ribonuclease/angiogenin inhibitor 1	0	0	2	0
ZDB-GENE-030131-4721	habp2	hyaluronan binding protein 2	0	0	15	0
ZDB-GENE-030131-4728	wu:fd56d05	wu:fd56d05	0	1	0	2
ZDB-GENE-030131-4733	si:dkey-199f5.8	si:dkey-199f5.8	0	0	2	0
ZDB-GENE-030131-4738	wu:fd57a04	wu:fd57a04	0	0	0	0
ZDB-GENE-030131-4743	sst1.1	somatostatin 1, tandem duplicate 1	0	21	9	43
ZDB-GENE-030131-4747	si:ch73-158p21.3	si:ch73-158p21.3	0	0	8	1
ZDB-GENE-030131-4755	slc6a19b	solute carrier family 6 (neutral amino acid transporter), member 19b	0	0	9	1
ZDB-GENE-030131-4759	wu:fd59a11	wu:fd59a11	0	0	0	0
ZDB-GENE-030131-4764	wu:fd59c06	wu:fd59c06	0	0	0	0
ZDB-GENE-030131-4773	wu:fd59f10	wu:fd59f10	0	0	0	0
ZDB-GENE-030131-4778	wu:fd59h11	wu:fd59h11	0	0	0	0
ZDB-GENE-030131-4781	anpepa	alanyl (membrane) aminopeptidase a	0	0	14	0
ZDB-GENE-030131-4787	si:dkey-23k10.5	si:dkey-23k10.5	0	0	1	0
ZDB-GENE-030131-4792	march5l	membrane-associated ring finger (C3HC4) 5, like	0	0	25	1
ZDB-GENE-030131-4797	myo15b	myosin XVB	1	1	4	2
ZDB-GENE-030131-4803	mta2	metastasis associated 1 family, member 2	2	1	10	3
ZDB-GENE-030131-4806	si:dkey-79f11.8	si:dkey-79f11.8	0	0	1	0
ZDB-GENE-030131-4815	wu:fd99c02	wu:fd99c02	0	0	0	0
ZDB-GENE-030131-482	akt1s1	AKT1 substrate 1 (proline-rich)	0	1	2	1
ZDB-GENE-030131-4825	rtfdc1	replication termination factor 2 domain containing 1	0	0	4	1
ZDB-GENE-030131-4828	wu:fd99f02	wu:fd99f02	0	0	0	0
ZDB-GENE-030131-4834	wu:fe01a07	wu:fe01a07	0	0	0	0
ZDB-GENE-030131-4849	wu:fe01e06	wu:fe01e06	0	0	0	0
ZDB-GENE-030131-4856	wu:fe01g09	wu:fe01g09	0	0	0	0
ZDB-GENE-030131-486	wu:fb34a11	wu:fb34a11	0	0	0	0
ZDB-GENE-030131-4866	wu:fe02d06	wu:fe02d06	0	0	0	0
ZDB-GENE-030131-4869	gpd2	glycerol-3-phosphate dehydrogenase 2 (mitochondrial)	0	0	9	1
ZDB-GENE-030131-4875	wu:fe05a07	wu:fe05a07	0	0	0	0
ZDB-GENE-030131-488	nsa2	NSA2 ribosome biogenesis homolog (S. cerevisiae)	0	0	4	1
ZDB-GENE-030131-4884	wu:fe05c10	wu:fe05c10	0	0	0	0
ZDB-GENE-030131-4891	wu:fe05f12	wu:fe05f12	0	0	0	0
ZDB-GENE-030131-490	lemd3	LEM domain containing 3	0	0	9	1
ZDB-GENE-030131-4907	nf1a	neurofibromin 1a	4	2	22	4
ZDB-GENE-030131-4912	wu:fe06e11	wu:fe06e11	0	0	0	0
ZDB-GENE-030131-4917	esf1	ESF1, nucleolar pre-rRNA processing protein, homolog (S. cerevisiae)	0	0	1	1
ZDB-GENE-030131-4920	wu:fe11a06	wu:fe11a06	0	0	0	0
ZDB-GENE-030131-4926	wu:fe11c07	wu:fe11c07	0	0	0	0
ZDB-GENE-030131-4933	tlk1b	tousled-like kinase 1b	0	0	14	0
ZDB-GENE-030131-4936	znf839	zinc finger protein 839	0	0	1	0
ZDB-GENE-030131-4944	arhgap21b	Rho GTPase activating protein 21b	0	0	6	0
ZDB-GENE-030131-495	wu:fb34c08	wu:fb34c08	0	0	0	0
ZDB-GENE-030131-4953	wu:fe14d06	wu:fe14d06	0	1	0	2
ZDB-GENE-030131-4957	wu:fe14h10	wu:fe14h10	0	0	0	0
ZDB-GENE-030131-4960	lnpa	limb and neural patterns a	0	1	7	2
ZDB-GENE-030131-4967	rbms1a	RNA binding motif, single stranded interacting protein 1a	0	0	4	0
ZDB-GENE-030131-497	chd9	chromodomain helicase DNA binding protein 9	0	0	4	0
ZDB-GENE-030131-4975	cdk13	cyclin-dependent kinase 13	0	0	5	0
ZDB-GENE-030131-4983	si:ch211-113p18.3	si:ch211-113p18.3	0	0	1	0
ZDB-GENE-030131-4993	wu:fe17h08	wu:fe17h08	0	0	0	0
ZDB-GENE-030131-4998	wu:fe18e04	wu:fe18e04	0	0	0	0
ZDB-GENE-030131-5004	WITHDRAWN:wu:fe23c11	WITHDRAWN:wu:fe23c11	0	0	0	0
ZDB-GENE-030131-5008	wu:fe24c01	wu:fe24c01	0	0	0	0
ZDB-GENE-030131-5019	wu:fe25c07	wu:fe25c07	0	0	0	0
ZDB-GENE-030131-5025	arl8a	ADP-ribosylation factor-like 8A	0	0	7	0
ZDB-GENE-030131-5028	WITHDRAWN:wu:fe25f09	WITHDRAWN:wu:fe25f09	0	0	0	0
ZDB-GENE-030131-5032	edc4	enhancer of mRNA decapping 4	0	0	4	0
ZDB-GENE-030131-5041	wu:fe26g11	wu:fe26g11	0	0	0	0
ZDB-GENE-030131-5048	si:ch73-206p6.1	si:ch73-206p6.1	0	0	2	0
ZDB-GENE-030131-5050	wu:fe36c09	wu:fe36c09	0	0	0	0
ZDB-GENE-030131-5053	wu:fe36d12	wu:fe36d12	0	0	0	0
ZDB-GENE-030131-5056	gclc	glutamate-cysteine ligase, catalytic subunit	0	5	21	24
ZDB-GENE-030131-5063	ola1	Obg-like ATPase 1	0	0	15	1
ZDB-GENE-030131-5068	wu:fe37d09	wu:fe37d09	0	0	0	0
ZDB-GENE-030131-5075	wu:fe37g09	wu:fe37g09	0	0	0	0
ZDB-GENE-030131-5079	wu:fe38b01	wu:fe38b01	0	0	0	0
ZDB-GENE-030131-5087	si:dkey-261m9.9	si:dkey-261m9.9	0	0	0	0
ZDB-GENE-030131-5095	znf609b	zinc finger protein 609b	0	0	1	0
ZDB-GENE-030131-5102	si:dkey-77f5.3	si:dkey-77f5.3	0	0	1	0
ZDB-GENE-030131-5110	magi1b	membrane associated guanylate kinase, WW and PDZ domain containing 1b	0	3	2	8
ZDB-GENE-030131-512	ak2	adenylate kinase 2	2	2	30	8
ZDB-GENE-030131-5122	rab28	RAB28, member RAS oncogene family	0	0	3	1
ZDB-GENE-030131-5127	myo1ea	myosin IE, a	1	1	11	1
ZDB-GENE-030131-513	si:ch211-195d17.2	si:ch211-195d17.2	0	0	10	1
ZDB-GENE-030131-5133	c1qtnf2	C1q and tumor necrosis factor related protein 2	0	0	3	0
ZDB-GENE-030131-5137	wu:fe50e05	wu:fe50e05	0	0	0	0
ZDB-GENE-030131-5142	usp3	ubiquitin specific peptidase 3	0	0	15	1
ZDB-GENE-030131-5146	mg:ab03d11	mg:ab03d11	0	0	0	0
ZDB-GENE-030131-515	wrap53	WD repeat containing, antisense to TP53	0	0	0	0
ZDB-GENE-030131-5155	si:ch211-103n10.5	si:ch211-103n10.5	0	0	11	0
ZDB-GENE-030131-5160	mg:cb01e08	mg:cb01e08	0	0	0	0
ZDB-GENE-030131-5163	mg:cb01g02	mg:cb01g02	0	0	0	0
ZDB-GENE-030131-5168	mg:ab01b07	mg:ab01b07	0	0	0	0
ZDB-GENE-030131-5174	gabarapa	GABA(A) receptor-associated protein a	1	2	8	4
ZDB-GENE-030131-5180	mg:db01c02	mg:db01c02	0	0	0	0
ZDB-GENE-030131-5185	mp:zf637-2-000598	mp:zf637-2-000598	0	0	0	0
ZDB-GENE-030131-5192	wu:fa17a06	wu:fa17a06	0	0	0	0
ZDB-GENE-030131-5199	wu:fa17f05	wu:fa17f05	0	0	0	0
ZDB-GENE-030131-5201	si:dkey-170l10.1	si:dkey-170l10.1	0	0	5	1
ZDB-GENE-030131-5211	wu:fa18c08	wu:fa18c08	0	0	0	0
ZDB-GENE-030131-5215	vamp8	vesicle-associated membrane protein 8 (endobrevin)	0	0	9	1
ZDB-GENE-030131-5221	si:ch73-111k22.2	si:ch73-111k22.2	0	0	0	0
ZDB-GENE-030131-5228	rnps1	RNA binding protein S1, serine-rich domain	0	0	10	2
ZDB-GENE-030131-5232	si:ch211-286m4.1	si:ch211-286m4.1	0	0	0	0
ZDB-GENE-030131-5242	si:dkey-90l23.1	si:dkey-90l23.1	0	0	3	0
ZDB-GENE-030131-525	irx3b	iroquois homeobox 3b	2	5	16	8
ZDB-GENE-030131-5254	bri3bp	bri3 binding protein	0	0	4	0
ZDB-GENE-030131-526	eif2s1a	eukaryotic translation initiation factor 2, subunit 1 alpha a	0	0	14	1
ZDB-GENE-030131-5263	wu:fa20f07	wu:fa20f07	0	0	0	0
ZDB-GENE-030131-5268	wee1	WEE1 G2 checkpoint kinase	1	0	21	0
ZDB-GENE-030131-5275	slc25a4	solute carrier family 25 (mitochondrial carrier; adenine nucleotide translocator), member 4	0	1	8	2
ZDB-GENE-030131-5278	phf6	PHD finger protein 6	0	0	2	2
ZDB-GENE-030131-5283	degs1	delta(4)-desaturase, sphingolipid 1	0	0	10	2
ZDB-GENE-030131-5287	sap30l	sap30-like	1	1	12	3
ZDB-GENE-030131-5291	wu:fa26c11	wu:fa26c11	0	0	0	0
ZDB-GENE-030131-5298	wu:fa27c07	wu:fa27c07	0	0	0	0
ZDB-GENE-030131-5300	wu:fa27g06	wu:fa27g06	0	0	0	0
ZDB-GENE-030131-531	wu:fb36b08	wu:fb36b08	0	0	0	0
ZDB-GENE-030131-5316	brd3b	bromodomain containing 3b	0	0	0	0
ZDB-GENE-030131-5321	wu:fa29h03	wu:fa29h03	0	0	0	0
ZDB-GENE-030131-5324	wu:fa30a08	wu:fa30a08	0	0	0	0
ZDB-GENE-030131-5328	wu:fa31b08	wu:fa31b08	0	0	0	0
ZDB-GENE-030131-5332	ig:est269309	ig:est269309	0	0	0	0
ZDB-GENE-030131-5336	wu:fd14a01	wu:fd14a01	0	1	0	2
ZDB-GENE-030131-5340	wu:fd14b04	wu:fd14b04	0	0	0	0
ZDB-GENE-030131-5344	hyou1	hypoxia up-regulated 1	0	1	4	5
ZDB-GENE-030131-5347	si:dkeyp-34c12.1	si:dkeyp-34c12.1	0	0	0	1
ZDB-GENE-030131-535	wu:fb36c04	wu:fb36c04	0	0	0	0
ZDB-GENE-030131-5357	ago4	argonaute RISC catalytic component 4	0	2	12	2
ZDB-GENE-030131-5362	si:ch1073-263o8.2	si:ch1073-263o8.2	0	0	0	0
ZDB-GENE-030131-5365	fam46c	family with sequence similarity 46, member C	0	0	3	1
ZDB-GENE-030131-5370	wu:fd15a03	wu:fd15a03	0	0	0	0
ZDB-GENE-030131-5375	si:dkey-260c8.8	si:dkey-260c8.8	0	0	0	0
ZDB-GENE-030131-5379	kdm5ba	lysine (K)-specific demethylase 5Ba	0	0	7	1
ZDB-GENE-030131-5387	pcmtd1	protein-L-isoaspartate (D-aspartate) O-methyltransferase domain containing 1	0	0	4	1
ZDB-GENE-030131-539	wu:fb36c10	wu:fb36c10	0	0	0	0
ZDB-GENE-030131-5394	wu:fd15g01	wu:fd15g01	0	0	0	0
ZDB-GENE-030131-5399	get4	golgi to ER traffic protein 4 homolog (S. cerevisiae)	0	0	2	1
ZDB-GENE-030131-5402	wu:fd16b08	wu:fd16b08	0	0	0	0
ZDB-GENE-030131-5408	vcp	valosin containing protein	2	3	28	5
ZDB-GENE-030131-5412	wu:fd16d09	wu:fd16d09	0	0	0	0
ZDB-GENE-030131-5416	si:dkey-68o6.5	si:dkey-68o6.5	0	0	1	0
ZDB-GENE-030131-542	cnn2	calponin 2	1	1	9	2
ZDB-GENE-030131-5425	tmem33	transmembrane protein 33	0	0	9	0
ZDB-GENE-030131-5428	ppp6r2a	protein phosphatase 6, regulatory subunit 2a	0	0	2	1
ZDB-GENE-030131-5437	casc5	cancer susceptibility candidate 5	0	0	0	1
ZDB-GENE-030131-5447	wu:fd19a06	wu:fd19a06	0	0	0	0
ZDB-GENE-030131-5453	si:ch211-132b12.8	si:ch211-132b12.8	0	0	1	0
ZDB-GENE-030131-5459	zmym4	zinc finger, MYM-type 4	0	0	8	1
ZDB-GENE-030131-5466	si:dkeyp-114g9.1	si:dkeyp-114g9.1	0	0	0	0
ZDB-GENE-030131-5470	si:rp71-1g18.1	si:rp71-1g18.1	0	0	3	2
ZDB-GENE-030131-5476	wu:fd19g08	wu:fd19g08	0	0	0	0
ZDB-GENE-030131-5480	wu:fd19h03	wu:fd19h03	0	0	0	0
ZDB-GENE-030131-5486	nanog	nanog homeobox	2	5	15	9
ZDB-GENE-030131-5492	wu:fd20c05	wu:fd20c05	0	0	0	0
ZDB-GENE-030131-5499	cndp2	CNDP dipeptidase 2 (metallopeptidase M20 family)	0	0	9	1
ZDB-GENE-030131-5502	cbx2	chromobox homolog 2 (Drosophila Pc class)	0	1	2	3
ZDB-GENE-030131-5507	wu:fd20g04	wu:fd20g04	0	0	0	0
ZDB-GENE-030131-5510	zgc:66160	zgc:66160	0	0	3	0
ZDB-GENE-030131-5515	wu:fd20h09	wu:fd20h09	0	0	0	0
ZDB-GENE-030131-5518	si:ch211-215a10.4	si:ch211-215a10.4	0	0	0	0
ZDB-GENE-030131-5522	wu:fd21d09	wu:fd21d09	0	0	0	0
ZDB-GENE-030131-5529	eapp	e2f-associated phosphoprotein	0	0	3	1
ZDB-GENE-030131-5533	ercc4	excision repair cross-complementation group 4	0	1	16	2
ZDB-GENE-030131-5539	fam212ab	family with sequence similarity 212, member Ab	0	1	3	2
ZDB-GENE-030131-5542	wu:fi03c04	wu:fi03c04	0	0	0	0
ZDB-GENE-030131-5547	rbm25b	RNA binding motif protein 25b	0	0	6	1
ZDB-GENE-030131-5551	wu:fi03f09	wu:fi03f09	0	0	0	0
ZDB-GENE-030131-5556	stk17a	serine/threonine kinase 17a	0	0	15	0
ZDB-GENE-030131-556	keap1a	kelch-like ECH-associated protein 1a	1	2	5	3
ZDB-GENE-030131-5564	cars2	cysteinyl-tRNA synthetase 2, mitochondrial	0	0	11	0
ZDB-GENE-030131-5571	memo1	mediator of cell motility 1	0	0	2	1
ZDB-GENE-030131-5577	bmb	brambleberry	1	1	7	2
ZDB-GENE-030131-5584	kpna4	karyopherin alpha 4 (importin alpha 3)	0	1	16	2
ZDB-GENE-030131-5590	calm3a	calmodulin 3a (phosphorylase kinase, delta)	0	0	1	0
ZDB-GENE-030131-5595	wu:fi05d04	wu:fi05d04	0	0	0	0
ZDB-GENE-030131-5598	bin2b	bridging integrator 2b	0	0	1	1
ZDB-GENE-030131-5606	ndrg3b	ndrg family member 3b	0	0	2	1
ZDB-GENE-030131-5610	tnfaip1	tumor necrosis factor, alpha-induced protein 1 (endothelial)	0	0	1	1
ZDB-GENE-030131-5614	h1m	linker histone H1M	1	3	11	7
ZDB-GENE-030131-5621	wu:fi06d10	wu:fi06d10	0	0	0	0
ZDB-GENE-030131-5628	hsd17b12a	hydroxysteroid (17-beta) dehydrogenase 12a	0	2	12	3
ZDB-GENE-030131-5631	wu:fi09c11	wu:fi09c11	0	0	0	0
ZDB-GENE-030131-5640	cntn5	contactin 5	0	0	7	0
ZDB-GENE-030131-5648	jade1	jade family PHD finger 1	1	0	10	1
ZDB-GENE-030131-5651	si:dkey-22a1.3	si:dkey-22a1.3	0	0	9	1
ZDB-GENE-030131-5660	rasa2	RAS p21 protein activator 2	0	0	0	1
ZDB-GENE-030131-5667	si:dkey-37o8.1	si:dkey-37o8.1	0	0	16	0
ZDB-GENE-030131-5677	dyrk1ab	dual-specificity tyrosine-(Y)-phosphorylation regulated kinase 1A, b	0	0	15	0
ZDB-GENE-030131-5686	si:ch211-157j23.2	si:ch211-157j23.2	0	0	2	0
ZDB-GENE-030131-5697	c4	complement component 4	0	1	6	2
ZDB-GENE-030131-5703	wu:fi14b11	wu:fi14b11	0	0	0	0
ZDB-GENE-030131-5708	zgc:66473	zgc:66473	0	0	2	1
ZDB-GENE-030131-5712	zgc:162595	zgc:162595	0	0	8	0
ZDB-GENE-030131-5718	tgds	TDP-glucose 4,6-dehydratase	0	0	4	1
ZDB-GENE-030131-5723	psat1	phosphoserine aminotransferase 1	0	1	10	5
ZDB-GENE-030131-5732	wu:fi15d07	wu:fi15d07	0	0	0	0
ZDB-GENE-030131-5735	traf6	TNF receptor-associated factor 6	2	2	32	4
ZDB-GENE-030131-574	ift88	intraflagellar transport 88 homolog	18	11	39	32
ZDB-GENE-030131-5749	ccdc82	coiled-coil domain containing 82	0	0	3	1
ZDB-GENE-030131-5756	wu:fi16f03	wu:fi16f03	0	0	0	0
ZDB-GENE-030131-5762	arl8	ADP-ribosylation factor-like 8	0	0	7	2
ZDB-GENE-030131-5765	zgc:66483	zgc:66483	0	0	2	1
ZDB-GENE-030131-577	prpf8	pre-mRNA processing factor 8	1	1	17	6
ZDB-GENE-030131-5774	wu:fi17g03	wu:fi17g03	0	0	0	0
ZDB-GENE-030131-5779	ccnt2a	cyclin T2a	0	0	7	1
ZDB-GENE-030131-5784	bnc2	basonuclin 2	2	1	9	4
ZDB-GENE-030131-5789	wu:fi18e02	wu:fi18e02	0	0	5	0
ZDB-GENE-030131-5792	wu:fi18g05	wu:fi18g05	0	0	0	0
ZDB-GENE-030131-5797	si:ch73-40a17.3	si:ch73-40a17.3	0	0	18	0
ZDB-GENE-030131-5801	tk1	thymidine kinase 1, soluble	0	0	15	1
ZDB-GENE-030131-5806	wu:fi19d08	wu:fi19d08	0	0	0	0
ZDB-GENE-030131-5810	chp2	calcineurin-like EF-hand protein 2	0	1	2	3
ZDB-GENE-030131-5819	wu:fi19h12	wu:fi19h12	0	0	0	0
ZDB-GENE-030131-5827	zp3d.1	zona pellucida glycoprotein 3d tandem duplicate 1	0	0	5	1
ZDB-GENE-030131-5836	pabpc1l	poly(A) binding protein, cytoplasmic 1-like	0	0	8	1
ZDB-GENE-030131-5840	wu:fi20g10	wu:fi20g10	0	0	0	0
ZDB-GENE-030131-5844	wu:fi20h05	wu:fi20h05	0	0	0	0
ZDB-GENE-030131-5849	wu:fi21a05	wu:fi21a05	0	0	0	0
ZDB-GENE-030131-5858	wu:fi21d02	wu:fi21d02	0	0	0	0
ZDB-GENE-030131-5862	tmprss4b	transmembrane protease, serine 4b	0	1	18	1
ZDB-GENE-030131-5865	shcbp1	SHC SH2-domain binding protein 1	0	0	3	3
ZDB-GENE-030131-587	ilf3b	interleukin enhancer binding factor 3b	0	1	6	4
ZDB-GENE-030131-5872	osbpl5	oxysterol binding protein-like 5	0	0	2	0
ZDB-GENE-030131-5881	poldip2	polymerase (DNA-directed), delta interacting protein 2	0	0	1	1
ZDB-GENE-030131-5889	ndel1b	nudE neurodevelopment protein 1-like 1b	0	1	23	3
ZDB-GENE-030131-5900	ginm1	glycoprotein integral membrane 1	0	0	2	1
ZDB-GENE-030131-5909	ssh1b	slingshot protein phosphatase 1b	0	0	15	0
ZDB-GENE-030131-5912	xpo6	exportin 6	0	0	8	1
ZDB-GENE-030131-5919	fxyd6	FXYD domain containing ion transport regulator 6	0	1	5	2
ZDB-GENE-030131-5923	rbm38	RNA binding motif protein 38	0	0	2	0
ZDB-GENE-030131-5929	ampd3b	adenosine monophosphate deaminase 3b	0	0	8	1
ZDB-GENE-030131-5933	WITHDRAWN:wu:fi26b09	WITHDRAWN:wu:fi26b09	0	0	0	0
ZDB-GENE-030131-5941	si:ch1073-82l19.1	si:ch1073-82l19.1	0	0	5	0
ZDB-GENE-030131-5949	pla1a	phospholipase A1 member A	0	0	29	1
ZDB-GENE-030131-5956	wu:fi27c11	wu:fi27c11	0	0	0	0
ZDB-GENE-030131-5961	wu:fi27e04	wu:fi27e04	0	0	0	0
ZDB-GENE-030131-5968	si:dkeyp-50f7.2	si:dkeyp-50f7.2	0	0	3	0
ZDB-GENE-030131-5978	trmt5	TRM5 tRNA methyltransferase 5 homolog (S. cerevisiae)	0	0	9	0
ZDB-GENE-030131-5981	wu:fi28d06	wu:fi28d06	0	0	0	0
ZDB-GENE-030131-5986	proser3	proline and serine rich 3	0	0	0	0
ZDB-GENE-030131-5990	wtap	Wilms tumor 1 associated protein	1	1	14	2
ZDB-GENE-030131-5997	rnf146	ring finger protein 146	0	0	28	0
ZDB-GENE-030131-600	wu:fb37f07	wu:fb37f07	0	0	0	0
ZDB-GENE-030131-6003	tmpoa	thymopoietin a	1	1	8	4
ZDB-GENE-030131-6013	rnf168	ring finger protein 168	0	0	34	1
ZDB-GENE-030131-6018	hspa4b	heat shock protein 4b	0	1	2	7
ZDB-GENE-030131-6028	gdpd5b	glycerophosphodiester phosphodiesterase domain containing 5b	0	0	7	0
ZDB-GENE-030131-6032	ldb3b	LIM domain binding 3b	0	0	0	2
ZDB-GENE-030131-6035	wu:fi31e12	wu:fi31e12	0	0	0	0
ZDB-GENE-030131-6042	tmem39b	transmembrane protein 39B	0	0	4	1
ZDB-GENE-030131-605	srsf11	serine/arginine-rich splicing factor 11	0	0	4	1
ZDB-GENE-030131-6058	zgc:162344	zgc:162344	0	0	0	0
ZDB-GENE-030131-6064	wu:fi33b08	wu:fi33b08	0	0	0	0
ZDB-GENE-030131-6069	cdc42l	cell division cycle 42, like	0	2	5	3
ZDB-GENE-030131-6073	wu:fi33e04	wu:fi33e04	0	0	0	0
ZDB-GENE-030131-6083	tmem9	transmembrane protein 9	0	0	5	0
ZDB-GENE-030131-6091	wu:fi34b01	wu:fi34b01	0	0	0	0
ZDB-GENE-030131-6099	mknk2a	MAP kinase interacting serine/threonine kinase 2a	0	0	20	1
ZDB-GENE-030131-6103	wu:fi34e01	wu:fi34e01	0	0	0	0
ZDB-GENE-030131-6107	hgs	hepatocyte growth factor-regulated tyrosine kinase substrate	0	0	6	1
ZDB-GENE-030131-6111	wu:fi34g12	wu:fi34g12	0	0	0	0
ZDB-GENE-030131-6119	wu:fi35b07	wu:fi35b07	0	0	0	0
ZDB-GENE-030131-6123	ythdf3	YTH N(6)-methyladenosine RNA binding protein 3	0	0	1	1
ZDB-GENE-030131-6127	mat1a	methionine adenosyltransferase I, alpha	0	2	22	4
ZDB-GENE-030131-6134	plk3	polo-like kinase 3 (Drosophila)	0	1	13	2
ZDB-GENE-030131-6137	fam3c	family with sequence similarity 3, member C	0	0	3	1
ZDB-GENE-030131-614	smndc1	survival motor neuron domain containing 1	0	0	10	1
ZDB-GENE-030131-6142	asb3	ankyrin repeat and SOCS box containing 3	0	0	7	1
ZDB-GENE-030131-6149	elovl7a	ELOVL fatty acid elongase 7a	0	0	31	1
ZDB-GENE-030131-6153	tep1	telomerase-associated protein 1	0	0	2	1
ZDB-GENE-030131-616	gnl3	guanine nucleotide binding protein-like 3 (nucleolar)	2	0	14	1
ZDB-GENE-030131-6168	tinf2	TERF1 (TRF1)-interacting nuclear factor 2	1	0	3	0
ZDB-GENE-030131-6174	rabl6a	RAB, member RAS oncogene family-like 6a	0	0	0	1
ZDB-GENE-030131-618	hnrnpa0l	heterogeneous nuclear ribonucleoprotein A0, like	0	1	4	2
ZDB-GENE-030131-6183	wu:fi37f07	wu:fi37f07	0	0	0	0
ZDB-GENE-030131-6186	entpd3	ectonucleoside triphosphate diphosphohydrolase 3	0	6	4	9
ZDB-GENE-030131-6192	mgrn1a	mahogunin, ring finger 1a	0	0	14	1
ZDB-GENE-030131-6201	myom2a	myomesin 2a	0	0	0	0
ZDB-GENE-030131-6205	pls1	plastin 1 (I isoform)	0	1	11	5
ZDB-GENE-030131-6208	si:dkeyp-87e7.4	si:dkeyp-87e7.4	0	0	0	0
ZDB-GENE-030131-6215	ddx23	DEAD (Asp-Glu-Ala-Asp) box polypeptide 23	0	0	7	0
ZDB-GENE-030131-6221	clca1	chloride channel accessory 1	0	0	4	0
ZDB-GENE-030131-6225	fan1	FANCD2/FANCI-associated nuclease 1	0	0	22	1
ZDB-GENE-030131-6229	zgc:173544	zgc:173544	0	0	2	0
ZDB-GENE-030131-6237	wu:fi40a06	wu:fi40a06	0	0	0	0
ZDB-GENE-030131-624	phrf1	PHD and ring finger domains 1	0	0	3	0
ZDB-GENE-030131-6242	si:ch211-262i1.6	si:ch211-262i1.6	0	0	2	0
ZDB-GENE-030131-6246	ibtk	inhibitor of Bruton agammaglobulinemia tyrosine kinase	0	0	0	0
ZDB-GENE-030131-6251	ppil4	peptidylprolyl isomerase (cyclophilin)-like 4	0	0	10	2
ZDB-GENE-030131-6254	wu:fi40e03	wu:fi40e03	0	0	0	0
ZDB-GENE-030131-6261	wu:fi41a09	wu:fi41a09	0	0	0	0
ZDB-GENE-030131-6268	yars2	tyrosyl-tRNA synthetase 2, mitochondrial	0	0	26	0
ZDB-GENE-030131-6275	si:ch211-214c7.4	si:ch211-214c7.4	0	0	0	0
ZDB-GENE-030131-6283	cuedc2	CUE domain containing 2	0	0	4	1
ZDB-GENE-030131-6286	wu:fi42f02	wu:fi42f02	0	0	0	0
ZDB-GENE-030131-6292	zgc:165551	zgc:165551	0	0	10	0
ZDB-GENE-030131-6298	si:ch211-241e1.5	si:ch211-241e1.5	0	0	2	0
ZDB-GENE-030131-6302	tm9sf2	transmembrane 9 superfamily member 2	0	1	4	2
ZDB-GENE-030131-6306	wu:fi43f08	wu:fi43f08	0	0	0	0
ZDB-GENE-030131-6311	arid2	AT rich interactive domain 2 (ARID, RFX-like)	0	0	4	0
ZDB-GENE-030131-6315	zdhhc18b	zinc finger, DHHC-type containing 18b	0	0	6	1
ZDB-GENE-030131-6319	wu:fi45h02	wu:fi45h02	0	0	0	0
ZDB-GENE-030131-6322	nfat5a	nuclear factor of activated T-cells 5, tonicity-responsive a	0	0	10	0
ZDB-GENE-030131-6325	iars	isoleucyl-tRNA synthetase	1	1	35	1
ZDB-GENE-030131-6330	senp6b	SUMO1/sentrin specific peptidase 6b	0	0	5	0
ZDB-GENE-030131-6334	brf1a	BRF1, RNA polymerase III transcription initiation factor a	1	2	11	5
ZDB-GENE-030131-6340	wu:fi48d11	wu:fi48d11	0	0	0	0
ZDB-GENE-030131-6351	wu:fi51f09	wu:fi51f09	0	0	0	0
ZDB-GENE-030131-6354	wu:fi56d12	wu:fi56d12	0	0	0	0
ZDB-GENE-030131-6361	wu:fi59g12	wu:fi59g12	0	0	0	0
ZDB-GENE-030131-6367	plch2a	phospholipase C, eta 2a	0	0	15	0
ZDB-GENE-030131-6370	si:ch1073-138d10.2	si:ch1073-138d10.2	0	0	3	0
ZDB-GENE-030131-6376	nobox	NOBOX oogenesis homeobox	0	0	0	0
ZDB-GENE-030131-6380	wu:fi70e04	wu:fi70e04	0	0	0	0
ZDB-GENE-030131-6385	adnpb	activity-dependent neuroprotector homeobox b	1	1	8	1
ZDB-GENE-030131-6391	si:ch211-113d11.5	si:ch211-113d11.5	0	0	0	0
ZDB-GENE-030131-6395	wu:fi75a02	wu:fi75a02	0	0	0	0
ZDB-GENE-030131-6400	nelfa	negative elongation factor complex member A	0	0	2	0
ZDB-GENE-030131-6403	larp6	La ribonucleoprotein domain family, member 6	1	1	6	2
ZDB-GENE-030131-6410	tprb	translocated promoter region b, nuclear basket protein	0	1	5	2
ZDB-GENE-030131-642	wu:fb38e05	wu:fb38e05	0	0	0	0
ZDB-GENE-030131-6427	wu:fi89f07	wu:fi89f07	0	0	0	0
ZDB-GENE-030131-6432	scamp2l	secretory carrier membrane protein 2, like	0	0	4	0
ZDB-GENE-030131-6443	yipf3	Yip1 domain family, member 3	0	0	9	1
ZDB-GENE-030131-6448	glg1a	golgi glycoprotein 1a	0	0	6	0
ZDB-GENE-030131-6454	si:ch211-189e2.3	si:ch211-189e2.3	0	0	0	0
ZDB-GENE-030131-6459	cap1	CAP, adenylate cyclase-associated protein 1 (yeast)	2	4	20	7
ZDB-GENE-030131-6465	wu:fj99a08	wu:fj99a08	0	0	0	0
ZDB-GENE-030131-647	phgdh	phosphoglycerate dehydrogenase	0	1	16	2
ZDB-GENE-030131-6474	wu:fj99d11	wu:fj99d11	0	0	0	0
ZDB-GENE-030131-6478	wu:fj99f01	wu:fj99f01	0	0	0	0
ZDB-GENE-030131-6484	wu:fj99g12	wu:fj99g12	0	0	0	0
ZDB-GENE-030131-6489	zgc:173742	zgc:173742	0	0	37	0
ZDB-GENE-030131-6496	st14a	suppression of tumorigenicity 14 (colon carcinoma) a	1	2	16	2
ZDB-GENE-030131-65	hm:zeh0682	hm:zeh0682	0	0	0	0
ZDB-GENE-030131-6502	grik1a	glutamate receptor, ionotropic, kainate 1a	0	0	18	0
ZDB-GENE-030131-6506	mob1a	MOB kinase activator 1A	1	1	8	4
ZDB-GENE-030131-6514	vdac1	voltage-dependent anion channel 1	0	1	11	2
ZDB-GENE-030131-6521	wu:fa14a01	wu:fa14a01	0	0	0	0
ZDB-GENE-030131-6526	wu:fa14a08	wu:fa14a08	0	0	0	0
ZDB-GENE-030131-6531	synj2bp	synaptojanin 2 binding protein	0	0	3	1
ZDB-GENE-030131-6541	wu:fa14f02	wu:fa14f02	0	0	0	0
ZDB-GENE-030131-6545	fn1b	fibronectin 1b	2	6	4	11
ZDB-GENE-030131-6548	wu:fa14g04	wu:fa14g04	0	0	0	0
ZDB-GENE-030131-6553	wu:fa16a11	wu:fa16a11	0	0	0	0
ZDB-GENE-030131-6557	pom121	POM121 transmembrane nucleoporin	0	0	10	1
ZDB-GENE-030131-6563	wu:fa16d12	wu:fa16d12	0	0	0	0
ZDB-GENE-030131-657	cyth1a	cytohesin 1a	0	0	2	0
ZDB-GENE-030131-658	wu:fb38g10	wu:fb38g10	0	0	0	0
ZDB-GENE-030131-6586	alg5	asparagine-linked glycosylation 5 (dolichyl-phosphate beta-glucosyltransferase)	0	0	9	0
ZDB-GENE-030131-6596	si:dkey-42i9.6	si:dkey-42i9.6	0	0	2	1
ZDB-GENE-030131-66	dnajc8	DnaJ (Hsp40) homolog, subfamily C, member 8	0	0	0	0
ZDB-GENE-030131-6602	cox7b	cytochrome c oxidase subunit VIIb	0	2	4	3
ZDB-GENE-030131-6607	rnf40	ring finger protein 40	0	0	3	1
ZDB-GENE-030131-6614	si:ch1073-325m22.2	si:ch1073-325m22.2	0	0	0	0
ZDB-GENE-030131-662	ube2l3b	ubiquitin-conjugating enzyme E2L 3b	0	0	2	2
ZDB-GENE-030131-6626	wu:fk50g02	wu:fk50g02	0	0	0	0
ZDB-GENE-030131-6633	wu:fk51e09	wu:fk51e09	0	0	0	0
ZDB-GENE-030131-664	ahsa1b	AHA1, activator of heat shock protein ATPase homolog 1b	0	0	3	3
ZDB-GENE-030131-665	wu:fb38h10	wu:fb38h10	0	0	0	0
ZDB-GENE-030131-6657	banf1	barrier to autointegration factor 1	0	0	6	0
ZDB-GENE-030131-6660	wu:fa01c11	wu:fa01c11	0	0	0	0
ZDB-GENE-030131-667	ddx46	DEAD (Asp-Glu-Ala-Asp) box polypeptide 46	2	2	29	4
ZDB-GENE-030131-6686	wu:fa02f10	wu:fa02f10	0	0	0	0
ZDB-GENE-030131-6690	ckap2l	cytoskeleton associated protein 2-like	0	0	0	0
ZDB-GENE-030131-6698	wu:fa03a10	wu:fa03a10	0	0	0	0
ZDB-GENE-030131-670	ndufa10	NADH dehydrogenase (ubiquinone) 1 alpha subcomplex, 10	0	0	1	1
ZDB-GENE-030131-6705	ccdc142	coiled-coil domain containing 142	0	0	0	0
ZDB-GENE-030131-6714	senp3b	SUMO1/sentrin/SMT3 specific peptidase 3b	0	0	6	0
ZDB-GENE-030131-6722	map4k4	mitogen-activated protein kinase kinase kinase kinase 4	0	0	6	0
ZDB-GENE-030131-6727	wu:fa03f08	wu:fa03f08	0	0	0	0
ZDB-GENE-030131-6730	wu:fa03g05	wu:fa03g05	0	0	0	0
ZDB-GENE-030131-6734	wu:fa03h09	wu:fa03h09	0	0	0	0
ZDB-GENE-030131-6738	wu:fa04a07	wu:fa04a07	0	0	0	0
ZDB-GENE-030131-6759	si:dkey-92i17.2	si:dkey-92i17.2	0	0	0	0
ZDB-GENE-030131-6768	wu:fa04f03	wu:fa04f03	0	0	0	0
ZDB-GENE-030131-6773	wu:fa04g06	wu:fa04g06	0	0	0	0
ZDB-GENE-030131-6779	gtf2h4	general transcription factor IIH, polypeptide 4	0	0	11	1
ZDB-GENE-030131-6786	wu:fa05b01	wu:fa05b01	0	0	0	0
ZDB-GENE-030131-679	wu:fb39e08	wu:fb39e08	0	0	0	0
ZDB-GENE-030131-6792	wu:fa05c06	wu:fa05c06	0	0	0	0
ZDB-GENE-030131-6799	wu:fa05e02	wu:fa05e02	0	0	0	0
ZDB-GENE-030131-6806	wu:fa05f08	wu:fa05f08	0	0	0	0
ZDB-GENE-030131-6813	wu:fa06f10	wu:fa06f10	0	0	0	0
ZDB-GENE-030131-6822	hdlbpb	high density lipoprotein binding protein b	0	0	2	2
ZDB-GENE-030131-6830	si:ch211-153a8.4	si:ch211-153a8.4	0	0	0	0
ZDB-GENE-030131-6834	wu:fa07e08	wu:fa07e08	0	0	0	0
ZDB-GENE-030131-6839	wu:fa07h10	wu:fa07h10	0	0	0	0
ZDB-GENE-030131-6844	akap1b	A kinase (PRKA) anchor protein 1b	0	0	8	1
ZDB-GENE-030131-6849	ptcd3	pentatricopeptide repeat domain 3	0	0	8	0
ZDB-GENE-030131-686	pms2	PMS1 homolog 2, mismatch repair system component	0	0	15	0
ZDB-GENE-030131-6865	wu:fa09g10	wu:fa09g10	0	0	0	0
ZDB-GENE-030131-6872	mdm4	MDM4, p53 regulator	0	0	7	1
ZDB-GENE-030131-6876	trmt2a	tRNA methyltransferase 2 homolog A	0	0	8	1
ZDB-GENE-030131-6885	wu:fa10d10	wu:fa10d10	0	1	0	1
ZDB-GENE-030131-689	wu:fb39g11	wu:fb39g11	0	0	0	0
ZDB-GENE-030131-6897	wu:fa10g06	wu:fa10g06	0	0	0	0
ZDB-GENE-030131-6901	wu:fa10g11	wu:fa10g11	0	0	0	0
ZDB-GENE-030131-6908	wu:fa11a05	wu:fa11a05	0	0	0	0
ZDB-GENE-030131-6911	calcoco1a	calcium binding and coiled-coil domain 1a	0	0	0	0
ZDB-GENE-030131-6917	wu:fa11b06	wu:fa11b06	0	0	0	0
ZDB-GENE-030131-6922	yif1a	Yip1 interacting factor homolog A (S. cerevisiae)	0	0	13	1
ZDB-GENE-030131-693	prmt1	protein arginine methyltransferase 1	2	2	13	5
ZDB-GENE-030131-6935	wu:fa11e07	wu:fa11e07	0	0	0	0
ZDB-GENE-030131-6946	wu:fa11f12	wu:fa11f12	0	0	0	0
ZDB-GENE-030131-6955	fam76b	family with sequence similarity 76, member B	0	0	4	2
ZDB-GENE-030131-6961	wu:fa11h10	wu:fa11h10	0	0	0	0
ZDB-GENE-030131-6965	atp6v1g1	ATPase, H+ transporting, lysosomal, V1 subunit G1	0	2	3	4
ZDB-GENE-030131-6968	wu:fa12a08	wu:fa12a08	0	0	0	0
ZDB-GENE-030131-6975	cep350	centrosomal protein 350	0	0	4	0
ZDB-GENE-030131-6982	wu:fa12c11	wu:fa12c11	0	0	0	0
ZDB-GENE-030131-6989	ebna1bp2	EBNA1 binding protein 2	0	0	6	0
ZDB-GENE-030131-6995	wu:fa12e08	wu:fa12e08	0	0	0	0
ZDB-GENE-030131-7000	wu:fa12f04	wu:fa12f04	0	0	0	0
ZDB-GENE-030131-7006	wu:fa12g12	wu:fa12g12	0	0	0	0
ZDB-GENE-030131-7014	wu:fw32f02	wu:fw32f02	0	0	0	0
ZDB-GENE-030131-7017	wu:fk65b10	wu:fk65b10	0	0	0	0
ZDB-GENE-030131-702	wu:fb40a11	wu:fb40a11	0	0	0	0
ZDB-GENE-030131-7028	wu:fk66b06	wu:fk66b06	0	0	0	0
ZDB-GENE-030131-7035	si:dkey-164f24.2	si:dkey-164f24.2	0	0	0	0
ZDB-GENE-030131-7039	wu:fk68a01	wu:fk68a01	0	0	0	0
ZDB-GENE-030131-7043	si:ch211-85n16.4	si:ch211-85n16.4	0	0	1	0
ZDB-GENE-030131-7047	tpd52l2a	tumor protein D52-like 2a	0	0	3	1
ZDB-GENE-030131-7050	dync1h1	dynein, cytoplasmic 1, heavy chain 1	3	1	10	8
ZDB-GENE-030131-7060	wu:fk71e09	wu:fk71e09	0	0	0	0
ZDB-GENE-030131-7064	ppme1	protein phosphatase methylesterase 1	0	0	29	2
ZDB-GENE-030131-7067	tanc2b	tetratricopeptide repeat, ankyrin repeat and coiled-coil containing 2b	0	0	0	0
ZDB-GENE-030131-7074	heyl	hes-related family bHLH transcription factor with YRPW motif-like	0	2	10	7
ZDB-GENE-030131-7079	col10a1b	collagen, type X, alpha 1b	0	1	3	4
ZDB-GENE-030131-7088	wu:fk78h11	wu:fk78h11	0	0	0	0
ZDB-GENE-030131-7091	ca6	carbonic anhydrase VI	0	1	7	1
ZDB-GENE-030131-7098	wasb	Wiskott-Aldrich syndrome (eczema-thrombocytopenia) b	2	2	10	3
ZDB-GENE-030131-7103	zgc:193505	zgc:193505	0	0	0	0
ZDB-GENE-030131-7106	wu:fk83a02	wu:fk83a02	0	0	0	0
ZDB-GENE-030131-7111	wu:fk83g11	wu:fk83g11	0	0	0	0
ZDB-GENE-030131-7117	wu:fk84f12	wu:fk84f12	0	0	0	0
ZDB-GENE-030131-7120	chd1	chromodomain helicase DNA binding protein 1	0	0	4	0
ZDB-GENE-030131-7127	srgn	serglycin	0	1	0	2
ZDB-GENE-030131-7132	wu:fk86f03	wu:fk86f03	0	0	0	0
ZDB-GENE-030131-714	wu:fb40d11	wu:fb40d11	0	0	0	0
ZDB-GENE-030131-7146	arrdc2	arrestin domain containing 2	0	0	3	1
ZDB-GENE-030131-7155	si:ch211-89o9.6	si:ch211-89o9.6	0	0	6	0
ZDB-GENE-030131-716	wu:fb40e01	wu:fb40e01	0	0	0	0
ZDB-GENE-030131-7163	wu:fk91b07	wu:fk91b07	0	0	0	0
ZDB-GENE-030131-7168	wu:fk92d04	wu:fk92d04	0	0	0	0
ZDB-GENE-030131-7171	fbp1a	fructose-1,6-bisphosphatase 1a	0	2	15	4
ZDB-GENE-030131-7176	ndc1	NDC1 transmembrane nucleoporin	0	0	15	1
ZDB-GENE-030131-7181	wu:fk94f09	wu:fk94f09	0	0	0	0
ZDB-GENE-030131-7185	wu:fk95d07	wu:fk95d07	0	0	0	0
ZDB-GENE-030131-719	anp32b	acidic (leucine-rich) nuclear phosphoprotein 32 family, member B	0	0	6	1
ZDB-GENE-030131-7192	bmp3	bone morphogenetic protein 3	1	4	18	8
ZDB-GENE-030131-7197	lmbrd2b	LMBR1 domain containing 2b	0	0	4	0
ZDB-GENE-030131-7202	wu:fl01g01	wu:fl01g01	0	0	0	0
ZDB-GENE-030131-7208	wu:fl03d04	wu:fl03d04	0	0	0	0
ZDB-GENE-030131-7210	wu:fl03e01	wu:fl03e01	0	0	0	0
ZDB-GENE-030131-7216	wu:fl04h02	wu:fl04h02	0	0	0	0
ZDB-GENE-030131-7219	wu:fl05f10	wu:fl05f10	0	0	0	0
ZDB-GENE-030131-7222	wu:fl08d12	wu:fl08d12	0	0	0	0
ZDB-GENE-030131-7227	wu:fl09h10	wu:fl09h10	0	0	0	0
ZDB-GENE-030131-7231	wu:fl12h02	wu:fl12h02	0	0	0	0
ZDB-GENE-030131-7238	wu:fl20f09	wu:fl20f09	0	0	0	0
ZDB-GENE-030131-7244	wu:fl22g03	wu:fl22g03	0	0	0	0
ZDB-GENE-030131-7248	wu:fl23e08	wu:fl23e08	0	0	0	0
ZDB-GENE-030131-7251	wu:fl24d12	wu:fl24d12	0	0	0	0
ZDB-GENE-030131-7260	wu:fj01d05	wu:fj01d05	0	0	0	0
ZDB-GENE-030131-7269	spata20	spermatogenesis associated 20	0	0	4	0
ZDB-GENE-030131-7272	wu:fj02e11	wu:fj02e11	0	0	0	0
ZDB-GENE-030131-7277	wu:fj03a06	wu:fj03a06	0	0	0	0
ZDB-GENE-030131-7282	alg11	asparagine-linked glycosylation 11 (alpha-1,2-mannosyltransferase)	0	0	5	0
ZDB-GENE-030131-7287	wu:fj04g03	wu:fj04g03	0	0	0	0
ZDB-GENE-030131-7292	wu:fj05c02	wu:fj05c02	0	0	0	0
ZDB-GENE-030131-7297	syt4	synaptotagmin IV	0	0	12	1
ZDB-GENE-030131-7302	wu:fj05f05	wu:fj05f05	0	0	0	0
ZDB-GENE-030131-7309	wu:fj06a01	wu:fj06a01	0	0	0	0
ZDB-GENE-030131-7311	si:dkey-238c7.13	si:dkey-238c7.13	0	0	0	0
ZDB-GENE-030131-7315	wu:fj07d12	wu:fj07d12	0	0	0	0
ZDB-GENE-030131-7318	wu:fj07g06	wu:fj07g06	0	0	0	0
ZDB-GENE-030131-7320	si:dkey-33c12.3	si:dkey-33c12.3	0	0	3	0
ZDB-GENE-030131-7327	wu:fj08d01	wu:fj08d01	0	0	0	0
ZDB-GENE-030131-7332	si:ch211-153b23.4	si:ch211-153b23.4	0	0	8	0
ZDB-GENE-030131-7341	wu:fj09c08	wu:fj09c08	0	0	0	0
ZDB-GENE-030131-7347	mpeg1.1	macrophage expressed 1, tandem duplicate 1	1	11	5	38
ZDB-GENE-030131-7351	si:dkeyp-46h3.2	si:dkeyp-46h3.2	0	0	1	0
ZDB-GENE-030131-7365	wu:fj11a08	wu:fj11a08	0	0	0	0
ZDB-GENE-030131-7370	wu:fj11g02	wu:fj11g02	0	0	0	0
ZDB-GENE-030131-7377	znf207b	zinc finger protein 207, b	0	0	8	2
ZDB-GENE-030131-7380	wu:fj12g03	wu:fj12g03	0	0	0	0
ZDB-GENE-030131-7383	wu:fj13b04	wu:fj13b04	0	0	0	0
ZDB-GENE-030131-7388	wu:fj13e08	wu:fj13e08	0	0	0	0
ZDB-GENE-030131-7390	wu:fj13g06	wu:fj13g06	0	0	0	0
ZDB-GENE-030131-7398	wu:fj14d11	wu:fj14d11	0	0	0	0
ZDB-GENE-030131-7400	wu:fj14f03	wu:fj14f03	0	0	0	0
ZDB-GENE-030131-7405	wu:fj15b05	wu:fj15b05	0	0	0	0
ZDB-GENE-030131-7408	wu:fj15c09	wu:fj15c09	0	0	0	0
ZDB-GENE-030131-7414	arpc1b	actin related protein 2/3 complex, subunit 1B	0	0	11	1
ZDB-GENE-030131-7425	plpp2b	phospholipid phosphatase 2b	0	0	8	1
ZDB-GENE-030131-743	wu:fb44c10	wu:fb44c10	0	0	0	0
ZDB-GENE-030131-7435	parp3	poly (ADP-ribose) polymerase family, member 3	1	2	17	5
ZDB-GENE-030131-7439	klc1b	kinesin light chain 1b	0	0	2	2
ZDB-GENE-030131-7447	sort1b	sortilin 1b	1	1	7	1
ZDB-GENE-030131-7450	tnksa	tankyrase, TRF1-interacting ankyrin-related ADP-ribose polymerase a	0	1	8	2
ZDB-GENE-030131-7454	wu:fj18a12	wu:fj18a12	0	0	0	0
ZDB-GENE-030131-7459	ppiab	peptidylprolyl isomerase Ab (cyclophilin A)	1	2	13	5
ZDB-GENE-030131-7464	odf3b	outer dense fiber of sperm tails 3B	0	7	4	42
ZDB-GENE-030131-7472	wu:fj19h04	wu:fj19h04	0	0	0	0
ZDB-GENE-030131-7475	wu:fj20b03	wu:fj20b03	0	0	10	0
ZDB-GENE-030131-7480	wu:fj20f01	wu:fj20f01	0	0	0	0
ZDB-GENE-030131-7484	wu:fj20h02	wu:fj20h02	0	0	0	0
ZDB-GENE-030131-7487	amot	angiomotin	4	1	12	1
ZDB-GENE-030131-7491	nrsn1	neurensin 1	0	0	5	1
ZDB-GENE-030131-7496	trak2	trafficking protein, kinesin binding 2	0	0	0	0
ZDB-GENE-030131-7499	tec	tec protein tyrosine kinase	0	1	26	1
ZDB-GENE-030131-7503	nkl.4	NK-lysin tandem duplicate 4	0	2	4	5
ZDB-GENE-030131-7510	kat8	K(lysine) acetyltransferase 8	0	0	6	1
ZDB-GENE-030131-7513	ptpn6	protein tyrosine phosphatase, non-receptor type 6	1	4	15	8
ZDB-GENE-030131-7516	wu:fj22f09	wu:fj22f09	0	0	0	0
ZDB-GENE-030131-752	wu:fb44g06	wu:fb44g06	0	0	0	0
ZDB-GENE-030131-7523	bcl6ab	B-cell CLL/lymphoma 6a, genome duplicate b	0	0	8	0
ZDB-GENE-030131-7528	si:dkey-151g10.6	si:dkey-151g10.6	0	0	3	0
ZDB-GENE-030131-7534	wu:fj23h05	wu:fj23h05	0	0	0	0
ZDB-GENE-030131-7544	wu:fj24g01	wu:fj24g01	0	0	0	0
ZDB-GENE-030131-7550	wu:fj29c05	wu:fj29c05	0	0	0	0
ZDB-GENE-030131-7558	wu:fj29h11	wu:fj29h11	0	0	0	0
ZDB-GENE-030131-7562	wu:fj30b12	wu:fj30b12	0	0	0	0
ZDB-GENE-030131-7567	wu:fj30f06	wu:fj30f06	0	0	9	0
ZDB-GENE-030131-7570	rgs5a	regulator of G-protein signaling 5a	0	3	3	4
ZDB-GENE-030131-7576	wu:fj32a12	wu:fj32a12	0	0	0	0
ZDB-GENE-030131-7582	rogdi	rogdi homolog (Drosophila)	0	1	4	3
ZDB-GENE-030131-7591	rbp4l	retinol binding protein 4, like	1	3	8	15
ZDB-GENE-030131-7595	gngt2a	guanine nucleotide binding protein (G protein), gamma transducing activity polypeptide 2a	0	3	10	7
ZDB-GENE-030131-76	hm:zeh1018	hm:zeh1018	0	0	0	0
ZDB-GENE-030131-7601	si:ch73-370c12.1	si:ch73-370c12.1	0	0	0	0
ZDB-GENE-030131-7607	wu:fk54d01	wu:fk54d01	0	0	0	0
ZDB-GENE-030131-7611	wu:fk54e10	wu:fk54e10	0	0	0	0
ZDB-GENE-030131-7615	WITHDRAWN:wu:fk54g07	WITHDRAWN:wu:fk54g07	0	0	0	0
ZDB-GENE-030131-7619	wu:fk55d01	wu:fk55d01	0	0	0	0
ZDB-GENE-030131-7625	lactbl1a	lactamase, beta-like 1a	0	0	0	0
ZDB-GENE-030131-7630	zgc:162144	zgc:162144	0	0	0	0
ZDB-GENE-030131-7635	unc119.2	unc-119 lipid binding chaperone B homolog 2	2	3	4	3
ZDB-GENE-030131-7638	twf2a	twinfilin actin-binding protein 2a	0	0	2	1
ZDB-GENE-030131-7644	wu:fk58b01	wu:fk58b01	0	0	0	0
ZDB-GENE-030131-7649	atp5d	ATP synthase, H+ transporting, mitochondrial F1 complex, delta subunit	0	0	11	1
ZDB-GENE-030131-7652	wu:fk59b05	wu:fk59b05	0	0	0	0
ZDB-GENE-030131-7656	nme2a	NME/NM23 nucleoside diphosphate kinase 2a	0	2	17	4
ZDB-GENE-030131-7661	cited4a	Cbp/p300-interacting transactivator, with Glu/Asp-rich carboxy-terminal domain, 4a	0	0	6	0
ZDB-GENE-030131-7664	si:ch211-176g13.7	si:ch211-176g13.7	0	0	2	0
ZDB-GENE-030131-7671	wu:fk61g04	wu:fk61g04	0	0	0	0
ZDB-GENE-030131-7677	nfil3-5	nuclear factor, interleukin 3 regulated, member 5	2	3	8	6
ZDB-GENE-030131-7685	si:dkeyp-118b1.2	si:dkeyp-118b1.2	0	0	11	0
ZDB-GENE-030131-7696	wrb	tryptophan rich basic protein	2	1	7	4
ZDB-GENE-030131-7699	ns:zf-a144	ns:zf-a144	0	0	0	0
ZDB-GENE-030131-7703	ns:zf-a220	ns:zf-a220	0	0	0	0
ZDB-GENE-030131-7708	ns:zf-a398	ns:zf-a398	0	0	0	0
ZDB-GENE-030131-7713	ns:zf-e221	ns:zf-e221	0	0	0	0
ZDB-GENE-030131-7716	ns:zf-e254	ns:zf-e254	0	0	0	0
ZDB-GENE-030131-7719	ns:zf-e326	ns:zf-e326	0	0	0	0
ZDB-GENE-030131-7722	si:busm1-118j2.5	si:busm1-118j2.5	0	0	0	0
ZDB-GENE-030131-7727	ns:zf-e529	ns:zf-e529	0	0	0	0
ZDB-GENE-030131-773	wu:fb48d04	wu:fb48d04	0	0	0	0
ZDB-GENE-030131-7733	ns:zf-es31	ns:zf-es31	0	0	0	0
ZDB-GENE-030131-7738	mg:cb03b06	mg:cb03b06	0	0	0	0
ZDB-GENE-030131-7741	zgc:65894	zgc:65894	0	0	15	1
ZDB-GENE-030131-775	sulf2b	sulfatase 2b	0	3	11	5
ZDB-GENE-030131-7752	wu:fj33d06	wu:fj33d06	0	0	0	0
ZDB-GENE-030131-7755	wu:fj33d12	wu:fj33d12	0	0	0	0
ZDB-GENE-030131-7763	chic1	cysteine-rich hydrophobic domain 1	0	0	4	1
ZDB-GENE-030131-7768	wu:fj33h07	wu:fj33h07	0	0	0	0
ZDB-GENE-030131-7771	wu:fj34a07	wu:fj34a07	0	0	0	0
ZDB-GENE-030131-7777	si:ch211-154o6.4	si:ch211-154o6.4	0	1	2	1
ZDB-GENE-030131-778	pola2	polymerase (DNA directed), alpha 2	0	1	8	2
ZDB-GENE-030131-7783	wu:fj34c04	wu:fj34c04	0	0	0	0
ZDB-GENE-030131-7787	tspan3a	tetraspanin 3a	0	1	9	2
ZDB-GENE-030131-7791	prmt8b	protein arginine methyltransferase 8b	3	2	88	3
ZDB-GENE-030131-780	cdh15	cadherin 15, type 1, M-cadherin (myotubule)	0	5	15	11
ZDB-GENE-030131-7803	wu:fj35a03	wu:fj35a03	0	0	0	0
ZDB-GENE-030131-7809	irf2bp2a	interferon regulatory factor 2 binding protein 2a	0	1	5	3
ZDB-GENE-030131-7818	wu:fj35f12	wu:fj35f12	0	0	0	0
ZDB-GENE-030131-7826	si:dkey-31f5.11	si:dkey-31f5.11	0	0	2	0
ZDB-GENE-030131-7830	wu:fj36a11	wu:fj36a11	0	0	0	0
ZDB-GENE-030131-7837	dnaja3a	DnaJ (Hsp40) homolog, subfamily A, member 3A	0	0	11	1
ZDB-GENE-030131-7841	wu:fj36c11	wu:fj36c11	0	0	0	0
ZDB-GENE-030131-7848	ccdc6a	coiled-coil domain containing 6a	0	0	3	1
ZDB-GENE-030131-7851	wu:fj36f04	wu:fj36f04	0	0	0	0
ZDB-GENE-030131-7859	jun	jun proto-oncogene	4	8	39	19
ZDB-GENE-030131-7861	wu:fj37c02	wu:fj37c02	0	0	0	0
ZDB-GENE-030131-7867	wu:fj37h01	wu:fj37h01	0	0	0	0
ZDB-GENE-030131-787	sptbn2	spectrin, beta, non-erythrocytic 2	0	0	5	0
ZDB-GENE-030131-7873	csnk1e	casein kinase 1, epsilon	0	1	19	2
ZDB-GENE-030131-7880	osgep	O-sialoglycoprotein endopeptidase	0	0	2	1
ZDB-GENE-030131-7883	wu:fj38f12	wu:fj38f12	0	1	0	1
ZDB-GENE-030131-7889	lrp1aa	low density lipoprotein receptor-related protein 1Aa	1	1	6	2
ZDB-GENE-030131-7892	si:ch73-46j18.5	si:ch73-46j18.5	0	0	0	0
ZDB-GENE-030131-7896	cpne2	copine II	0	0	0	0
ZDB-GENE-030131-79	hm:zeh1122	hm:zeh1122	0	0	0	0
ZDB-GENE-030131-7902	wu:fj39h03	wu:fj39h03	0	0	0	0
ZDB-GENE-030131-7905	ppfia2	protein tyrosine phosphatase, receptor type, f polypeptide (PTPRF), interacting protein (liprin), alpha 2	0	0	1	0
ZDB-GENE-030131-7908	wu:fj40c05	wu:fj40c05	0	0	0	0
ZDB-GENE-030131-7914	si:dkeyp-75h12.5	si:dkeyp-75h12.5	0	0	0	0
ZDB-GENE-030131-7919	wu:fj40h12	wu:fj40h12	0	0	0	0
ZDB-GENE-030131-7922	wu:fj41b01	wu:fj41b01	0	0	0	0
ZDB-GENE-030131-7928	rpn2	ribophorin II	0	0	8	2
ZDB-GENE-030131-7930	gypc	glycophorin C (Gerbich blood group)	1	1	4	2
ZDB-GENE-030131-7937	il12bb	interleukin 12B, b	0	2	9	5
ZDB-GENE-030131-794	wu:fb49a08	wu:fb49a08	0	0	0	0
ZDB-GENE-030131-7947	wu:fj42g08	wu:fj42g08	0	0	0	0
ZDB-GENE-030131-7951	rcbtb1	regulator of chromosome condensation (RCC1) and BTB (POZ) domain containing protein 1	1	0	5	1
ZDB-GENE-030131-7967	wu:fj43f07	wu:fj43f07	0	0	0	0
ZDB-GENE-030131-7972	nell2a	neural EGFL like 2a	0	0	4	0
ZDB-GENE-030131-7978	wu:fj44c04	wu:fj44c04	0	0	0	0
ZDB-GENE-030131-7985	wu:fj44g05	wu:fj44g05	0	0	0	0
ZDB-GENE-030131-799	wu:fb49c01	wu:fb49c01	0	0	0	0
ZDB-GENE-030131-7997	lrrc4.2	leucine rich repeat containing 4.2	0	0	6	0
ZDB-GENE-030131-8002	wu:fj46a10	wu:fj46a10	0	0	0	0
ZDB-GENE-030131-8005	sdhb	succinate dehydrogenase complex, subunit B, iron sulfur (Ip)	0	1	38	5
ZDB-GENE-030131-8013	gria4b	glutamate receptor, ionotropic, AMPA 4b	0	2	20	3
ZDB-GENE-030131-8016	wu:fj47a01	wu:fj47a01	0	0	0	0
ZDB-GENE-030131-8022	ndst1b	N-deacetylase/N-sulfotransferase (heparan glucosaminyl) 1b	1	1	3	1
ZDB-GENE-030131-8029	si:dkey-105e17.1	si:dkey-105e17.1	0	0	3	0
ZDB-GENE-030131-8039	bco2a	beta-carotene oxygenase 2a	0	0	2	0
ZDB-GENE-030131-8043	trim9	tripartite motif containing 9	0	0	5	0
ZDB-GENE-030131-8049	tcea1	transcription elongation factor A (SII), 1	0	0	18	1
ZDB-GENE-030131-806	wu:fb49d08	wu:fb49d08	0	0	0	0
ZDB-GENE-030131-8062	cox7c	cytochrome c oxidase, subunit VIIc	0	2	6	4
ZDB-GENE-030131-8068	cnot11	CCR4-NOT transcription complex, subunit 11	0	0	9	0
ZDB-GENE-030131-8075	wu:fj51a05	wu:fj51a05	0	0	0	0
ZDB-GENE-030131-8078	cd2ap	CD2-associated protein	2	0	4	1
ZDB-GENE-030131-8082	zgc:194678	zgc:194678	0	0	0	0
ZDB-GENE-030131-8086	wu:fj51f06	wu:fj51f06	0	0	0	0
ZDB-GENE-030131-809	wu:fb49f01	wu:fb49f01	0	0	0	0
ZDB-GENE-030131-8095	wu:fj52a05	wu:fj52a05	0	0	0	0
ZDB-GENE-030131-810	wu:fb49f03	wu:fb49f03	0	0	0	0
ZDB-GENE-030131-8103	optn	optineurin	2	2	17	5
ZDB-GENE-030131-8107	calb1	calbindin 1	0	0	9	0
ZDB-GENE-030131-8110	si:dkey-7j14.5	si:dkey-7j14.5	0	0	3	0
ZDB-GENE-030131-8115	pcloa	piccolo presynaptic cytomatrix protein a	0	1	3	1
ZDB-GENE-030131-8119	wu:fj53h01	wu:fj53h01	0	0	0	0
ZDB-GENE-030131-8124	wu:fj54b06	wu:fj54b06	0	0	0	0
ZDB-GENE-030131-8131	klhl17	kelch-like family member 17	0	0	9	0
ZDB-GENE-030131-8139	wu:fj55b09	wu:fj55b09	0	0	0	0
ZDB-GENE-030131-815	wu:fb49h10	wu:fb49h10	0	0	0	0
ZDB-GENE-030131-8156	wu:fj56b12	wu:fj56b12	0	0	0	0
ZDB-GENE-030131-8161	wu:fj56g03	wu:fj56g03	0	0	0	0
ZDB-GENE-030131-8168	msl1a	male-specific lethal 1 homolog a (Drosophila)	0	0	7	0
ZDB-GENE-030131-8175	h3f3c	H3 histone, family 3C	0	0	0	2
ZDB-GENE-030131-8179	rbl1	retinoblastoma-like 1 (p107)	0	2	8	4
ZDB-GENE-030131-8182	wu:fj58g06	wu:fj58g06	0	2	0	2
ZDB-GENE-030131-8188	wu:fj59a07	wu:fj59a07	0	0	0	0
ZDB-GENE-030131-8191	prkcea	protein kinase C, epsilon a	0	1	27	2
ZDB-GENE-030131-8196	gabrb2	gamma-aminobutyric acid (GABA) A receptor, beta 2	0	1	23	1
ZDB-GENE-030131-82	hipk3b	homeodomain interacting protein kinase 3b	0	0	6	0
ZDB-GENE-030131-8202	wu:fj59g11	wu:fj59g11	0	0	0	0
ZDB-GENE-030131-8205	wu:fj59h10	wu:fj59h10	0	0	0	0
ZDB-GENE-030131-8210	loxl3b	lysyl oxidase-like 3b	1	2	10	8
ZDB-GENE-030131-8215	si:dkey-89b17.4	si:dkey-89b17.4	0	0	2	0
ZDB-GENE-030131-822	tpd52l2b	tumor protein D52-like 2b	0	0	0	1
ZDB-GENE-030131-8225	vamp2	vesicle-associated membrane protein 2	2	3	14	14
ZDB-GENE-030131-8228	hcn2b	hyperpolarization activated cyclic nucleotide-gated potassium channel 2b	0	1	11	1
ZDB-GENE-030131-8231	wu:fj61e03	wu:fj61e03	0	1	0	3
ZDB-GENE-030131-8245	wu:fj62d02	wu:fj62d02	0	0	0	0
ZDB-GENE-030131-8249	wu:fj62g02	wu:fj62g02	0	0	0	0
ZDB-GENE-030131-8254	wu:fj63a01	wu:fj63a01	0	0	0	0
ZDB-GENE-030131-8257	wu:fj63a10	wu:fj63a10	0	0	0	0
ZDB-GENE-030131-8262	wu:fj63c09	wu:fj63c09	0	0	0	0
ZDB-GENE-030131-8265	gpr88	G protein-coupled receptor 88	0	0	9	0
ZDB-GENE-030131-8274	nt5dc1	5'-nucleotidase domain containing 1	0	0	1	1
ZDB-GENE-030131-8278	eef1a1a	eukaryotic translation elongation factor 1 alpha 1a	0	0	15	0
ZDB-GENE-030131-8283	sys1	Sys1 golgi trafficking protein	0	0	7	1
ZDB-GENE-030131-8286	wu:fj64h06	wu:fj64h06	0	0	2	0
ZDB-GENE-030131-8292	rcan1b	regulator of calcineurin 1b	0	0	6	0
ZDB-GENE-030131-830	wu:fb50d08	wu:fb50d08	0	0	0	0
ZDB-GENE-030131-8303	si:ch1073-440b2.1	si:ch1073-440b2.1	0	0	3	0
ZDB-GENE-030131-8307	fam162a	family with sequence similarity 162, member A	0	0	2	0
ZDB-GENE-030131-8310	si:ch211-76l23.4	si:ch211-76l23.4	0	0	0	0
ZDB-GENE-030131-8315	wu:fb08f09	wu:fb08f09	0	0	0	0
ZDB-GENE-030131-8319	fgfbp2a	fibroblast growth factor binding protein 2a	0	0	0	0
ZDB-GENE-030131-8324	si:dkey-242g16.2	si:dkey-242g16.2	0	0	3	0
ZDB-GENE-030131-833	wu:fb50e04	wu:fb50e04	0	0	0	0
ZDB-GENE-030131-8333	wu:fb09b05	wu:fb09b05	0	0	0	0
ZDB-GENE-030131-8336	wu:fb09b12	wu:fb09b12	0	0	0	0
ZDB-GENE-030131-834	hiat1a	hippocampus abundant transcript 1a	0	0	11	1
ZDB-GENE-030131-8346	si:ch211-200o3.1	si:ch211-200o3.1	0	0	0	0
ZDB-GENE-030131-8356	fhl3b	four and a half LIM domains 3b	0	0	2	0
ZDB-GENE-030131-8359	wu:fb09h12	wu:fb09h12	0	0	0	0
ZDB-GENE-030131-8364	ndufb9	NADH dehydrogenase (ubiquinone) 1 beta subcomplex, 9	0	0	5	1
ZDB-GENE-030131-8369	aldoaa	aldolase a, fructose-bisphosphate, a	1	6	12	11
ZDB-GENE-030131-8373	col10a1a	collagen, type X, alpha 1a	0	34	3	75
ZDB-GENE-030131-8377	si:dkey-103k4.2	si:dkey-103k4.2	0	0	0	0
ZDB-GENE-030131-8381	wu:fb10eo5	wu:fb10eo5	0	0	0	0
ZDB-GENE-030131-8386	wu:fb10g03	wu:fb10g03	0	0	0	0
ZDB-GENE-030131-8389	wu:fb10h04	wu:fb10h04	0	0	0	0
ZDB-GENE-030131-8392	wu:fb10h10	wu:fb10h10	0	0	0	0
ZDB-GENE-030131-8396	wu:fb11a05	wu:fb11a05	0	0	0	0
ZDB-GENE-030131-840	abhd17aa	abhydrolase domain containing 17Aa	0	0	0	1
ZDB-GENE-030131-8405	zfand6	zinc finger, AN1-type domain 6	0	0	5	1
ZDB-GENE-030131-8410	tfg	trk-fused gene	0	0	0	1
ZDB-GENE-030131-8415	col1a2	collagen, type I, alpha 2	1	20	6	31
ZDB-GENE-030131-8420	wu:fb11d11	wu:fb11d11	0	0	0	0
ZDB-GENE-030131-8424	wu:fb11f01	wu:fb11f01	0	0	0	0
ZDB-GENE-030131-8434	grna	granulin a	4	4	9	12
ZDB-GENE-030131-8438	wu:fb11h06	wu:fb11h06	0	0	0	0
ZDB-GENE-030131-8442	eif3d	eukaryotic translation initiation factor 3, subunit D	0	0	23	1
ZDB-GENE-030131-8447	ifi30	interferon, gamma-inducible protein 30	1	1	1	2
ZDB-GENE-030131-8450	wu:fb12b08	wu:fb12b08	0	0	0	0
ZDB-GENE-030131-8453	lig3	ligase III, DNA, ATP-dependent	1	0	35	3
ZDB-GENE-030131-8461	xpc	xeroderma pigmentosum, complementation group C	0	1	13	3
ZDB-GENE-030131-8467	wu:fb12f01	wu:fb12f01	0	0	0	0
ZDB-GENE-030131-8473	oprd1b	opioid receptor, delta 1b	2	3	23	4
ZDB-GENE-030131-8476	wu:fb12g12	wu:fb12g12	0	0	0	0
ZDB-GENE-030131-848	rbb4l	retinoblastoma binding protein 4, like	1	1	8	3
ZDB-GENE-030131-8482	wu:fb13b04	wu:fb13b04	0	0	0	0
ZDB-GENE-030131-8485	blmh	bleomycin hydrolase	0	0	8	1
ZDB-GENE-030131-8491	nup62l	nucleoporin 62 like	1	1	21	1
ZDB-GENE-030131-8497	cyb5r1	cytochrome b5 reductase 1	0	0	18	1
ZDB-GENE-030131-8501	wu:fb13f03	wu:fb13f03	0	0	0	0
ZDB-GENE-030131-8510	wu:fb13h03	wu:fb13h03	0	0	0	0
ZDB-GENE-030131-8516	si:ch211-183d21.1	si:ch211-183d21.1	0	0	2	0
ZDB-GENE-030131-8522	si:ch211-114c12.2	si:ch211-114c12.2	0	0	0	0
ZDB-GENE-030131-853	wu:fb51a10	wu:fb51a10	0	0	0	0
ZDB-GENE-030131-8536	wu:fb14d09	wu:fb14d09	0	0	0	0
ZDB-GENE-030131-8541	capgb	capping protein (actin filament), gelsolin-like b	0	0	3	0
ZDB-GENE-030131-8546	si:ch1073-459j12.1	si:ch1073-459j12.1	0	0	8	0
ZDB-GENE-030131-8550	hadhb	hydroxyacyl-CoA dehydrogenase/3-ketoacyl-CoA thiolase/enoyl-CoA hydratase (trifunctional protein), beta subunit	0	1	21	3
ZDB-GENE-030131-8555	wu:fb15a03	wu:fb15a03	0	0	0	0
ZDB-GENE-030131-856	wu:fb51b06	wu:fb51b06	0	0	0	0
ZDB-GENE-030131-8563	eif4bb	eukaryotic translation initiation factor 4Bb	0	0	17	1
ZDB-GENE-030131-8569	txndc9	thioredoxin domain containing 9	0	0	4	1
ZDB-GENE-030131-8574	wu:fb15g09	wu:fb15g09	0	0	0	0
ZDB-GENE-030131-8579	si:ch211-229n2.7	si:ch211-229n2.7	0	0	0	0
ZDB-GENE-030131-8581	zgc:56493	zgc:56493	0	0	12	1
ZDB-GENE-030131-8585	rpl17	ribosomal protein L17	0	0	12	0
ZDB-GENE-030131-8596	wu:fa91d01	wu:fa91d01	0	0	0	0
ZDB-GENE-030131-8600	wu:fa91d09	wu:fa91d09	0	0	0	0
ZDB-GENE-030131-8606	rps26	ribosomal protein S26	0	0	9	1
ZDB-GENE-030131-8615	b4galnt3b	beta-1,4-N-acetyl-galactosaminyl transferase 3b	0	0	2	0
ZDB-GENE-030131-862	wu:fb51c10	wu:fb51c10	0	0	0	0
ZDB-GENE-030131-8626	rps8a	ribosomal protein S8a	2	1	15	3
ZDB-GENE-030131-8636	si:ch211-217k17.11	si:ch211-217k17.11	0	0	0	0
ZDB-GENE-030131-8640	wu:fa92h06	wu:fa92h06	0	0	0	0
ZDB-GENE-030131-8646	rpl9	ribosomal protein L9	0	1	18	2
ZDB-GENE-030131-8652	wu:fa93c05	wu:fa93c05	0	0	0	0
ZDB-GENE-030131-8656	rpl10	ribosomal protein L10	1	1	19	4
ZDB-GENE-030131-8660	wu:fa93e07	wu:fa93e07	0	0	0	0
ZDB-GENE-030131-867	atp2a2b	ATPase, Ca++ transporting, cardiac muscle, slow twitch 2b	0	2	26	4
ZDB-GENE-030131-8672	wu:fa94a01	wu:fa94a01	0	0	0	0
ZDB-GENE-030131-868	cnih4	cornichon family AMPA receptor auxiliary protein 4	0	0	4	0
ZDB-GENE-030131-8683	wu:fa94c07	wu:fa94c07	0	0	0	0
ZDB-GENE-030131-8691	wu:fa94e01	wu:fa94e01	0	0	0	0
ZDB-GENE-030131-8695	si:dkey-169i5.4	si:dkey-169i5.4	0	0	2	0
ZDB-GENE-030131-87	hm:zeh1192	hm:zeh1192	0	0	0	0
ZDB-GENE-030131-8702	wu:fa94h07	wu:fa94h07	0	0	0	0
ZDB-GENE-030131-8708	rps15a	ribosomal protein S15a	2	0	9	0
ZDB-GENE-030131-8710	wu:fb04b11	wu:fb04b11	0	0	0	0
ZDB-GENE-030131-8715	wu:fb04f07	wu:fb04f07	0	0	0	0
ZDB-GENE-030131-8719	ahnak	AHNAK nucleoprotein	0	0	3	0
ZDB-GENE-030131-8721	wu:fb05a08	wu:fb05a08	0	0	0	0
ZDB-GENE-030131-8729	wu:fb05d03	wu:fb05d03	0	0	0	0
ZDB-GENE-030131-8733	vmp1	vacuole membrane protein 1	0	0	17	2
ZDB-GENE-030131-8740	wu:fb05f05	wu:fb05f05	0	0	0	0
ZDB-GENE-030131-8743	sod3b	superoxide dismutase 3, extracellular b	0	2	14	6
ZDB-GENE-030131-8750	wu:fb05h10	wu:fb05h10	0	0	0	0
ZDB-GENE-030131-8756	rpl23	ribosomal protein L23	0	1	8	2
ZDB-GENE-030131-8761	wu:fb06f07	wu:fb06f07	0	0	0	0
ZDB-GENE-030131-8767	drg1	developmentally regulated GTP binding protein 1	0	0	4	1
ZDB-GENE-030131-8774	mpzl2b	myelin protein zero-like 2b	1	1	6	2
ZDB-GENE-030131-8781	wu:fb07c11	wu:fb07c11	0	0	0	0
ZDB-GENE-030131-8786	wu:fb07e02	wu:fb07e02	0	0	0	0
ZDB-GENE-030131-879	pdia6	protein disulfide isomerase family A, member 6	0	2	9	7
ZDB-GENE-030131-8794	wu:fb07f12	wu:fb07f12	0	0	0	0
ZDB-GENE-030131-8799	wu:fb07h08	wu:fb07h08	0	0	0	0
ZDB-GENE-030131-8802	wu:fk18b04	wu:fk18b04	0	0	0	0
ZDB-GENE-030131-8807	wu:fk19g03	wu:fk19g03	0	0	0	0
ZDB-GENE-030131-881	wu:fb51h10	wu:fb51h10	0	0	0	0
ZDB-GENE-030131-8812	wu:fk20d12	wu:fk20d12	0	0	0	0
ZDB-GENE-030131-8817	wu:fk20h09	wu:fk20h09	0	0	0	0
ZDB-GENE-030131-8822	wu:fk23a08	wu:fk23a08	0	0	0	0
ZDB-GENE-030131-8825	wu:fk23f11	wu:fk23f11	0	0	0	0
ZDB-GENE-030131-8830	dmxl1	Dmx-like 1	0	0	0	0
ZDB-GENE-030131-8834	wu:fk24g12	wu:fk24g12	0	0	0	0
ZDB-GENE-030131-8838	wu:fk25d10	wu:fk25d10	0	0	0	0
ZDB-GENE-030131-8842	wu:fk25h09	wu:fk25h09	0	0	0	0
ZDB-GENE-030131-8846	ttc8	tetratricopeptide repeat domain 8	5	1	18	1
ZDB-GENE-030131-8851	wu:fk26g04	wu:fk26g04	0	0	0	0
ZDB-GENE-030131-886	wu:fb52a08	wu:fb52a08	0	0	0	0
ZDB-GENE-030131-8866	wu:fk28f11	wu:fk28f11	0	0	0	0
ZDB-GENE-030131-8869	wu:fk29f02	wu:fk29f02	0	0	0	0
ZDB-GENE-030131-8873	wu:fk30a11	wu:fk30a11	0	0	0	0
ZDB-GENE-030131-8878	wu:fk30f11	wu:fk30f11	0	0	0	0
ZDB-GENE-030131-8881	wu:fk31a04	wu:fk31a04	0	0	0	0
ZDB-GENE-030131-8884	wu:fk31c01	wu:fk31c01	0	0	0	0
ZDB-GENE-030131-8892	wu:fk32d11	wu:fk32d11	0	0	0	0
ZDB-GENE-030131-8895	wu:fk32h10	wu:fk32h10	0	0	0	0
ZDB-GENE-030131-8899	wu:fk33h10	wu:fk33h10	0	0	0	0
ZDB-GENE-030131-8901	atp5c1	ATP synthase, H+ transporting, mitochondrial F1 complex, gamma polypeptide 1	0	0	9	0
ZDB-GENE-030131-8904	wu:fk34f03	wu:fk34f03	0	0	0	0
ZDB-GENE-030131-8908	wu:fk35c01	wu:fk35c01	0	0	0	0
ZDB-GENE-030131-8912	wu:fk35g09	wu:fk35g09	0	0	0	0
ZDB-GENE-030131-8915	scyl1	SCY1-like, kinase-like 1	0	0	3	0
ZDB-GENE-030131-8921	hagh	hydroxyacylglutathione hydrolase	0	0	8	1
ZDB-GENE-030131-8927	wu:fa66c01	wu:fa66c01	0	0	0	0
ZDB-GENE-030131-8932	wu:fa66d01	wu:fa66d01	0	0	0	0
ZDB-GENE-030131-8942	chek2	checkpoint kinase 2	1	3	13	10
ZDB-GENE-030131-8950	wu:fa66h11	wu:fa66h11	0	0	0	0
ZDB-GENE-030131-8955	si:rp71-1i20.1	si:rp71-1i20.1	0	0	5	1
ZDB-GENE-030131-8962	wu:fa95c06	wu:fa95c06	0	0	0	0
ZDB-GENE-030131-8968	wu:fa95d08	wu:fa95d08	0	0	0	0
ZDB-GENE-030131-8970	ifitm5	interferon induced transmembrane protein 5	0	1	4	2
ZDB-GENE-030131-8981	wu:fa95h08	wu:fa95h08	0	0	0	0
ZDB-GENE-030131-8986	wu:fa96a03	wu:fa96a03	0	0	0	0
ZDB-GENE-030131-8994	wu:fa96c01	wu:fa96c01	0	0	0	0
ZDB-GENE-030131-9	sparc	secreted protein, acidic, cysteine-rich (osteonectin)	2	9	18	28
ZDB-GENE-030131-9007	wu:fa96e06	wu:fa96e06	0	0	0	0
ZDB-GENE-030131-9014	rars	arginyl-tRNA synthetase	0	0	27	1
ZDB-GENE-030131-9020	zgc:162544	zgc:162544	0	0	2	0
ZDB-GENE-030131-9030	wu:fa97b03	wu:fa97b03	0	0	0	0
ZDB-GENE-030131-9033	prrx1b	paired related homeobox 1b	1	3	10	4
ZDB-GENE-030131-904	ndc80	NDC80 kinetochore complex component	0	0	17	1
ZDB-GENE-030131-9044	wu:fa97d07	wu:fa97d07	0	0	0	0
ZDB-GENE-030131-9049	mbd2	methyl-CpG binding domain protein 2	0	1	7	1
ZDB-GENE-030131-9055	wu:fa97h07	wu:fa97h07	0	0	0	0
ZDB-GENE-030131-9064	wu:fa98c11	wu:fa98c11	0	0	0	0
ZDB-GENE-030131-9071	rpz2	rapunzel 2	0	0	2	0
ZDB-GENE-030131-9075	c1galt1b	core 1 synthase, glycoprotein-N-acetylgalactosamine 3-beta-galactosyltransferase, 1b	0	0	16	1
ZDB-GENE-030131-9078	wu:fa98f12	wu:fa98f12	0	0	0	0
ZDB-GENE-030131-9085	wu:fa99a03	wu:fa99a03	0	0	0	0
ZDB-GENE-030131-9089	mov10b.1	Moloney leukemia virus 10b, tandem duplicate 1	0	0	9	0
ZDB-GENE-030131-9097	zgc:77151	zgc:77151	0	0	4	1
ZDB-GENE-030131-9100	nol7	nucleolar protein 7	0	0	1	1
ZDB-GENE-030131-9103	si:dkey-190l8.2	si:dkey-190l8.2	0	0	7	0
ZDB-GENE-030131-911	2-Sep	septin 2	0	0	7	1
ZDB-GENE-030131-9112	nbr1	neighbor of brca1 gene 1	0	0	4	0
ZDB-GENE-030131-9122	smg7	SMG7 nonsense mediated mRNA decay factor	1	2	12	6
ZDB-GENE-030131-9125	wu:fb01a11	wu:fb01a11	0	0	0	0
ZDB-GENE-030131-913	ddah2	dimethylarginine dimethylaminohydrolase 2	0	0	4	0
ZDB-GENE-030131-9134	ssr3	signal sequence receptor, gamma	0	0	5	1
ZDB-GENE-030131-9139	wu:fb01e08	wu:fb01e08	0	0	0	0
ZDB-GENE-030131-9141	wu:fb01e10	wu:fb01e10	0	0	0	0
ZDB-GENE-030131-9149	prss23	protease, serine, 23	1	1	16	1
ZDB-GENE-030131-9153	wu:fb02b07	wu:fb02b07	0	0	0	0
ZDB-GENE-030131-9161	wu:fb02c12	wu:fb02c12	0	0	0	0
ZDB-GENE-030131-9167	tuba8l	tubulin, alpha 8 like	0	1	15	3
ZDB-GENE-030131-9170	zgc:153867	zgc:153867	0	1	1	1
ZDB-GENE-030131-9177	wu:fb02f08	wu:fb02f08	0	0	0	0
ZDB-GENE-030131-9181	reep5	receptor accessory protein 5	0	1	2	2
ZDB-GENE-030131-9185	wu:fb02h02	wu:fb02h02	0	0	0	0
ZDB-GENE-030131-9191	wu:fb03a02	wu:fb03a02	0	0	0	0
ZDB-GENE-030131-9195	wu:fb03d05	wu:fb03d05	0	0	0	0
ZDB-GENE-030131-9198	wu:fb03e09	wu:fb03e09	0	0	0	0
ZDB-GENE-030131-9208	wu:fk03e08	wu:fk03e08	0	0	0	0
ZDB-GENE-030131-9210	limch1b	LIM and calponin homology domains 1b	0	0	2	0
ZDB-GENE-030131-9215	wu:fk07e01	wu:fk07e01	0	0	0	0
ZDB-GENE-030131-9220	wu:fk08g12	wu:fk08g12	0	0	0	0
ZDB-GENE-030131-9226	wu:fk11e03	wu:fk11e03	0	0	0	0
ZDB-GENE-030131-9231	wu:fk14a03	wu:fk14a03	0	0	0	0
ZDB-GENE-030131-9234	wu:fk14b04	wu:fk14b04	0	0	0	0
ZDB-GENE-030131-9237	wu:fk14c07	wu:fk14c07	0	0	0	0
ZDB-GENE-030131-924	wu:fb53b02	wu:fb53b02	0	0	0	0
ZDB-GENE-030131-9242	sulf1	sulfatase 1	3	5	21	8
ZDB-GENE-030131-9245	wu:fk14g09	wu:fk14g09	0	0	0	0
ZDB-GENE-030131-925	ddx5	DEAD (Asp-Glu-Ala-Asp) box helicase 5	0	0	15	1
ZDB-GENE-030131-926	npl	N-acetylneuraminate pyruvate lyase (dihydrodipicolinate synthase)	0	0	12	1
ZDB-GENE-030131-9263	wu:fa55d03	wu:fa55d03	0	0	0	0
ZDB-GENE-030131-927	wu:fb53b10	wu:fb53b10	0	0	0	0
ZDB-GENE-030131-9274	wu:fa55f06	wu:fa55f06	0	0	0	0
ZDB-GENE-030131-9279	chia.4	chitinase, acidic.4	1	2	16	5
ZDB-GENE-030131-9286	wu:fa56a09	wu:fa56a09	0	0	0	0
ZDB-GENE-030131-9294	wu:fa56c09	wu:fa56c09	0	0	0	0
ZDB-GENE-030131-9301	wu:fa56d10	wu:fa56d10	0	0	0	0
ZDB-GENE-030131-9307	si:dkeyp-2e4.2	si:dkeyp-2e4.2	0	0	2	0
ZDB-GENE-030131-931	wu:fb53c12	wu:fb53c12	0	0	0	0
ZDB-GENE-030131-9314	wu:fj65b12	wu:fj65b12	0	0	0	0
ZDB-GENE-030131-9319	wu:fj65c10	wu:fj65c10	0	0	0	0
ZDB-GENE-030131-9322	alox5ap	arachidonate 5-lipoxygenase-activating protein	1	2	14	6
ZDB-GENE-030131-9327	wu:fj65e08	wu:fj65e08	0	0	0	0
ZDB-GENE-030131-9331	wu:fj65g08	wu:fj65g08	0	0	0	0
ZDB-GENE-030131-9337	wu:fj65h10	wu:fj65h10	0	0	0	0
ZDB-GENE-030131-9345	rrs1	RRS1 ribosome biogenesis regulator homolog (S. cerevisiae)	0	0	8	1
ZDB-GENE-030131-9350	wu:fj66e02	wu:fj66e02	0	0	0	0
ZDB-GENE-030131-9358	bcat1	branched chain amino-acid transaminase 1, cytosolic	0	2	20	13
ZDB-GENE-030131-9363	wu:fj66h05	wu:fj66h05	0	0	0	0
ZDB-GENE-030131-9368	wu:fj67a05	wu:fj67a05	0	0	0	0
ZDB-GENE-030131-9372	ubac1	UBA domain containing 1	0	0	0	0
ZDB-GENE-030131-9376	wu:fj67c08	wu:fj67c08	0	0	0	0
ZDB-GENE-030131-9382	dennd6b	DENN/MADD domain containing 6B	0	0	2	1
ZDB-GENE-030131-9389	wu:fj67g03	wu:fj67g03	0	0	0	0
ZDB-GENE-030131-9391	slc22a7b.2	solute carrier family 22 (organic anion transporter), member 7b, tandem duplicate 2	0	0	7	0
ZDB-GENE-030131-9394	wu:fj67h05	wu:fj67h05	0	1	0	4
ZDB-GENE-030131-9399	zc3h3	zinc finger CCCH-type containing 3	0	0	7	1
ZDB-GENE-030131-9401	wu:fj68b05	wu:fj68b05	0	0	0	0
ZDB-GENE-030131-9407	nup35	nucleoporin 35	0	0	17	1
ZDB-GENE-030131-9410	wu:fj68e06	wu:fj68e06	0	0	0	0
ZDB-GENE-030131-9415	wu:fj68f12	wu:fj68f12	0	0	0	0
ZDB-GENE-030131-9420	wu:fj68h09	wu:fj68h09	0	0	0	0
ZDB-GENE-030131-9428	wu:fj77h11	wu:fj77h11	0	0	0	0
ZDB-GENE-030131-9436	wu:fj78e01	wu:fj78e01	0	0	0	0
ZDB-GENE-030131-9439	lnx1	ligand of numb-protein X 1	0	1	2	1
ZDB-GENE-030131-9443	spag1a	sperm associated antigen 1a	1	0	3	1
ZDB-GENE-030131-9447	stard8	StAR-related lipid transfer (START) domain containing 8	0	0	3	0
ZDB-GENE-030131-9455	lnpb	limb and neural patterns b	0	0	7	0
ZDB-GENE-030131-9460	mpx	myeloid-specific peroxidase	6	141	19	374
ZDB-GENE-030131-9467	wu:fj81a03	wu:fj81a03	0	0	0	0
ZDB-GENE-030131-947	bhmt	betaine-homocysteine methyltransferase	1	2	18	6
ZDB-GENE-030131-9473	smug1	single-strand-selective monofunctional uracil-DNA glycosylase 1	0	0	0	0
ZDB-GENE-030131-9478	wu:fj81e10	wu:fj81e10	0	0	0	0
ZDB-GENE-030131-9487	wu:fj81h12	wu:fj81h12	0	0	0	0
ZDB-GENE-030131-9492	si:ch211-11i22.4	si:ch211-11i22.4	0	1	2	4
ZDB-GENE-030131-9496	wu:fj82d10	wu:fj82d10	0	0	0	0
ZDB-GENE-030131-95	nppa	natriuretic peptide A	1	41	6	126
ZDB-GENE-030131-9503	wu:fj83a08	wu:fj83a08	0	0	0	0
ZDB-GENE-030131-9510	arhgap29a	Rho GTPase activating protein 29a	0	1	4	2
ZDB-GENE-030131-9513	si:ch73-382f3.1	si:ch73-382f3.1	0	0	3	1
ZDB-GENE-030131-9520	nfatc2ip	nuclear factor of activated T-cells, cytoplasmic, calcineurin-dependent 2 interacting protein	0	0	0	0
ZDB-GENE-030131-9523	wu:fj84e08	wu:fj84e08	0	0	0	1
ZDB-GENE-030131-9529	atp6v1ab	ATPase, H+ transporting, lysosomal, V1 subunit Ab	0	4	15	13
ZDB-GENE-030131-9532	plcg2	phospholipase C, gamma 2	0	0	19	1
ZDB-GENE-030131-9535	wu:fj85c01	wu:fj85c01	0	0	0	0
ZDB-GENE-030131-9538	wu:fj85d03	wu:fj85d03	0	0	0	0
ZDB-GENE-030131-9540	wu:fj85e01	wu:fj85e01	0	0	0	0
ZDB-GENE-030131-9544	mcm4	minichromosome maintenance complex component 4	2	2	20	4
ZDB-GENE-030131-9548	mmp23ba	matrix metallopeptidase 23ba	0	0	0	0
ZDB-GENE-030131-9553	wu:fj86g03	wu:fj86g03	0	0	0	0
ZDB-GENE-030131-956	eif1b	eukaryotic translation initiation factor 1B	0	0	6	1
ZDB-GENE-030131-9564	lztr1	leucine-zipper-like transcription regulator 1	0	0	2	0
ZDB-GENE-030131-9570	pde4ba	phosphodiesterase 4B, cAMP-specific a	0	0	17	0
ZDB-GENE-030131-9574	wu:fj88b08	wu:fj88b08	0	0	0	0
ZDB-GENE-030131-9578	wu:fj88f11	wu:fj88f11	0	0	0	0
ZDB-GENE-030131-9581	si:ch73-132f6.5	si:ch73-132f6.5	0	0	0	0
ZDB-GENE-030131-9587	lzts2b	leucine zipper, putative tumor suppressor 2b	0	0	16	0
ZDB-GENE-030131-9597	wu:fj92a04	wu:fj92a04	0	0	0	0
ZDB-GENE-030131-960	ik	IK cytokine	1	0	2	2
ZDB-GENE-030131-9608	wu:fj93e03	wu:fj93e03	0	0	0	0
ZDB-GENE-030131-9612	rbm47	RNA binding motif protein 47	1	1	5	1
ZDB-GENE-030131-9616	rps6kal	ribosomal protein S6 kinase a, like	0	0	27	1
ZDB-GENE-030131-9622	wu:fj94c10	wu:fj94c10	0	0	0	0
ZDB-GENE-030131-9627	wu:fj94h02	wu:fj94h02	0	0	0	0
ZDB-GENE-030131-9632	sgk2a	serum/glucocorticoid regulated kinase 2a	0	1	32	1
ZDB-GENE-030131-9638	bsg	basigin	0	1	5	3
ZDB-GENE-030131-9642	cbr1l	carbonyl reductase 1-like	0	5	1	12
ZDB-GENE-030131-9646	aif1l	allograft inflammatory factor 1-like	0	1	2	3
ZDB-GENE-030131-9651	si:dkey-220f10.4	si:dkey-220f10.4	0	0	4	1
ZDB-GENE-030131-9654	aatf	apoptosis antagonizing transcription factor	0	0	1	0
ZDB-GENE-030131-9659	slc38a2	solute carrier family 38, member 2	0	0	10	1
ZDB-GENE-030131-9662	rap1b	RAP1B, member of RAS oncogene family	5	3	29	6
ZDB-GENE-030131-9667	si:dkey-27i16.2	si:dkey-27i16.2	0	0	5	1
[truncated: 34,656 more rows]
