# Supplementary material for: A statistical approach to identify, monitor, and manage incomplete curated data sets
Source: BMC Bioinformatics. 2018 Apr 2;19:110. doi: 10.1186/s12859-018-2121-6 (PMC5879614; doi:10.1186/s12859-018-2121-6)
Supplement: Supplementary file 3 — The GenePublication.txt file. (TXT 22006 kb) [file 12859_2018_2121_MOESM3_ESM.txt]

pubs_genesymbol	pubs_geneID	pubs_PUBID	pubs_pubtype	pubs_PMID
WITHDRAWN:sb:cb476	ZDB-GENE-030516-5	ZDB-PUB-010810-1	Data Submission
WITHDRAWN:wu:fc12a01	ZDB-GENE-030131-2572	ZDB-PUB-070210-32	Journal	17251491
WITHDRAWN:wu:fe23c11	ZDB-GENE-030131-5004	ZDB-PUB-121121-1	Curation
WITHDRAWN:zgc:101545	ZDB-GENE-041212-66	ZDB-PUB-030508-1	Curation
WITHDRAWN:zgc:101545	ZDB-GENE-041212-66	ZDB-PUB-040217-1	Curation
WITHDRAWN:zgc:101545	ZDB-GENE-041212-66	ZDB-PUB-040217-2	Journal	12477932
WITHDRAWN:zgc:101545	ZDB-GENE-041212-66	ZDB-PUB-040907-1	Data Submission
WITHDRAWN:zgc:101546	ZDB-GENE-041010-78	ZDB-PUB-030508-1	Curation
WITHDRAWN:zgc:101546	ZDB-GENE-041010-78	ZDB-PUB-040217-1	Curation
WITHDRAWN:zgc:101546	ZDB-GENE-041010-78	ZDB-PUB-040217-2	Journal	12477932
WITHDRAWN:zgc:101546	ZDB-GENE-041010-78	ZDB-PUB-040907-1	Data Submission
WITHDRAWN:zgc:101551	ZDB-GENE-041212-65	ZDB-PUB-030508-1	Curation
WITHDRAWN:zgc:101551	ZDB-GENE-041212-65	ZDB-PUB-040217-1	Curation
WITHDRAWN:zgc:101551	ZDB-GENE-041212-65	ZDB-PUB-040217-2	Journal	12477932
WITHDRAWN:zgc:101551	ZDB-GENE-041212-65	ZDB-PUB-040907-1	Data Submission
WITHDRAWN:zgc:103593	ZDB-GENE-040912-130	ZDB-PUB-040217-2	Journal	12477932
WITHDRAWN:zgc:103610	ZDB-GENE-041024-7	ZDB-PUB-030508-1	Curation
WITHDRAWN:zgc:103610	ZDB-GENE-041024-7	ZDB-PUB-040217-2	Journal	12477932
WITHDRAWN:zgc:103610	ZDB-GENE-041024-7	ZDB-PUB-040907-1	Data Submission
WITHDRAWN:zgc:103693	ZDB-GENE-041212-4	ZDB-PUB-040217-2	Journal	12477932
WITHDRAWN:zgc:103693	ZDB-GENE-041212-4	ZDB-PUB-110330-1	Curation
WITHDRAWN:zgc:109735	ZDB-GENE-050522-178	ZDB-PUB-040217-2	Journal	12477932
WITHDRAWN:zgc:109735	ZDB-GENE-050522-178	ZDB-PUB-040907-1	Data Submission
WITHDRAWN:zgc:110134	ZDB-GENE-050522-206	ZDB-PUB-040217-2	Journal	12477932
WITHDRAWN:zgc:110160	ZDB-GENE-050417-396	ZDB-PUB-030508-1	Curation
WITHDRAWN:zgc:110160	ZDB-GENE-050417-396	ZDB-PUB-040217-2	Journal	12477932
WITHDRAWN:zgc:110160	ZDB-GENE-050417-396	ZDB-PUB-040907-1	Data Submission
WITHDRAWN:zgc:110414	ZDB-GENE-050522-462	ZDB-PUB-030508-1	Curation
WITHDRAWN:zgc:110414	ZDB-GENE-050522-462	ZDB-PUB-040217-1	Curation
WITHDRAWN:zgc:110414	ZDB-GENE-050522-462	ZDB-PUB-040217-2	Journal	12477932
WITHDRAWN:zgc:110414	ZDB-GENE-050522-462	ZDB-PUB-040907-1	Data Submission
WITHDRAWN:zgc:111943	ZDB-GENE-050522-177	ZDB-PUB-030508-1	Curation
WITHDRAWN:zgc:111943	ZDB-GENE-050522-177	ZDB-PUB-040217-2	Journal	12477932
WITHDRAWN:zgc:111943	ZDB-GENE-050522-177	ZDB-PUB-040907-1	Data Submission
WITHDRAWN:zgc:113968	ZDB-GENE-050809-145	ZDB-PUB-040217-2	Journal	12477932
WITHDRAWN:zgc:113968	ZDB-GENE-050809-145	ZDB-PUB-070726-23	Journal	17637923
WITHDRAWN:zgc:136305	ZDB-GENE-060512-369	ZDB-PUB-040217-2	Journal	12477932
WITHDRAWN:zgc:152720	ZDB-GENE-061103-625	ZDB-PUB-040217-2	Journal	12477932
WITHDRAWN:zgc:158326	ZDB-GENE-061201-54	ZDB-PUB-040217-2	Journal	12477932
WITHDRAWN:zgc:158620	ZDB-GENE-070112-1452	ZDB-PUB-040217-2	Journal	12477932
WITHDRAWN:zgc:158620	ZDB-GENE-070112-1452	ZDB-PUB-120306-2	Curation
WITHDRAWN:zgc:158627	ZDB-GENE-070112-1532	ZDB-PUB-040217-2	Journal	12477932
WITHDRAWN:zgc:173666	ZDB-GENE-071004-106	ZDB-PUB-030508-1	Curation
WITHDRAWN:zgc:173666	ZDB-GENE-071004-106	ZDB-PUB-040217-1	Curation
WITHDRAWN:zgc:173666	ZDB-GENE-071004-106	ZDB-PUB-040217-2	Journal	12477932
WITHDRAWN:zgc:173905	ZDB-GENE-070928-40	ZDB-PUB-040217-2	Journal	12477932
WITHDRAWN:zgc:56118	ZDB-GENE-040426-910	ZDB-PUB-040217-2	Journal	12477932
WITHDRAWN:zgc:56118	ZDB-GENE-040426-910	ZDB-PUB-040907-1	Data Submission
WITHDRAWN:zgc:56232	ZDB-GENE-040426-952	ZDB-PUB-030508-1	Curation
WITHDRAWN:zgc:56232	ZDB-GENE-040426-952	ZDB-PUB-040217-2	Journal	12477932
WITHDRAWN:zgc:56232	ZDB-GENE-040426-952	ZDB-PUB-040907-1	Data Submission
WITHDRAWN:zgc:56505	ZDB-GENE-050913-160	ZDB-PUB-030508-1	Curation
WITHDRAWN:zgc:56505	ZDB-GENE-050913-160	ZDB-PUB-040217-1	Curation
WITHDRAWN:zgc:64209	ZDB-GENE-040426-1405	ZDB-PUB-030508-1	Curation
WITHDRAWN:zgc:64209	ZDB-GENE-040426-1405	ZDB-PUB-040217-1	Curation
WITHDRAWN:zgc:64209	ZDB-GENE-040426-1405	ZDB-PUB-040217-2	Journal	12477932
WITHDRAWN:zgc:66406	ZDB-GENE-050913-3	ZDB-PUB-040217-2	Journal	12477932
WITHDRAWN:zgc:86853	ZDB-GENE-040625-94	ZDB-PUB-040217-2	Journal	12477932
WITHDRAWN:zgc:92070	ZDB-GENE-050913-6	ZDB-PUB-040217-2	Journal	12477932
WITHDRAWN:zgc:92147	ZDB-GENE-050102-6	ZDB-PUB-040217-2	Journal	12477932
WITHDRAWN:zgc:92577	ZDB-GENE-041114-203	ZDB-PUB-030508-1	Curation
WITHDRAWN:zgc:92577	ZDB-GENE-041114-203	ZDB-PUB-040217-2	Journal	12477932
WITHDRAWN:zgc:92577	ZDB-GENE-041114-203	ZDB-PUB-040907-1	Data Submission
a1cf	ZDB-GENE-060824-3	ZDB-PUB-020723-2	Curation
a1cf	ZDB-GENE-060824-3	ZDB-PUB-020723-3	Curation
a1cf	ZDB-GENE-060824-3	ZDB-PUB-020724-1	Curation
a1cf	ZDB-GENE-060824-3	ZDB-PUB-030508-1	Curation
a1cf	ZDB-GENE-060824-3	ZDB-PUB-030703-1	Curation
a1cf	ZDB-GENE-060824-3	ZDB-PUB-030905-1	Curation
a1cf	ZDB-GENE-060824-3	ZDB-PUB-060501-4	Journal	16631158
a1cf	ZDB-GENE-060824-3	ZDB-PUB-061101-1	Curation
a1cf	ZDB-GENE-060824-3	ZDB-PUB-090616-26	Journal	19500364
a1cf	ZDB-GENE-060824-3	ZDB-PUB-101108-37	Journal	21052758
a1cf	ZDB-GENE-060824-3	ZDB-PUB-121220-31	Journal	23239145
a1cf	ZDB-GENE-060824-3	ZDB-PUB-130213-1	Curation
a2ml	ZDB-GENE-090212-1	ZDB-PUB-020723-2	Curation
a2ml	ZDB-GENE-090212-1	ZDB-PUB-020723-3	Curation
a2ml	ZDB-GENE-090212-1	ZDB-PUB-020723-5	Curation
a2ml	ZDB-GENE-090212-1	ZDB-PUB-020724-1	Curation
a2ml	ZDB-GENE-090212-1	ZDB-PUB-021016-9	Journal	12234255
a2ml	ZDB-GENE-090212-1	ZDB-PUB-030703-1	Curation
a2ml	ZDB-GENE-090212-1	ZDB-PUB-040217-2	Journal	12477932
a2ml	ZDB-GENE-090212-1	ZDB-PUB-061101-1	Curation
a2ml	ZDB-GENE-090212-1	ZDB-PUB-071218-1	Curation
a2ml	ZDB-GENE-090212-1	ZDB-PUB-081031-7	Journal	18971206
a2ml	ZDB-GENE-090212-1	ZDB-PUB-081121-13	Journal	19011686
a2ml	ZDB-GENE-090212-1	ZDB-PUB-101108-37	Journal	21052758
a2ml	ZDB-GENE-090212-1	ZDB-PUB-130213-1	Curation
a2ml	ZDB-GENE-090212-1	ZDB-PUB-130425-4	Curation
a2ml	ZDB-GENE-090212-1	ZDB-PUB-130927-7	Journal	24038582
a2ml	ZDB-GENE-090212-1	ZDB-PUB-140303-29	Journal	24394404
a2ml	ZDB-GENE-090212-1	ZDB-PUB-140619-7	Journal	24939586
a2ml	ZDB-GENE-090212-1	ZDB-PUB-151230-9	Journal	26712470
aaas	ZDB-GENE-030912-4	ZDB-PUB-020723-2	Curation
aaas	ZDB-GENE-030912-4	ZDB-PUB-020723-3	Curation
aaas	ZDB-GENE-030912-4	ZDB-PUB-030305-2	Journal	12618376
aaas	ZDB-GENE-030912-4	ZDB-PUB-030703-1	Curation
aaas	ZDB-GENE-030912-4	ZDB-PUB-031118-1	Curation
aaas	ZDB-GENE-030912-4	ZDB-PUB-040217-1	Curation
aaas	ZDB-GENE-030912-4	ZDB-PUB-040217-2	Journal	12477932
aaas	ZDB-GENE-030912-4	ZDB-PUB-040907-1	Data Submission
aaas	ZDB-GENE-030912-4	ZDB-PUB-050823-6	Journal	16109975
aaas	ZDB-GENE-030912-4	ZDB-PUB-061101-1	Curation
aaas	ZDB-GENE-030912-4	ZDB-PUB-070726-29	Journal	17640903
aaas	ZDB-GENE-030912-4	ZDB-PUB-071218-1	Curation
aaas	ZDB-GENE-030912-4	ZDB-PUB-110127-1	Curation
aaas	ZDB-GENE-030912-4	ZDB-PUB-110330-1	Curation
aaas	ZDB-GENE-030912-4	ZDB-PUB-110915-1	Data Submission
aaas	ZDB-GENE-030912-4	ZDB-PUB-121121-1	Curation
aaas	ZDB-GENE-030912-4	ZDB-PUB-130213-1	Curation
aaas	ZDB-GENE-030912-4	ZDB-PUB-130221-6	Journal	23382537
aacs	ZDB-GENE-040426-903	ZDB-PUB-020723-1	Curation
aacs	ZDB-GENE-040426-903	ZDB-PUB-020723-2	Curation
aacs	ZDB-GENE-040426-903	ZDB-PUB-020723-3	Curation
aacs	ZDB-GENE-040426-903	ZDB-PUB-020724-1	Curation
aacs	ZDB-GENE-040426-903	ZDB-PUB-020822-1	Curation
aacs	ZDB-GENE-040426-903	ZDB-PUB-030508-1	Curation
aacs	ZDB-GENE-040426-903	ZDB-PUB-030703-1	Curation
aacs	ZDB-GENE-040426-903	ZDB-PUB-030905-1	Curation
aacs	ZDB-GENE-040426-903	ZDB-PUB-031118-3	Curation
aacs	ZDB-GENE-040426-903	ZDB-PUB-040217-1	Curation
aacs	ZDB-GENE-040426-903	ZDB-PUB-040217-2	Journal	12477932
aacs	ZDB-GENE-040426-903	ZDB-PUB-040907-1	Data Submission
aacs	ZDB-GENE-040426-903	ZDB-PUB-061101-1	Curation
aacs	ZDB-GENE-040426-903	ZDB-PUB-070726-29	Journal	17640903
aacs	ZDB-GENE-040426-903	ZDB-PUB-071218-1	Curation
aacs	ZDB-GENE-040426-903	ZDB-PUB-100625-24	Journal	20571107
aacs	ZDB-GENE-040426-903	ZDB-PUB-100903-3	Journal	17762044
aacs	ZDB-GENE-040426-903	ZDB-PUB-110110-25	Journal	21205313
aacs	ZDB-GENE-040426-903	ZDB-PUB-110127-3	Curation
aacs	ZDB-GENE-040426-903	ZDB-PUB-110915-1	Data Submission
aacs	ZDB-GENE-040426-903	ZDB-PUB-120306-2	Curation
aacs	ZDB-GENE-040426-903	ZDB-PUB-121121-1	Curation
aacs	ZDB-GENE-040426-903	ZDB-PUB-130213-1	Curation
aacs	ZDB-GENE-040426-903	ZDB-PUB-130221-6	Journal	23382537
aacs	ZDB-GENE-040426-903	ZDB-PUB-130425-4	Curation
aadac	ZDB-GENE-130530-713	ZDB-PUB-020723-2	Curation
aadac	ZDB-GENE-130530-713	ZDB-PUB-020723-3	Curation
aadac	ZDB-GENE-130530-713	ZDB-PUB-020724-1	Curation
aadac	ZDB-GENE-130530-713	ZDB-PUB-030703-1	Curation
aadac	ZDB-GENE-130530-713	ZDB-PUB-030905-1	Curation
aadac	ZDB-GENE-130530-713	ZDB-PUB-030905-2	Curation
aadac	ZDB-GENE-130530-713	ZDB-PUB-110330-1	Curation
aadac	ZDB-GENE-130530-713	ZDB-PUB-130213-1	Curation
aadac	ZDB-GENE-130530-713	ZDB-PUB-130425-4	Curation
aadac	ZDB-GENE-130530-713	ZDB-PUB-130725-1	Curation
aadacl4	ZDB-GENE-080919-2	ZDB-PUB-020723-1	Curation
aadacl4	ZDB-GENE-080919-2	ZDB-PUB-020723-2	Curation
aadacl4	ZDB-GENE-080919-2	ZDB-PUB-020723-3	Curation
aadacl4	ZDB-GENE-080919-2	ZDB-PUB-020724-1	Curation
aadacl4	ZDB-GENE-080919-2	ZDB-PUB-030703-1	Curation
aadacl4	ZDB-GENE-080919-2	ZDB-PUB-030905-1	Curation
aadacl4	ZDB-GENE-080919-2	ZDB-PUB-030905-2	Curation
aadacl4	ZDB-GENE-080919-2	ZDB-PUB-061101-1	Curation
aadacl4	ZDB-GENE-080919-2	ZDB-PUB-110330-1	Curation
aadacl4	ZDB-GENE-080919-2	ZDB-PUB-130213-1	Curation
aadacl4	ZDB-GENE-080919-2	ZDB-PUB-130425-4	Curation
aadat	ZDB-GENE-111229-1	ZDB-PUB-020723-2	Curation
aadat	ZDB-GENE-111229-1	ZDB-PUB-020723-3	Curation
aadat	ZDB-GENE-111229-1	ZDB-PUB-020724-1	Curation
aadat	ZDB-GENE-111229-1	ZDB-PUB-030703-1	Curation
aadat	ZDB-GENE-111229-1	ZDB-PUB-030905-1	Curation
aadat	ZDB-GENE-111229-1	ZDB-PUB-030905-2	Curation
aadat	ZDB-GENE-111229-1	ZDB-PUB-130425-4	Curation
aaed1	ZDB-GENE-110914-194	ZDB-PUB-020723-2	Curation
aaed1	ZDB-GENE-110914-194	ZDB-PUB-030703-1	Curation
aaed1	ZDB-GENE-110914-194	ZDB-PUB-030905-1	Curation
aaed1	ZDB-GENE-110914-194	ZDB-PUB-061101-1	Curation
aaed1	ZDB-GENE-110914-194	ZDB-PUB-110330-1	Curation
aaed1	ZDB-GENE-110914-194	ZDB-PUB-130725-2	Curation
aagab	ZDB-GENE-040718-120	ZDB-PUB-020723-2	Curation
aagab	ZDB-GENE-040718-120	ZDB-PUB-020723-3	Curation
aagab	ZDB-GENE-040718-120	ZDB-PUB-020724-1	Curation
aagab	ZDB-GENE-040718-120	ZDB-PUB-020822-1	Curation
aagab	ZDB-GENE-040718-120	ZDB-PUB-030703-1	Curation
aagab	ZDB-GENE-040718-120	ZDB-PUB-030905-1	Curation
aagab	ZDB-GENE-040718-120	ZDB-PUB-040217-1	Curation
aagab	ZDB-GENE-040718-120	ZDB-PUB-040217-2	Journal	12477932
aagab	ZDB-GENE-040718-120	ZDB-PUB-040824-1	Curation
aagab	ZDB-GENE-040718-120	ZDB-PUB-040907-1	Data Submission
aagab	ZDB-GENE-040718-120	ZDB-PUB-050823-6	Journal	16109975
aagab	ZDB-GENE-040718-120	ZDB-PUB-060208-1	Curation
aagab	ZDB-GENE-040718-120	ZDB-PUB-061101-1	Curation
aagab	ZDB-GENE-040718-120	ZDB-PUB-071218-1	Curation
aagab	ZDB-GENE-040718-120	ZDB-PUB-110127-1	Curation
aagab	ZDB-GENE-040718-120	ZDB-PUB-130213-1	Curation
aagab	ZDB-GENE-040718-120	ZDB-PUB-130213-2	Journal	22412924
aak1a	ZDB-GENE-081105-101	ZDB-PUB-020723-2	Curation
aak1a	ZDB-GENE-081105-101	ZDB-PUB-020724-1	Curation
aak1a	ZDB-GENE-081105-101	ZDB-PUB-030703-1	Curation
aak1a	ZDB-GENE-081105-101	ZDB-PUB-030905-1	Curation
aak1a	ZDB-GENE-081105-101	ZDB-PUB-061101-1	Curation
aak1a	ZDB-GENE-081105-101	ZDB-PUB-110127-1	Curation
aak1a	ZDB-GENE-081105-101	ZDB-PUB-110330-1	Curation
aak1a	ZDB-GENE-081105-101	ZDB-PUB-130425-4	Curation
aak1a	ZDB-GENE-081105-101	ZDB-PUB-130725-1	Curation
aak1b	ZDB-GENE-091118-25	ZDB-PUB-020723-2	Curation
aak1b	ZDB-GENE-091118-25	ZDB-PUB-020724-1	Curation
aak1b	ZDB-GENE-091118-25	ZDB-PUB-030703-1	Curation
aak1b	ZDB-GENE-091118-25	ZDB-PUB-030905-1	Curation
aak1b	ZDB-GENE-091118-25	ZDB-PUB-061101-1	Curation
aak1b	ZDB-GENE-091118-25	ZDB-PUB-110330-1	Curation
aak1b	ZDB-GENE-091118-25	ZDB-PUB-130425-4	Curation
aamdc	ZDB-GENE-050522-64	ZDB-PUB-020723-1	Curation
aamdc	ZDB-GENE-050522-64	ZDB-PUB-020723-2	Curation
aamdc	ZDB-GENE-050522-64	ZDB-PUB-020723-3	Curation
aamdc	ZDB-GENE-050522-64	ZDB-PUB-030703-1	Curation
aamdc	ZDB-GENE-050522-64	ZDB-PUB-030905-1	Curation
aamdc	ZDB-GENE-050522-64	ZDB-PUB-031118-1	Curation
aamdc	ZDB-GENE-050522-64	ZDB-PUB-040217-1	Curation
aamdc	ZDB-GENE-050522-64	ZDB-PUB-040217-2	Journal	12477932
aamdc	ZDB-GENE-050522-64	ZDB-PUB-040907-1	Data Submission
aamdc	ZDB-GENE-050522-64	ZDB-PUB-061101-1	Curation
aamdc	ZDB-GENE-050522-64	ZDB-PUB-110105-1	Curation
aamdc	ZDB-GENE-050522-64	ZDB-PUB-110127-3	Curation
aamdc	ZDB-GENE-050522-64	ZDB-PUB-110330-1	Curation
aamdc	ZDB-GENE-050522-64	ZDB-PUB-120306-2	Curation
aamp	ZDB-GENE-040426-2370	ZDB-PUB-020723-2	Curation
aamp	ZDB-GENE-040426-2370	ZDB-PUB-020723-3	Curation
aamp	ZDB-GENE-040426-2370	ZDB-PUB-030508-1	Curation
aamp	ZDB-GENE-040426-2370	ZDB-PUB-030703-1	Curation
aamp	ZDB-GENE-040426-2370	ZDB-PUB-030905-1	Curation
aamp	ZDB-GENE-040426-2370	ZDB-PUB-040217-1	Curation
aamp	ZDB-GENE-040426-2370	ZDB-PUB-040217-2	Journal	12477932
aamp	ZDB-GENE-040426-2370	ZDB-PUB-040907-1	Data Submission
aamp	ZDB-GENE-040426-2370	ZDB-PUB-061101-1	Curation
aamp	ZDB-GENE-040426-2370	ZDB-PUB-071218-1	Curation
aamp	ZDB-GENE-040426-2370	ZDB-PUB-110127-1	Curation
aamp	ZDB-GENE-040426-2370	ZDB-PUB-110330-1	Curation
aamp	ZDB-GENE-040426-2370	ZDB-PUB-110713-24	Journal	21729873
aamp	ZDB-GENE-040426-2370	ZDB-PUB-130213-1	Curation
aamp	ZDB-GENE-040426-2370	ZDB-PUB-130425-4	Curation
aanat1	ZDB-GENE-040329-1	ZDB-PUB-020723-1	Curation
aanat1	ZDB-GENE-040329-1	ZDB-PUB-020723-2	Curation
aanat1	ZDB-GENE-040329-1	ZDB-PUB-020723-3	Curation
aanat1	ZDB-GENE-040329-1	ZDB-PUB-020724-1	Curation
aanat1	ZDB-GENE-040329-1	ZDB-PUB-030703-1	Curation
aanat1	ZDB-GENE-040329-1	ZDB-PUB-030905-1	Curation
aanat1	ZDB-GENE-040329-1	ZDB-PUB-030905-2	Curation
aanat1	ZDB-GENE-040329-1	ZDB-PUB-031118-3	Curation
aanat1	ZDB-GENE-040329-1	ZDB-PUB-040217-1	Curation
aanat1	ZDB-GENE-040329-1	ZDB-PUB-040217-2	Journal	12477932
aanat1	ZDB-GENE-040329-1	ZDB-PUB-040907-1	Data Submission
aanat1	ZDB-GENE-040329-1	ZDB-PUB-050119-10	Journal	15302263
aanat1	ZDB-GENE-040329-1	ZDB-PUB-060130-1	Journal	16427617
aanat1	ZDB-GENE-040329-1	ZDB-PUB-060412-12	Journal	16595704
aanat1	ZDB-GENE-040329-1	ZDB-PUB-061101-1	Curation
aanat1	ZDB-GENE-040329-1	ZDB-PUB-071218-1	Curation
aanat1	ZDB-GENE-040329-1	ZDB-PUB-110330-1	Curation
aanat1	ZDB-GENE-040329-1	ZDB-PUB-130213-1	Curation
aanat1	ZDB-GENE-040329-1	ZDB-PUB-130402-4	Journal	23468616
aanat1	ZDB-GENE-040329-1	ZDB-PUB-130425-4	Curation
aanat1	ZDB-GENE-040329-1	ZDB-PUB-140728-38	Journal	24351931
aanat1	ZDB-GENE-040329-1	ZDB-PUB-141209-2	Journal	25486407
aanat1	ZDB-GENE-040329-1	ZDB-PUB-150311-4	Journal	25754820
aanat1	ZDB-GENE-040329-1	ZDB-PUB-160519-36	Journal	27179881
aanat2	ZDB-GENE-991019-6	ZDB-PUB-020102-4	Journal	11753388
aanat2	ZDB-GENE-991019-6	ZDB-PUB-020723-1	Curation
aanat2	ZDB-GENE-991019-6	ZDB-PUB-020723-2	Curation
aanat2	ZDB-GENE-991019-6	ZDB-PUB-020723-3	Curation
aanat2	ZDB-GENE-991019-6	ZDB-PUB-020724-1	Curation
aanat2	ZDB-GENE-991019-6	ZDB-PUB-020822-1	Curation
aanat2	ZDB-GENE-991019-6	ZDB-PUB-021106-6	Journal	12412006
aanat2	ZDB-GENE-991019-6	ZDB-PUB-030703-1	Curation
aanat2	ZDB-GENE-991019-6	ZDB-PUB-030716-18	Journal	12799078
aanat2	ZDB-GENE-991019-6	ZDB-PUB-031118-3	Curation
aanat2	ZDB-GENE-991019-6	ZDB-PUB-040217-1	Curation
aanat2	ZDB-GENE-991019-6	ZDB-PUB-040217-2	Journal	12477932
aanat2	ZDB-GENE-991019-6	ZDB-PUB-040304-2	Journal	14988431
aanat2	ZDB-GENE-991019-6	ZDB-PUB-040907-1	Data Submission
aanat2	ZDB-GENE-991019-6	ZDB-PUB-050119-1	Review	12622837
aanat2	ZDB-GENE-991019-6	ZDB-PUB-050119-10	Journal	15302263
aanat2	ZDB-GENE-991019-6	ZDB-PUB-050125-2	Journal	15657039
aanat2	ZDB-GENE-991019-6	ZDB-PUB-050510-5	Journal	15869567
aanat2	ZDB-GENE-991019-6	ZDB-PUB-050823-6	Journal	16109975
aanat2	ZDB-GENE-991019-6	ZDB-PUB-060130-1	Journal	16427617
aanat2	ZDB-GENE-991019-6	ZDB-PUB-060306-9	Journal	16497800
aanat2	ZDB-GENE-991019-6	ZDB-PUB-060323-15	Journal	16537499
aanat2	ZDB-GENE-991019-6	ZDB-PUB-060323-3	Journal	18248185
aanat2	ZDB-GENE-991019-6	ZDB-PUB-060412-12	Journal	16595704
aanat2	ZDB-GENE-991019-6	ZDB-PUB-060508-2	Journal	16647808
aanat2	ZDB-GENE-991019-6	ZDB-PUB-060517-21	Journal	16687284
aanat2	ZDB-GENE-991019-6	ZDB-PUB-061101-1	Curation
aanat2	ZDB-GENE-991019-6	ZDB-PUB-070303-22	Journal	17306630
aanat2	ZDB-GENE-991019-6	ZDB-PUB-070330-27	Journal	17373855
aanat2	ZDB-GENE-991019-6	ZDB-PUB-071218-1	Curation
aanat2	ZDB-GENE-991019-6	ZDB-PUB-080527-27	Journal	18502992
aanat2	ZDB-GENE-991019-6	ZDB-PUB-080707-7	Journal	18597743
aanat2	ZDB-GENE-991019-6	ZDB-PUB-090123-7	Journal	19147662
aanat2	ZDB-GENE-991019-6	ZDB-PUB-090616-42	Journal	19504458
aanat2	ZDB-GENE-991019-6	ZDB-PUB-091101-20	Journal	19859524
aanat2	ZDB-GENE-991019-6	ZDB-PUB-091215-50	Journal	19966231
aanat2	ZDB-GENE-991019-6	ZDB-PUB-101011-46	Journal	20920793
aanat2	ZDB-GENE-991019-6	ZDB-PUB-110119-32	Journal	21232144
aanat2	ZDB-GENE-991019-6	ZDB-PUB-110330-1	Curation
aanat2	ZDB-GENE-991019-6	ZDB-PUB-110719-17	Journal	21756345
aanat2	ZDB-GENE-991019-6	ZDB-PUB-121206-27	Journal	23201575
aanat2	ZDB-GENE-991019-6	ZDB-PUB-130110-10	Journal	23284293
aanat2	ZDB-GENE-991019-6	ZDB-PUB-130124-4	Journal	23303782
aanat2	ZDB-GENE-991019-6	ZDB-PUB-130201-24	Journal	23349822
aanat2	ZDB-GENE-991019-6	ZDB-PUB-130213-1	Curation
aanat2	ZDB-GENE-991019-6	ZDB-PUB-130416-14	Journal	23557786
aanat2	ZDB-GENE-991019-6	ZDB-PUB-130611-31	Journal	23684812
aanat2	ZDB-GENE-991019-6	ZDB-PUB-140318-7	Journal	24423866
aanat2	ZDB-GENE-991019-6	ZDB-PUB-140410-26	Journal	24498133
aanat2	ZDB-GENE-991019-6	ZDB-PUB-140513-470	Journal	24568569
aanat2	ZDB-GENE-991019-6	ZDB-PUB-140513-49	Journal	24791007
aanat2	ZDB-GENE-991019-6	ZDB-PUB-140728-38	Journal	24351931
aanat2	ZDB-GENE-991019-6	ZDB-PUB-141209-2	Journal	25486407
aanat2	ZDB-GENE-991019-6	ZDB-PUB-150311-4	Journal	25754820
aanat2	ZDB-GENE-991019-6	ZDB-PUB-150324-1	Journal	25544291
aanat2	ZDB-GENE-991019-6	ZDB-PUB-160106-14	Active Curation
aanat2	ZDB-GENE-991019-6	ZDB-PUB-160519-36	Journal	27179881
aanat2	ZDB-GENE-991019-6	ZDB-PUB-980313-2	Journal	9492019
aanat2	ZDB-GENE-991019-6	ZDB-PUB-991014-3	Journal	10499549
aar2	ZDB-GENE-040704-68	ZDB-PUB-020723-2	Curation
aar2	ZDB-GENE-040704-68	ZDB-PUB-020723-3	Curation
aar2	ZDB-GENE-040704-68	ZDB-PUB-030703-1	Curation
aar2	ZDB-GENE-040704-68	ZDB-PUB-030905-1	Curation
aar2	ZDB-GENE-040704-68	ZDB-PUB-031118-1	Curation
aar2	ZDB-GENE-040704-68	ZDB-PUB-040217-1	Curation
aar2	ZDB-GENE-040704-68	ZDB-PUB-040217-2	Journal	12477932
aar2	ZDB-GENE-040704-68	ZDB-PUB-040907-1	Data Submission
aar2	ZDB-GENE-040704-68	ZDB-PUB-061101-1	Curation
aar2	ZDB-GENE-040704-68	ZDB-PUB-071218-1	Curation
aar2	ZDB-GENE-040704-68	ZDB-PUB-110330-1	Curation
aar2	ZDB-GENE-040704-68	ZDB-PUB-130213-1	Curation
aars	ZDB-GENE-030131-3663	ZDB-PUB-020723-1	Curation
aars	ZDB-GENE-030131-3663	ZDB-PUB-020723-2	Curation
aars	ZDB-GENE-030131-3663	ZDB-PUB-020723-3	Curation
aars	ZDB-GENE-030131-3663	ZDB-PUB-020724-1	Curation
aars	ZDB-GENE-030131-3663	ZDB-PUB-020822-1	Curation
aars	ZDB-GENE-030131-3663	ZDB-PUB-030508-1	Curation
aars	ZDB-GENE-030131-3663	ZDB-PUB-030703-1	Curation
aars	ZDB-GENE-030131-3663	ZDB-PUB-030905-1	Curation
aars	ZDB-GENE-030131-3663	ZDB-PUB-031118-3	Curation
aars	ZDB-GENE-030131-3663	ZDB-PUB-040217-1	Curation
aars	ZDB-GENE-030131-3663	ZDB-PUB-040217-2	Journal	12477932
aars	ZDB-GENE-030131-3663	ZDB-PUB-040907-1	Data Submission
aars	ZDB-GENE-030131-3663	ZDB-PUB-050823-6	Journal	16109975
aars	ZDB-GENE-030131-3663	ZDB-PUB-050907-6	Journal	16132083
aars	ZDB-GENE-030131-3663	ZDB-PUB-060124-16	Journal	16412219
aars	ZDB-GENE-030131-3663	ZDB-PUB-061101-1	Curation
aars	ZDB-GENE-030131-3663	ZDB-PUB-071218-1	Curation
aars	ZDB-GENE-030131-3663	ZDB-PUB-110127-2	Curation
aars	ZDB-GENE-030131-3663	ZDB-PUB-110330-1	Curation
aars	ZDB-GENE-030131-3663	ZDB-PUB-120306-4	Curation
aars	ZDB-GENE-030131-3663	ZDB-PUB-130213-1	Curation
aars	ZDB-GENE-030131-3663	ZDB-PUB-130425-4	Curation
aars	ZDB-GENE-030131-3663	ZDB-PUB-141224-14	Journal	25534026
aars2	ZDB-GENE-041008-213	ZDB-PUB-020723-2	Curation
aars2	ZDB-GENE-041008-213	ZDB-PUB-020723-3	Curation
aars2	ZDB-GENE-041008-213	ZDB-PUB-020724-1	Curation
aars2	ZDB-GENE-041008-213	ZDB-PUB-020822-1	Curation
aars2	ZDB-GENE-041008-213	ZDB-PUB-030508-1	Curation
aars2	ZDB-GENE-041008-213	ZDB-PUB-030703-1	Curation
aars2	ZDB-GENE-041008-213	ZDB-PUB-030905-1	Curation
aars2	ZDB-GENE-041008-213	ZDB-PUB-040907-1	Data Submission
aars2	ZDB-GENE-041008-213	ZDB-PUB-061101-1	Curation
aars2	ZDB-GENE-041008-213	ZDB-PUB-130213-1	Curation
aars2	ZDB-GENE-041008-213	ZDB-PUB-130425-4	Curation
aars2	ZDB-GENE-041008-213	ZDB-PUB-160209-3	Journal	26854857
aarsd1	ZDB-GENE-040801-91	ZDB-PUB-020723-1	Curation
aarsd1	ZDB-GENE-040801-91	ZDB-PUB-020723-2	Curation
aarsd1	ZDB-GENE-040801-91	ZDB-PUB-020723-3	Curation
aarsd1	ZDB-GENE-040801-91	ZDB-PUB-020724-1	Curation
aarsd1	ZDB-GENE-040801-91	ZDB-PUB-030508-1	Curation
aarsd1	ZDB-GENE-040801-91	ZDB-PUB-030703-1	Curation
aarsd1	ZDB-GENE-040801-91	ZDB-PUB-030905-1	Curation
aarsd1	ZDB-GENE-040801-91	ZDB-PUB-040217-1	Curation
aarsd1	ZDB-GENE-040801-91	ZDB-PUB-040217-2	Journal	12477932
aarsd1	ZDB-GENE-040801-91	ZDB-PUB-040907-1	Data Submission
aarsd1	ZDB-GENE-040801-91	ZDB-PUB-061101-1	Curation
aarsd1	ZDB-GENE-040801-91	ZDB-PUB-110127-3	Curation
aarsd1	ZDB-GENE-040801-91	ZDB-PUB-110330-1	Curation
aarsd1	ZDB-GENE-040801-91	ZDB-PUB-120306-2	Curation
aarsd1	ZDB-GENE-040801-91	ZDB-PUB-130213-1	Curation
aarsd1	ZDB-GENE-040801-91	ZDB-PUB-130425-4	Curation
aarsd1	ZDB-GENE-040801-91	ZDB-PUB-150311-21	Journal	25745818
aasdh	ZDB-GENE-041210-322	ZDB-PUB-020723-1	Curation
aasdh	ZDB-GENE-041210-322	ZDB-PUB-020723-2	Curation
aasdh	ZDB-GENE-041210-322	ZDB-PUB-020724-1	Curation
aasdh	ZDB-GENE-041210-322	ZDB-PUB-020822-1	Curation
aasdh	ZDB-GENE-041210-322	ZDB-PUB-030703-1	Curation
aasdh	ZDB-GENE-041210-322	ZDB-PUB-030905-1	Curation
aasdh	ZDB-GENE-041210-322	ZDB-PUB-031118-3	Curation
aasdh	ZDB-GENE-041210-322	ZDB-PUB-040824-1	Curation
aasdh	ZDB-GENE-041210-322	ZDB-PUB-061101-1	Curation
aasdh	ZDB-GENE-041210-322	ZDB-PUB-100903-3	Journal	17762044
aasdh	ZDB-GENE-041210-322	ZDB-PUB-110105-1	Curation
aasdh	ZDB-GENE-041210-322	ZDB-PUB-130213-1	Curation
aasdh	ZDB-GENE-041210-322	ZDB-PUB-130725-2	Curation
aasdhppt	ZDB-GENE-050913-36	ZDB-PUB-020723-2	Curation
aasdhppt	ZDB-GENE-050913-36	ZDB-PUB-020723-3	Curation
aasdhppt	ZDB-GENE-050913-36	ZDB-PUB-020724-1	Curation
aasdhppt	ZDB-GENE-050913-36	ZDB-PUB-030703-1	Curation
aasdhppt	ZDB-GENE-050913-36	ZDB-PUB-030905-1	Curation
aasdhppt	ZDB-GENE-050913-36	ZDB-PUB-040217-1	Curation
aasdhppt	ZDB-GENE-050913-36	ZDB-PUB-040217-2	Journal	12477932
aasdhppt	ZDB-GENE-050913-36	ZDB-PUB-061101-1	Curation
aasdhppt	ZDB-GENE-050913-36	ZDB-PUB-110127-1	Curation
aasdhppt	ZDB-GENE-050913-36	ZDB-PUB-110330-1	Curation
aass	ZDB-GENE-061220-8	ZDB-PUB-020723-2	Curation
aass	ZDB-GENE-061220-8	ZDB-PUB-020724-1	Curation
aass	ZDB-GENE-061220-8	ZDB-PUB-030305-2	Journal	12618376
aass	ZDB-GENE-061220-8	ZDB-PUB-030703-1	Curation
aass	ZDB-GENE-061220-8	ZDB-PUB-030905-1	Curation
aass	ZDB-GENE-061220-8	ZDB-PUB-060315-2	Journal	16517001
aass	ZDB-GENE-061220-8	ZDB-PUB-061101-1	Curation
aass	ZDB-GENE-061220-8	ZDB-PUB-070726-29	Journal	17640903
aass	ZDB-GENE-061220-8	ZDB-PUB-110330-1	Curation
aass	ZDB-GENE-061220-8	ZDB-PUB-110915-1	Data Submission
aass	ZDB-GENE-061220-8	ZDB-PUB-121121-1	Curation
aass	ZDB-GENE-061220-8	ZDB-PUB-130213-1	Curation
aass	ZDB-GENE-061220-8	ZDB-PUB-130221-6	Journal	23382537
aass	ZDB-GENE-061220-8	ZDB-PUB-130425-4	Curation
aass	ZDB-GENE-061220-8	ZDB-PUB-130725-2	Curation
aatf	ZDB-GENE-030131-9654	ZDB-PUB-010810-1	Data Submission
aatf	ZDB-GENE-030131-9654	ZDB-PUB-020723-2	Curation
aatf	ZDB-GENE-030131-9654	ZDB-PUB-020723-3	Curation
aatf	ZDB-GENE-030131-9654	ZDB-PUB-020724-1	Curation
aatf	ZDB-GENE-030131-9654	ZDB-PUB-030703-1	Curation
aatf	ZDB-GENE-030131-9654	ZDB-PUB-030905-1	Curation
aatf	ZDB-GENE-030131-9654	ZDB-PUB-040217-1	Curation
aatf	ZDB-GENE-030131-9654	ZDB-PUB-040217-2	Journal	12477932
aatf	ZDB-GENE-030131-9654	ZDB-PUB-061101-1	Curation
aatf	ZDB-GENE-030131-9654	ZDB-PUB-071218-1	Curation
aatf	ZDB-GENE-030131-9654	ZDB-PUB-110127-1	Curation
aatf	ZDB-GENE-030131-9654	ZDB-PUB-130213-1	Curation
aatf	ZDB-GENE-030131-9654	ZDB-PUB-130425-4	Curation
aatka	ZDB-GENE-100812-4	ZDB-PUB-020723-2	Curation
aatka	ZDB-GENE-100812-4	ZDB-PUB-020723-3	Curation
aatka	ZDB-GENE-100812-4	ZDB-PUB-020724-1	Curation
aatka	ZDB-GENE-100812-4	ZDB-PUB-030703-1	Curation
aatka	ZDB-GENE-100812-4	ZDB-PUB-030905-1	Curation
aatka	ZDB-GENE-100812-4	ZDB-PUB-030905-2	Curation
aatka	ZDB-GENE-100812-4	ZDB-PUB-061101-1	Curation
aatka	ZDB-GENE-100812-4	ZDB-PUB-130213-1	Curation
aatka	ZDB-GENE-100812-4	ZDB-PUB-130425-4	Curation
aatkb	ZDB-GENE-100812-6	ZDB-PUB-020723-1	Curation
aatkb	ZDB-GENE-100812-6	ZDB-PUB-020723-2	Curation
aatkb	ZDB-GENE-100812-6	ZDB-PUB-020723-3	Curation
aatkb	ZDB-GENE-100812-6	ZDB-PUB-020724-1	Curation
aatkb	ZDB-GENE-100812-6	ZDB-PUB-030305-2	Journal	12618376
aatkb	ZDB-GENE-100812-6	ZDB-PUB-030703-1	Curation
aatkb	ZDB-GENE-100812-6	ZDB-PUB-030905-1	Curation
aatkb	ZDB-GENE-100812-6	ZDB-PUB-061101-1	Curation
aatkb	ZDB-GENE-100812-6	ZDB-PUB-070726-29	Journal	17640903
aatkb	ZDB-GENE-100812-6	ZDB-PUB-121121-1	Curation
aatkb	ZDB-GENE-100812-6	ZDB-PUB-121220-17	Journal	23234507
aatkb	ZDB-GENE-100812-6	ZDB-PUB-130213-1	Curation
aatkb	ZDB-GENE-100812-6	ZDB-PUB-130221-6	Journal	23382537
aatkb	ZDB-GENE-100812-6	ZDB-PUB-130425-4	Curation
abat	ZDB-GENE-031006-4	ZDB-PUB-010810-1	Data Submission
abat	ZDB-GENE-031006-4	ZDB-PUB-020723-1	Curation
abat	ZDB-GENE-031006-4	ZDB-PUB-020723-2	Curation
abat	ZDB-GENE-031006-4	ZDB-PUB-020723-3	Curation
abat	ZDB-GENE-031006-4	ZDB-PUB-020724-1	Curation
abat	ZDB-GENE-031006-4	ZDB-PUB-030508-1	Curation
abat	ZDB-GENE-031006-4	ZDB-PUB-030703-1	Curation
abat	ZDB-GENE-031006-4	ZDB-PUB-030905-1	Curation
abat	ZDB-GENE-031006-4	ZDB-PUB-040217-1	Curation
abat	ZDB-GENE-031006-4	ZDB-PUB-040217-2	Journal	12477932
abat	ZDB-GENE-031006-4	ZDB-PUB-061101-1	Curation
abat	ZDB-GENE-031006-4	ZDB-PUB-070330-11	Journal	17362888
abat	ZDB-GENE-031006-4	ZDB-PUB-070726-29	Journal	17640903
abat	ZDB-GENE-031006-4	ZDB-PUB-071218-1	Curation
abat	ZDB-GENE-031006-4	ZDB-PUB-110127-1	Curation
abat	ZDB-GENE-031006-4	ZDB-PUB-110330-1	Curation
abat	ZDB-GENE-031006-4	ZDB-PUB-111011-22	Journal	21947502
abat	ZDB-GENE-031006-4	ZDB-PUB-121121-1	Curation
abat	ZDB-GENE-031006-4	ZDB-PUB-130213-1	Curation
abat	ZDB-GENE-031006-4	ZDB-PUB-130221-6	Journal	23382537
abat	ZDB-GENE-031006-4	ZDB-PUB-130425-4	Curation
abat	ZDB-GENE-031006-4	ZDB-PUB-140513-176	Journal	24714733
abat	ZDB-GENE-031006-4	ZDB-PUB-150211-24	Journal	25662174
abat	ZDB-GENE-031006-4	ZDB-PUB-151222-6	Journal	26688189
abca12	ZDB-GENE-030131-9790	ZDB-PUB-010810-1	Data Submission
abca12	ZDB-GENE-030131-9790	ZDB-PUB-020723-1	Curation
abca12	ZDB-GENE-030131-9790	ZDB-PUB-020723-2	Curation
abca12	ZDB-GENE-030131-9790	ZDB-PUB-020723-3	Curation
abca12	ZDB-GENE-030131-9790	ZDB-PUB-020724-1	Curation
abca12	ZDB-GENE-030131-9790	ZDB-PUB-030703-1	Curation
abca12	ZDB-GENE-030131-9790	ZDB-PUB-050907-2	Review	16124856
abca12	ZDB-GENE-030131-9790	ZDB-PUB-060501-5	Journal	16631343
abca12	ZDB-GENE-030131-9790	ZDB-PUB-061101-1	Curation
abca12	ZDB-GENE-030131-9790	ZDB-PUB-070726-29	Journal	17640903
abca12	ZDB-GENE-030131-9790	ZDB-PUB-071218-1	Curation
abca12	ZDB-GENE-030131-9790	ZDB-PUB-110330-1	Curation
abca12	ZDB-GENE-030131-9790	ZDB-PUB-110613-11	Journal	21643954
abca12	ZDB-GENE-030131-9790	ZDB-PUB-110811-13	Journal	21816950
abca12	ZDB-GENE-030131-9790	ZDB-PUB-110915-1	Data Submission
abca12	ZDB-GENE-030131-9790	ZDB-PUB-121121-1	Curation
abca12	ZDB-GENE-030131-9790	ZDB-PUB-130213-1	Curation
abca12	ZDB-GENE-030131-9790	ZDB-PUB-130221-6	Journal	23382537
abca12	ZDB-GENE-030131-9790	ZDB-PUB-130425-4	Curation
abca12	ZDB-GENE-030131-9790	ZDB-PUB-150607-4	Journal	26047617
abca1a	ZDB-GENE-031006-12	ZDB-PUB-010810-1	Data Submission
abca1a	ZDB-GENE-031006-12	ZDB-PUB-020723-1	Curation
abca1a	ZDB-GENE-031006-12	ZDB-PUB-020723-2	Curation
abca1a	ZDB-GENE-031006-12	ZDB-PUB-020723-3	Curation
abca1a	ZDB-GENE-031006-12	ZDB-PUB-020724-1	Curation
abca1a	ZDB-GENE-031006-12	ZDB-PUB-030703-1	Curation
abca1a	ZDB-GENE-031006-12	ZDB-PUB-030905-1	Curation
abca1a	ZDB-GENE-031006-12	ZDB-PUB-050907-2	Review	16124856
abca1a	ZDB-GENE-031006-12	ZDB-PUB-060501-5	Journal	16631343
abca1a	ZDB-GENE-031006-12	ZDB-PUB-061101-1	Curation
abca1a	ZDB-GENE-031006-12	ZDB-PUB-090526-19	Journal	19451134
abca1a	ZDB-GENE-031006-12	ZDB-PUB-110127-1	Curation
abca1a	ZDB-GENE-031006-12	ZDB-PUB-110330-1	Curation
abca1a	ZDB-GENE-031006-12	ZDB-PUB-120510-23	Journal	22567096
abca1a	ZDB-GENE-031006-12	ZDB-PUB-120910-3	Journal	22855693
abca1a	ZDB-GENE-031006-12	ZDB-PUB-130213-1	Curation
abca1a	ZDB-GENE-031006-12	ZDB-PUB-130425-4	Curation
abca1a	ZDB-GENE-031006-12	ZDB-PUB-130708-22	Journal	23719382
abca1a	ZDB-GENE-031006-12	ZDB-PUB-141002-2	Journal	25271621
abca1a	ZDB-GENE-031006-12	ZDB-PUB-150607-4	Journal	26047617
abca1a	ZDB-GENE-031006-12	ZDB-PUB-151003-6	Journal	26427652
abca1b	ZDB-GENE-030131-9826	ZDB-PUB-010810-1	Data Submission
abca1b	ZDB-GENE-030131-9826	ZDB-PUB-020723-1	Curation
abca1b	ZDB-GENE-030131-9826	ZDB-PUB-020723-2	Curation
abca1b	ZDB-GENE-030131-9826	ZDB-PUB-020723-3	Curation
abca1b	ZDB-GENE-030131-9826	ZDB-PUB-020724-1	Curation
abca1b	ZDB-GENE-030131-9826	ZDB-PUB-030703-1	Curation
abca1b	ZDB-GENE-030131-9826	ZDB-PUB-030905-1	Curation
abca1b	ZDB-GENE-030131-9826	ZDB-PUB-040217-1	Curation
abca1b	ZDB-GENE-030131-9826	ZDB-PUB-040217-2	Journal	12477932
abca1b	ZDB-GENE-030131-9826	ZDB-PUB-040907-1	Data Submission
abca1b	ZDB-GENE-030131-9826	ZDB-PUB-050907-2	Review	16124856
abca1b	ZDB-GENE-030131-9826	ZDB-PUB-060501-5	Journal	16631343
abca1b	ZDB-GENE-030131-9826	ZDB-PUB-061101-1	Curation
abca1b	ZDB-GENE-030131-9826	ZDB-PUB-070726-29	Journal	17640903
abca1b	ZDB-GENE-030131-9826	ZDB-PUB-110330-1	Curation
abca1b	ZDB-GENE-030131-9826	ZDB-PUB-110915-1	Data Submission
abca1b	ZDB-GENE-030131-9826	ZDB-PUB-121121-1	Curation
abca1b	ZDB-GENE-030131-9826	ZDB-PUB-130213-1	Curation
abca1b	ZDB-GENE-030131-9826	ZDB-PUB-130221-6	Journal	23382537
abca1b	ZDB-GENE-030131-9826	ZDB-PUB-130425-4	Curation
abca1b	ZDB-GENE-030131-9826	ZDB-PUB-140910-2	Journal	25201834
abca1b	ZDB-GENE-030131-9826	ZDB-PUB-150607-4	Journal	26047617
abca1b	ZDB-GENE-030131-9826	ZDB-PUB-160219-15	Journal
abca2	ZDB-GENE-050517-1	ZDB-PUB-020723-1	Curation
abca2	ZDB-GENE-050517-1	ZDB-PUB-020723-2	Curation
abca2	ZDB-GENE-050517-1	ZDB-PUB-020723-3	Curation
abca2	ZDB-GENE-050517-1	ZDB-PUB-020723-5	Curation
abca2	ZDB-GENE-050517-1	ZDB-PUB-020724-1	Curation
abca2	ZDB-GENE-050517-1	ZDB-PUB-020822-1	Curation
abca2	ZDB-GENE-050517-1	ZDB-PUB-030703-1	Curation
abca2	ZDB-GENE-050517-1	ZDB-PUB-030905-1	Curation
abca2	ZDB-GENE-050517-1	ZDB-PUB-040217-1	Curation
abca2	ZDB-GENE-050517-1	ZDB-PUB-040217-2	Journal	12477932
abca2	ZDB-GENE-050517-1	ZDB-PUB-050907-2	Review	16124856
abca2	ZDB-GENE-050517-1	ZDB-PUB-060501-5	Journal	16631343
abca2	ZDB-GENE-050517-1	ZDB-PUB-061101-1	Curation
abca2	ZDB-GENE-050517-1	ZDB-PUB-070726-29	Journal	17640903
abca2	ZDB-GENE-050517-1	ZDB-PUB-110330-1	Curation
abca2	ZDB-GENE-050517-1	ZDB-PUB-110915-1	Data Submission
abca2	ZDB-GENE-050517-1	ZDB-PUB-121121-1	Curation
abca2	ZDB-GENE-050517-1	ZDB-PUB-130213-1	Curation
abca2	ZDB-GENE-050517-1	ZDB-PUB-130221-6	Journal	23382537
abca2	ZDB-GENE-050517-1	ZDB-PUB-130425-4	Curation
abca2	ZDB-GENE-050517-1	ZDB-PUB-150607-4	Journal	26047617
abca3a	ZDB-GENE-121203-1	ZDB-PUB-030905-1	Curation
abca3a	ZDB-GENE-121203-1	ZDB-PUB-030905-2	Curation
abca3b	ZDB-GENE-050517-2	ZDB-PUB-020723-1	Curation
abca3b	ZDB-GENE-050517-2	ZDB-PUB-020723-2	Curation
abca3b	ZDB-GENE-050517-2	ZDB-PUB-020724-1	Curation
abca3b	ZDB-GENE-050517-2	ZDB-PUB-030905-1	Curation
abca3b	ZDB-GENE-050517-2	ZDB-PUB-050907-2	Review	16124856
abca3b	ZDB-GENE-050517-2	ZDB-PUB-060501-5	Journal	16631343
abca3b	ZDB-GENE-050517-2	ZDB-PUB-061101-1	Curation
abca3b	ZDB-GENE-050517-2	ZDB-PUB-071218-1	Curation
abca3b	ZDB-GENE-050517-2	ZDB-PUB-091007-1	Curation
abca3b	ZDB-GENE-050517-2	ZDB-PUB-110330-1	Curation
abca3b	ZDB-GENE-050517-2	ZDB-PUB-130425-4	Curation
abca3b	ZDB-GENE-050517-2	ZDB-PUB-140513-336	Journal	24637248
abca3b	ZDB-GENE-050517-2	ZDB-PUB-150607-4	Journal	26047617
abca4a	ZDB-GENE-050517-3	ZDB-PUB-020723-1	Curation
abca4a	ZDB-GENE-050517-3	ZDB-PUB-020723-2	Curation
abca4a	ZDB-GENE-050517-3	ZDB-PUB-020723-3	Curation
abca4a	ZDB-GENE-050517-3	ZDB-PUB-020724-1	Curation
abca4a	ZDB-GENE-050517-3	ZDB-PUB-030703-1	Curation
abca4a	ZDB-GENE-050517-3	ZDB-PUB-030905-1	Curation
abca4a	ZDB-GENE-050517-3	ZDB-PUB-040217-1	Curation
abca4a	ZDB-GENE-050517-3	ZDB-PUB-040217-2	Journal	12477932
abca4a	ZDB-GENE-050517-3	ZDB-PUB-050907-2	Review	16124856
abca4a	ZDB-GENE-050517-3	ZDB-PUB-060501-5	Journal	16631343
abca4a	ZDB-GENE-050517-3	ZDB-PUB-061101-1	Curation
abca4a	ZDB-GENE-050517-3	ZDB-PUB-070726-29	Journal	17640903
abca4a	ZDB-GENE-050517-3	ZDB-PUB-110330-1	Curation
abca4a	ZDB-GENE-050517-3	ZDB-PUB-110915-1	Data Submission
abca4a	ZDB-GENE-050517-3	ZDB-PUB-120910-3	Journal	22855693
abca4a	ZDB-GENE-050517-3	ZDB-PUB-121121-1	Curation
abca4a	ZDB-GENE-050517-3	ZDB-PUB-130213-1	Curation
abca4a	ZDB-GENE-050517-3	ZDB-PUB-130221-6	Journal	23382537
abca4a	ZDB-GENE-050517-3	ZDB-PUB-130425-4	Curation
abca4a	ZDB-GENE-050517-3	ZDB-PUB-150607-4	Journal	26047617
abca4b	ZDB-GENE-050517-4	ZDB-PUB-020723-1	Curation
abca4b	ZDB-GENE-050517-4	ZDB-PUB-020723-2	Curation
abca4b	ZDB-GENE-050517-4	ZDB-PUB-020724-1	Curation
abca4b	ZDB-GENE-050517-4	ZDB-PUB-030508-1	Curation
abca4b	ZDB-GENE-050517-4	ZDB-PUB-030905-1	Curation
abca4b	ZDB-GENE-050517-4	ZDB-PUB-050907-2	Review	16124856
abca4b	ZDB-GENE-050517-4	ZDB-PUB-060501-5	Journal	16631343
abca4b	ZDB-GENE-050517-4	ZDB-PUB-061101-1	Curation
abca4b	ZDB-GENE-050517-4	ZDB-PUB-091007-1	Curation
abca4b	ZDB-GENE-050517-4	ZDB-PUB-110330-1	Curation
abca4b	ZDB-GENE-050517-4	ZDB-PUB-120910-3	Journal	22855693
abca4b	ZDB-GENE-050517-4	ZDB-PUB-130425-4	Curation
abca4b	ZDB-GENE-050517-4	ZDB-PUB-130725-2	Curation
abca4b	ZDB-GENE-050517-4	ZDB-PUB-150607-4	Journal	26047617
abca5	ZDB-GENE-050517-5	ZDB-PUB-020723-1	Curation
abca5	ZDB-GENE-050517-5	ZDB-PUB-020723-2	Curation
abca5	ZDB-GENE-050517-5	ZDB-PUB-020723-3	Curation
abca5	ZDB-GENE-050517-5	ZDB-PUB-020723-5	Curation
abca5	ZDB-GENE-050517-5	ZDB-PUB-020724-1	Curation
abca5	ZDB-GENE-050517-5	ZDB-PUB-030508-1	Curation
abca5	ZDB-GENE-050517-5	ZDB-PUB-030703-1	Curation
abca5	ZDB-GENE-050517-5	ZDB-PUB-040217-1	Curation
abca5	ZDB-GENE-050517-5	ZDB-PUB-040217-2	Journal	12477932
abca5	ZDB-GENE-050517-5	ZDB-PUB-040907-1	Data Submission
abca5	ZDB-GENE-050517-5	ZDB-PUB-050907-2	Review	16124856
abca5	ZDB-GENE-050517-5	ZDB-PUB-060501-5	Journal	16631343
abca5	ZDB-GENE-050517-5	ZDB-PUB-061101-1	Curation
abca5	ZDB-GENE-050517-5	ZDB-PUB-070726-29	Journal	17640903
abca5	ZDB-GENE-050517-5	ZDB-PUB-110330-1	Curation
abca5	ZDB-GENE-050517-5	ZDB-PUB-110915-1	Data Submission
abca5	ZDB-GENE-050517-5	ZDB-PUB-121121-1	Curation
abca5	ZDB-GENE-050517-5	ZDB-PUB-130213-1	Curation
abca5	ZDB-GENE-050517-5	ZDB-PUB-130221-6	Journal	23382537
abca5	ZDB-GENE-050517-5	ZDB-PUB-130425-4	Curation
abca5	ZDB-GENE-050517-5	ZDB-PUB-140513-246	Journal	24683187
abca5	ZDB-GENE-050517-5	ZDB-PUB-140513-336	Journal	24637248
abca5	ZDB-GENE-050517-5	ZDB-PUB-150607-4	Journal	26047617
abca7	ZDB-GENE-050517-6	ZDB-PUB-050907-2	Review	16124856
abca7	ZDB-GENE-050517-6	ZDB-PUB-060501-5	Journal	16631343
abca7	ZDB-GENE-050517-6	ZDB-PUB-120910-3	Journal	22855693
abca7	ZDB-GENE-050517-6	ZDB-PUB-150607-4	Journal	26047617
abcb10	ZDB-GENE-040525-2	ZDB-PUB-020723-1	Curation
abcb10	ZDB-GENE-040525-2	ZDB-PUB-020723-2	Curation
abcb10	ZDB-GENE-040525-2	ZDB-PUB-020724-1	Curation
abcb10	ZDB-GENE-040525-2	ZDB-PUB-030703-1	Curation
abcb10	ZDB-GENE-040525-2	ZDB-PUB-030905-1	Curation
abcb10	ZDB-GENE-040525-2	ZDB-PUB-040514-6	Journal	15138499
abcb10	ZDB-GENE-040525-2	ZDB-PUB-050907-2	Review	16124856
abcb10	ZDB-GENE-040525-2	ZDB-PUB-060501-5	Journal	16631343
abcb10	ZDB-GENE-040525-2	ZDB-PUB-061101-1	Curation
abcb10	ZDB-GENE-040525-2	ZDB-PUB-110330-1	Curation
abcb10	ZDB-GENE-040525-2	ZDB-PUB-130213-1	Curation
abcb10	ZDB-GENE-040525-2	ZDB-PUB-130725-2	Curation
abcb10	ZDB-GENE-040525-2	ZDB-PUB-131119-43	Journal	24147021
abcb10	ZDB-GENE-040525-2	ZDB-PUB-150607-4	Journal	26047617
abcb11a	ZDB-GENE-050517-13	ZDB-PUB-020723-1	Curation
abcb11a	ZDB-GENE-050517-13	ZDB-PUB-020723-2	Curation
abcb11a	ZDB-GENE-050517-13	ZDB-PUB-020723-3	Curation
abcb11a	ZDB-GENE-050517-13	ZDB-PUB-020724-1	Curation
abcb11a	ZDB-GENE-050517-13	ZDB-PUB-030703-1	Curation
abcb11a	ZDB-GENE-050517-13	ZDB-PUB-030905-1	Curation
abcb11a	ZDB-GENE-050517-13	ZDB-PUB-050907-2	Review	16124856
abcb11a	ZDB-GENE-050517-13	ZDB-PUB-060501-5	Journal	16631343
abcb11a	ZDB-GENE-050517-13	ZDB-PUB-061101-1	Curation
abcb11a	ZDB-GENE-050517-13	ZDB-PUB-071218-1	Curation
abcb11a	ZDB-GENE-050517-13	ZDB-PUB-110330-1	Curation
abcb11a	ZDB-GENE-050517-13	ZDB-PUB-130213-1	Curation
abcb11a	ZDB-GENE-050517-13	ZDB-PUB-130425-4	Curation
abcb11a	ZDB-GENE-050517-13	ZDB-PUB-130710-16	Journal	23773777
abcb11a	ZDB-GENE-050517-13	ZDB-PUB-131119-43	Journal	24147021
abcb11a	ZDB-GENE-050517-13	ZDB-PUB-150607-4	Journal	26047617
abcb11a	ZDB-GENE-050517-13	ZDB-PUB-150804-5	Journal	26235539
abcb11a	ZDB-GENE-050517-13	ZDB-PUB-160519-32	Journal	27181905
abcb11b	ZDB-GENE-050517-14	ZDB-PUB-020723-1	Curation
abcb11b	ZDB-GENE-050517-14	ZDB-PUB-020723-2	Curation
abcb11b	ZDB-GENE-050517-14	ZDB-PUB-020723-3	Curation
abcb11b	ZDB-GENE-050517-14	ZDB-PUB-020724-1	Curation
abcb11b	ZDB-GENE-050517-14	ZDB-PUB-030703-1	Curation
abcb11b	ZDB-GENE-050517-14	ZDB-PUB-030905-1	Curation
abcb11b	ZDB-GENE-050517-14	ZDB-PUB-050907-2	Review	16124856
abcb11b	ZDB-GENE-050517-14	ZDB-PUB-060501-5	Journal	16631343
abcb11b	ZDB-GENE-050517-14	ZDB-PUB-061101-1	Curation
abcb11b	ZDB-GENE-050517-14	ZDB-PUB-070726-29	Journal	17640903
abcb11b	ZDB-GENE-050517-14	ZDB-PUB-110330-1	Curation
abcb11b	ZDB-GENE-050517-14	ZDB-PUB-110915-1	Data Submission
abcb11b	ZDB-GENE-050517-14	ZDB-PUB-121121-1	Curation
abcb11b	ZDB-GENE-050517-14	ZDB-PUB-130213-1	Curation
abcb11b	ZDB-GENE-050517-14	ZDB-PUB-130221-6	Journal	23382537
abcb11b	ZDB-GENE-050517-14	ZDB-PUB-130425-4	Curation
abcb11b	ZDB-GENE-050517-14	ZDB-PUB-130710-16	Journal	23773777
abcb11b	ZDB-GENE-050517-14	ZDB-PUB-131119-43	Journal	24147021
abcb11b	ZDB-GENE-050517-14	ZDB-PUB-150607-4	Journal	26047617
abcb3	ZDB-GENE-990415-260	ZDB-PUB-000510-8	Journal	10799891
abcb3	ZDB-GENE-990415-260	ZDB-PUB-010308-1	Journal	11220619
abcb3	ZDB-GENE-990415-260	ZDB-PUB-020723-1	Curation
abcb3	ZDB-GENE-990415-260	ZDB-PUB-020723-2	Curation
abcb3	ZDB-GENE-990415-260	ZDB-PUB-020723-3	Curation
abcb3	ZDB-GENE-990415-260	ZDB-PUB-020724-1	Curation
abcb3	ZDB-GENE-990415-260	ZDB-PUB-030703-1	Curation
abcb3	ZDB-GENE-990415-260	ZDB-PUB-040824-1	Curation
abcb3	ZDB-GENE-990415-260	ZDB-PUB-050701-14	Journal	15984772
abcb3	ZDB-GENE-990415-260	ZDB-PUB-050907-2	Review	16124856
abcb3	ZDB-GENE-990415-260	ZDB-PUB-060501-5	Journal	16631343
abcb3	ZDB-GENE-990415-260	ZDB-PUB-071218-1	Curation
abcb3	ZDB-GENE-990415-260	ZDB-PUB-110316-28	Journal	21346254
abcb3	ZDB-GENE-990415-260	ZDB-PUB-150607-4	Journal	26047617
abcb3	ZDB-GENE-990415-260	ZDB-PUB-160808-3	Journal	27493218
abcb3	ZDB-GENE-990415-260	ZDB-PUB-980304-11	Journal	9550404
abcb3l1	ZDB-GENE-030616-245	ZDB-PUB-020723-1	Curation
abcb3l1	ZDB-GENE-030616-245	ZDB-PUB-020723-2	Curation
abcb3l1	ZDB-GENE-030616-245	ZDB-PUB-020723-3	Curation
abcb3l1	ZDB-GENE-030616-245	ZDB-PUB-020723-5	Curation
abcb3l1	ZDB-GENE-030616-245	ZDB-PUB-020724-1	Curation
abcb3l1	ZDB-GENE-030616-245	ZDB-PUB-020822-1	Curation
abcb3l1	ZDB-GENE-030616-245	ZDB-PUB-030703-1	Curation
abcb3l1	ZDB-GENE-030616-245	ZDB-PUB-040217-1	Curation
abcb3l1	ZDB-GENE-030616-245	ZDB-PUB-040217-2	Journal	12477932
abcb3l1	ZDB-GENE-030616-245	ZDB-PUB-040824-1	Curation
abcb3l1	ZDB-GENE-030616-245	ZDB-PUB-050907-2	Review	16124856
abcb3l1	ZDB-GENE-030616-245	ZDB-PUB-060703-8	Journal	16799861
abcb3l1	ZDB-GENE-030616-245	ZDB-PUB-061101-1	Curation
abcb3l1	ZDB-GENE-030616-245	ZDB-PUB-090123-3	Journal	19146232
abcb3l1	ZDB-GENE-030616-245	ZDB-PUB-110221-4	Journal	21315451
abcb3l1	ZDB-GENE-030616-245	ZDB-PUB-110316-28	Journal	21346254
abcb3l1	ZDB-GENE-030616-245	ZDB-PUB-110330-1	Curation
abcb3l1	ZDB-GENE-030616-245	ZDB-PUB-120207-1	Curation
abcb3l1	ZDB-GENE-030616-245	ZDB-PUB-130213-1	Curation
abcb3l1	ZDB-GENE-030616-245	ZDB-PUB-130425-4	Curation
abcb3l1	ZDB-GENE-030616-245	ZDB-PUB-131119-43	Journal	24147021
abcb3l1	ZDB-GENE-030616-245	ZDB-PUB-140513-246	Journal	24683187
abcb3l1	ZDB-GENE-030616-245	ZDB-PUB-150108-6	Journal	25565004
abcb3l1	ZDB-GENE-030616-245	ZDB-PUB-150607-4	Journal	26047617
abcb3l1	ZDB-GENE-030616-245	ZDB-PUB-151029-1	Journal	26509634
abcb3l1	ZDB-GENE-030616-245	ZDB-PUB-151114-9	Journal	26562049
abcb3l1	ZDB-GENE-030616-245	ZDB-PUB-160808-3	Journal	27493218
abcb3l1	ZDB-GENE-030616-245	ZDB-PUB-160820-7	Journal	27539703
abcb3l2	ZDB-GENE-030616-225	ZDB-PUB-020723-1	Curation
abcb3l2	ZDB-GENE-030616-225	ZDB-PUB-020723-2	Curation
abcb3l2	ZDB-GENE-030616-225	ZDB-PUB-020723-5	Curation
abcb3l2	ZDB-GENE-030616-225	ZDB-PUB-020724-1	Curation
abcb3l2	ZDB-GENE-030616-225	ZDB-PUB-020822-1	Curation
abcb3l2	ZDB-GENE-030616-225	ZDB-PUB-030703-1	Curation
abcb3l2	ZDB-GENE-030616-225	ZDB-PUB-040824-1	Curation
abcb3l2	ZDB-GENE-030616-225	ZDB-PUB-050907-2	Review	16124856
abcb3l2	ZDB-GENE-030616-225	ZDB-PUB-060501-5	Journal	16631343
abcb3l2	ZDB-GENE-030616-225	ZDB-PUB-110316-28	Journal	21346254
abcb3l2	ZDB-GENE-030616-225	ZDB-PUB-150607-4	Journal	26047617
abcb3l2	ZDB-GENE-030616-225	ZDB-PUB-160808-3	Journal	27493218
abcb3l3	ZDB-GENE-050517-44	ZDB-PUB-050907-2	Review	16124856
abcb3l3	ZDB-GENE-050517-44	ZDB-PUB-060501-5	Journal	16631343
abcb4	ZDB-GENE-080204-52	ZDB-PUB-020723-1	Curation
abcb4	ZDB-GENE-080204-52	ZDB-PUB-020723-2	Curation
abcb4	ZDB-GENE-080204-52	ZDB-PUB-020723-3	Curation
abcb4	ZDB-GENE-080204-52	ZDB-PUB-020724-1	Curation
abcb4	ZDB-GENE-080204-52	ZDB-PUB-030703-1	Curation
abcb4	ZDB-GENE-080204-52	ZDB-PUB-030905-1	Curation
abcb4	ZDB-GENE-080204-52	ZDB-PUB-040217-1	Curation
abcb4	ZDB-GENE-080204-52	ZDB-PUB-040217-2	Journal	12477932
abcb4	ZDB-GENE-080204-52	ZDB-PUB-050907-2	Review	16124856
abcb4	ZDB-GENE-080204-52	ZDB-PUB-060501-5	Journal	16631343
abcb4	ZDB-GENE-080204-52	ZDB-PUB-061101-1	Curation
abcb4	ZDB-GENE-080204-52	ZDB-PUB-090706-13	Journal	19565261
abcb4	ZDB-GENE-080204-52	ZDB-PUB-101222-11	Journal	21147257
abcb4	ZDB-GENE-080204-52	ZDB-PUB-110330-1	Curation
abcb4	ZDB-GENE-080204-52	ZDB-PUB-130213-1	Curation
abcb4	ZDB-GENE-080204-52	ZDB-PUB-130425-4	Curation
abcb4	ZDB-GENE-080204-52	ZDB-PUB-130710-16	Journal	23773777
abcb4	ZDB-GENE-080204-52	ZDB-PUB-131119-43	Journal	24147021
abcb4	ZDB-GENE-080204-52	ZDB-PUB-140513-246	Journal	24683187
abcb4	ZDB-GENE-080204-52	ZDB-PUB-140907-2	Journal	25193616
abcb4	ZDB-GENE-080204-52	ZDB-PUB-141007-2	Journal	25286004
abcb4	ZDB-GENE-080204-52	ZDB-PUB-150507-5	Journal	25943386
abcb4	ZDB-GENE-080204-52	ZDB-PUB-150607-4	Journal	26047617
abcb4	ZDB-GENE-080204-52	ZDB-PUB-160125-1	Journal	26803730
abcb4	ZDB-GENE-080204-52	ZDB-PUB-160405-5	Journal	27040680
abcb4	ZDB-GENE-080204-52	ZDB-PUB-160816-24	Journal	27513977
abcb5	ZDB-GENE-030131-6414	ZDB-PUB-020723-1	Curation
abcb5	ZDB-GENE-030131-6414	ZDB-PUB-020723-2	Curation
abcb5	ZDB-GENE-030131-6414	ZDB-PUB-020723-3	Curation
abcb5	ZDB-GENE-030131-6414	ZDB-PUB-020724-1	Curation
abcb5	ZDB-GENE-030131-6414	ZDB-PUB-030703-1	Curation
abcb5	ZDB-GENE-030131-6414	ZDB-PUB-030905-1	Curation
abcb5	ZDB-GENE-030131-6414	ZDB-PUB-040907-1	Data Submission
abcb5	ZDB-GENE-030131-6414	ZDB-PUB-050602-4	Journal	15914091
abcb5	ZDB-GENE-030131-6414	ZDB-PUB-050907-2	Review	16124856
abcb5	ZDB-GENE-030131-6414	ZDB-PUB-060315-2	Journal	16517001
abcb5	ZDB-GENE-030131-6414	ZDB-PUB-060501-5	Journal	16631343
abcb5	ZDB-GENE-030131-6414	ZDB-PUB-061101-1	Curation
abcb5	ZDB-GENE-030131-6414	ZDB-PUB-071118-47	Journal	17997857
abcb5	ZDB-GENE-030131-6414	ZDB-PUB-071218-1	Curation
abcb5	ZDB-GENE-030131-6414	ZDB-PUB-080209-5	Journal	18186356
abcb5	ZDB-GENE-030131-6414	ZDB-PUB-110330-1	Curation
abcb5	ZDB-GENE-030131-6414	ZDB-PUB-110816-13	Journal	21834668
abcb5	ZDB-GENE-030131-6414	ZDB-PUB-130213-1	Curation
abcb5	ZDB-GENE-030131-6414	ZDB-PUB-130425-4	Curation
abcb5	ZDB-GENE-030131-6414	ZDB-PUB-130710-16	Journal	23773777
abcb5	ZDB-GENE-030131-6414	ZDB-PUB-131119-43	Journal	24147021
abcb5	ZDB-GENE-030131-6414	ZDB-PUB-140513-246	Journal	24683187
abcb5	ZDB-GENE-030131-6414	ZDB-PUB-140806-2	Journal	25094061
abcb5	ZDB-GENE-030131-6414	ZDB-PUB-150607-4	Journal	26047617
abcb5	ZDB-GENE-030131-6414	ZDB-PUB-160322-3	Journal	26998704
abcb6a	ZDB-GENE-050517-9	ZDB-PUB-020723-1	Curation
abcb6a	ZDB-GENE-050517-9	ZDB-PUB-020723-2	Curation
abcb6a	ZDB-GENE-050517-9	ZDB-PUB-020723-3	Curation
abcb6a	ZDB-GENE-050517-9	ZDB-PUB-020724-1	Curation
abcb6a	ZDB-GENE-050517-9	ZDB-PUB-030305-2	Journal	12618376
abcb6a	ZDB-GENE-050517-9	ZDB-PUB-030703-1	Curation
abcb6a	ZDB-GENE-050517-9	ZDB-PUB-030905-1	Curation
abcb6a	ZDB-GENE-050517-9	ZDB-PUB-050907-2	Review	16124856
abcb6a	ZDB-GENE-050517-9	ZDB-PUB-060501-5	Journal	16631343
abcb6a	ZDB-GENE-050517-9	ZDB-PUB-061101-1	Curation
abcb6a	ZDB-GENE-050517-9	ZDB-PUB-070726-29	Journal	17640903
abcb6a	ZDB-GENE-050517-9	ZDB-PUB-110330-1	Curation
abcb6a	ZDB-GENE-050517-9	ZDB-PUB-110915-1	Data Submission
abcb6a	ZDB-GENE-050517-9	ZDB-PUB-120111-26	Journal	22226084
abcb6a	ZDB-GENE-050517-9	ZDB-PUB-121121-1	Curation
abcb6a	ZDB-GENE-050517-9	ZDB-PUB-130213-1	Curation
abcb6a	ZDB-GENE-050517-9	ZDB-PUB-130221-6	Journal	23382537
abcb6a	ZDB-GENE-050517-9	ZDB-PUB-130425-4	Curation
abcb6a	ZDB-GENE-050517-9	ZDB-PUB-140415-1	Journal	24498303
abcb6a	ZDB-GENE-050517-9	ZDB-PUB-150607-4	Journal	26047617
abcb6b	ZDB-GENE-070912-584	ZDB-PUB-020723-1	Curation
abcb6b	ZDB-GENE-070912-584	ZDB-PUB-020723-2	Curation
abcb6b	ZDB-GENE-070912-584	ZDB-PUB-020724-1	Curation
abcb6b	ZDB-GENE-070912-584	ZDB-PUB-030703-1	Curation
abcb6b	ZDB-GENE-070912-584	ZDB-PUB-030905-1	Curation
abcb6b	ZDB-GENE-070912-584	ZDB-PUB-061101-1	Curation
abcb6b	ZDB-GENE-070912-584	ZDB-PUB-110330-1	Curation
abcb6b	ZDB-GENE-070912-584	ZDB-PUB-130425-4	Curation
abcb6b	ZDB-GENE-070912-584	ZDB-PUB-130725-2	Curation
abcb6b	ZDB-GENE-070912-584	ZDB-PUB-150607-4	Journal	26047617
abcb7	ZDB-GENE-050517-10	ZDB-PUB-020723-1	Curation
abcb7	ZDB-GENE-050517-10	ZDB-PUB-020723-2	Curation
abcb7	ZDB-GENE-050517-10	ZDB-PUB-020723-3	Curation
abcb7	ZDB-GENE-050517-10	ZDB-PUB-020724-1	Curation
abcb7	ZDB-GENE-050517-10	ZDB-PUB-030703-1	Curation
abcb7	ZDB-GENE-050517-10	ZDB-PUB-030905-1	Curation
abcb7	ZDB-GENE-050517-10	ZDB-PUB-040907-1	Data Submission
abcb7	ZDB-GENE-050517-10	ZDB-PUB-050907-2	Review	16124856
abcb7	ZDB-GENE-050517-10	ZDB-PUB-060501-5	Journal	16631343
abcb7	ZDB-GENE-050517-10	ZDB-PUB-061101-1	Curation
abcb7	ZDB-GENE-050517-10	ZDB-PUB-071218-1	Curation
abcb7	ZDB-GENE-050517-10	ZDB-PUB-100105-16	Journal	20034102
abcb7	ZDB-GENE-050517-10	ZDB-PUB-110330-1	Curation
abcb7	ZDB-GENE-050517-10	ZDB-PUB-120207-1	Curation
abcb7	ZDB-GENE-050517-10	ZDB-PUB-130213-1	Curation
abcb7	ZDB-GENE-050517-10	ZDB-PUB-130425-4	Curation
abcb7	ZDB-GENE-050517-10	ZDB-PUB-131119-43	Journal	24147021
abcb7	ZDB-GENE-050517-10	ZDB-PUB-150607-4	Journal	26047617
abcb8	ZDB-GENE-050410-6	ZDB-PUB-020723-1	Curation
abcb8	ZDB-GENE-050410-6	ZDB-PUB-020723-2	Curation
abcb8	ZDB-GENE-050410-6	ZDB-PUB-020723-3	Curation
abcb8	ZDB-GENE-050410-6	ZDB-PUB-020724-1	Curation
abcb8	ZDB-GENE-050410-6	ZDB-PUB-030703-1	Curation
abcb8	ZDB-GENE-050410-6	ZDB-PUB-040217-1	Curation
abcb8	ZDB-GENE-050410-6	ZDB-PUB-040217-2	Journal	12477932
abcb8	ZDB-GENE-050410-6	ZDB-PUB-040907-1	Data Submission
abcb8	ZDB-GENE-050410-6	ZDB-PUB-061101-1	Curation
abcb8	ZDB-GENE-050410-6	ZDB-PUB-071218-1	Curation
abcb8	ZDB-GENE-050410-6	ZDB-PUB-110127-3	Curation
abcb8	ZDB-GENE-050410-6	ZDB-PUB-110330-1	Curation
abcb8	ZDB-GENE-050410-6	ZDB-PUB-120306-2	Curation
abcb8	ZDB-GENE-050410-6	ZDB-PUB-130213-1	Curation
abcb8	ZDB-GENE-050410-6	ZDB-PUB-130425-4	Curation
abcb8	ZDB-GENE-050410-6	ZDB-PUB-130918-16	Journal	24023910
abcb8	ZDB-GENE-050410-6	ZDB-PUB-140429-1	Journal	24586560
abcb8	ZDB-GENE-050410-6	ZDB-PUB-150607-4	Journal	26047617
abcb9	ZDB-GENE-050517-12	ZDB-PUB-020723-1	Curation
abcb9	ZDB-GENE-050517-12	ZDB-PUB-020723-2	Curation
abcb9	ZDB-GENE-050517-12	ZDB-PUB-020724-1	Curation
abcb9	ZDB-GENE-050517-12	ZDB-PUB-020822-1	Curation
abcb9	ZDB-GENE-050517-12	ZDB-PUB-030508-1	Curation
abcb9	ZDB-GENE-050517-12	ZDB-PUB-030703-1	Curation
abcb9	ZDB-GENE-050517-12	ZDB-PUB-030905-1	Curation
abcb9	ZDB-GENE-050517-12	ZDB-PUB-050907-2	Review	16124856
abcb9	ZDB-GENE-050517-12	ZDB-PUB-060501-5	Journal	16631343
abcb9	ZDB-GENE-050517-12	ZDB-PUB-061101-1	Curation
abcb9	ZDB-GENE-050517-12	ZDB-PUB-110127-1	Curation
abcb9	ZDB-GENE-050517-12	ZDB-PUB-110330-1	Curation
abcb9	ZDB-GENE-050517-12	ZDB-PUB-121019-43	Journal	23072875
abcb9	ZDB-GENE-050517-12	ZDB-PUB-130213-1	Curation
abcb9	ZDB-GENE-050517-12	ZDB-PUB-130425-4	Curation
abcb9	ZDB-GENE-050517-12	ZDB-PUB-130725-2	Curation
abcb9	ZDB-GENE-050517-12	ZDB-PUB-131119-43	Journal	24147021
abcb9	ZDB-GENE-050517-12	ZDB-PUB-150607-4	Journal	26047617
abcc1	ZDB-GENE-050517-15	ZDB-PUB-020723-1	Curation
abcc1	ZDB-GENE-050517-15	ZDB-PUB-020723-2	Curation
abcc1	ZDB-GENE-050517-15	ZDB-PUB-020723-3	Curation
abcc1	ZDB-GENE-050517-15	ZDB-PUB-020724-1	Curation
abcc1	ZDB-GENE-050517-15	ZDB-PUB-030703-1	Curation
abcc1	ZDB-GENE-050517-15	ZDB-PUB-030905-1	Curation
abcc1	ZDB-GENE-050517-15	ZDB-PUB-030905-2	Curation
abcc1	ZDB-GENE-050517-15	ZDB-PUB-050907-2	Review	16124856
abcc1	ZDB-GENE-050517-15	ZDB-PUB-060501-5	Journal	16631343
abcc1	ZDB-GENE-050517-15	ZDB-PUB-061101-1	Curation
abcc1	ZDB-GENE-050517-15	ZDB-PUB-091007-1	Curation
abcc1	ZDB-GENE-050517-15	ZDB-PUB-101004-3	Journal	20842442
abcc1	ZDB-GENE-050517-15	ZDB-PUB-101222-11	Journal	21147257
abcc1	ZDB-GENE-050517-15	ZDB-PUB-130425-4	Curation
abcc1	ZDB-GENE-050517-15	ZDB-PUB-140520-10	Journal	24836561
abcc1	ZDB-GENE-050517-15	ZDB-PUB-141007-2	Journal	25286004
abcc1	ZDB-GENE-050517-15	ZDB-PUB-150116-7	Journal	25588674
abcc1	ZDB-GENE-050517-15	ZDB-PUB-150516-5	Journal	25976698
abcc1	ZDB-GENE-050517-15	ZDB-PUB-150607-4	Journal	26047617
abcc1	ZDB-GENE-050517-15	ZDB-PUB-160405-5	Journal	27040680
abcc1	ZDB-GENE-050517-15	ZDB-PUB-160617-3	Journal	27306194
abcc10	ZDB-GENE-050517-24	ZDB-PUB-020723-1	Curation
abcc10	ZDB-GENE-050517-24	ZDB-PUB-020723-2	Curation
abcc10	ZDB-GENE-050517-24	ZDB-PUB-020724-1	Curation
abcc10	ZDB-GENE-050517-24	ZDB-PUB-030703-1	Curation
abcc10	ZDB-GENE-050517-24	ZDB-PUB-030905-1	Curation
abcc10	ZDB-GENE-050517-24	ZDB-PUB-050907-2	Review	16124856
abcc10	ZDB-GENE-050517-24	ZDB-PUB-060501-5	Journal	16631343
abcc10	ZDB-GENE-050517-24	ZDB-PUB-061101-1	Curation
abcc10	ZDB-GENE-050517-24	ZDB-PUB-071218-1	Curation
abcc10	ZDB-GENE-050517-24	ZDB-PUB-130425-4	Curation
abcc10	ZDB-GENE-050517-24	ZDB-PUB-130725-2	Curation
abcc10	ZDB-GENE-050517-24	ZDB-PUB-150607-4	Journal	26047617
abcc12	ZDB-GENE-050517-25	ZDB-PUB-020723-1	Curation
abcc12	ZDB-GENE-050517-25	ZDB-PUB-020723-2	Curation
abcc12	ZDB-GENE-050517-25	ZDB-PUB-020724-1	Curation
abcc12	ZDB-GENE-050517-25	ZDB-PUB-030703-1	Curation
abcc12	ZDB-GENE-050517-25	ZDB-PUB-030905-1	Curation
abcc12	ZDB-GENE-050517-25	ZDB-PUB-050907-2	Review	16124856
abcc12	ZDB-GENE-050517-25	ZDB-PUB-060501-5	Journal	16631343
abcc12	ZDB-GENE-050517-25	ZDB-PUB-061101-1	Curation
abcc12	ZDB-GENE-050517-25	ZDB-PUB-130213-1	Curation
abcc12	ZDB-GENE-050517-25	ZDB-PUB-130425-4	Curation
abcc12	ZDB-GENE-050517-25	ZDB-PUB-130725-2	Curation
abcc12	ZDB-GENE-050517-25	ZDB-PUB-140520-10	Journal	24836561
abcc12	ZDB-GENE-050517-25	ZDB-PUB-150607-4	Journal	26047617
abcc13	ZDB-GENE-050517-26	ZDB-PUB-020723-1	Curation
abcc13	ZDB-GENE-050517-26	ZDB-PUB-020723-2	Curation
abcc13	ZDB-GENE-050517-26	ZDB-PUB-020723-5	Curation
abcc13	ZDB-GENE-050517-26	ZDB-PUB-020724-1	Curation
abcc13	ZDB-GENE-050517-26	ZDB-PUB-030703-1	Curation
abcc13	ZDB-GENE-050517-26	ZDB-PUB-030905-1	Curation
abcc13	ZDB-GENE-050517-26	ZDB-PUB-050907-2	Review	16124856
abcc13	ZDB-GENE-050517-26	ZDB-PUB-060501-5	Journal	16631343
abcc13	ZDB-GENE-050517-26	ZDB-PUB-061101-1	Curation
abcc13	ZDB-GENE-050517-26	ZDB-PUB-070726-29	Journal	17640903
abcc13	ZDB-GENE-050517-26	ZDB-PUB-110915-1	Data Submission
abcc13	ZDB-GENE-050517-26	ZDB-PUB-121121-1	Curation
abcc13	ZDB-GENE-050517-26	ZDB-PUB-130213-1	Curation
abcc13	ZDB-GENE-050517-26	ZDB-PUB-130221-6	Journal	23382537
abcc13	ZDB-GENE-050517-26	ZDB-PUB-130425-4	Curation
abcc13	ZDB-GENE-050517-26	ZDB-PUB-150607-4	Journal	26047617
abcc2	ZDB-GENE-040426-1523	ZDB-PUB-020723-1	Curation
abcc2	ZDB-GENE-040426-1523	ZDB-PUB-020723-2	Curation
abcc2	ZDB-GENE-040426-1523	ZDB-PUB-020723-3	Curation
abcc2	ZDB-GENE-040426-1523	ZDB-PUB-020724-1	Curation
abcc2	ZDB-GENE-040426-1523	ZDB-PUB-030508-1	Curation
abcc2	ZDB-GENE-040426-1523	ZDB-PUB-030703-1	Curation
abcc2	ZDB-GENE-040426-1523	ZDB-PUB-030905-1	Curation
abcc2	ZDB-GENE-040426-1523	ZDB-PUB-040217-1	Curation
abcc2	ZDB-GENE-040426-1523	ZDB-PUB-040217-2	Journal	12477932
abcc2	ZDB-GENE-040426-1523	ZDB-PUB-050907-2	Review	16124856
abcc2	ZDB-GENE-040426-1523	ZDB-PUB-060501-5	Journal	16631343
abcc2	ZDB-GENE-040426-1523	ZDB-PUB-061101-1	Curation
abcc2	ZDB-GENE-040426-1523	ZDB-PUB-101222-11	Journal	21147257
abcc2	ZDB-GENE-040426-1523	ZDB-PUB-110131-20	Journal	21266201
abcc2	ZDB-GENE-040426-1523	ZDB-PUB-111117-5	Journal	22046393
abcc2	ZDB-GENE-040426-1523	ZDB-PUB-120207-1	Curation
abcc2	ZDB-GENE-040426-1523	ZDB-PUB-130213-1	Curation
abcc2	ZDB-GENE-040426-1523	ZDB-PUB-130425-4	Curation
abcc2	ZDB-GENE-040426-1523	ZDB-PUB-130710-16	Journal	23773777
abcc2	ZDB-GENE-040426-1523	ZDB-PUB-140513-483	Journal	24561424
abcc2	ZDB-GENE-040426-1523	ZDB-PUB-140520-10	Journal	24836561
abcc2	ZDB-GENE-040426-1523	ZDB-PUB-150116-7	Journal	25588674
abcc2	ZDB-GENE-040426-1523	ZDB-PUB-150516-5	Journal	25976698
abcc2	ZDB-GENE-040426-1523	ZDB-PUB-150607-4	Journal	26047617
abcc2	ZDB-GENE-040426-1523	ZDB-PUB-160405-5	Journal	27040680
abcc2	ZDB-GENE-040426-1523	ZDB-PUB-160617-3	Journal	27306194
abcc2	ZDB-GENE-040426-1523	ZDB-PUB-160816-24	Journal	27513977
abcc3	ZDB-GENE-050517-16	ZDB-PUB-020723-1	Curation
abcc3	ZDB-GENE-050517-16	ZDB-PUB-020723-2	Curation
abcc3	ZDB-GENE-050517-16	ZDB-PUB-020723-3	Curation
abcc3	ZDB-GENE-050517-16	ZDB-PUB-020724-1	Curation
abcc3	ZDB-GENE-050517-16	ZDB-PUB-030703-1	Curation
abcc3	ZDB-GENE-050517-16	ZDB-PUB-030905-1	Curation
abcc3	ZDB-GENE-050517-16	ZDB-PUB-050907-2	Review	16124856
abcc3	ZDB-GENE-050517-16	ZDB-PUB-060501-5	Journal	16631343
abcc3	ZDB-GENE-050517-16	ZDB-PUB-071218-1	Curation
abcc3	ZDB-GENE-050517-16	ZDB-PUB-101222-11	Journal	21147257
abcc3	ZDB-GENE-050517-16	ZDB-PUB-130425-4	Curation
abcc3	ZDB-GENE-050517-16	ZDB-PUB-150516-5	Journal	25976698
abcc3	ZDB-GENE-050517-16	ZDB-PUB-150607-4	Journal	26047617
abcc3	ZDB-GENE-050517-16	ZDB-PUB-160216-6	Journal	26876635
abcc4	ZDB-GENE-030616-511	ZDB-PUB-010810-1	Data Submission
abcc4	ZDB-GENE-030616-511	ZDB-PUB-020723-1	Curation
abcc4	ZDB-GENE-030616-511	ZDB-PUB-020723-2	Curation
abcc4	ZDB-GENE-030616-511	ZDB-PUB-020723-3	Curation
abcc4	ZDB-GENE-030616-511	ZDB-PUB-020723-5	Curation
abcc4	ZDB-GENE-030616-511	ZDB-PUB-020724-1	Curation
abcc4	ZDB-GENE-030616-511	ZDB-PUB-020822-1	Curation
abcc4	ZDB-GENE-030616-511	ZDB-PUB-030305-2	Journal	12618376
abcc4	ZDB-GENE-030616-511	ZDB-PUB-030703-1	Curation
abcc4	ZDB-GENE-030616-511	ZDB-PUB-030905-1	Curation
abcc4	ZDB-GENE-030616-511	ZDB-PUB-040824-1	Curation
abcc4	ZDB-GENE-030616-511	ZDB-PUB-050907-2	Review	16124856
abcc4	ZDB-GENE-030616-511	ZDB-PUB-051025-1	Data Submission
abcc4	ZDB-GENE-030616-511	ZDB-PUB-060501-5	Journal	16631343
abcc4	ZDB-GENE-030616-511	ZDB-PUB-061101-1	Curation
abcc4	ZDB-GENE-030616-511	ZDB-PUB-071218-1	Curation
abcc4	ZDB-GENE-030616-511	ZDB-PUB-100614-25	Journal	20530235
abcc4	ZDB-GENE-030616-511	ZDB-PUB-101101-9	Journal	20980353
abcc4	ZDB-GENE-030616-511	ZDB-PUB-101222-11	Journal	21147257
abcc4	ZDB-GENE-030616-511	ZDB-PUB-110127-1	Curation
abcc4	ZDB-GENE-030616-511	ZDB-PUB-130213-1	Curation
abcc4	ZDB-GENE-030616-511	ZDB-PUB-130425-4	Curation
abcc4	ZDB-GENE-030616-511	ZDB-PUB-130709-71	Journal	23766510
abcc4	ZDB-GENE-030616-511	ZDB-PUB-140520-10	Journal	24836561
abcc4	ZDB-GENE-030616-511	ZDB-PUB-140901-1	Journal	25173977
abcc4	ZDB-GENE-030616-511	ZDB-PUB-141007-2	Journal	25286004
abcc4	ZDB-GENE-030616-511	ZDB-PUB-141206-2	Journal	25478949
abcc4	ZDB-GENE-030616-511	ZDB-PUB-150116-7	Journal	25588674
abcc4	ZDB-GENE-030616-511	ZDB-PUB-150607-4	Journal	26047617
abcc4	ZDB-GENE-030616-511	ZDB-PUB-160322-3	Journal	26998704
abcc5	ZDB-GENE-050517-17	ZDB-PUB-020723-1	Curation
abcc5	ZDB-GENE-050517-17	ZDB-PUB-020723-2	Curation
abcc5	ZDB-GENE-050517-17	ZDB-PUB-020723-3	Curation
abcc5	ZDB-GENE-050517-17	ZDB-PUB-020724-1	Curation
abcc5	ZDB-GENE-050517-17	ZDB-PUB-040824-1	Curation
abcc5	ZDB-GENE-050517-17	ZDB-PUB-050907-2	Review	16124856
abcc5	ZDB-GENE-050517-17	ZDB-PUB-060501-5	Journal	16631343
abcc5	ZDB-GENE-050517-17	ZDB-PUB-061101-1	Curation
abcc5	ZDB-GENE-050517-17	ZDB-PUB-101011-4	Journal	20869459
abcc5	ZDB-GENE-050517-17	ZDB-PUB-101222-11	Journal	21147257
abcc5	ZDB-GENE-050517-17	ZDB-PUB-110127-1	Curation
abcc5	ZDB-GENE-050517-17	ZDB-PUB-110915-1	Data Submission
abcc5	ZDB-GENE-050517-17	ZDB-PUB-130213-1	Curation
abcc5	ZDB-GENE-050517-17	ZDB-PUB-130425-4	Curation
abcc5	ZDB-GENE-050517-17	ZDB-PUB-130805-27	Journal	23874447
abcc5	ZDB-GENE-050517-17	ZDB-PUB-140520-10	Journal	24836561
abcc5	ZDB-GENE-050517-17	ZDB-PUB-150607-4	Journal	26047617
abcc6a	ZDB-GENE-050517-18	ZDB-PUB-020723-1	Curation
abcc6a	ZDB-GENE-050517-18	ZDB-PUB-020723-2	Curation
abcc6a	ZDB-GENE-050517-18	ZDB-PUB-020724-1	Curation
abcc6a	ZDB-GENE-050517-18	ZDB-PUB-030703-1	Curation
abcc6a	ZDB-GENE-050517-18	ZDB-PUB-050907-2	Review	16124856
abcc6a	ZDB-GENE-050517-18	ZDB-PUB-060501-5	Journal	16631343
abcc6a	ZDB-GENE-050517-18	ZDB-PUB-061101-1	Curation
abcc6a	ZDB-GENE-050517-18	ZDB-PUB-100719-4	Journal	20596085
abcc6a	ZDB-GENE-050517-18	ZDB-PUB-110811-13	Journal	21816950
abcc6a	ZDB-GENE-050517-18	ZDB-PUB-120207-1	Curation
abcc6a	ZDB-GENE-050517-18	ZDB-PUB-130213-1	Curation
abcc6a	ZDB-GENE-050517-18	ZDB-PUB-130425-4	Curation
abcc6a	ZDB-GENE-050517-18	ZDB-PUB-130703-22	Journal	23702584
abcc6a	ZDB-GENE-050517-18	ZDB-PUB-130725-2	Curation
abcc6a	ZDB-GENE-050517-18	ZDB-PUB-140220-3	Journal	24352041
abcc6a	ZDB-GENE-050517-18	ZDB-PUB-150124-4	Journal	25615550
abcc6a	ZDB-GENE-050517-18	ZDB-PUB-150312-4	Journal	25758222
abcc6a	ZDB-GENE-050517-18	ZDB-PUB-150607-4	Journal	26047617
abcc6b.1	ZDB-GENE-050517-19	ZDB-PUB-020723-1	Curation
abcc6b.1	ZDB-GENE-050517-19	ZDB-PUB-020723-2	Curation
abcc6b.1	ZDB-GENE-050517-19	ZDB-PUB-020724-1	Curation
abcc6b.1	ZDB-GENE-050517-19	ZDB-PUB-030703-1	Curation
abcc6b.1	ZDB-GENE-050517-19	ZDB-PUB-030905-1	Curation
abcc6b.1	ZDB-GENE-050517-19	ZDB-PUB-030905-2	Curation
abcc6b.1	ZDB-GENE-050517-19	ZDB-PUB-050907-2	Review	16124856
abcc6b.1	ZDB-GENE-050517-19	ZDB-PUB-060501-5	Journal	16631343
abcc6b.1	ZDB-GENE-050517-19	ZDB-PUB-100719-4	Journal	20596085
abcc6b.1	ZDB-GENE-050517-19	ZDB-PUB-101004-3	Journal	20842442
abcc6b.1	ZDB-GENE-050517-19	ZDB-PUB-120207-1	Curation
abcc6b.1	ZDB-GENE-050517-19	ZDB-PUB-130213-1	Curation
abcc6b.1	ZDB-GENE-050517-19	ZDB-PUB-130425-4	Curation
abcc6b.1	ZDB-GENE-050517-19	ZDB-PUB-140728-7	Journal	25062015
abcc6b.1	ZDB-GENE-050517-19	ZDB-PUB-150312-4	Journal	25758222
abcc6b.1	ZDB-GENE-050517-19	ZDB-PUB-150607-4	Journal	26047617
abcc6b.1	ZDB-GENE-050517-19	ZDB-PUB-160405-5	Journal	27040680
abcc6b.2	ZDB-GENE-110208-2	ZDB-PUB-020723-1	Curation
abcc6b.2	ZDB-GENE-110208-2	ZDB-PUB-020723-2	Curation
abcc6b.2	ZDB-GENE-110208-2	ZDB-PUB-020724-1	Curation
abcc6b.2	ZDB-GENE-110208-2	ZDB-PUB-030703-1	Curation
abcc6b.2	ZDB-GENE-110208-2	ZDB-PUB-030905-1	Curation
abcc6b.2	ZDB-GENE-110208-2	ZDB-PUB-100719-4	Journal	20596085
abcc6b.2	ZDB-GENE-110208-2	ZDB-PUB-130213-1	Curation
abcc6b.2	ZDB-GENE-110208-2	ZDB-PUB-130425-4	Curation
abcc6b.2	ZDB-GENE-110208-2	ZDB-PUB-130725-2	Curation
abcc6b.2	ZDB-GENE-110208-2	ZDB-PUB-150607-4	Journal	26047617
abcc6b.2	ZDB-GENE-110208-2	ZDB-PUB-160405-5	Journal	27040680
abcc8	ZDB-GENE-050517-22	ZDB-PUB-020723-1	Curation
abcc8	ZDB-GENE-050517-22	ZDB-PUB-020723-2	Curation
abcc8	ZDB-GENE-050517-22	ZDB-PUB-020723-3	Curation
abcc8	ZDB-GENE-050517-22	ZDB-PUB-020724-1	Curation
abcc8	ZDB-GENE-050517-22	ZDB-PUB-030703-1	Curation
abcc8	ZDB-GENE-050517-22	ZDB-PUB-050907-2	Review	16124856
abcc8	ZDB-GENE-050517-22	ZDB-PUB-051207-13	Journal	16317080
abcc8	ZDB-GENE-050517-22	ZDB-PUB-060501-5	Journal	16631343
abcc8	ZDB-GENE-050517-22	ZDB-PUB-061101-1	Curation
abcc8	ZDB-GENE-050517-22	ZDB-PUB-130213-1	Curation
abcc8	ZDB-GENE-050517-22	ZDB-PUB-130425-4	Curation
abcc8	ZDB-GENE-050517-22	ZDB-PUB-140520-10	Journal	24836561
abcc8	ZDB-GENE-050517-22	ZDB-PUB-150607-4	Journal	26047617
abcc8	ZDB-GENE-050517-22	ZDB-PUB-160311-1	Journal	26963759
abcc8	ZDB-GENE-050517-22	ZDB-PUB-160519-32	Journal	27181905
abcc8b	ZDB-GENE-120215-45	ZDB-PUB-020723-1	Curation
abcc8b	ZDB-GENE-120215-45	ZDB-PUB-020723-2	Curation
abcc8b	ZDB-GENE-120215-45	ZDB-PUB-020724-1	Curation
abcc8b	ZDB-GENE-120215-45	ZDB-PUB-030703-1	Curation
abcc8b	ZDB-GENE-120215-45	ZDB-PUB-130211-1	Curation
abcc8b	ZDB-GENE-120215-45	ZDB-PUB-130213-1	Curation
abcc8b	ZDB-GENE-120215-45	ZDB-PUB-130425-4	Curation
abcc8b	ZDB-GENE-120215-45	ZDB-PUB-150607-4	Journal	26047617
abcc9	ZDB-GENE-050517-23	ZDB-PUB-020723-1	Curation
abcc9	ZDB-GENE-050517-23	ZDB-PUB-020723-2	Curation
abcc9	ZDB-GENE-050517-23	ZDB-PUB-020723-3	Curation
abcc9	ZDB-GENE-050517-23	ZDB-PUB-020724-1	Curation
abcc9	ZDB-GENE-050517-23	ZDB-PUB-020822-1	Curation
abcc9	ZDB-GENE-050517-23	ZDB-PUB-030703-1	Curation
abcc9	ZDB-GENE-050517-23	ZDB-PUB-040217-1	Curation
abcc9	ZDB-GENE-050517-23	ZDB-PUB-040217-2	Journal	12477932
abcc9	ZDB-GENE-050517-23	ZDB-PUB-050907-2	Review	16124856
abcc9	ZDB-GENE-050517-23	ZDB-PUB-051207-13	Journal	16317080
abcc9	ZDB-GENE-050517-23	ZDB-PUB-060501-5	Journal	16631343
abcc9	ZDB-GENE-050517-23	ZDB-PUB-061101-1	Curation
abcc9	ZDB-GENE-050517-23	ZDB-PUB-110915-1	Data Submission
abcc9	ZDB-GENE-050517-23	ZDB-PUB-130213-1	Curation
abcc9	ZDB-GENE-050517-23	ZDB-PUB-130425-4	Curation
abcc9	ZDB-GENE-050517-23	ZDB-PUB-140520-10	Journal	24836561
abcc9	ZDB-GENE-050517-23	ZDB-PUB-150115-13	Journal	25583992
abcc9	ZDB-GENE-050517-23	ZDB-PUB-150607-4	Journal	26047617
abcd1	ZDB-GENE-050517-27	ZDB-PUB-020723-1	Curation
abcd1	ZDB-GENE-050517-27	ZDB-PUB-020723-2	Curation
abcd1	ZDB-GENE-050517-27	ZDB-PUB-020723-3	Curation
abcd1	ZDB-GENE-050517-27	ZDB-PUB-020724-1	Curation
abcd1	ZDB-GENE-050517-27	ZDB-PUB-030508-1	Curation
abcd1	ZDB-GENE-050517-27	ZDB-PUB-030703-1	Curation
abcd1	ZDB-GENE-050517-27	ZDB-PUB-030905-1	Curation
abcd1	ZDB-GENE-050517-27	ZDB-PUB-040217-1	Curation
abcd1	ZDB-GENE-050517-27	ZDB-PUB-040217-2	Journal	12477932
abcd1	ZDB-GENE-050517-27	ZDB-PUB-050907-2	Review	16124856
abcd1	ZDB-GENE-050517-27	ZDB-PUB-060501-5	Journal	16631343
abcd1	ZDB-GENE-050517-27	ZDB-PUB-061101-1	Curation
abcd1	ZDB-GENE-050517-27	ZDB-PUB-091007-1	Curation
abcd1	ZDB-GENE-050517-27	ZDB-PUB-110127-1	Curation
abcd1	ZDB-GENE-050517-27	ZDB-PUB-120207-1	Curation
abcd1	ZDB-GENE-050517-27	ZDB-PUB-130213-1	Curation
abcd1	ZDB-GENE-050517-27	ZDB-PUB-130425-4	Curation
abcd1	ZDB-GENE-050517-27	ZDB-PUB-150607-4	Journal	26047617
abcd2	ZDB-GENE-050517-28	ZDB-PUB-030905-1	Curation
abcd2	ZDB-GENE-050517-28	ZDB-PUB-030905-2	Curation
abcd2	ZDB-GENE-050517-28	ZDB-PUB-050907-2	Review	16124856
abcd2	ZDB-GENE-050517-28	ZDB-PUB-060501-5	Journal	16631343
abcd2	ZDB-GENE-050517-28	ZDB-PUB-150502-5	Journal	25929836
abcd2	ZDB-GENE-050517-28	ZDB-PUB-150607-4	Journal	26047617
abcd3a	ZDB-GENE-040426-2868	ZDB-PUB-020723-1	Curation
abcd3a	ZDB-GENE-040426-2868	ZDB-PUB-020723-2	Curation
abcd3a	ZDB-GENE-040426-2868	ZDB-PUB-020723-3	Curation
abcd3a	ZDB-GENE-040426-2868	ZDB-PUB-020724-1	Curation
abcd3a	ZDB-GENE-040426-2868	ZDB-PUB-030508-1	Curation
abcd3a	ZDB-GENE-040426-2868	ZDB-PUB-030703-1	Curation
abcd3a	ZDB-GENE-040426-2868	ZDB-PUB-030905-1	Curation
abcd3a	ZDB-GENE-040426-2868	ZDB-PUB-040217-1	Curation
abcd3a	ZDB-GENE-040426-2868	ZDB-PUB-040217-2	Journal	12477932
abcd3a	ZDB-GENE-040426-2868	ZDB-PUB-040907-1	Data Submission
abcd3a	ZDB-GENE-040426-2868	ZDB-PUB-050907-2	Review	16124856
abcd3a	ZDB-GENE-040426-2868	ZDB-PUB-060501-5	Journal	16631343
abcd3a	ZDB-GENE-040426-2868	ZDB-PUB-061101-1	Curation
abcd3a	ZDB-GENE-040426-2868	ZDB-PUB-071218-1	Curation
abcd3a	ZDB-GENE-040426-2868	ZDB-PUB-110127-1	Curation
abcd3a	ZDB-GENE-040426-2868	ZDB-PUB-130213-1	Curation
abcd3a	ZDB-GENE-040426-2868	ZDB-PUB-130425-4	Curation
abcd3a	ZDB-GENE-040426-2868	ZDB-PUB-150607-4	Journal	26047617
abcd3b	ZDB-GENE-050517-29	ZDB-PUB-020723-1	Curation
abcd3b	ZDB-GENE-050517-29	ZDB-PUB-020723-2	Curation
abcd3b	ZDB-GENE-050517-29	ZDB-PUB-020723-3	Curation
abcd3b	ZDB-GENE-050517-29	ZDB-PUB-020724-1	Curation
abcd3b	ZDB-GENE-050517-29	ZDB-PUB-030703-1	Curation
abcd3b	ZDB-GENE-050517-29	ZDB-PUB-030905-1	Curation
abcd3b	ZDB-GENE-050517-29	ZDB-PUB-040217-1	Curation
abcd3b	ZDB-GENE-050517-29	ZDB-PUB-040217-2	Journal	12477932
abcd3b	ZDB-GENE-050517-29	ZDB-PUB-050907-2	Review	16124856
abcd3b	ZDB-GENE-050517-29	ZDB-PUB-060501-5	Journal	16631343
abcd3b	ZDB-GENE-050517-29	ZDB-PUB-061101-1	Curation
abcd3b	ZDB-GENE-050517-29	ZDB-PUB-070726-29	Journal	17640903
abcd3b	ZDB-GENE-050517-29	ZDB-PUB-110915-1	Data Submission
abcd3b	ZDB-GENE-050517-29	ZDB-PUB-121121-1	Curation
abcd3b	ZDB-GENE-050517-29	ZDB-PUB-130213-1	Curation
abcd3b	ZDB-GENE-050517-29	ZDB-PUB-130221-6	Journal	23382537
abcd3b	ZDB-GENE-050517-29	ZDB-PUB-130425-4	Curation
abcd3b	ZDB-GENE-050517-29	ZDB-PUB-150607-4	Journal	26047617
abcd4	ZDB-GENE-050517-30	ZDB-PUB-020723-1	Curation
abcd4	ZDB-GENE-050517-30	ZDB-PUB-020723-2	Curation
abcd4	ZDB-GENE-050517-30	ZDB-PUB-020723-3	Curation
abcd4	ZDB-GENE-050517-30	ZDB-PUB-020724-1	Curation
abcd4	ZDB-GENE-050517-30	ZDB-PUB-030905-1	Curation
abcd4	ZDB-GENE-050517-30	ZDB-PUB-040217-1	Curation
abcd4	ZDB-GENE-050517-30	ZDB-PUB-040217-2	Journal	12477932
abcd4	ZDB-GENE-050517-30	ZDB-PUB-050907-2	Review	16124856
abcd4	ZDB-GENE-050517-30	ZDB-PUB-060501-5	Journal	16631343
abcd4	ZDB-GENE-050517-30	ZDB-PUB-061101-1	Curation
abcd4	ZDB-GENE-050517-30	ZDB-PUB-071218-1	Curation
abcd4	ZDB-GENE-050517-30	ZDB-PUB-091007-1	Curation
abcd4	ZDB-GENE-050517-30	ZDB-PUB-130425-4	Curation
abcd4	ZDB-GENE-050517-30	ZDB-PUB-150607-4	Journal	26047617
abce1	ZDB-GENE-040426-1995	ZDB-PUB-020723-1	Curation
abce1	ZDB-GENE-040426-1995	ZDB-PUB-020723-2	Curation
abce1	ZDB-GENE-040426-1995	ZDB-PUB-020723-3	Curation
abce1	ZDB-GENE-040426-1995	ZDB-PUB-020724-1	Curation
abce1	ZDB-GENE-040426-1995	ZDB-PUB-030703-1	Curation
abce1	ZDB-GENE-040426-1995	ZDB-PUB-030905-1	Curation
abce1	ZDB-GENE-040426-1995	ZDB-PUB-031022-5	Curation
abce1	ZDB-GENE-040426-1995	ZDB-PUB-040217-1	Curation
abce1	ZDB-GENE-040426-1995	ZDB-PUB-040217-2	Journal	12477932
abce1	ZDB-GENE-040426-1995	ZDB-PUB-040708-1	Journal	15256591
abce1	ZDB-GENE-040426-1995	ZDB-PUB-040907-1	Data Submission
abce1	ZDB-GENE-040426-1995	ZDB-PUB-041104-5	Journal	15520368
abce1	ZDB-GENE-040426-1995	ZDB-PUB-050823-6	Journal	16109975
abce1	ZDB-GENE-040426-1995	ZDB-PUB-050907-2	Review	16124856
abce1	ZDB-GENE-040426-1995	ZDB-PUB-060501-5	Journal	16631343
abce1	ZDB-GENE-040426-1995	ZDB-PUB-060503-2	Curation
abce1	ZDB-GENE-040426-1995	ZDB-PUB-061010-1	Journal	17013923
abce1	ZDB-GENE-040426-1995	ZDB-PUB-061101-1	Curation
abce1	ZDB-GENE-040426-1995	ZDB-PUB-071218-1	Curation
abce1	ZDB-GENE-040426-1995	ZDB-PUB-080110-2	Curation
abce1	ZDB-GENE-040426-1995	ZDB-PUB-081031-7	Journal	18971206
abce1	ZDB-GENE-040426-1995	ZDB-PUB-110127-1	Curation
abce1	ZDB-GENE-040426-1995	ZDB-PUB-110330-1	Curation
abce1	ZDB-GENE-040426-1995	ZDB-PUB-130213-1	Curation
abce1	ZDB-GENE-040426-1995	ZDB-PUB-130425-4	Curation
abce1	ZDB-GENE-040426-1995	ZDB-PUB-140513-341	Journal	24633177
abce1	ZDB-GENE-040426-1995	ZDB-PUB-150607-4	Journal	26047617
abce1	ZDB-GENE-040426-1995	ZDB-PUB-160311-5	Journal	26961822
abcf1	ZDB-GENE-050517-31	ZDB-PUB-020723-1	Curation
abcf1	ZDB-GENE-050517-31	ZDB-PUB-020723-2	Curation
abcf1	ZDB-GENE-050517-31	ZDB-PUB-020723-3	Curation
abcf1	ZDB-GENE-050517-31	ZDB-PUB-020724-1	Curation
abcf1	ZDB-GENE-050517-31	ZDB-PUB-020822-1	Curation
abcf1	ZDB-GENE-050517-31	ZDB-PUB-030508-1	Curation
abcf1	ZDB-GENE-050517-31	ZDB-PUB-030703-1	Curation
abcf1	ZDB-GENE-050517-31	ZDB-PUB-030905-1	Curation
abcf1	ZDB-GENE-050517-31	ZDB-PUB-040217-1	Curation
abcf1	ZDB-GENE-050517-31	ZDB-PUB-040217-2	Journal	12477932
abcf1	ZDB-GENE-050517-31	ZDB-PUB-040907-1	Data Submission
abcf1	ZDB-GENE-050517-31	ZDB-PUB-050907-2	Review	16124856
abcf1	ZDB-GENE-050517-31	ZDB-PUB-051114-1	Journal	16271140
abcf1	ZDB-GENE-050517-31	ZDB-PUB-060501-5	Journal	16631343
abcf1	ZDB-GENE-050517-31	ZDB-PUB-060731-2	Journal	16859902
abcf1	ZDB-GENE-050517-31	ZDB-PUB-061101-1	Curation
abcf1	ZDB-GENE-050517-31	ZDB-PUB-070726-29	Journal	17640903
abcf1	ZDB-GENE-050517-31	ZDB-PUB-071218-1	Curation
abcf1	ZDB-GENE-050517-31	ZDB-PUB-110127-1	Curation
abcf1	ZDB-GENE-050517-31	ZDB-PUB-110511-10	Journal	21468032
abcf1	ZDB-GENE-050517-31	ZDB-PUB-121121-1	Curation
abcf1	ZDB-GENE-050517-31	ZDB-PUB-130213-1	Curation
abcf1	ZDB-GENE-050517-31	ZDB-PUB-130221-6	Journal	23382537
abcf1	ZDB-GENE-050517-31	ZDB-PUB-130425-4	Curation
abcf1	ZDB-GENE-050517-31	ZDB-PUB-150607-4	Journal	26047617
abcf2a	ZDB-GENE-030131-8714	ZDB-PUB-001221-8	Journal	11116086
abcf2a	ZDB-GENE-030131-8714	ZDB-PUB-020723-1	Curation
abcf2a	ZDB-GENE-030131-8714	ZDB-PUB-020723-2	Curation
abcf2a	ZDB-GENE-030131-8714	ZDB-PUB-020723-3	Curation
abcf2a	ZDB-GENE-030131-8714	ZDB-PUB-020724-1	Curation
abcf2a	ZDB-GENE-030131-8714	ZDB-PUB-030703-1	Curation
abcf2a	ZDB-GENE-030131-8714	ZDB-PUB-030905-1	Curation
abcf2a	ZDB-GENE-030131-8714	ZDB-PUB-040217-1	Curation
abcf2a	ZDB-GENE-030131-8714	ZDB-PUB-040217-2	Journal	12477932
abcf2a	ZDB-GENE-030131-8714	ZDB-PUB-040907-1	Data Submission
abcf2a	ZDB-GENE-030131-8714	ZDB-PUB-050907-2	Review	16124856
abcf2a	ZDB-GENE-030131-8714	ZDB-PUB-060501-5	Journal	16631343
abcf2a	ZDB-GENE-030131-8714	ZDB-PUB-061101-1	Curation
abcf2a	ZDB-GENE-030131-8714	ZDB-PUB-071218-1	Curation
abcf2a	ZDB-GENE-030131-8714	ZDB-PUB-090105-4	Journal	19092113
abcf2a	ZDB-GENE-030131-8714	ZDB-PUB-100511-2	Journal	20438705
abcf2a	ZDB-GENE-030131-8714	ZDB-PUB-130213-1	Curation
abcf2a	ZDB-GENE-030131-8714	ZDB-PUB-130425-4	Curation
abcf2a	ZDB-GENE-030131-8714	ZDB-PUB-140513-188	Journal	24706903
abcf2a	ZDB-GENE-030131-8714	ZDB-PUB-150607-4	Journal	26047617
abcf2b	ZDB-GENE-050506-58	ZDB-PUB-030905-1	Curation
abcf2b	ZDB-GENE-050506-58	ZDB-PUB-031118-1	Curation
abcf2b	ZDB-GENE-050506-58	ZDB-PUB-040907-1	Data Submission
abcf2b	ZDB-GENE-050506-58	ZDB-PUB-150607-4	Journal	26047617
abcf3	ZDB-GENE-050517-32	ZDB-PUB-020723-3	Curation
abcf3	ZDB-GENE-050517-32	ZDB-PUB-030905-1	Curation
abcf3	ZDB-GENE-050517-32	ZDB-PUB-030905-2	Curation
abcf3	ZDB-GENE-050517-32	ZDB-PUB-050907-2	Review	16124856
abcf3	ZDB-GENE-050517-32	ZDB-PUB-060501-5	Journal	16631343
abcf3	ZDB-GENE-050517-32	ZDB-PUB-150607-4	Journal	26047617
abcg1	ZDB-GENE-070424-84	ZDB-PUB-020723-1	Curation
abcg1	ZDB-GENE-070424-84	ZDB-PUB-020723-2	Curation
abcg1	ZDB-GENE-070424-84	ZDB-PUB-020723-3	Curation
abcg1	ZDB-GENE-070424-84	ZDB-PUB-020724-1	Curation
abcg1	ZDB-GENE-070424-84	ZDB-PUB-030703-1	Curation
abcg1	ZDB-GENE-070424-84	ZDB-PUB-040217-1	Curation
abcg1	ZDB-GENE-070424-84	ZDB-PUB-040217-2	Journal	12477932
abcg1	ZDB-GENE-070424-84	ZDB-PUB-061101-1	Curation
abcg1	ZDB-GENE-070424-84	ZDB-PUB-080306-20	Journal	18297735
abcg1	ZDB-GENE-070424-84	ZDB-PUB-090526-19	Journal	19451134
abcg1	ZDB-GENE-070424-84	ZDB-PUB-091204-12	Journal	19926124
abcg1	ZDB-GENE-070424-84	ZDB-PUB-110127-1	Curation
abcg1	ZDB-GENE-070424-84	ZDB-PUB-110330-1	Curation
abcg1	ZDB-GENE-070424-84	ZDB-PUB-130213-1	Curation
abcg1	ZDB-GENE-070424-84	ZDB-PUB-130425-4	Curation
abcg1	ZDB-GENE-070424-84	ZDB-PUB-130708-22	Journal	23719382
abcg1	ZDB-GENE-070424-84	ZDB-PUB-131205-6	Journal
abcg1	ZDB-GENE-070424-84	ZDB-PUB-150607-4	Journal	26047617
abcg1	ZDB-GENE-070424-84	ZDB-PUB-151003-6	Journal	26427652
abcg1b	ZDB-GENE-050517-34	ZDB-PUB-050907-2	Review	16124856
abcg1b	ZDB-GENE-050517-34	ZDB-PUB-060501-5	Journal	16631343
abcg2a	ZDB-GENE-050517-35	ZDB-PUB-020723-1	Curation
abcg2a	ZDB-GENE-050517-35	ZDB-PUB-020723-2	Curation
abcg2a	ZDB-GENE-050517-35	ZDB-PUB-020723-3	Curation
abcg2a	ZDB-GENE-050517-35	ZDB-PUB-020724-1	Curation
abcg2a	ZDB-GENE-050517-35	ZDB-PUB-030703-1	Curation
abcg2a	ZDB-GENE-050517-35	ZDB-PUB-050907-2	Review	16124856
abcg2a	ZDB-GENE-050517-35	ZDB-PUB-060501-5	Journal	16631343
abcg2a	ZDB-GENE-050517-35	ZDB-PUB-061101-1	Curation
abcg2a	ZDB-GENE-050517-35	ZDB-PUB-071016-14	Journal	17932252
abcg2a	ZDB-GENE-050517-35	ZDB-PUB-091120-21	Journal	19890097
abcg2a	ZDB-GENE-050517-35	ZDB-PUB-091204-12	Journal	19926124
abcg2a	ZDB-GENE-050517-35	ZDB-PUB-110127-1	Curation
abcg2a	ZDB-GENE-050517-35	ZDB-PUB-110330-1	Curation
abcg2a	ZDB-GENE-050517-35	ZDB-PUB-130213-1	Curation
abcg2a	ZDB-GENE-050517-35	ZDB-PUB-130425-4	Curation
abcg2a	ZDB-GENE-050517-35	ZDB-PUB-140513-483	Journal	24561424
abcg2a	ZDB-GENE-050517-35	ZDB-PUB-141007-2	Journal	25286004
abcg2a	ZDB-GENE-050517-35	ZDB-PUB-150607-4	Journal	26047617
abcg2a	ZDB-GENE-050517-35	ZDB-PUB-160405-5	Journal	27040680
abcg2a	ZDB-GENE-050517-35	ZDB-PUB-160816-24	Journal	27513977
abcg2b	ZDB-GENE-050517-36	ZDB-PUB-020723-1	Curation
abcg2b	ZDB-GENE-050517-36	ZDB-PUB-020723-2	Curation
abcg2b	ZDB-GENE-050517-36	ZDB-PUB-020723-3	Curation
abcg2b	ZDB-GENE-050517-36	ZDB-PUB-020724-1	Curation
abcg2b	ZDB-GENE-050517-36	ZDB-PUB-030703-1	Curation
abcg2b	ZDB-GENE-050517-36	ZDB-PUB-050907-2	Review	16124856
abcg2b	ZDB-GENE-050517-36	ZDB-PUB-060501-5	Journal	16631343
abcg2b	ZDB-GENE-050517-36	ZDB-PUB-061101-1	Curation
abcg2b	ZDB-GENE-050517-36	ZDB-PUB-071016-14	Journal	17932252
abcg2b	ZDB-GENE-050517-36	ZDB-PUB-091204-12	Journal	19926124
abcg2b	ZDB-GENE-050517-36	ZDB-PUB-130213-1	Curation
abcg2b	ZDB-GENE-050517-36	ZDB-PUB-150607-4	Journal	26047617
abcg2c	ZDB-GENE-050517-37	ZDB-PUB-020723-1	Curation
abcg2c	ZDB-GENE-050517-37	ZDB-PUB-020723-2	Curation
abcg2c	ZDB-GENE-050517-37	ZDB-PUB-020723-3	Curation
abcg2c	ZDB-GENE-050517-37	ZDB-PUB-020724-1	Curation
abcg2c	ZDB-GENE-050517-37	ZDB-PUB-030703-1	Curation
abcg2c	ZDB-GENE-050517-37	ZDB-PUB-040217-1	Curation
abcg2c	ZDB-GENE-050517-37	ZDB-PUB-040217-2	Journal	12477932
abcg2c	ZDB-GENE-050517-37	ZDB-PUB-040907-1	Data Submission
abcg2c	ZDB-GENE-050517-37	ZDB-PUB-050907-2	Review	16124856
abcg2c	ZDB-GENE-050517-37	ZDB-PUB-060501-5	Journal	16631343
abcg2c	ZDB-GENE-050517-37	ZDB-PUB-061101-1	Curation
abcg2c	ZDB-GENE-050517-37	ZDB-PUB-070726-29	Journal	17640903
abcg2c	ZDB-GENE-050517-37	ZDB-PUB-071016-14	Journal	17932252
abcg2c	ZDB-GENE-050517-37	ZDB-PUB-091204-12	Journal	19926124
abcg2c	ZDB-GENE-050517-37	ZDB-PUB-110915-1	Data Submission
abcg2c	ZDB-GENE-050517-37	ZDB-PUB-121121-1	Curation
abcg2c	ZDB-GENE-050517-37	ZDB-PUB-130213-1	Curation
abcg2c	ZDB-GENE-050517-37	ZDB-PUB-130221-6	Journal	23382537
abcg2c	ZDB-GENE-050517-37	ZDB-PUB-130425-4	Curation
abcg2c	ZDB-GENE-050517-37	ZDB-PUB-150607-4	Journal	26047617
abcg2d	ZDB-GENE-050517-38	ZDB-PUB-020723-1	Curation
abcg2d	ZDB-GENE-050517-38	ZDB-PUB-020723-2	Curation
abcg2d	ZDB-GENE-050517-38	ZDB-PUB-020723-3	Curation
abcg2d	ZDB-GENE-050517-38	ZDB-PUB-020724-1	Curation
abcg2d	ZDB-GENE-050517-38	ZDB-PUB-030703-1	Curation
abcg2d	ZDB-GENE-050517-38	ZDB-PUB-050907-2	Review	16124856
abcg2d	ZDB-GENE-050517-38	ZDB-PUB-060501-5	Journal	16631343
abcg2d	ZDB-GENE-050517-38	ZDB-PUB-061101-1	Curation
abcg2d	ZDB-GENE-050517-38	ZDB-PUB-071016-14	Journal	17932252
abcg2d	ZDB-GENE-050517-38	ZDB-PUB-091204-12	Journal	19926124
abcg2d	ZDB-GENE-050517-38	ZDB-PUB-110330-1	Curation
abcg2d	ZDB-GENE-050517-38	ZDB-PUB-130213-1	Curation
abcg2d	ZDB-GENE-050517-38	ZDB-PUB-130425-4	Curation
abcg2d	ZDB-GENE-050517-38	ZDB-PUB-150607-4	Journal	26047617
abcg4a	ZDB-GENE-050517-39	ZDB-PUB-020723-1	Curation
abcg4a	ZDB-GENE-050517-39	ZDB-PUB-020723-2	Curation
abcg4a	ZDB-GENE-050517-39	ZDB-PUB-020724-1	Curation
abcg4a	ZDB-GENE-050517-39	ZDB-PUB-020822-1	Curation
abcg4a	ZDB-GENE-050517-39	ZDB-PUB-030703-1	Curation
abcg4a	ZDB-GENE-050517-39	ZDB-PUB-030905-1	Curation
abcg4a	ZDB-GENE-050517-39	ZDB-PUB-050907-2	Review	16124856
abcg4a	ZDB-GENE-050517-39	ZDB-PUB-060501-5	Journal	16631343
abcg4a	ZDB-GENE-050517-39	ZDB-PUB-061101-1	Curation
abcg4a	ZDB-GENE-050517-39	ZDB-PUB-070726-29	Journal	17640903
abcg4a	ZDB-GENE-050517-39	ZDB-PUB-070806-29	Journal	17671813
abcg4a	ZDB-GENE-050517-39	ZDB-PUB-091204-12	Journal	19926124
abcg4a	ZDB-GENE-050517-39	ZDB-PUB-110330-1	Curation
abcg4a	ZDB-GENE-050517-39	ZDB-PUB-110915-1	Data Submission
abcg4a	ZDB-GENE-050517-39	ZDB-PUB-121121-1	Curation
abcg4a	ZDB-GENE-050517-39	ZDB-PUB-130213-1	Curation
abcg4a	ZDB-GENE-050517-39	ZDB-PUB-130221-6	Journal	23382537
abcg4a	ZDB-GENE-050517-39	ZDB-PUB-130425-4	Curation
abcg4a	ZDB-GENE-050517-39	ZDB-PUB-130725-2	Curation
abcg4a	ZDB-GENE-050517-39	ZDB-PUB-150607-4	Journal	26047617
abcg4b	ZDB-GENE-080215-10	ZDB-PUB-020723-1	Curation
abcg4b	ZDB-GENE-080215-10	ZDB-PUB-020723-2	Curation
abcg4b	ZDB-GENE-080215-10	ZDB-PUB-020723-3	Curation
abcg4b	ZDB-GENE-080215-10	ZDB-PUB-020724-1	Curation
abcg4b	ZDB-GENE-080215-10	ZDB-PUB-030703-1	Curation
abcg4b	ZDB-GENE-080215-10	ZDB-PUB-030905-1	Curation
abcg4b	ZDB-GENE-080215-10	ZDB-PUB-040217-1	Curation
abcg4b	ZDB-GENE-080215-10	ZDB-PUB-040217-2	Journal	12477932
abcg4b	ZDB-GENE-080215-10	ZDB-PUB-061101-1	Curation
abcg4b	ZDB-GENE-080215-10	ZDB-PUB-070726-29	Journal	17640903
abcg4b	ZDB-GENE-080215-10	ZDB-PUB-110330-1	Curation
abcg4b	ZDB-GENE-080215-10	ZDB-PUB-121121-1	Curation
abcg4b	ZDB-GENE-080215-10	ZDB-PUB-130213-1	Curation
abcg4b	ZDB-GENE-080215-10	ZDB-PUB-130221-6	Journal	23382537
abcg4b	ZDB-GENE-080215-10	ZDB-PUB-130425-4	Curation
abcg4b	ZDB-GENE-080215-10	ZDB-PUB-150607-4	Journal	26047617
abcg5	ZDB-GENE-050517-40	ZDB-PUB-020723-1	Curation
abcg5	ZDB-GENE-050517-40	ZDB-PUB-020723-2	Curation
abcg5	ZDB-GENE-050517-40	ZDB-PUB-020723-3	Curation
abcg5	ZDB-GENE-050517-40	ZDB-PUB-020723-5	Curation
abcg5	ZDB-GENE-050517-40	ZDB-PUB-020724-1	Curation
abcg5	ZDB-GENE-050517-40	ZDB-PUB-030703-1	Curation
abcg5	ZDB-GENE-050517-40	ZDB-PUB-030905-1	Curation
abcg5	ZDB-GENE-050517-40	ZDB-PUB-040217-2	Journal	12477932
abcg5	ZDB-GENE-050517-40	ZDB-PUB-050907-2	Review	16124856
abcg5	ZDB-GENE-050517-40	ZDB-PUB-060501-5	Journal	16631343
abcg5	ZDB-GENE-050517-40	ZDB-PUB-061101-1	Curation
abcg5	ZDB-GENE-050517-40	ZDB-PUB-091204-12	Journal	19926124
abcg5	ZDB-GENE-050517-40	ZDB-PUB-110127-1	Curation
abcg5	ZDB-GENE-050517-40	ZDB-PUB-110330-1	Curation
abcg5	ZDB-GENE-050517-40	ZDB-PUB-130213-1	Curation
abcg5	ZDB-GENE-050517-40	ZDB-PUB-130425-4	Curation
abcg5	ZDB-GENE-050517-40	ZDB-PUB-140718-6	Journal	25030662
abcg5	ZDB-GENE-050517-40	ZDB-PUB-150607-4	Journal	26047617
abcg5	ZDB-GENE-050517-40	ZDB-PUB-151003-6	Journal	26427652
abcg8	ZDB-GENE-050517-41	ZDB-PUB-020723-1	Curation
abcg8	ZDB-GENE-050517-41	ZDB-PUB-020723-2	Curation
abcg8	ZDB-GENE-050517-41	ZDB-PUB-020723-3	Curation
abcg8	ZDB-GENE-050517-41	ZDB-PUB-020724-1	Curation
abcg8	ZDB-GENE-050517-41	ZDB-PUB-030703-1	Curation
abcg8	ZDB-GENE-050517-41	ZDB-PUB-030905-1	Curation
abcg8	ZDB-GENE-050517-41	ZDB-PUB-040217-1	Curation
abcg8	ZDB-GENE-050517-41	ZDB-PUB-040217-2	Journal	12477932
abcg8	ZDB-GENE-050517-41	ZDB-PUB-050907-2	Review	16124856
abcg8	ZDB-GENE-050517-41	ZDB-PUB-060501-5	Journal	16631343
abcg8	ZDB-GENE-050517-41	ZDB-PUB-061101-1	Curation
abcg8	ZDB-GENE-050517-41	ZDB-PUB-091204-12	Journal	19926124
abcg8	ZDB-GENE-050517-41	ZDB-PUB-110330-1	Curation
abcg8	ZDB-GENE-050517-41	ZDB-PUB-130213-1	Curation
abcg8	ZDB-GENE-050517-41	ZDB-PUB-130425-4	Curation
abcg8	ZDB-GENE-050517-41	ZDB-PUB-140718-6	Journal	25030662
abcg8	ZDB-GENE-050517-41	ZDB-PUB-150607-4	Journal	26047617
abcg8	ZDB-GENE-050517-41	ZDB-PUB-151003-6	Journal	26427652
abch1	ZDB-GENE-050517-42	ZDB-PUB-020723-1	Curation
abch1	ZDB-GENE-050517-42	ZDB-PUB-020723-2	Curation
abch1	ZDB-GENE-050517-42	ZDB-PUB-020724-1	Curation
abch1	ZDB-GENE-050517-42	ZDB-PUB-020822-1	Curation
abch1	ZDB-GENE-050517-42	ZDB-PUB-030508-1	Curation
abch1	ZDB-GENE-050517-42	ZDB-PUB-030703-1	Curation
abch1	ZDB-GENE-050517-42	ZDB-PUB-050907-2	Review	16124856
abch1	ZDB-GENE-050517-42	ZDB-PUB-060501-5	Journal	16631343
abch1	ZDB-GENE-050517-42	ZDB-PUB-061101-1	Curation
abch1	ZDB-GENE-050517-42	ZDB-PUB-091204-12	Journal	19926124
abch1	ZDB-GENE-050517-42	ZDB-PUB-130213-1	Curation
abch1	ZDB-GENE-050517-42	ZDB-PUB-130425-4	Curation
abch1	ZDB-GENE-050517-42	ZDB-PUB-130725-2	Curation
abf	ZDB-GENE-070117-775	ZDB-PUB-030129-1	Curation
abf	ZDB-GENE-070117-775	ZDB-PUB-050209-9	Journal	15694307
abf	ZDB-GENE-070117-775	ZDB-PUB-060503-2	Curation
abhd10a	ZDB-GENE-060526-144	ZDB-PUB-020723-1	Curation
abhd10a	ZDB-GENE-060526-144	ZDB-PUB-020723-2	Curation
abhd10a	ZDB-GENE-060526-144	ZDB-PUB-020723-3	Curation
abhd10a	ZDB-GENE-060526-144	ZDB-PUB-020822-1	Curation
abhd10a	ZDB-GENE-060526-144	ZDB-PUB-030703-1	Curation
abhd10a	ZDB-GENE-060526-144	ZDB-PUB-030905-1	Curation
abhd10a	ZDB-GENE-060526-144	ZDB-PUB-061101-1	Curation
abhd10a	ZDB-GENE-060526-144	ZDB-PUB-071218-1	Curation
abhd10b	ZDB-GENE-041111-196	ZDB-PUB-020723-2	Curation
abhd10b	ZDB-GENE-041111-196	ZDB-PUB-020723-3	Curation
abhd10b	ZDB-GENE-041111-196	ZDB-PUB-030905-1	Curation
abhd10b	ZDB-GENE-041111-196	ZDB-PUB-031118-1	Curation
abhd10b	ZDB-GENE-041111-196	ZDB-PUB-040907-1	Data Submission
abhd10b	ZDB-GENE-041111-196	ZDB-PUB-061101-1	Curation
abhd10b	ZDB-GENE-041111-196	ZDB-PUB-130213-1	Curation
abhd11	ZDB-GENE-040909-1	ZDB-PUB-020723-1	Curation
abhd11	ZDB-GENE-040909-1	ZDB-PUB-020723-2	Curation
abhd11	ZDB-GENE-040909-1	ZDB-PUB-020723-3	Curation
abhd11	ZDB-GENE-040909-1	ZDB-PUB-030129-1	Curation
abhd11	ZDB-GENE-040909-1	ZDB-PUB-030703-1	Curation
abhd11	ZDB-GENE-040909-1	ZDB-PUB-030905-1	Curation
abhd11	ZDB-GENE-040909-1	ZDB-PUB-031118-3	Curation
abhd11	ZDB-GENE-040909-1	ZDB-PUB-040217-1	Curation
abhd11	ZDB-GENE-040909-1	ZDB-PUB-040217-2	Journal	12477932
abhd11	ZDB-GENE-040909-1	ZDB-PUB-040708-1	Journal	15256591
abhd11	ZDB-GENE-040909-1	ZDB-PUB-040907-1	Data Submission
abhd11	ZDB-GENE-040909-1	ZDB-PUB-060503-2	Curation
abhd11	ZDB-GENE-040909-1	ZDB-PUB-061101-1	Curation
abhd11	ZDB-GENE-040909-1	ZDB-PUB-080110-2	Curation
abhd11	ZDB-GENE-040909-1	ZDB-PUB-100910-14	Journal	20806318
abhd11	ZDB-GENE-040909-1	ZDB-PUB-110330-1	Curation
abhd11	ZDB-GENE-040909-1	ZDB-PUB-121120-2	Journal	23104991
abhd11	ZDB-GENE-040909-1	ZDB-PUB-130213-1	Curation
abhd11	ZDB-GENE-040909-1	ZDB-PUB-130425-4	Curation
abhd12	ZDB-GENE-060929-268	ZDB-PUB-020723-1	Curation
abhd12	ZDB-GENE-060929-268	ZDB-PUB-020723-2	Curation
abhd12	ZDB-GENE-060929-268	ZDB-PUB-020723-3	Curation
abhd12	ZDB-GENE-060929-268	ZDB-PUB-020724-1	Curation
abhd12	ZDB-GENE-060929-268	ZDB-PUB-030703-1	Curation
abhd12	ZDB-GENE-060929-268	ZDB-PUB-030905-1	Curation
abhd12	ZDB-GENE-060929-268	ZDB-PUB-031118-3	Curation
abhd12	ZDB-GENE-060929-268	ZDB-PUB-040217-1	Curation
abhd12	ZDB-GENE-060929-268	ZDB-PUB-040217-2	Journal	12477932
abhd12	ZDB-GENE-060929-268	ZDB-PUB-061101-1	Curation
abhd12	ZDB-GENE-060929-268	ZDB-PUB-070523-31	Journal	16466575
abhd12	ZDB-GENE-060929-268	ZDB-PUB-110105-1	Curation
abhd12	ZDB-GENE-060929-268	ZDB-PUB-110127-3	Curation
abhd12	ZDB-GENE-060929-268	ZDB-PUB-130213-1	Curation
abhd12	ZDB-GENE-060929-268	ZDB-PUB-150811-4	Journal	26257172
abhd13	ZDB-GENE-051120-54	ZDB-PUB-020723-1	Curation
abhd13	ZDB-GENE-051120-54	ZDB-PUB-020723-2	Curation
abhd13	ZDB-GENE-051120-54	ZDB-PUB-020723-3	Curation
abhd13	ZDB-GENE-051120-54	ZDB-PUB-030905-1	Curation
abhd13	ZDB-GENE-051120-54	ZDB-PUB-031118-3	Curation
abhd13	ZDB-GENE-051120-54	ZDB-PUB-040217-1	Curation
abhd13	ZDB-GENE-051120-54	ZDB-PUB-040217-2	Journal	12477932
abhd13	ZDB-GENE-051120-54	ZDB-PUB-061101-1	Curation
abhd13	ZDB-GENE-051120-54	ZDB-PUB-110127-3	Curation
abhd13	ZDB-GENE-051120-54	ZDB-PUB-121121-11	Journal	23118857
abhd13	ZDB-GENE-051120-54	ZDB-PUB-130213-1	Curation
abhd13	ZDB-GENE-051120-54	ZDB-PUB-130425-4	Curation
abhd13	ZDB-GENE-051120-54	ZDB-PUB-150325-24	Journal	25792259
abhd14a	ZDB-GENE-040426-2428	ZDB-PUB-020723-1	Curation
abhd14a	ZDB-GENE-040426-2428	ZDB-PUB-020723-2	Curation
abhd14a	ZDB-GENE-040426-2428	ZDB-PUB-020723-3	Curation
abhd14a	ZDB-GENE-040426-2428	ZDB-PUB-020822-1	Curation
abhd14a	ZDB-GENE-040426-2428	ZDB-PUB-030703-1	Curation
abhd14a	ZDB-GENE-040426-2428	ZDB-PUB-030905-1	Curation
abhd14a	ZDB-GENE-040426-2428	ZDB-PUB-031118-3	Curation
abhd14a	ZDB-GENE-040426-2428	ZDB-PUB-040217-1	Curation
abhd14a	ZDB-GENE-040426-2428	ZDB-PUB-040217-2	Journal	12477932
abhd14a	ZDB-GENE-040426-2428	ZDB-PUB-040907-1	Data Submission
abhd14a	ZDB-GENE-040426-2428	ZDB-PUB-061101-1	Curation
abhd14a	ZDB-GENE-040426-2428	ZDB-PUB-110127-3	Curation
abhd14a	ZDB-GENE-040426-2428	ZDB-PUB-110330-1	Curation
abhd14a	ZDB-GENE-040426-2428	ZDB-PUB-120306-2	Curation
abhd14a	ZDB-GENE-040426-2428	ZDB-PUB-130213-1	Curation
abhd14b	ZDB-GENE-040426-1342	ZDB-PUB-020723-2	Curation
abhd14b	ZDB-GENE-040426-1342	ZDB-PUB-020723-3	Curation
abhd14b	ZDB-GENE-040426-1342	ZDB-PUB-030703-1	Curation
abhd14b	ZDB-GENE-040426-1342	ZDB-PUB-030905-1	Curation
abhd14b	ZDB-GENE-040426-1342	ZDB-PUB-031118-1	Curation
abhd14b	ZDB-GENE-040426-1342	ZDB-PUB-040217-1	Curation
abhd14b	ZDB-GENE-040426-1342	ZDB-PUB-040217-2	Journal	12477932
abhd14b	ZDB-GENE-040426-1342	ZDB-PUB-040907-1	Data Submission
abhd14b	ZDB-GENE-040426-1342	ZDB-PUB-061101-1	Curation
abhd14b	ZDB-GENE-040426-1342	ZDB-PUB-071218-1	Curation
abhd14b	ZDB-GENE-040426-1342	ZDB-PUB-110330-1	Curation
abhd14b	ZDB-GENE-040426-1342	ZDB-PUB-120203-4	Journal	22297719
abhd14b	ZDB-GENE-040426-1342	ZDB-PUB-140706-13	Journal	24990885
abhd15a	ZDB-GENE-131121-270	ZDB-PUB-020723-2	Curation
abhd15a	ZDB-GENE-131121-270	ZDB-PUB-030703-1	Curation
abhd15a	ZDB-GENE-131121-270	ZDB-PUB-110330-1	Curation
abhd15a	ZDB-GENE-131121-270	ZDB-PUB-130211-1	Curation
abhd15a	ZDB-GENE-131121-270	ZDB-PUB-130213-1	Curation
abhd15a	ZDB-GENE-131121-270	ZDB-PUB-130425-4	Curation
abhd15a	ZDB-GENE-131121-270	ZDB-PUB-130725-1	Curation
abhd15a	ZDB-GENE-131121-270	ZDB-PUB-130725-2	Curation
abhd15b	ZDB-GENE-110110-1	ZDB-PUB-030703-1	Curation
abhd15b	ZDB-GENE-110110-1	ZDB-PUB-030905-1	Curation
abhd15b	ZDB-GENE-110110-1	ZDB-PUB-030905-2	Curation
abhd15b	ZDB-GENE-110110-1	ZDB-PUB-061101-1	Curation
abhd16a	ZDB-GENE-010601-2	ZDB-PUB-020723-1	Curation
abhd16a	ZDB-GENE-010601-2	ZDB-PUB-020723-2	Curation
abhd16a	ZDB-GENE-010601-2	ZDB-PUB-020723-3	Curation
abhd16a	ZDB-GENE-010601-2	ZDB-PUB-030305-2	Journal	12618376
abhd16a	ZDB-GENE-010601-2	ZDB-PUB-030703-1	Curation
abhd16a	ZDB-GENE-010601-2	ZDB-PUB-040217-1	Curation
abhd16a	ZDB-GENE-010601-2	ZDB-PUB-040217-2	Journal	12477932
abhd16a	ZDB-GENE-010601-2	ZDB-PUB-051114-1	Journal	16271140
abhd16a	ZDB-GENE-010601-2	ZDB-PUB-061101-1	Curation
abhd16a	ZDB-GENE-010601-2	ZDB-PUB-070726-29	Journal	17640903
abhd16a	ZDB-GENE-010601-2	ZDB-PUB-071218-1	Curation
abhd16a	ZDB-GENE-010601-2	ZDB-PUB-080924-2	Journal	18803863
abhd16a	ZDB-GENE-010601-2	ZDB-PUB-121121-1	Curation
abhd16a	ZDB-GENE-010601-2	ZDB-PUB-130213-1	Curation
abhd16a	ZDB-GENE-010601-2	ZDB-PUB-130221-6	Journal	23382537
abhd16a	ZDB-GENE-010601-2	ZDB-PUB-130425-4	Curation
abhd17aa	ZDB-GENE-030131-840	ZDB-PUB-020723-2	Curation
abhd17aa	ZDB-GENE-030131-840	ZDB-PUB-020723-3	Curation
abhd17aa	ZDB-GENE-030131-840	ZDB-PUB-030703-1	Curation
abhd17aa	ZDB-GENE-030131-840	ZDB-PUB-030905-1	Curation
abhd17aa	ZDB-GENE-030131-840	ZDB-PUB-040217-1	Curation
abhd17aa	ZDB-GENE-030131-840	ZDB-PUB-040217-2	Journal	12477932
abhd17aa	ZDB-GENE-030131-840	ZDB-PUB-040907-1	Data Submission
abhd17aa	ZDB-GENE-030131-840	ZDB-PUB-061101-1	Curation
abhd17aa	ZDB-GENE-030131-840	ZDB-PUB-130425-4	Curation
abhd17aa	ZDB-GENE-030131-840	ZDB-PUB-130725-1	Curation
abhd17ab	ZDB-GENE-081105-136	ZDB-PUB-020723-2	Curation
abhd17ab	ZDB-GENE-081105-136	ZDB-PUB-030703-1	Curation
abhd17ab	ZDB-GENE-081105-136	ZDB-PUB-030905-1	Curation
abhd17ab	ZDB-GENE-081105-136	ZDB-PUB-061101-1	Curation
abhd17ab	ZDB-GENE-081105-136	ZDB-PUB-130725-2	Curation
abhd17b	ZDB-GENE-040718-244	ZDB-PUB-020723-2	Curation
abhd17b	ZDB-GENE-040718-244	ZDB-PUB-020723-3	Curation
abhd17b	ZDB-GENE-040718-244	ZDB-PUB-020822-1	Curation
abhd17b	ZDB-GENE-040718-244	ZDB-PUB-030703-1	Curation
abhd17b	ZDB-GENE-040718-244	ZDB-PUB-030905-1	Curation
abhd17b	ZDB-GENE-040718-244	ZDB-PUB-031118-1	Curation
abhd17b	ZDB-GENE-040718-244	ZDB-PUB-040217-1	Curation
abhd17b	ZDB-GENE-040718-244	ZDB-PUB-040217-2	Journal	12477932
abhd17b	ZDB-GENE-040718-244	ZDB-PUB-061101-1	Curation
abhd17b	ZDB-GENE-040718-244	ZDB-PUB-130117-4	Journal	19478994
abhd17b	ZDB-GENE-040718-244	ZDB-PUB-130213-1	Curation
abhd17c	ZDB-GENE-040426-714	ZDB-PUB-020723-1	Curation
abhd17c	ZDB-GENE-040426-714	ZDB-PUB-020723-2	Curation
abhd17c	ZDB-GENE-040426-714	ZDB-PUB-020723-3	Curation
abhd17c	ZDB-GENE-040426-714	ZDB-PUB-030508-1	Curation
abhd17c	ZDB-GENE-040426-714	ZDB-PUB-030703-1	Curation
abhd17c	ZDB-GENE-040426-714	ZDB-PUB-030905-1	Curation
abhd17c	ZDB-GENE-040426-714	ZDB-PUB-031118-1	Curation
abhd17c	ZDB-GENE-040426-714	ZDB-PUB-031118-3	Curation
abhd17c	ZDB-GENE-040426-714	ZDB-PUB-040217-1	Curation
abhd17c	ZDB-GENE-040426-714	ZDB-PUB-040217-2	Journal	12477932
abhd17c	ZDB-GENE-040426-714	ZDB-PUB-040907-1	Data Submission
abhd17c	ZDB-GENE-040426-714	ZDB-PUB-061101-1	Curation
abhd17c	ZDB-GENE-040426-714	ZDB-PUB-071218-1	Curation
abhd17c	ZDB-GENE-040426-714	ZDB-PUB-130117-4	Journal	19478994
abhd17c	ZDB-GENE-040426-714	ZDB-PUB-130213-1	Curation
abhd18	ZDB-GENE-050306-53	ZDB-PUB-020723-2	Curation
abhd18	ZDB-GENE-050306-53	ZDB-PUB-020723-3	Curation
abhd18	ZDB-GENE-050306-53	ZDB-PUB-030703-1	Curation
abhd18	ZDB-GENE-050306-53	ZDB-PUB-030905-1	Curation
abhd18	ZDB-GENE-050306-53	ZDB-PUB-031118-1	Curation
abhd18	ZDB-GENE-050306-53	ZDB-PUB-040217-1	Curation
abhd18	ZDB-GENE-050306-53	ZDB-PUB-040217-2	Journal	12477932
abhd18	ZDB-GENE-050306-53	ZDB-PUB-040907-1	Data Submission
abhd18	ZDB-GENE-050306-53	ZDB-PUB-130425-4	Curation
abhd2a	ZDB-GENE-040426-784	ZDB-PUB-020723-1	Curation
abhd2a	ZDB-GENE-040426-784	ZDB-PUB-020723-2	Curation
abhd2a	ZDB-GENE-040426-784	ZDB-PUB-020723-3	Curation
abhd2a	ZDB-GENE-040426-784	ZDB-PUB-030703-1	Curation
abhd2a	ZDB-GENE-040426-784	ZDB-PUB-030905-1	Curation
abhd2a	ZDB-GENE-040426-784	ZDB-PUB-031118-3	Curation
abhd2a	ZDB-GENE-040426-784	ZDB-PUB-040217-1	Curation
abhd2a	ZDB-GENE-040426-784	ZDB-PUB-040217-2	Journal	12477932
abhd2a	ZDB-GENE-040426-784	ZDB-PUB-040907-1	Data Submission
abhd2a	ZDB-GENE-040426-784	ZDB-PUB-061101-1	Curation
abhd2a	ZDB-GENE-040426-784	ZDB-PUB-071218-1	Curation
abhd2a	ZDB-GENE-040426-784	ZDB-PUB-110105-1	Curation
abhd2a	ZDB-GENE-040426-784	ZDB-PUB-110127-3	Curation
abhd2a	ZDB-GENE-040426-784	ZDB-PUB-110330-1	Curation
abhd2a	ZDB-GENE-040426-784	ZDB-PUB-120306-2	Curation
abhd2a	ZDB-GENE-040426-784	ZDB-PUB-130213-1	Curation
abhd2a	ZDB-GENE-040426-784	ZDB-PUB-130425-4	Curation
abhd2b	ZDB-GENE-061027-74	ZDB-PUB-020723-1	Curation
abhd2b	ZDB-GENE-061027-74	ZDB-PUB-020723-2	Curation
abhd2b	ZDB-GENE-061027-74	ZDB-PUB-020723-3	Curation
abhd2b	ZDB-GENE-061027-74	ZDB-PUB-030703-1	Curation
abhd2b	ZDB-GENE-061027-74	ZDB-PUB-030905-1	Curation
abhd2b	ZDB-GENE-061027-74	ZDB-PUB-031118-3	Curation
abhd2b	ZDB-GENE-061027-74	ZDB-PUB-040217-1	Curation
abhd2b	ZDB-GENE-061027-74	ZDB-PUB-040217-2	Journal	12477932
abhd2b	ZDB-GENE-061027-74	ZDB-PUB-061101-1	Curation
abhd2b	ZDB-GENE-061027-74	ZDB-PUB-071218-1	Curation
abhd2b	ZDB-GENE-061027-74	ZDB-PUB-110105-1	Curation
abhd2b	ZDB-GENE-061027-74	ZDB-PUB-110127-3	Curation
abhd2b	ZDB-GENE-061027-74	ZDB-PUB-110330-1	Curation
abhd2b	ZDB-GENE-061027-74	ZDB-PUB-120306-2	Curation
abhd2b	ZDB-GENE-061027-74	ZDB-PUB-130213-1	Curation
abhd2b	ZDB-GENE-061027-74	ZDB-PUB-130425-4	Curation
abhd3	ZDB-GENE-040912-90	ZDB-PUB-020723-1	Curation
abhd3	ZDB-GENE-040912-90	ZDB-PUB-020723-2	Curation
abhd3	ZDB-GENE-040912-90	ZDB-PUB-020723-3	Curation
abhd3	ZDB-GENE-040912-90	ZDB-PUB-030703-1	Curation
abhd3	ZDB-GENE-040912-90	ZDB-PUB-030905-1	Curation
abhd3	ZDB-GENE-040912-90	ZDB-PUB-031118-1	Curation
abhd3	ZDB-GENE-040912-90	ZDB-PUB-040217-1	Curation
abhd3	ZDB-GENE-040912-90	ZDB-PUB-040217-2	Journal	12477932
abhd3	ZDB-GENE-040912-90	ZDB-PUB-040907-1	Data Submission
abhd3	ZDB-GENE-040912-90	ZDB-PUB-061101-1	Curation
abhd3	ZDB-GENE-040912-90	ZDB-PUB-110330-1	Curation
abhd3	ZDB-GENE-040912-90	ZDB-PUB-130213-1	Curation
abhd3	ZDB-GENE-040912-90	ZDB-PUB-130425-4	Curation
abhd3	ZDB-GENE-040912-90	ZDB-PUB-160426-6	Journal	26039894
abhd4	ZDB-GENE-050417-83	ZDB-PUB-020723-1	Curation
abhd4	ZDB-GENE-050417-83	ZDB-PUB-020723-2	Curation
abhd4	ZDB-GENE-050417-83	ZDB-PUB-020723-3	Curation
abhd4	ZDB-GENE-050417-83	ZDB-PUB-020822-1	Curation
abhd4	ZDB-GENE-050417-83	ZDB-PUB-030703-1	Curation
abhd4	ZDB-GENE-050417-83	ZDB-PUB-030905-1	Curation
abhd4	ZDB-GENE-050417-83	ZDB-PUB-040217-1	Curation
abhd4	ZDB-GENE-050417-83	ZDB-PUB-040217-2	Journal	12477932
abhd4	ZDB-GENE-050417-83	ZDB-PUB-040907-1	Data Submission
abhd4	ZDB-GENE-050417-83	ZDB-PUB-061101-1	Curation
abhd4	ZDB-GENE-050417-83	ZDB-PUB-070210-39	Journal	17256142
abhd4	ZDB-GENE-050417-83	ZDB-PUB-071218-1	Curation
abhd4	ZDB-GENE-050417-83	ZDB-PUB-110330-1	Curation
abhd4	ZDB-GENE-050417-83	ZDB-PUB-120110-15	Review	22207143
abhd4	ZDB-GENE-050417-83	ZDB-PUB-130213-1	Curation
abhd4	ZDB-GENE-050417-83	ZDB-PUB-160326-3	Journal	27014939
abhd4	ZDB-GENE-050417-83	ZDB-PUB-160414-3	Journal	27071517
abhd5a	ZDB-GENE-070615-1	ZDB-PUB-020723-3	Curation
abhd5a	ZDB-GENE-070615-1	ZDB-PUB-030305-2	Journal	12618376
abhd5a	ZDB-GENE-070615-1	ZDB-PUB-030703-1	Curation
abhd5a	ZDB-GENE-070615-1	ZDB-PUB-030905-1	Curation
abhd5a	ZDB-GENE-070615-1	ZDB-PUB-061101-1	Curation
abhd5a	ZDB-GENE-070615-1	ZDB-PUB-070210-39	Journal	17256142
abhd5a	ZDB-GENE-070615-1	ZDB-PUB-110330-1	Curation
abhd5a	ZDB-GENE-070615-1	ZDB-PUB-130213-1	Curation
abhd5b	ZDB-GENE-110411-277	ZDB-PUB-020723-2	Curation
abhd5b	ZDB-GENE-110411-277	ZDB-PUB-020724-1	Curation
abhd5b	ZDB-GENE-110411-277	ZDB-PUB-030703-1	Curation
abhd5b	ZDB-GENE-110411-277	ZDB-PUB-030905-1	Curation
abhd5b	ZDB-GENE-110411-277	ZDB-PUB-061101-1	Curation
abhd5b	ZDB-GENE-110411-277	ZDB-PUB-110330-1	Curation
abhd5b	ZDB-GENE-110411-277	ZDB-PUB-130425-4	Curation
abhd6a	ZDB-GENE-090925-1	ZDB-PUB-020723-1	Curation
abhd6a	ZDB-GENE-090925-1	ZDB-PUB-020723-2	Curation
abhd6a	ZDB-GENE-090925-1	ZDB-PUB-020723-3	Curation
abhd6a	ZDB-GENE-090925-1	ZDB-PUB-030305-2	Journal	12618376
abhd6a	ZDB-GENE-090925-1	ZDB-PUB-030703-1	Curation
abhd6a	ZDB-GENE-090925-1	ZDB-PUB-030905-1	Curation
abhd6a	ZDB-GENE-090925-1	ZDB-PUB-061101-1	Curation
abhd6a	ZDB-GENE-090925-1	ZDB-PUB-070726-29	Journal	17640903
abhd6a	ZDB-GENE-090925-1	ZDB-PUB-090518-14	Journal	19439512
abhd6a	ZDB-GENE-090925-1	ZDB-PUB-110330-1	Curation
abhd6a	ZDB-GENE-090925-1	ZDB-PUB-110915-1	Data Submission
abhd6a	ZDB-GENE-090925-1	ZDB-PUB-121121-1	Curation
abhd6a	ZDB-GENE-090925-1	ZDB-PUB-130213-1	Curation
abhd6a	ZDB-GENE-090925-1	ZDB-PUB-130221-6	Journal	23382537
abhd6a	ZDB-GENE-090925-1	ZDB-PUB-130425-4	Curation
abhd6b	ZDB-GENE-070410-104	ZDB-PUB-020723-1	Curation
abhd6b	ZDB-GENE-070410-104	ZDB-PUB-020723-2	Curation
abhd6b	ZDB-GENE-070410-104	ZDB-PUB-020723-3	Curation
abhd6b	ZDB-GENE-070410-104	ZDB-PUB-030703-1	Curation
abhd6b	ZDB-GENE-070410-104	ZDB-PUB-030905-1	Curation
abhd6b	ZDB-GENE-070410-104	ZDB-PUB-031118-1	Curation
abhd6b	ZDB-GENE-070410-104	ZDB-PUB-040217-1	Curation
abhd6b	ZDB-GENE-070410-104	ZDB-PUB-040217-2	Journal	12477932
abhd6b	ZDB-GENE-070410-104	ZDB-PUB-061101-1	Curation
abhd6b	ZDB-GENE-070410-104	ZDB-PUB-090518-14	Journal	19439512
abhd6b	ZDB-GENE-070410-104	ZDB-PUB-110330-1	Curation
abhd6b	ZDB-GENE-070410-104	ZDB-PUB-130213-1	Curation
abhd8a	ZDB-GENE-080204-70	ZDB-PUB-020723-2	Curation
abhd8a	ZDB-GENE-080204-70	ZDB-PUB-020723-3	Curation
abhd8a	ZDB-GENE-080204-70	ZDB-PUB-020724-1	Curation
abhd8a	ZDB-GENE-080204-70	ZDB-PUB-030905-1	Curation
abhd8a	ZDB-GENE-080204-70	ZDB-PUB-031118-1	Curation
abhd8a	ZDB-GENE-080204-70	ZDB-PUB-040217-1	Curation
abhd8a	ZDB-GENE-080204-70	ZDB-PUB-040217-2	Journal	12477932
abhd8a	ZDB-GENE-080204-70	ZDB-PUB-061101-1	Curation
abhd8a	ZDB-GENE-080204-70	ZDB-PUB-110330-1	Curation
abhd8b	ZDB-GENE-130530-805	ZDB-PUB-020723-2	Curation
abhd8b	ZDB-GENE-130530-805	ZDB-PUB-020724-1	Curation
abhd8b	ZDB-GENE-130530-805	ZDB-PUB-030703-1	Curation
abhd8b	ZDB-GENE-130530-805	ZDB-PUB-030905-1	Curation
abhd8b	ZDB-GENE-130530-805	ZDB-PUB-110330-1	Curation
abhd8b	ZDB-GENE-130530-805	ZDB-PUB-130213-1	Curation
abhd8b	ZDB-GENE-130530-805	ZDB-PUB-130425-4	Curation
abhd8b	ZDB-GENE-130530-805	ZDB-PUB-130725-1	Curation
abhd8b	ZDB-GENE-130530-805	ZDB-PUB-130725-2	Curation
abi1a	ZDB-GENE-040426-1701	ZDB-PUB-020723-2	Curation
abi1a	ZDB-GENE-040426-1701	ZDB-PUB-020723-3	Curation
abi1a	ZDB-GENE-040426-1701	ZDB-PUB-020724-1	Curation
abi1a	ZDB-GENE-040426-1701	ZDB-PUB-030703-1	Curation
abi1a	ZDB-GENE-040426-1701	ZDB-PUB-030905-1	Curation
abi1a	ZDB-GENE-040426-1701	ZDB-PUB-040217-1	Curation
abi1a	ZDB-GENE-040426-1701	ZDB-PUB-040217-2	Journal	12477932
abi1a	ZDB-GENE-040426-1701	ZDB-PUB-040907-1	Data Submission
abi1a	ZDB-GENE-040426-1701	ZDB-PUB-061101-1	Curation
abi1a	ZDB-GENE-040426-1701	ZDB-PUB-071218-1	Curation
abi1a	ZDB-GENE-040426-1701	ZDB-PUB-090518-14	Journal	19439512
abi1a	ZDB-GENE-040426-1701	ZDB-PUB-130213-1	Curation
abi1a	ZDB-GENE-040426-1701	ZDB-PUB-130425-4	Curation
abi1a	ZDB-GENE-040426-1701	ZDB-PUB-150715-18	Journal	26161877
abi1b	ZDB-GENE-060929-1182	ZDB-PUB-020723-2	Curation
abi1b	ZDB-GENE-060929-1182	ZDB-PUB-020723-3	Curation
abi1b	ZDB-GENE-060929-1182	ZDB-PUB-020724-1	Curation
abi1b	ZDB-GENE-060929-1182	ZDB-PUB-030703-1	Curation
abi1b	ZDB-GENE-060929-1182	ZDB-PUB-030905-1	Curation
abi1b	ZDB-GENE-060929-1182	ZDB-PUB-031118-1	Curation
abi1b	ZDB-GENE-060929-1182	ZDB-PUB-040217-1	Curation
abi1b	ZDB-GENE-060929-1182	ZDB-PUB-040217-2	Journal	12477932
abi1b	ZDB-GENE-060929-1182	ZDB-PUB-061101-1	Curation
abi1b	ZDB-GENE-060929-1182	ZDB-PUB-090518-14	Journal	19439512
abi1b	ZDB-GENE-060929-1182	ZDB-PUB-130213-1	Curation
abi1b	ZDB-GENE-060929-1182	ZDB-PUB-160426-6	Journal	26039894
abi2a	ZDB-GENE-060929-192	ZDB-PUB-020723-2	Curation
abi2a	ZDB-GENE-060929-192	ZDB-PUB-020723-3	Curation
abi2a	ZDB-GENE-060929-192	ZDB-PUB-020724-1	Curation
abi2a	ZDB-GENE-060929-192	ZDB-PUB-030703-1	Curation
abi2a	ZDB-GENE-060929-192	ZDB-PUB-030905-1	Curation
abi2a	ZDB-GENE-060929-192	ZDB-PUB-031118-1	Curation
abi2a	ZDB-GENE-060929-192	ZDB-PUB-040217-1	Curation
abi2a	ZDB-GENE-060929-192	ZDB-PUB-040217-2	Journal	12477932
abi2a	ZDB-GENE-060929-192	ZDB-PUB-061101-1	Curation
abi2a	ZDB-GENE-060929-192	ZDB-PUB-070726-29	Journal	17640903
abi2a	ZDB-GENE-060929-192	ZDB-PUB-110110-33	Journal	21208897
abi2a	ZDB-GENE-060929-192	ZDB-PUB-121121-1	Curation
abi2a	ZDB-GENE-060929-192	ZDB-PUB-130221-6	Journal	23382537
abi2b	ZDB-GENE-060519-5	ZDB-PUB-020723-2	Curation
abi2b	ZDB-GENE-060519-5	ZDB-PUB-020723-3	Curation
abi2b	ZDB-GENE-060519-5	ZDB-PUB-020724-1	Curation
abi2b	ZDB-GENE-060519-5	ZDB-PUB-030703-1	Curation
abi2b	ZDB-GENE-060519-5	ZDB-PUB-030905-1	Curation
abi2b	ZDB-GENE-060519-5	ZDB-PUB-040217-1	Curation
abi2b	ZDB-GENE-060519-5	ZDB-PUB-040217-2	Journal	12477932
abi2b	ZDB-GENE-060519-5	ZDB-PUB-061101-1	Curation
abi2b	ZDB-GENE-060519-5	ZDB-PUB-110110-33	Journal	21208897
abi2b	ZDB-GENE-060519-5	ZDB-PUB-110511-10	Journal	21468032
abi2b	ZDB-GENE-060519-5	ZDB-PUB-130425-4	Curation
abi3a	ZDB-GENE-060929-958	ZDB-PUB-020723-2	Curation
abi3a	ZDB-GENE-060929-958	ZDB-PUB-020723-3	Curation
abi3a	ZDB-GENE-060929-958	ZDB-PUB-020724-1	Curation
abi3a	ZDB-GENE-060929-958	ZDB-PUB-030703-1	Curation
abi3a	ZDB-GENE-060929-958	ZDB-PUB-030905-1	Curation
abi3a	ZDB-GENE-060929-958	ZDB-PUB-031118-1	Curation
abi3a	ZDB-GENE-060929-958	ZDB-PUB-040217-1	Curation
abi3a	ZDB-GENE-060929-958	ZDB-PUB-040217-2	Journal	12477932
abi3a	ZDB-GENE-060929-958	ZDB-PUB-061101-1	Curation
abi3a	ZDB-GENE-060929-958	ZDB-PUB-071218-1	Curation
abi3a	ZDB-GENE-060929-958	ZDB-PUB-120207-1	Curation
abi3a	ZDB-GENE-060929-958	ZDB-PUB-130725-1	Curation
abi3a	ZDB-GENE-060929-958	ZDB-PUB-160216-6	Journal	26876635
abi3b	ZDB-GENE-121214-259	ZDB-PUB-020723-2	Curation
abi3b	ZDB-GENE-121214-259	ZDB-PUB-020724-1	Curation
abi3b	ZDB-GENE-121214-259	ZDB-PUB-030703-1	Curation
abi3b	ZDB-GENE-121214-259	ZDB-PUB-030905-1	Curation
abi3b	ZDB-GENE-121214-259	ZDB-PUB-061101-1	Curation
abi3b	ZDB-GENE-121214-259	ZDB-PUB-130725-2	Curation
abi3b	ZDB-GENE-121214-259	ZDB-PUB-160216-6	Journal	26876635
abi3bpa	ZDB-GENE-070912-325	ZDB-PUB-020723-2	Curation
abi3bpa	ZDB-GENE-070912-325	ZDB-PUB-030703-1	Curation
abi3bpa	ZDB-GENE-070912-325	ZDB-PUB-030905-1	Curation
abi3bpa	ZDB-GENE-070912-325	ZDB-PUB-061101-1	Curation
abi3bpa	ZDB-GENE-070912-325	ZDB-PUB-130425-4	Curation
abi3bpa	ZDB-GENE-070912-325	ZDB-PUB-130725-1	Curation
abi3bpa	ZDB-GENE-070912-325	ZDB-PUB-141224-14	Journal	25534026
abi3bpb	ZDB-GENE-030131-6041	ZDB-PUB-020723-2	Curation
abi3bpb	ZDB-GENE-030131-6041	ZDB-PUB-020723-3	Curation
abi3bpb	ZDB-GENE-030131-6041	ZDB-PUB-020822-1	Curation
abi3bpb	ZDB-GENE-030131-6041	ZDB-PUB-030703-1	Curation
abi3bpb	ZDB-GENE-030131-6041	ZDB-PUB-030905-1	Curation
abi3bpb	ZDB-GENE-030131-6041	ZDB-PUB-031118-1	Curation
abi3bpb	ZDB-GENE-030131-6041	ZDB-PUB-040217-1	Curation
abi3bpb	ZDB-GENE-030131-6041	ZDB-PUB-040217-2	Journal	12477932
abi3bpb	ZDB-GENE-030131-6041	ZDB-PUB-061101-1	Curation
abi3bpb	ZDB-GENE-030131-6041	ZDB-PUB-101004-18	Journal	20851470
abi3bpb	ZDB-GENE-030131-6041	ZDB-PUB-120207-1	Curation
abi3bpb	ZDB-GENE-030131-6041	ZDB-PUB-130213-1	Curation
abi3bpb	ZDB-GENE-030131-6041	ZDB-PUB-130425-4	Curation
abi3bpb	ZDB-GENE-030131-6041	ZDB-PUB-141224-14	Journal	25534026
abl1	ZDB-GENE-100812-9	ZDB-PUB-020723-1	Curation
abl1	ZDB-GENE-100812-9	ZDB-PUB-020723-2	Curation
abl1	ZDB-GENE-100812-9	ZDB-PUB-020723-3	Curation
abl1	ZDB-GENE-100812-9	ZDB-PUB-020724-1	Curation
abl1	ZDB-GENE-100812-9	ZDB-PUB-030305-2	Journal	12618376
abl1	ZDB-GENE-100812-9	ZDB-PUB-030703-1	Curation
abl1	ZDB-GENE-100812-9	ZDB-PUB-030905-1	Curation
abl1	ZDB-GENE-100812-9	ZDB-PUB-031118-3	Curation
abl1	ZDB-GENE-100812-9	ZDB-PUB-061101-1	Curation
abl1	ZDB-GENE-100812-9	ZDB-PUB-110127-1	Curation
abl1	ZDB-GENE-100812-9	ZDB-PUB-110330-1	Curation
abl1	ZDB-GENE-100812-9	ZDB-PUB-121220-17	Journal	23234507
abl1	ZDB-GENE-100812-9	ZDB-PUB-130213-1	Curation
abl2	ZDB-GENE-020809-2	ZDB-PUB-010810-1	Data Submission
abl2	ZDB-GENE-020809-2	ZDB-PUB-020723-1	Curation
abl2	ZDB-GENE-020809-2	ZDB-PUB-020723-2	Curation
abl2	ZDB-GENE-020809-2	ZDB-PUB-020724-1	Curation
abl2	ZDB-GENE-020809-2	ZDB-PUB-030703-1	Curation
abl2	ZDB-GENE-020809-2	ZDB-PUB-030905-1	Curation
abl2	ZDB-GENE-020809-2	ZDB-PUB-031118-3	Curation
abl2	ZDB-GENE-020809-2	ZDB-PUB-061101-1	Curation
abl2	ZDB-GENE-020809-2	ZDB-PUB-110127-1	Curation
abl2	ZDB-GENE-020809-2	ZDB-PUB-110330-1	Curation
abl2	ZDB-GENE-020809-2	ZDB-PUB-110915-1	Data Submission
abl2	ZDB-GENE-020809-2	ZDB-PUB-130213-1	Curation
abl2	ZDB-GENE-020809-2	ZDB-PUB-130425-4	Curation
abl2	ZDB-GENE-020809-2	ZDB-PUB-130725-2	Curation
abl2	ZDB-GENE-020809-2	ZDB-PUB-130905-29	Journal	24002024
ablim1a	ZDB-GENE-080219-41	ZDB-PUB-020723-1	Curation
ablim1a	ZDB-GENE-080219-41	ZDB-PUB-020723-2	Curation
ablim1a	ZDB-GENE-080219-41	ZDB-PUB-020723-3	Curation
ablim1a	ZDB-GENE-080219-41	ZDB-PUB-020724-1	Curation
ablim1a	ZDB-GENE-080219-41	ZDB-PUB-030703-1	Curation
ablim1a	ZDB-GENE-080219-41	ZDB-PUB-030905-1	Curation
ablim1a	ZDB-GENE-080219-41	ZDB-PUB-031118-1	Curation
ablim1a	ZDB-GENE-080219-41	ZDB-PUB-040217-1	Curation
ablim1a	ZDB-GENE-080219-41	ZDB-PUB-040217-2	Journal	12477932
ablim1a	ZDB-GENE-080219-41	ZDB-PUB-061101-1	Curation
ablim1a	ZDB-GENE-080219-41	ZDB-PUB-071218-1	Curation
ablim1a	ZDB-GENE-080219-41	ZDB-PUB-130213-1	Curation
ablim1a	ZDB-GENE-080219-41	ZDB-PUB-130425-4	Curation
ablim1a	ZDB-GENE-080219-41	ZDB-PUB-140614-3	Journal	24926785
ablim1a	ZDB-GENE-080219-41	ZDB-PUB-160615-6	Journal	27296292
ablim1b	ZDB-GENE-050327-91	ZDB-PUB-020723-1	Curation
ablim1b	ZDB-GENE-050327-91	ZDB-PUB-020723-2	Curation
ablim1b	ZDB-GENE-050327-91	ZDB-PUB-020723-3	Curation
ablim1b	ZDB-GENE-050327-91	ZDB-PUB-020724-1	Curation
ablim1b	ZDB-GENE-050327-91	ZDB-PUB-030703-1	Curation
ablim1b	ZDB-GENE-050327-91	ZDB-PUB-030905-1	Curation
ablim1b	ZDB-GENE-050327-91	ZDB-PUB-031118-1	Curation
ablim1b	ZDB-GENE-050327-91	ZDB-PUB-040217-1	Curation
ablim1b	ZDB-GENE-050327-91	ZDB-PUB-040217-2	Journal	12477932
ablim1b	ZDB-GENE-050327-91	ZDB-PUB-061101-1	Curation
ablim1b	ZDB-GENE-050327-91	ZDB-PUB-091007-1	Curation
ablim1b	ZDB-GENE-050327-91	ZDB-PUB-130213-1	Curation
ablim1b	ZDB-GENE-050327-91	ZDB-PUB-130425-4	Curation
ablim1b	ZDB-GENE-050327-91	ZDB-PUB-140531-13	Journal	24873830
ablim1b	ZDB-GENE-050327-91	ZDB-PUB-151209-4	Curation
ablim1b	ZDB-GENE-050327-91	ZDB-PUB-160615-6	Journal	27296292
ablim2	ZDB-GENE-100316-5	ZDB-PUB-020723-1	Curation
ablim2	ZDB-GENE-100316-5	ZDB-PUB-020723-2	Curation
ablim2	ZDB-GENE-100316-5	ZDB-PUB-020723-3	Curation
ablim2	ZDB-GENE-100316-5	ZDB-PUB-020724-1	Curation
ablim2	ZDB-GENE-100316-5	ZDB-PUB-030703-1	Curation
ablim2	ZDB-GENE-100316-5	ZDB-PUB-030905-1	Curation
ablim2	ZDB-GENE-100316-5	ZDB-PUB-030905-2	Curation
ablim2	ZDB-GENE-100316-5	ZDB-PUB-061101-1	Curation
ablim2	ZDB-GENE-100316-5	ZDB-PUB-130425-4	Curation
ablim2	ZDB-GENE-100316-5	ZDB-PUB-160615-6	Journal	27296292
ablim3	ZDB-GENE-070112-1122	ZDB-PUB-020723-1	Curation
ablim3	ZDB-GENE-070112-1122	ZDB-PUB-020723-2	Curation
ablim3	ZDB-GENE-070112-1122	ZDB-PUB-020723-3	Curation
ablim3	ZDB-GENE-070112-1122	ZDB-PUB-020724-1	Curation
ablim3	ZDB-GENE-070112-1122	ZDB-PUB-030508-1	Curation
ablim3	ZDB-GENE-070112-1122	ZDB-PUB-030703-1	Curation
ablim3	ZDB-GENE-070112-1122	ZDB-PUB-030905-1	Curation
ablim3	ZDB-GENE-070112-1122	ZDB-PUB-040217-1	Curation
ablim3	ZDB-GENE-070112-1122	ZDB-PUB-040217-2	Journal	12477932
ablim3	ZDB-GENE-070112-1122	ZDB-PUB-040907-1	Data Submission
ablim3	ZDB-GENE-070112-1122	ZDB-PUB-061101-1	Curation
ablim3	ZDB-GENE-070112-1122	ZDB-PUB-070726-29	Journal	17640903
ablim3	ZDB-GENE-070112-1122	ZDB-PUB-071218-1	Curation
ablim3	ZDB-GENE-070112-1122	ZDB-PUB-110915-1	Data Submission
ablim3	ZDB-GENE-070112-1122	ZDB-PUB-120612-8	Journal	22684256
ablim3	ZDB-GENE-070112-1122	ZDB-PUB-121121-1	Curation
ablim3	ZDB-GENE-070112-1122	ZDB-PUB-130213-1	Curation
ablim3	ZDB-GENE-070112-1122	ZDB-PUB-130221-6	Journal	23382537
ablim3	ZDB-GENE-070112-1122	ZDB-PUB-130425-4	Curation
ablim3	ZDB-GENE-070112-1122	ZDB-PUB-140513-246	Journal	24683187
ablim3	ZDB-GENE-070112-1122	ZDB-PUB-160615-6	Journal	27296292
abo	ZDB-GENE-081104-23	ZDB-PUB-020723-2	Curation
abo	ZDB-GENE-081104-23	ZDB-PUB-020724-1	Curation
abo	ZDB-GENE-081104-23	ZDB-PUB-030703-1	Curation
abo	ZDB-GENE-081104-23	ZDB-PUB-030905-1	Curation
abo	ZDB-GENE-081104-23	ZDB-PUB-061101-1	Curation
abo	ZDB-GENE-081104-23	ZDB-PUB-070726-29	Journal	17640903
abo	ZDB-GENE-081104-23	ZDB-PUB-110330-1	Curation
abo	ZDB-GENE-081104-23	ZDB-PUB-110915-1	Data Submission
abo	ZDB-GENE-081104-23	ZDB-PUB-121121-1	Curation
abo	ZDB-GENE-081104-23	ZDB-PUB-130213-1	Curation
abo	ZDB-GENE-081104-23	ZDB-PUB-130221-6	Journal	23382537
abo	ZDB-GENE-081104-23	ZDB-PUB-130425-4	Curation
abo	ZDB-GENE-081104-23	ZDB-PUB-130725-2	Curation
abraa	ZDB-GENE-120730-1	ZDB-PUB-020723-2	Curation
abraa	ZDB-GENE-120730-1	ZDB-PUB-020723-3	Curation
abraa	ZDB-GENE-120730-1	ZDB-PUB-030703-1	Curation
abraa	ZDB-GENE-120730-1	ZDB-PUB-030905-1	Curation
abraa	ZDB-GENE-120730-1	ZDB-PUB-061101-1	Curation
abraa	ZDB-GENE-120730-1	ZDB-PUB-071218-1	Curation
abraa	ZDB-GENE-120730-1	ZDB-PUB-120724-16	Journal	22815879
abrab	ZDB-GENE-040822-7	ZDB-PUB-020723-2	Curation
abrab	ZDB-GENE-040822-7	ZDB-PUB-020723-3	Curation
abrab	ZDB-GENE-040822-7	ZDB-PUB-020724-1	Curation
abrab	ZDB-GENE-040822-7	ZDB-PUB-020822-1	Curation
abrab	ZDB-GENE-040822-7	ZDB-PUB-030508-1	Curation
abrab	ZDB-GENE-040822-7	ZDB-PUB-030703-1	Curation
abrab	ZDB-GENE-040822-7	ZDB-PUB-030905-1	Curation
abrab	ZDB-GENE-040822-7	ZDB-PUB-040217-1	Curation
abrab	ZDB-GENE-040822-7	ZDB-PUB-040217-2	Journal	12477932
abrab	ZDB-GENE-040822-7	ZDB-PUB-040907-1	Data Submission
abrab	ZDB-GENE-040822-7	ZDB-PUB-061101-1	Curation
abrab	ZDB-GENE-040822-7	ZDB-PUB-110127-1	Curation
abrab	ZDB-GENE-040822-7	ZDB-PUB-130213-1	Curation
abrab	ZDB-GENE-040822-7	ZDB-PUB-130905-7	Journal	23990680
abracl	ZDB-GENE-030131-8594	ZDB-PUB-020723-2	Curation
abracl	ZDB-GENE-030131-8594	ZDB-PUB-020723-3	Curation
abracl	ZDB-GENE-030131-8594	ZDB-PUB-020822-1	Curation
abracl	ZDB-GENE-030131-8594	ZDB-PUB-030508-1	Curation
abracl	ZDB-GENE-030131-8594	ZDB-PUB-030703-1	Curation
abracl	ZDB-GENE-030131-8594	ZDB-PUB-030905-1	Curation
abracl	ZDB-GENE-030131-8594	ZDB-PUB-040217-1	Curation
abracl	ZDB-GENE-030131-8594	ZDB-PUB-040217-2	Journal	12477932
abracl	ZDB-GENE-030131-8594	ZDB-PUB-040824-1	Curation
abracl	ZDB-GENE-030131-8594	ZDB-PUB-041104-5	Journal	15520368
abracl	ZDB-GENE-030131-8594	ZDB-PUB-050823-6	Journal	16109975
abracl	ZDB-GENE-030131-8594	ZDB-PUB-061101-1	Curation
abracl	ZDB-GENE-030131-8594	ZDB-PUB-071218-1	Curation
abracl	ZDB-GENE-030131-8594	ZDB-PUB-130213-1	Curation
abracl	ZDB-GENE-030131-8594	ZDB-PUB-130425-4	Curation
abracl	ZDB-GENE-030131-8594	ZDB-PUB-160414-12	Journal	27068748
abt1	ZDB-GENE-050522-127	ZDB-PUB-020723-2	Curation
abt1	ZDB-GENE-050522-127	ZDB-PUB-020723-3	Curation
abt1	ZDB-GENE-050522-127	ZDB-PUB-020724-1	Curation
abt1	ZDB-GENE-050522-127	ZDB-PUB-030703-1	Curation
abt1	ZDB-GENE-050522-127	ZDB-PUB-030905-1	Curation
abt1	ZDB-GENE-050522-127	ZDB-PUB-040217-1	Curation
abt1	ZDB-GENE-050522-127	ZDB-PUB-040217-2	Journal	12477932
abt1	ZDB-GENE-050522-127	ZDB-PUB-040907-1	Data Submission
abt1	ZDB-GENE-050522-127	ZDB-PUB-061101-1	Curation
abt1	ZDB-GENE-050522-127	ZDB-PUB-110330-1	Curation
abt1	ZDB-GENE-050522-127	ZDB-PUB-130425-4	Curation
abtb1	ZDB-GENE-141212-241	ZDB-PUB-020723-2	Curation
abtb1	ZDB-GENE-141212-241	ZDB-PUB-030703-1	Curation
abtb1	ZDB-GENE-141212-241	ZDB-PUB-030905-1	Curation
abtb1	ZDB-GENE-141212-241	ZDB-PUB-061101-1	Curation
abtb1	ZDB-GENE-141212-241	ZDB-PUB-110330-1	Curation
abtb1	ZDB-GENE-141212-241	ZDB-PUB-130725-1	Curation
abtb1	ZDB-GENE-141212-241	ZDB-PUB-130725-2	Curation
abtb2a	ZDB-GENE-100422-13	ZDB-PUB-020723-3	Curation
abtb2a	ZDB-GENE-100422-13	ZDB-PUB-030703-1	Curation
abtb2a	ZDB-GENE-100422-13	ZDB-PUB-030905-1	Curation
abtb2a	ZDB-GENE-100422-13	ZDB-PUB-030905-2	Curation
abtb2a	ZDB-GENE-100422-13	ZDB-PUB-130211-1	Curation
abtb2a	ZDB-GENE-100422-13	ZDB-PUB-130213-1	Curation
[truncated: 387,354 more rows]
