# Supplementary material for: A statistical approach to identify, monitor, and manage incomplete curated data sets
Source: BMC Bioinformatics. 2018 Apr 2;19:110. doi: 10.1186/s12859-018-2121-6 (PMC5879614; doi:10.1186/s12859-018-2121-6)
Supplement: Supplementary file 4 — The ConstructComponents.txt file. (TXT 1807 kb) [file 12859_2018_2121_MOESM4_ESM.txt]

const_constID	const_constName	const_ConstType	const_CompID	const_CompName	const_CompType	const_Relationship	const_ConstSOID	const_CompSOID
ZDB-ETCONSTRCT-070409-1	Et(gata2a:YFP)	ETCONSTRCT	ZDB-EFG-070409-1	YFP	EFG	coding sequence of	SO:0000637	SO:0000281
ZDB-ETCONSTRCT-070409-1	Et(gata2a:YFP)	ETCONSTRCT	ZDB-GENE-980526-260	GATA binding protein 2a	GENE	coding sequence of	SO:0000637	SO:0000704
ZDB-ETCONSTRCT-070420-1	Et(-0.6hsp70l:GAL4-VP16)	ETCONSTRCT	ZDB-EFG-080319-1	GAL4	EFG	coding sequence of	SO:0000637	SO:0000281
ZDB-ETCONSTRCT-070420-1	Et(-0.6hsp70l:GAL4-VP16)	ETCONSTRCT	ZDB-GENE-050321-1	heat shock cognate 70-kd protein, like	GENE	promoter of	SO:0000637	SO:0000704
ZDB-ETCONSTRCT-070420-1	Et(-0.6hsp70l:GAL4-VP16)	ETCONSTRCT	ZDB-REGION-130306-1	VP16	REGION	coding sequence of	SO:0000637	SO:0000001
ZDB-ETCONSTRCT-070628-1	Et(krt4:EGFP)	ETCONSTRCT	ZDB-EFG-070117-1	EGFP	EFG	coding sequence of	SO:0000637	SO:0000281
ZDB-ETCONSTRCT-070628-1	Et(krt4:EGFP)	ETCONSTRCT	ZDB-GENE-000607-83	keratin 4	GENE	promoter of	SO:0000637	SO:0000704
ZDB-ETCONSTRCT-070712-1	Et(krt4:ZmDissociation-EGFP)	ETCONSTRCT	ZDB-EFG-070117-1	EGFP	EFG	coding sequence of	SO:0000637	SO:0000281
ZDB-ETCONSTRCT-070712-1	Et(krt4:ZmDissociation-EGFP)	ETCONSTRCT	ZDB-GENE-000607-83	keratin 4	GENE	promoter of	SO:0000637	SO:0000704
ZDB-ETCONSTRCT-070716-1	Et(E1b:GAL4-VP16)	ETCONSTRCT	ZDB-EFG-080319-1	GAL4	EFG	coding sequence of	SO:0000637	SO:0000281
ZDB-ETCONSTRCT-070716-1	Et(E1b:GAL4-VP16)	ETCONSTRCT	ZDB-REGION-130306-1	VP16	REGION	coding sequence of	SO:0000637	SO:0000001
ZDB-ETCONSTRCT-080212-1	Et(fos:GAL4-VP16)	ETCONSTRCT	ZDB-EFG-080319-1	GAL4	EFG	coding sequence of	SO:0000637	SO:0000281
ZDB-ETCONSTRCT-080212-1	Et(fos:GAL4-VP16)	ETCONSTRCT	ZDB-GENE-031222-4	v-fos FBJ murine osteosarcoma viral oncogene homolog Ab	GENE	promoter of	SO:0000637	SO:0000704
ZDB-ETCONSTRCT-080212-1	Et(fos:GAL4-VP16)	ETCONSTRCT	ZDB-REGION-130306-1	VP16	REGION	coding sequence of	SO:0000637	SO:0000001
ZDB-ETCONSTRCT-080514-1	Et(gata2a:EGFP)	ETCONSTRCT	ZDB-EFG-070117-1	EGFP	EFG	coding sequence of	SO:0000637	SO:0000281
ZDB-ETCONSTRCT-080514-1	Et(gata2a:EGFP)	ETCONSTRCT	ZDB-EFG-070117-2	GFP	EFG	coding sequence of	SO:0000637	SO:0000281
ZDB-ETCONSTRCT-080514-1	Et(gata2a:EGFP)	ETCONSTRCT	ZDB-GENE-980526-260	GATA binding protein 2a	GENE	promoter of	SO:0000637	SO:0000704
ZDB-ETCONSTRCT-080520-2	Et(hsp70l:GFP-GAL4FF)	ETCONSTRCT	ZDB-EFG-070117-2	GFP	EFG	coding sequence of	SO:0000637	SO:0000281
ZDB-ETCONSTRCT-080520-2	Et(hsp70l:GFP-GAL4FF)	ETCONSTRCT	ZDB-EFG-080516-1	GAL4FF	EFG	coding sequence of	SO:0000637	SO:0000281
ZDB-ETCONSTRCT-080520-2	Et(hsp70l:GFP-GAL4FF)	ETCONSTRCT	ZDB-GENE-050321-1	heat shock cognate 70-kd protein, like	GENE	promoter of	SO:0000637	SO:0000704
ZDB-ETCONSTRCT-080520-2	Et(hsp70l:GFP-GAL4FF)	ETCONSTRCT	ZDB-REGION-110223-1	TOL2	REGION	contains engineered region	SO:0000637	SO:0000001
ZDB-ETCONSTRCT-080529-1	Et(hsp70l:GAL4FF)	ETCONSTRCT	ZDB-EFG-080516-1	GAL4FF	EFG	coding sequence of	SO:0000637	SO:0000281
ZDB-ETCONSTRCT-080529-1	Et(hsp70l:GAL4FF)	ETCONSTRCT	ZDB-GENE-050321-1	heat shock cognate 70-kd protein, like	GENE	promoter of	SO:0000637	SO:0000704
ZDB-ETCONSTRCT-080529-1	Et(hsp70l:GAL4FF)	ETCONSTRCT	ZDB-REGION-070122-1	UAS	REGION	contains engineered region	SO:0000637	SO:0000001
ZDB-ETCONSTRCT-080529-1	Et(hsp70l:GAL4FF)	ETCONSTRCT	ZDB-REGION-100917-2	T2K	REGION	contains engineered region	SO:0000637	SO:0000001
ZDB-ETCONSTRCT-080625-1	Et(-109Xla.Eef1a1:GFP)	ETCONSTRCT	ZDB-EFG-070117-2	GFP	EFG	coding sequence of	SO:0000637	SO:0000281
ZDB-ETCONSTRCT-080904-1	Et(-1.5hsp70l:GAL4-VP16)	ETCONSTRCT	ZDB-EFG-080319-1	GAL4	EFG	coding sequence of	SO:0000637	SO:0000281
ZDB-ETCONSTRCT-080904-1	Et(-1.5hsp70l:GAL4-VP16)	ETCONSTRCT	ZDB-GENE-050321-1	heat shock cognate 70-kd protein, like	GENE	promoter of	SO:0000637	SO:0000704
ZDB-ETCONSTRCT-080904-1	Et(-1.5hsp70l:GAL4-VP16)	ETCONSTRCT	ZDB-REGION-130306-1	VP16	REGION	coding sequence of	SO:0000637	SO:0000001
ZDB-ETCONSTRCT-081027-1	Et(e1b:GAL4)	ETCONSTRCT	ZDB-EFG-080319-1	GAL4	EFG	coding sequence of	SO:0000637	SO:0000281
ZDB-ETCONSTRCT-090611-1	Et(T2KHG)	ETCONSTRCT	ZDB-EFG-070117-1	EGFP	EFG	coding sequence of	SO:0000637	SO:0000281
ZDB-ETCONSTRCT-090611-1	Et(T2KHG)	ETCONSTRCT	ZDB-GENE-050321-1	heat shock cognate 70-kd protein, like	GENE	promoter of	SO:0000637	SO:0000704
ZDB-ETCONSTRCT-090611-1	Et(T2KHG)	ETCONSTRCT	ZDB-REGION-110223-1	TOL2	REGION	contains engineered region	SO:0000637	SO:0000001
ZDB-ETCONSTRCT-110210-2	Et(krt4:GAP-KillerRed)	ETCONSTRCT	ZDB-EFG-110210-1	KillerRed	EFG	coding sequence of	SO:0000637	SO:0000281
ZDB-ETCONSTRCT-110210-2	Et(krt4:GAP-KillerRed)	ETCONSTRCT	ZDB-GENE-000607-83	keratin 4	GENE	promoter of	SO:0000637	SO:0000704
ZDB-ETCONSTRCT-110210-2	Et(krt4:GAP-KillerRed)	ETCONSTRCT	ZDB-REGION-100917-2	T2K	REGION	contains engineered region	SO:0000637	SO:0000001
ZDB-ETCONSTRCT-110210-2	Et(krt4:GAP-KillerRed)	ETCONSTRCT	ZDB-REGION-121024-1	GAP	REGION	contains engineered region	SO:0000637	SO:0000001
ZDB-ETCONSTRCT-110214-1	Et(zic4:GAL4TA4,UAS:mCherry)	ETCONSTRCT	ZDB-EFG-080214-1	mCherry	EFG	coding sequence of	SO:0000637	SO:0000281
ZDB-ETCONSTRCT-110214-1	Et(zic4:GAL4TA4,UAS:mCherry)	ETCONSTRCT	ZDB-EFG-100624-1	GAL4TA4	EFG	coding sequence of	SO:0000637	SO:0000281
ZDB-ETCONSTRCT-110214-1	Et(zic4:GAL4TA4,UAS:mCherry)	ETCONSTRCT	ZDB-GENE-000208-4	zic family member 1 (odd-paired homolog, Drosophila)	GENE	promoter of	SO:0000637	SO:0000704
ZDB-ETCONSTRCT-110214-1	Et(zic4:GAL4TA4,UAS:mCherry)	ETCONSTRCT	ZDB-GENE-040622-4	zic family member 4	GENE	promoter of	SO:0000637	SO:0000704
ZDB-ETCONSTRCT-110214-1	Et(zic4:GAL4TA4,UAS:mCherry)	ETCONSTRCT	ZDB-REGION-070122-1	UAS	REGION	contains engineered region	SO:0000637	SO:0000001
ZDB-ETCONSTRCT-110413-2	Et(shhb:GAL4TA4,UAS:mCherry)	ETCONSTRCT	ZDB-EFG-080214-1	mCherry	EFG	coding sequence of	SO:0000637	SO:0000281
ZDB-ETCONSTRCT-110413-2	Et(shhb:GAL4TA4,UAS:mCherry)	ETCONSTRCT	ZDB-EFG-100624-1	GAL4TA4	EFG	coding sequence of	SO:0000637	SO:0000281
ZDB-ETCONSTRCT-110413-2	Et(shhb:GAL4TA4,UAS:mCherry)	ETCONSTRCT	ZDB-GENE-980526-41	sonic hedgehog b	GENE	promoter of	SO:0000637	SO:0000704
ZDB-ETCONSTRCT-110413-2	Et(shhb:GAL4TA4,UAS:mCherry)	ETCONSTRCT	ZDB-REGION-070122-1	UAS	REGION	contains engineered region	SO:0000637	SO:0000001
ZDB-ETCONSTRCT-111010-1	Et(UTR-Hsa.SKTV2L2:EGFP)	ETCONSTRCT	ZDB-EFG-070117-1	EGFP	EFG	coding sequence of	SO:0000637	SO:0000281
ZDB-ETCONSTRCT-111010-1	Et(UTR-Hsa.SKTV2L2:EGFP)	ETCONSTRCT	ZDB-REGION-110223-1	TOL2	REGION	contains engineered region	SO:0000637	SO:0000001
ZDB-ETCONSTRCT-111010-1	Et(UTR-Hsa.SKTV2L2:EGFP)	ETCONSTRCT	ZDB-REGION-110816-13	UTR	REGION	contains engineered region	SO:0000637	SO:0000001
ZDB-ETCONSTRCT-120217-2	Et(fos:KALTA4,5xUAS:NTR,14xUAS:GAP-YFP)	ETCONSTRCT	ZDB-EFG-070409-1	YFP	EFG	coding sequence of	SO:0000637	SO:0000281
ZDB-ETCONSTRCT-120217-2	Et(fos:KALTA4,5xUAS:NTR,14xUAS:GAP-YFP)	ETCONSTRCT	ZDB-EFG-120217-2	KALTA4	EFG	coding sequence of	SO:0000637	SO:0000281
ZDB-ETCONSTRCT-120217-2	Et(fos:KALTA4,5xUAS:NTR,14xUAS:GAP-YFP)	ETCONSTRCT	ZDB-EFG-140307-1	NTR	EFG	coding sequence of	SO:0000637	SO:0000281
ZDB-ETCONSTRCT-120217-2	Et(fos:KALTA4,5xUAS:NTR,14xUAS:GAP-YFP)	ETCONSTRCT	ZDB-GENE-031222-4	v-fos FBJ murine osteosarcoma viral oncogene homolog Ab	GENE	promoter of	SO:0000637	SO:0000704
ZDB-ETCONSTRCT-120217-2	Et(fos:KALTA4,5xUAS:NTR,14xUAS:GAP-YFP)	ETCONSTRCT	ZDB-REGION-070122-1	UAS	REGION	contains engineered region	SO:0000637	SO:0000001
ZDB-ETCONSTRCT-120217-2	Et(fos:KALTA4,5xUAS:NTR,14xUAS:GAP-YFP)	ETCONSTRCT	ZDB-REGION-121024-1	GAP	REGION	contains engineered region	SO:0000637	SO:0000001
ZDB-ETCONSTRCT-120217-3	Et(shhb:KALTA4,UAS-E1b:mCherry)	ETCONSTRCT	ZDB-EFG-080214-1	mCherry	EFG	coding sequence of	SO:0000637	SO:0000281
ZDB-ETCONSTRCT-120217-3	Et(shhb:KALTA4,UAS-E1b:mCherry)	ETCONSTRCT	ZDB-EFG-120217-2	KALTA4	EFG	coding sequence of	SO:0000637	SO:0000281
ZDB-ETCONSTRCT-120217-3	Et(shhb:KALTA4,UAS-E1b:mCherry)	ETCONSTRCT	ZDB-GENE-980526-41	sonic hedgehog b	GENE	promoter of	SO:0000637	SO:0000704
ZDB-ETCONSTRCT-120217-3	Et(shhb:KALTA4,UAS-E1b:mCherry)	ETCONSTRCT	ZDB-REGION-070122-1	UAS	REGION	contains engineered region	SO:0000637	SO:0000001
ZDB-ETCONSTRCT-120217-3	Et(shhb:KALTA4,UAS-E1b:mCherry)	ETCONSTRCT	ZDB-REGION-070122-1	UAS	REGION	promoter of	SO:0000637	SO:0000001
ZDB-ETCONSTRCT-120217-3	Et(shhb:KALTA4,UAS-E1b:mCherry)	ETCONSTRCT	ZDB-REGION-110223-1	TOL2	REGION	contains engineered region	SO:0000637	SO:0000001
ZDB-ETCONSTRCT-120222-1	Et(14xUAS:mCherry-STOP-Citrine,ATTP-hsp70l:GAL4-VP16-ATTB)	ETCONSTRCT	ZDB-EFG-080214-1	mCherry	EFG	coding sequence of	SO:0000637	SO:0000281
ZDB-ETCONSTRCT-120222-1	Et(14xUAS:mCherry-STOP-Citrine,ATTP-hsp70l:GAL4-VP16-ATTB)	ETCONSTRCT	ZDB-EFG-080319-1	GAL4	EFG	coding sequence of	SO:0000637	SO:0000281
ZDB-ETCONSTRCT-120222-1	Et(14xUAS:mCherry-STOP-Citrine,ATTP-hsp70l:GAL4-VP16-ATTB)	ETCONSTRCT	ZDB-EFG-110824-4	Citrine	EFG	coding sequence of	SO:0000637	SO:0000281
ZDB-ETCONSTRCT-120222-1	Et(14xUAS:mCherry-STOP-Citrine,ATTP-hsp70l:GAL4-VP16-ATTB)	ETCONSTRCT	ZDB-GENE-050321-1	heat shock cognate 70-kd protein, like	GENE	promoter of	SO:0000637	SO:0000704
ZDB-ETCONSTRCT-120222-1	Et(14xUAS:mCherry-STOP-Citrine,ATTP-hsp70l:GAL4-VP16-ATTB)	ETCONSTRCT	ZDB-REGION-070122-1	UAS	REGION	contains engineered region	SO:0000637	SO:0000001
ZDB-ETCONSTRCT-120222-1	Et(14xUAS:mCherry-STOP-Citrine,ATTP-hsp70l:GAL4-VP16-ATTB)	ETCONSTRCT	ZDB-REGION-111230-2	ATTB	REGION	contains engineered region	SO:0000637	SO:0000001
ZDB-ETCONSTRCT-120222-1	Et(14xUAS:mCherry-STOP-Citrine,ATTP-hsp70l:GAL4-VP16-ATTB)	ETCONSTRCT	ZDB-REGION-111230-3	ATTP	REGION	contains engineered region	SO:0000637	SO:0000001
ZDB-ETCONSTRCT-120222-1	Et(14xUAS:mCherry-STOP-Citrine,ATTP-hsp70l:GAL4-VP16-ATTB)	ETCONSTRCT	ZDB-REGION-130306-1	VP16	REGION	coding sequence of	SO:0000637	SO:0000001
ZDB-ETCONSTRCT-120305-1	Et(hsp70l:GAL4FFDMC)	ETCONSTRCT	ZDB-EFG-080516-1	GAL4FF	EFG	coding sequence of	SO:0000637	SO:0000281
ZDB-ETCONSTRCT-120305-1	Et(hsp70l:GAL4FFDMC)	ETCONSTRCT	ZDB-GENE-050321-1	heat shock cognate 70-kd protein, like	GENE	promoter of	SO:0000637	SO:0000704
ZDB-ETCONSTRCT-120305-1	Et(hsp70l:GAL4FFDMC)	ETCONSTRCT	ZDB-REGION-100917-1	T2M	REGION	contains engineered region	SO:0000637	SO:0000001
ZDB-ETCONSTRCT-120604-1	Et(GAL4-VP16,myl7:GFP)	ETCONSTRCT	ZDB-EFG-070117-2	GFP	EFG	coding sequence of	SO:0000637	SO:0000281
ZDB-ETCONSTRCT-120604-1	Et(GAL4-VP16,myl7:GFP)	ETCONSTRCT	ZDB-EFG-080319-1	GAL4	EFG	coding sequence of	SO:0000637	SO:0000281
ZDB-ETCONSTRCT-120604-1	Et(GAL4-VP16,myl7:GFP)	ETCONSTRCT	ZDB-GENE-991019-3	myosin, light chain 7, regulatory	GENE	promoter of	SO:0000637	SO:0000704
ZDB-ETCONSTRCT-120604-1	Et(GAL4-VP16,myl7:GFP)	ETCONSTRCT	ZDB-REGION-130306-1	VP16	REGION	coding sequence of	SO:0000637	SO:0000001
ZDB-ETCONSTRCT-120730-1	Et(HSV.TK:GAL4-VP16)	ETCONSTRCT	ZDB-EFG-080319-1	GAL4	EFG	coding sequence of	SO:0000637	SO:0000281
ZDB-ETCONSTRCT-120730-1	Et(HSV.TK:GAL4-VP16)	ETCONSTRCT	ZDB-REGION-110816-17	SB	REGION	contains engineered region	SO:0000637	SO:0000001
ZDB-ETCONSTRCT-120730-1	Et(HSV.TK:GAL4-VP16)	ETCONSTRCT	ZDB-REGION-130306-1	VP16	REGION	coding sequence of	SO:0000637	SO:0000001
ZDB-ETCONSTRCT-120730-10	Et(HSV.TK:GAL4NFB)	ETCONSTRCT	ZDB-EFG-080319-1	GAL4	EFG	coding sequence of	SO:0000637	SO:0000281
ZDB-ETCONSTRCT-120730-10	Et(HSV.TK:GAL4NFB)	ETCONSTRCT	ZDB-REGION-110816-17	SB	REGION	contains engineered region	SO:0000637	SO:0000001
ZDB-ETCONSTRCT-120730-11	Et(HSV.TK-Cca.Actb:GAL4NFB)	ETCONSTRCT	ZDB-EFG-080319-1	GAL4	EFG	coding sequence of	SO:0000637	SO:0000281
ZDB-ETCONSTRCT-120730-11	Et(HSV.TK-Cca.Actb:GAL4NFB)	ETCONSTRCT	ZDB-REGION-110816-17	SB	REGION	contains engineered region	SO:0000637	SO:0000001
ZDB-ETCONSTRCT-120730-2	Et(HSV.TK-Cca.Actb:GAL4-VP16)	ETCONSTRCT	ZDB-EFG-080319-1	GAL4	EFG	coding sequence of	SO:0000637	SO:0000281
ZDB-ETCONSTRCT-120730-2	Et(HSV.TK-Cca.Actb:GAL4-VP16)	ETCONSTRCT	ZDB-REGION-110816-17	SB	REGION	contains engineered region	SO:0000637	SO:0000001
ZDB-ETCONSTRCT-120730-2	Et(HSV.TK-Cca.Actb:GAL4-VP16)	ETCONSTRCT	ZDB-REGION-130306-1	VP16	REGION	coding sequence of	SO:0000637	SO:0000001
ZDB-ETCONSTRCT-120730-3	Et(gata2a:GAL4-VP16)	ETCONSTRCT	ZDB-EFG-080319-1	GAL4	EFG	coding sequence of	SO:0000637	SO:0000281
ZDB-ETCONSTRCT-120730-3	Et(gata2a:GAL4-VP16)	ETCONSTRCT	ZDB-GENE-980526-260	GATA binding protein 2a	GENE	promoter of	SO:0000637	SO:0000704
ZDB-ETCONSTRCT-120730-3	Et(gata2a:GAL4-VP16)	ETCONSTRCT	ZDB-REGION-110816-17	SB	REGION	contains engineered region	SO:0000637	SO:0000001
ZDB-ETCONSTRCT-120730-3	Et(gata2a:GAL4-VP16)	ETCONSTRCT	ZDB-REGION-130306-1	VP16	REGION	coding sequence of	SO:0000637	SO:0000001
ZDB-ETCONSTRCT-120730-4	Et1(HSV.TK:GAL4-VP16)	ETCONSTRCT	ZDB-EFG-080319-1	GAL4	EFG	coding sequence of	SO:0000637	SO:0000281
ZDB-ETCONSTRCT-120730-4	Et1(HSV.TK:GAL4-VP16)	ETCONSTRCT	ZDB-REGION-110816-17	SB	REGION	contains engineered region	SO:0000637	SO:0000001
ZDB-ETCONSTRCT-120730-4	Et1(HSV.TK:GAL4-VP16)	ETCONSTRCT	ZDB-REGION-130306-1	VP16	REGION	coding sequence of	SO:0000637	SO:0000001
ZDB-ETCONSTRCT-120730-5	Et1(HSV.TK-Cca.Actb:GAL4-VP16)	ETCONSTRCT	ZDB-EFG-080319-1	GAL4	EFG	coding sequence of	SO:0000637	SO:0000281
ZDB-ETCONSTRCT-120730-5	Et1(HSV.TK-Cca.Actb:GAL4-VP16)	ETCONSTRCT	ZDB-REGION-110816-17	SB	REGION	contains engineered region	SO:0000637	SO:0000001
ZDB-ETCONSTRCT-120730-5	Et1(HSV.TK-Cca.Actb:GAL4-VP16)	ETCONSTRCT	ZDB-REGION-130306-1	VP16	REGION	coding sequence of	SO:0000637	SO:0000001
ZDB-ETCONSTRCT-120730-6	Et1(gata2a:GAL4-VP16)	ETCONSTRCT	ZDB-EFG-080319-1	GAL4	EFG	coding sequence of	SO:0000637	SO:0000281
ZDB-ETCONSTRCT-120730-6	Et1(gata2a:GAL4-VP16)	ETCONSTRCT	ZDB-GENE-980526-260	GATA binding protein 2a	GENE	promoter of	SO:0000637	SO:0000704
ZDB-ETCONSTRCT-120730-6	Et1(gata2a:GAL4-VP16)	ETCONSTRCT	ZDB-REGION-110816-17	SB	REGION	contains engineered region	SO:0000637	SO:0000001
ZDB-ETCONSTRCT-120730-6	Et1(gata2a:GAL4-VP16)	ETCONSTRCT	ZDB-REGION-130306-1	VP16	REGION	coding sequence of	SO:0000637	SO:0000001
ZDB-ETCONSTRCT-120730-7	Et2(HSV.TK:GAL4-VP16)	ETCONSTRCT	ZDB-EFG-080319-1	GAL4	EFG	coding sequence of	SO:0000637	SO:0000281
ZDB-ETCONSTRCT-120730-7	Et2(HSV.TK:GAL4-VP16)	ETCONSTRCT	ZDB-REGION-110816-17	SB	REGION	contains engineered region	SO:0000637	SO:0000001
ZDB-ETCONSTRCT-120730-7	Et2(HSV.TK:GAL4-VP16)	ETCONSTRCT	ZDB-REGION-130306-1	VP16	REGION	coding sequence of	SO:0000637	SO:0000001
ZDB-ETCONSTRCT-120730-8	Et2(HSV.TK-Cca.Actb:GAL4-VP16)	ETCONSTRCT	ZDB-EFG-080319-1	GAL4	EFG	coding sequence of	SO:0000637	SO:0000281
ZDB-ETCONSTRCT-120730-8	Et2(HSV.TK-Cca.Actb:GAL4-VP16)	ETCONSTRCT	ZDB-REGION-110816-17	SB	REGION	contains engineered region	SO:0000637	SO:0000001
ZDB-ETCONSTRCT-120730-8	Et2(HSV.TK-Cca.Actb:GAL4-VP16)	ETCONSTRCT	ZDB-REGION-130306-1	VP16	REGION	coding sequence of	SO:0000637	SO:0000001
ZDB-ETCONSTRCT-120730-9	Et2(gata2a:GAL4-VP16)	ETCONSTRCT	ZDB-EFG-080319-1	GAL4	EFG	coding sequence of	SO:0000637	SO:0000281
ZDB-ETCONSTRCT-120730-9	Et2(gata2a:GAL4-VP16)	ETCONSTRCT	ZDB-GENE-980526-260	GATA binding protein 2a	GENE	promoter of	SO:0000637	SO:0000704
ZDB-ETCONSTRCT-120730-9	Et2(gata2a:GAL4-VP16)	ETCONSTRCT	ZDB-REGION-110816-17	SB	REGION	contains engineered region	SO:0000637	SO:0000001
ZDB-ETCONSTRCT-120730-9	Et2(gata2a:GAL4-VP16)	ETCONSTRCT	ZDB-REGION-130306-1	VP16	REGION	coding sequence of	SO:0000637	SO:0000001
ZDB-ETCONSTRCT-120829-1	Et(LOXP-GAL4-VP16-FRT,14xUAS:EGFP-FRT-LOXP)	ETCONSTRCT	ZDB-EFG-070117-1	EGFP	EFG	coding sequence of	SO:0000637	SO:0000281
ZDB-ETCONSTRCT-120829-1	Et(LOXP-GAL4-VP16-FRT,14xUAS:EGFP-FRT-LOXP)	ETCONSTRCT	ZDB-EFG-080319-1	GAL4	EFG	coding sequence of	SO:0000637	SO:0000281
ZDB-ETCONSTRCT-120829-1	Et(LOXP-GAL4-VP16-FRT,14xUAS:EGFP-FRT-LOXP)	ETCONSTRCT	ZDB-REGION-070122-1	UAS	REGION	contains engineered region	SO:0000637	SO:0000001
ZDB-ETCONSTRCT-120829-1	Et(LOXP-GAL4-VP16-FRT,14xUAS:EGFP-FRT-LOXP)	ETCONSTRCT	ZDB-REGION-100917-1	T2M	REGION	contains engineered region	SO:0000637	SO:0000001
ZDB-ETCONSTRCT-120829-1	Et(LOXP-GAL4-VP16-FRT,14xUAS:EGFP-FRT-LOXP)	ETCONSTRCT	ZDB-REGION-110816-5	LOXP	REGION	contains engineered region	SO:0000637	SO:0000001
ZDB-ETCONSTRCT-120829-1	Et(LOXP-GAL4-VP16-FRT,14xUAS:EGFP-FRT-LOXP)	ETCONSTRCT	ZDB-REGION-110816-9	FRT	REGION	contains engineered region	SO:0000637	SO:0000001
ZDB-ETCONSTRCT-120829-1	Et(LOXP-GAL4-VP16-FRT,14xUAS:EGFP-FRT-LOXP)	ETCONSTRCT	ZDB-REGION-130306-1	VP16	REGION	coding sequence of	SO:0000637	SO:0000001
ZDB-ETCONSTRCT-121107-1	Et(2xNRSE-Mmu.fos:KALTA4)	ETCONSTRCT	ZDB-EFG-120217-2	KALTA4	EFG	coding sequence of	SO:0000637	SO:0000281
ZDB-ETCONSTRCT-121107-1	Et(2xNRSE-Mmu.fos:KALTA4)	ETCONSTRCT	ZDB-REGION-100917-1	T2M	REGION	contains engineered region	SO:0000637	SO:0000001
ZDB-ETCONSTRCT-121107-1	Et(2xNRSE-Mmu.fos:KALTA4)	ETCONSTRCT	ZDB-REGION-121107-1	NRSE	REGION	contains engineered region	SO:0000637	SO:0000001
ZDB-ETCONSTRCT-121114-1	Et(SCP1:GAL4FF)	ETCONSTRCT	ZDB-EFG-080516-1	GAL4FF	EFG	coding sequence of	SO:0000637	SO:0000281
ZDB-ETCONSTRCT-121114-1	Et(SCP1:GAL4FF)	ETCONSTRCT	ZDB-REGION-100917-2	T2K	REGION	contains engineered region	SO:0000637	SO:0000001
ZDB-ETCONSTRCT-130122-1	Et(kita:GAL4TA4,UAS:mCherry)	ETCONSTRCT	ZDB-EFG-080214-1	mCherry	EFG	coding sequence of	SO:0000637	SO:0000281
ZDB-ETCONSTRCT-130122-1	Et(kita:GAL4TA4,UAS:mCherry)	ETCONSTRCT	ZDB-EFG-100624-1	GAL4TA4	EFG	coding sequence of	SO:0000637	SO:0000281
ZDB-ETCONSTRCT-130122-1	Et(kita:GAL4TA4,UAS:mCherry)	ETCONSTRCT	ZDB-GENE-980526-464	v-kit Hardy-Zuckerman 4 feline sarcoma viral oncogene homolog a	GENE	promoter of	SO:0000637	SO:0000704
ZDB-ETCONSTRCT-130122-1	Et(kita:GAL4TA4,UAS:mCherry)	ETCONSTRCT	ZDB-REGION-070122-1	UAS	REGION	contains engineered region	SO:0000637	SO:0000001
ZDB-ETCONSTRCT-130122-1	Et(kita:GAL4TA4,UAS:mCherry)	ETCONSTRCT	ZDB-REGION-070122-1	UAS	REGION	promoter of	SO:0000637	SO:0000001
ZDB-ETCONSTRCT-130214-1	Et(REx2-Mmu.Fos:GAL4FF)	ETCONSTRCT	ZDB-EFG-080516-1	GAL4FF	EFG	coding sequence of	SO:0000637	SO:0000281
ZDB-ETCONSTRCT-130214-1	Et(REx2-Mmu.Fos:GAL4FF)	ETCONSTRCT	ZDB-REGION-100917-2	T2K	REGION	contains engineered region	SO:0000637	SO:0000001
ZDB-ETCONSTRCT-130214-1	Et(REx2-Mmu.Fos:GAL4FF)	ETCONSTRCT	ZDB-REGION-121107-1	NRSE	REGION	contains engineered region	SO:0000637	SO:0000001
ZDB-ETCONSTRCT-130214-2	Et(REx2-SCP1:GAL4FF)	ETCONSTRCT	ZDB-EFG-080516-1	GAL4FF	EFG	coding sequence of	SO:0000637	SO:0000281
ZDB-ETCONSTRCT-130214-2	Et(REx2-SCP1:GAL4FF)	ETCONSTRCT	ZDB-REGION-100917-2	T2K	REGION	contains engineered region	SO:0000637	SO:0000001
ZDB-ETCONSTRCT-130214-2	Et(REx2-SCP1:GAL4FF)	ETCONSTRCT	ZDB-REGION-121107-1	NRSE	REGION	contains engineered region	SO:0000637	SO:0000001
ZDB-ETCONSTRCT-130214-2	Et(REx2-SCP1:GAL4FF)	ETCONSTRCT	ZDB-REGION-130214-2	SCP	REGION	contains engineered region	SO:0000637	SO:0000001
ZDB-ETCONSTRCT-130325-1	Et(T2KSAGFFLF)	ETCONSTRCT	ZDB-EFG-080516-1	GAL4FF	EFG	coding sequence of	SO:0000637	SO:0000281
ZDB-ETCONSTRCT-130325-1	Et(T2KSAGFFLF)	ETCONSTRCT	ZDB-REGION-100917-2	T2K	REGION	contains engineered region	SO:0000637	SO:0000001
ZDB-ETCONSTRCT-130611-1	Et(Mmu.Fos:KALTA4)	ETCONSTRCT	ZDB-EFG-120217-2	KALTA4	EFG	coding sequence of	SO:0000637	SO:0000281
ZDB-ETCONSTRCT-130611-1	Et(Mmu.Fos:KALTA4)	ETCONSTRCT	ZDB-REGION-100917-1	T2M	REGION	contains engineered region	SO:0000637	SO:0000001
ZDB-ETCONSTRCT-130611-3	Et(2xNRSE-Mmu.Fos:KALTA4,LOXP-5xUAS-E1b:GAP-YFP-LOXP)	ETCONSTRCT	ZDB-EFG-070409-1	YFP	EFG	coding sequence of	SO:0000637	SO:0000281
ZDB-ETCONSTRCT-130611-3	Et(2xNRSE-Mmu.Fos:KALTA4,LOXP-5xUAS-E1b:GAP-YFP-LOXP)	ETCONSTRCT	ZDB-EFG-120217-2	KALTA4	EFG	coding sequence of	SO:0000637	SO:0000281
ZDB-ETCONSTRCT-130611-3	Et(2xNRSE-Mmu.Fos:KALTA4,LOXP-5xUAS-E1b:GAP-YFP-LOXP)	ETCONSTRCT	ZDB-REGION-070122-1	UAS	REGION	contains engineered region	SO:0000637	SO:0000001
ZDB-ETCONSTRCT-130611-3	Et(2xNRSE-Mmu.Fos:KALTA4,LOXP-5xUAS-E1b:GAP-YFP-LOXP)	ETCONSTRCT	ZDB-REGION-070122-1	UAS	REGION	promoter of	SO:0000637	SO:0000001
ZDB-ETCONSTRCT-130611-3	Et(2xNRSE-Mmu.Fos:KALTA4,LOXP-5xUAS-E1b:GAP-YFP-LOXP)	ETCONSTRCT	ZDB-REGION-100917-1	T2M	REGION	contains engineered region	SO:0000637	SO:0000001
ZDB-ETCONSTRCT-130611-3	Et(2xNRSE-Mmu.Fos:KALTA4,LOXP-5xUAS-E1b:GAP-YFP-LOXP)	ETCONSTRCT	ZDB-REGION-110816-5	LOXP	REGION	contains engineered region	SO:0000637	SO:0000001
ZDB-ETCONSTRCT-130611-3	Et(2xNRSE-Mmu.Fos:KALTA4,LOXP-5xUAS-E1b:GAP-YFP-LOXP)	ETCONSTRCT	ZDB-REGION-121024-1	GAP	REGION	contains engineered region	SO:0000637	SO:0000001
ZDB-ETCONSTRCT-130611-3	Et(2xNRSE-Mmu.Fos:KALTA4,LOXP-5xUAS-E1b:GAP-YFP-LOXP)	ETCONSTRCT	ZDB-REGION-121107-1	NRSE	REGION	contains engineered region	SO:0000637	SO:0000001
ZDB-ETCONSTRCT-130715-1	Et(UAS:mCherry,hsp70l:GAL4-VP16)	ETCONSTRCT	ZDB-EFG-080214-1	mCherry	EFG	coding sequence of	SO:0000637	SO:0000281
ZDB-ETCONSTRCT-130715-1	Et(UAS:mCherry,hsp70l:GAL4-VP16)	ETCONSTRCT	ZDB-EFG-080319-1	GAL4	EFG	coding sequence of	SO:0000637	SO:0000281
ZDB-ETCONSTRCT-130715-1	Et(UAS:mCherry,hsp70l:GAL4-VP16)	ETCONSTRCT	ZDB-GENE-050321-1	heat shock cognate 70-kd protein, like	GENE	promoter of	SO:0000637	SO:0000704
ZDB-ETCONSTRCT-130715-1	Et(UAS:mCherry,hsp70l:GAL4-VP16)	ETCONSTRCT	ZDB-REGION-070122-1	UAS	REGION	promoter of	SO:0000637	SO:0000001
ZDB-ETCONSTRCT-130715-1	Et(UAS:mCherry,hsp70l:GAL4-VP16)	ETCONSTRCT	ZDB-REGION-130306-1	VP16	REGION	coding sequence of	SO:0000637	SO:0000001
ZDB-ETCONSTRCT-130724-1	Et(E1b:FRT-GAL4-VP16-FRT-Cre,myl7:GFP)	ETCONSTRCT	ZDB-EFG-070117-2	GFP	EFG	coding sequence of	SO:0000637	SO:0000281
ZDB-ETCONSTRCT-130724-1	Et(E1b:FRT-GAL4-VP16-FRT-Cre,myl7:GFP)	ETCONSTRCT	ZDB-EFG-080319-1	GAL4	EFG	coding sequence of	SO:0000637	SO:0000281
ZDB-ETCONSTRCT-130724-1	Et(E1b:FRT-GAL4-VP16-FRT-Cre,myl7:GFP)	ETCONSTRCT	ZDB-EFG-090219-1	Cre	EFG	coding sequence of	SO:0000637	SO:0000281
ZDB-ETCONSTRCT-130724-1	Et(E1b:FRT-GAL4-VP16-FRT-Cre,myl7:GFP)	ETCONSTRCT	ZDB-GENE-991019-3	myosin, light chain 7, regulatory	GENE	promoter of	SO:0000637	SO:0000704
ZDB-ETCONSTRCT-130724-1	Et(E1b:FRT-GAL4-VP16-FRT-Cre,myl7:GFP)	ETCONSTRCT	ZDB-REGION-110816-9	FRT	REGION	contains engineered region	SO:0000637	SO:0000001
ZDB-ETCONSTRCT-130724-1	Et(E1b:FRT-GAL4-VP16-FRT-Cre,myl7:GFP)	ETCONSTRCT	ZDB-REGION-130306-1	VP16	REGION	coding sequence of	SO:0000637	SO:0000001
ZDB-ETCONSTRCT-130724-2	Et1(E1b:GAL4FF,myl7:GFP)	ETCONSTRCT	ZDB-EFG-070117-2	GFP	EFG	coding sequence of	SO:0000637	SO:0000281
ZDB-ETCONSTRCT-130724-2	Et1(E1b:GAL4FF,myl7:GFP)	ETCONSTRCT	ZDB-EFG-080516-1	GAL4FF	EFG	coding sequence of	SO:0000637	SO:0000281
ZDB-ETCONSTRCT-130724-2	Et1(E1b:GAL4FF,myl7:GFP)	ETCONSTRCT	ZDB-GENE-991019-3	myosin, light chain 7, regulatory	GENE	promoter of	SO:0000637	SO:0000704
ZDB-ETCONSTRCT-130724-3	Et2(E1b:GAL4FF,myl7:GFP)	ETCONSTRCT	ZDB-EFG-070117-2	GFP	EFG	coding sequence of	SO:0000637	SO:0000281
ZDB-ETCONSTRCT-130724-3	Et2(E1b:GAL4FF,myl7:GFP)	ETCONSTRCT	ZDB-EFG-080516-1	GAL4FF	EFG	coding sequence of	SO:0000637	SO:0000281
ZDB-ETCONSTRCT-130724-3	Et2(E1b:GAL4FF,myl7:GFP)	ETCONSTRCT	ZDB-GENE-991019-3	myosin, light chain 7, regulatory	GENE	promoter of	SO:0000637	SO:0000704
ZDB-ETCONSTRCT-131231-1	Et(FRT-Xla.Actc1:DsRed-GAB-FRT,LOXP-Hsa.WT1-LOXP-gata2a:EGFP-5HS4)	ETCONSTRCT	ZDB-EFG-070117-1	EGFP	EFG	coding sequence of	SO:0000637	SO:0000281
ZDB-ETCONSTRCT-131231-1	Et(FRT-Xla.Actc1:DsRed-GAB-FRT,LOXP-Hsa.WT1-LOXP-gata2a:EGFP-5HS4)	ETCONSTRCT	ZDB-EFG-070925-1	DsRed	EFG	coding sequence of	SO:0000637	SO:0000281
ZDB-ETCONSTRCT-131231-1	Et(FRT-Xla.Actc1:DsRed-GAB-FRT,LOXP-Hsa.WT1-LOXP-gata2a:EGFP-5HS4)	ETCONSTRCT	ZDB-GENE-980526-260	GATA binding protein 2a	GENE	promoter of	SO:0000637	SO:0000704
ZDB-ETCONSTRCT-131231-1	Et(FRT-Xla.Actc1:DsRed-GAB-FRT,LOXP-Hsa.WT1-LOXP-gata2a:EGFP-5HS4)	ETCONSTRCT	ZDB-REGION-110223-1	TOL2	REGION	contains engineered region	SO:0000637	SO:0000001
ZDB-ETCONSTRCT-131231-1	Et(FRT-Xla.Actc1:DsRed-GAB-FRT,LOXP-Hsa.WT1-LOXP-gata2a:EGFP-5HS4)	ETCONSTRCT	ZDB-REGION-110816-5	LOXP	REGION	contains engineered region	SO:0000637	SO:0000001
ZDB-ETCONSTRCT-131231-1	Et(FRT-Xla.Actc1:DsRed-GAB-FRT,LOXP-Hsa.WT1-LOXP-gata2a:EGFP-5HS4)	ETCONSTRCT	ZDB-REGION-110816-9	FRT	REGION	contains engineered region	SO:0000637	SO:0000001
ZDB-ETCONSTRCT-131231-1	Et(FRT-Xla.Actc1:DsRed-GAB-FRT,LOXP-Hsa.WT1-LOXP-gata2a:EGFP-5HS4)	ETCONSTRCT	ZDB-REGION-130917-1	GAB	REGION	coding sequence of	SO:0000637	SO:0000001
ZDB-ETCONSTRCT-131231-1	Et(FRT-Xla.Actc1:DsRed-GAB-FRT,LOXP-Hsa.WT1-LOXP-gata2a:EGFP-5HS4)	ETCONSTRCT	ZDB-REGION-130917-2	5HS4	REGION	coding sequence of	SO:0000637	SO:0000001
ZDB-ETCONSTRCT-140109-1	Et(Ola.Edar:GAL4,14xUAS:GFP)	ETCONSTRCT	ZDB-EFG-070117-2	GFP	EFG	coding sequence of	SO:0000637	SO:0000281
ZDB-ETCONSTRCT-140109-1	Et(Ola.Edar:GAL4,14xUAS:GFP)	ETCONSTRCT	ZDB-EFG-080319-1	GAL4	EFG	coding sequence of	SO:0000637	SO:0000281
ZDB-ETCONSTRCT-140109-1	Et(Ola.Edar:GAL4,14xUAS:GFP)	ETCONSTRCT	ZDB-REGION-070122-1	UAS	REGION	contains engineered region	SO:0000637	SO:0000001
ZDB-ETCONSTRCT-140109-1	Et(Ola.Edar:GAL4,14xUAS:GFP)	ETCONSTRCT	ZDB-REGION-070122-1	UAS	REGION	promoter of	SO:0000637	SO:0000001
ZDB-ETCONSTRCT-140109-1	Et(Ola.Edar:GAL4,14xUAS:GFP)	ETCONSTRCT	ZDB-REGION-100917-2	T2K	REGION	contains engineered region	SO:0000637	SO:0000001
ZDB-ETCONSTRCT-140730-1	Et(gfap:EGFP)	ETCONSTRCT	ZDB-EFG-070117-1	EGFP	EFG	coding sequence of	SO:0000637	SO:0000281
ZDB-ETCONSTRCT-140730-1	Et(gfap:EGFP)	ETCONSTRCT	ZDB-GENE-990914-3	glial fibrillary acidic protein	GENE	promoter of	SO:0000637	SO:0000704
ZDB-ETCONSTRCT-140908-1	Et(otpa:GFP)	ETCONSTRCT	ZDB-EFG-070117-2	GFP	EFG	coding sequence of	SO:0000637	SO:0000281
ZDB-ETCONSTRCT-140908-1	Et(otpa:GFP)	ETCONSTRCT	ZDB-GENE-070216-1	orthopedia homeobox a	GENE	promoter of	SO:0000637	SO:0000704
ZDB-ETCONSTRCT-150213-1	Et(TETRE:EGFP)	ETCONSTRCT	ZDB-EFG-070117-1	EGFP	EFG	coding sequence of	SO:0000637	SO:0000281
ZDB-ETCONSTRCT-150213-1	Et(TETRE:EGFP)	ETCONSTRCT	ZDB-REGION-100917-1	T2M	REGION	contains engineered region	SO:0000637	SO:0000001
ZDB-ETCONSTRCT-150213-1	Et(TETRE:EGFP)	ETCONSTRCT	ZDB-REGION-120127-3	TETRE	REGION	contains engineered region	SO:0000637	SO:0000001
ZDB-ETCONSTRCT-150421-1	Et(hsp70l:LOXP-RFP-LOXP-GFP-tetxlc)	ETCONSTRCT	ZDB-EFG-070117-2	GFP	EFG	coding sequence of	SO:0000637	SO:0000281
ZDB-ETCONSTRCT-150421-1	Et(hsp70l:LOXP-RFP-LOXP-GFP-tetxlc)	ETCONSTRCT	ZDB-EFG-070117-3	RFP	EFG	coding sequence of	SO:0000637	SO:0000281
ZDB-ETCONSTRCT-150421-1	Et(hsp70l:LOXP-RFP-LOXP-GFP-tetxlc)	ETCONSTRCT	ZDB-EFG-080528-1	tetxlc	EFG	coding sequence of	SO:0000637	SO:0000281
ZDB-ETCONSTRCT-150421-1	Et(hsp70l:LOXP-RFP-LOXP-GFP-tetxlc)	ETCONSTRCT	ZDB-GENE-050321-1	heat shock cognate 70-kd protein, like	GENE	promoter of	SO:0000637	SO:0000704
ZDB-ETCONSTRCT-150421-1	Et(hsp70l:LOXP-RFP-LOXP-GFP-tetxlc)	ETCONSTRCT	ZDB-REGION-110816-5	LOXP	REGION	coding sequence of	SO:0000637	SO:0000001
ZDB-ETCONSTRCT-150422-1	Et(hsp70l:GAL4)	ETCONSTRCT	ZDB-EFG-080319-1	GAL4	EFG	coding sequence of	SO:0000637	SO:0000281
ZDB-ETCONSTRCT-150422-1	Et(hsp70l:GAL4)	ETCONSTRCT	ZDB-GENE-050321-1	heat shock cognate 70-kd protein, like	GENE	promoter of	SO:0000637	SO:0000704
ZDB-ETCONSTRCT-150422-2	Et(hsp70l:LOXP-RFP-LOXP-YFP-Cr.Chr2)	ETCONSTRCT	ZDB-EFG-070117-3	RFP	EFG	coding sequence of	SO:0000637	SO:0000281
ZDB-ETCONSTRCT-150422-2	Et(hsp70l:LOXP-RFP-LOXP-YFP-Cr.Chr2)	ETCONSTRCT	ZDB-EFG-070409-1	YFP	EFG	coding sequence of	SO:0000637	SO:0000281
ZDB-ETCONSTRCT-150422-2	Et(hsp70l:LOXP-RFP-LOXP-YFP-Cr.Chr2)	ETCONSTRCT	ZDB-GENE-050321-1	heat shock cognate 70-kd protein, like	GENE	promoter of	SO:0000637	SO:0000704
ZDB-ETCONSTRCT-150422-2	Et(hsp70l:LOXP-RFP-LOXP-YFP-Cr.Chr2)	ETCONSTRCT	ZDB-REGION-110816-5	LOXP	REGION	coding sequence of	SO:0000637	SO:0000001
ZDB-ETCONSTRCT-151013-1	Et(Mmu.Fos:GAL4FF)	ETCONSTRCT	ZDB-EFG-080516-1	GAL4FF	EFG	coding sequence of	SO:0000637	SO:0000281
ZDB-ETCONSTRCT-151013-1	Et(Mmu.Fos:GAL4FF)	ETCONSTRCT	ZDB-REGION-100917-2	T2K	REGION	contains engineered region	SO:0000637	SO:0000001
ZDB-ETCONSTRCT-151013-2	Et(Mmu.Fos:kGAL4FF)	ETCONSTRCT	ZDB-EFG-080516-1	GAL4FF	EFG	coding sequence of	SO:0000637	SO:0000281
ZDB-ETCONSTRCT-151013-2	Et(Mmu.Fos:kGAL4FF)	ETCONSTRCT	ZDB-REGION-100917-2	T2K	REGION	contains engineered region	SO:0000637	SO:0000001
ZDB-ETCONSTRCT-151013-2	Et(Mmu.Fos:kGAL4FF)	ETCONSTRCT	ZDB-REGION-151008-1	KOZ	REGION	contains engineered region	SO:0000637	SO:0000001
ZDB-ETCONSTRCT-151102-1	Et(NRSE-SCP-Ocu.HBB2:Cre-2A-Cerulean)	ETCONSTRCT	ZDB-EFG-090219-1	Cre	EFG	coding sequence of	SO:0000637	SO:0000281
ZDB-ETCONSTRCT-151102-1	Et(NRSE-SCP-Ocu.HBB2:Cre-2A-Cerulean)	ETCONSTRCT	ZDB-EFG-110824-3	Cerulean	EFG	coding sequence of	SO:0000637	SO:0000281
ZDB-ETCONSTRCT-151102-1	Et(NRSE-SCP-Ocu.HBB2:Cre-2A-Cerulean)	ETCONSTRCT	ZDB-REGION-121107-1	NRSE	REGION	promoter of	SO:0000637	SO:0000001
ZDB-ETCONSTRCT-151102-1	Et(NRSE-SCP-Ocu.HBB2:Cre-2A-Cerulean)	ETCONSTRCT	ZDB-REGION-130214-2	SCP	REGION	promoter of	SO:0000637	SO:0000001
ZDB-ETCONSTRCT-151102-1	Et(NRSE-SCP-Ocu.HBB2:Cre-2A-Cerulean)	ETCONSTRCT	ZDB-REGION-130520-1	2A	REGION	coding sequence of	SO:0000637	SO:0000001
ZDB-ETCONSTRCT-151102-2	Et(ATTP-NRSE-SCP-Ocu.HBB2:Cre-2A-Cerulean-ATTP)	ETCONSTRCT	ZDB-EFG-090219-1	Cre	EFG	coding sequence of	SO:0000637	SO:0000281
ZDB-ETCONSTRCT-151102-2	Et(ATTP-NRSE-SCP-Ocu.HBB2:Cre-2A-Cerulean-ATTP)	ETCONSTRCT	ZDB-EFG-110824-3	Cerulean	EFG	coding sequence of	SO:0000637	SO:0000281
ZDB-ETCONSTRCT-151102-2	Et(ATTP-NRSE-SCP-Ocu.HBB2:Cre-2A-Cerulean-ATTP)	ETCONSTRCT	ZDB-REGION-111230-3	ATTP	REGION	coding sequence of	SO:0000637	SO:0000001
ZDB-ETCONSTRCT-151102-2	Et(ATTP-NRSE-SCP-Ocu.HBB2:Cre-2A-Cerulean-ATTP)	ETCONSTRCT	ZDB-REGION-111230-3	ATTP	REGION	promoter of	SO:0000637	SO:0000001
ZDB-ETCONSTRCT-151102-2	Et(ATTP-NRSE-SCP-Ocu.HBB2:Cre-2A-Cerulean-ATTP)	ETCONSTRCT	ZDB-REGION-121107-1	NRSE	REGION	promoter of	SO:0000637	SO:0000001
ZDB-ETCONSTRCT-151102-2	Et(ATTP-NRSE-SCP-Ocu.HBB2:Cre-2A-Cerulean-ATTP)	ETCONSTRCT	ZDB-REGION-130214-2	SCP	REGION	promoter of	SO:0000637	SO:0000001
ZDB-ETCONSTRCT-151102-2	Et(ATTP-NRSE-SCP-Ocu.HBB2:Cre-2A-Cerulean-ATTP)	ETCONSTRCT	ZDB-REGION-130520-1	2A	REGION	coding sequence of	SO:0000637	SO:0000001
ZDB-ETCONSTRCT-161116-2	Et2(gata2a:EGFP)	ETCONSTRCT	ZDB-EFG-070117-1	EGFP	EFG	coding sequence of	SO:0000637	SO:0000281
ZDB-ETCONSTRCT-161116-2	Et2(gata2a:EGFP)	ETCONSTRCT	ZDB-GENE-980526-260	GATA binding protein 2a	GENE	promoter of	SO:0000637	SO:0000704
ZDB-GTCONSTRCT-070122-1	Gt1(Cca.Actb:GFP)	GTCONSTRCT	ZDB-EFG-070117-2	GFP	EFG	coding sequence of	SO:0000637	SO:0000281
ZDB-GTCONSTRCT-070122-2	Gt2(Cca.Actb:GFP)	GTCONSTRCT	ZDB-EFG-070117-2	GFP	EFG	coding sequence of	SO:0000637	SO:0000281
ZDB-GTCONSTRCT-070314-1	Tg(GAL4-VP16,UAS:EGFP)	GTCONSTRCT	ZDB-EFG-070117-1	EGFP	EFG	coding sequence of	SO:0000637	SO:0000281
ZDB-GTCONSTRCT-070314-1	Tg(GAL4-VP16,UAS:EGFP)	GTCONSTRCT	ZDB-EFG-080319-1	GAL4	EFG	coding sequence of	SO:0000637	SO:0000281
ZDB-GTCONSTRCT-070314-1	Tg(GAL4-VP16,UAS:EGFP)	GTCONSTRCT	ZDB-REGION-070122-1	UAS	REGION	promoter of	SO:0000637	SO:0000001
ZDB-GTCONSTRCT-070314-1	Tg(GAL4-VP16,UAS:EGFP)	GTCONSTRCT	ZDB-REGION-130306-1	VP16	REGION	coding sequence of	SO:0000637	SO:0000001
ZDB-GTCONSTRCT-070430-1	Gt(T2KSAG)	GTCONSTRCT	ZDB-EFG-070117-1	EGFP	EFG	coding sequence of	SO:0000637	SO:0000281
ZDB-GTCONSTRCT-070430-1	Gt(T2KSAG)	GTCONSTRCT	ZDB-REGION-100917-2	T2K	REGION	contains engineered region	SO:0000637	SO:0000001
ZDB-GTCONSTRCT-080520-2	Gt(GAL4FF)	GTCONSTRCT	ZDB-EFG-080516-1	GAL4FF	EFG	coding sequence of	SO:0000637	SO:0000281
ZDB-GTCONSTRCT-080520-2	Gt(GAL4FF)	GTCONSTRCT	ZDB-REGION-100917-2	T2K	REGION	contains engineered region	SO:0000637	SO:0000001
ZDB-GTCONSTRCT-090729-1	Gt(T2EGE)	GTCONSTRCT	ZDB-EFG-070117-1	EGFP	EFG	coding sequence of	SO:0000637	SO:0000281
ZDB-GTCONSTRCT-090729-1	Gt(T2EGE)	GTCONSTRCT	ZDB-REGION-110223-1	TOL2	REGION	contains engineered region	SO:0000637	SO:0000001
ZDB-GTCONSTRCT-100121-1	Gt(GBT-P9)	GTCONSTRCT	ZDB-EFG-070117-2	GFP	EFG	coding sequence of	SO:0000637	SO:0000281
ZDB-GTCONSTRCT-100121-1	Gt(GBT-P9)	GTCONSTRCT	ZDB-REGION-100917-2	T2K	REGION	contains engineered region	SO:0000637	SO:0000001
ZDB-GTCONSTRCT-100121-2	Gt(GBT-R15)	GTCONSTRCT	ZDB-EFG-111117-1	mRFP1	EFG	coding sequence of	SO:0000637	SO:0000281
ZDB-GTCONSTRCT-100121-2	Gt(GBT-R15)	GTCONSTRCT	ZDB-REGION-100917-1	T2M	REGION	contains engineered region	SO:0000637	SO:0000001
ZDB-GTCONSTRCT-100121-2	Gt(GBT-R15)	GTCONSTRCT	ZDB-REGION-110816-5	LOXP	REGION	contains engineered region	SO:0000637	SO:0000001
ZDB-GTCONSTRCT-100624-1	Gt(GBT-R14.5)	GTCONSTRCT	ZDB-EFG-111117-1	mRFP1	EFG	coding sequence of	SO:0000637	SO:0000281
ZDB-GTCONSTRCT-100624-1	Gt(GBT-R14.5)	GTCONSTRCT	ZDB-REGION-100917-1	T2M	REGION	contains engineered region	SO:0000637	SO:0000001
ZDB-GTCONSTRCT-100624-1	Gt(GBT-R14.5)	GTCONSTRCT	ZDB-REGION-100917-2	T2K	REGION	contains engineered region	SO:0000637	SO:0000001
ZDB-GTCONSTRCT-100624-1	Gt(GBT-R14.5)	GTCONSTRCT	ZDB-REGION-110816-5	LOXP	REGION	contains engineered region	SO:0000637	SO:0000001
ZDB-GTCONSTRCT-110301-1	Gt(bcl2a-EGFP)	GTCONSTRCT	ZDB-EFG-070117-1	EGFP	EFG	coding sequence of	SO:0000637	SO:0000281
ZDB-GTCONSTRCT-110301-1	Gt(bcl2a-EGFP)	GTCONSTRCT	ZDB-GENE-051012-1	B-cell CLL/lymphoma 2a	GENE	coding sequence of	SO:0000637	SO:0000704
ZDB-GTCONSTRCT-110301-1	Gt(bcl2a-EGFP)	GTCONSTRCT	ZDB-REGION-100917-2	T2K	REGION	contains engineered region	SO:0000637	SO:0000001
ZDB-GTCONSTRCT-110310-1	Gt(GBT-R14)	GTCONSTRCT	ZDB-EFG-111117-1	mRFP1	EFG	coding sequence of	SO:0000637	SO:0000281
ZDB-GTCONSTRCT-110310-1	Gt(GBT-R14)	GTCONSTRCT	ZDB-REGION-100917-2	T2K	REGION	contains engineered region	SO:0000637	SO:0000001
ZDB-GTCONSTRCT-110310-1	Gt(GBT-R14)	GTCONSTRCT	ZDB-REGION-110816-5	LOXP	REGION	contains engineered region	SO:0000637	SO:0000001
ZDB-GTCONSTRCT-110322-1	Gt(pax8:DsRedx)	GTCONSTRCT	ZDB-EFG-081029-1	DsRedx	EFG	coding sequence of	SO:0000637	SO:0000281
ZDB-GTCONSTRCT-110322-1	Gt(pax8:DsRedx)	GTCONSTRCT	ZDB-GENE-001030-3	paired box 8	GENE	promoter of	SO:0000637	SO:0000704
ZDB-GTCONSTRCT-110322-1	Gt(pax8:DsRedx)	GTCONSTRCT	ZDB-REGION-100917-2	T2K	REGION	contains engineered region	SO:0000637	SO:0000001
ZDB-GTCONSTRCT-111010-1	Gt1(Citrine)	GTCONSTRCT	ZDB-EFG-110824-4	Citrine	EFG	coding sequence of	SO:0000637	SO:0000281
ZDB-GTCONSTRCT-111010-2	Gt(ctnna1-Citrine)	GTCONSTRCT	ZDB-EFG-110824-4	Citrine	EFG	coding sequence of	SO:0000637	SO:0000281
ZDB-GTCONSTRCT-111010-2	Gt(ctnna1-Citrine)	GTCONSTRCT	ZDB-GENE-991207-24	catenin (cadherin-associated protein), alpha 1	GENE	coding sequence of	SO:0000637	SO:0000704
ZDB-GTCONSTRCT-111010-2	Gt(ctnna1-Citrine)	GTCONSTRCT	ZDB-REGION-110223-1	TOL2	REGION	contains engineered region	SO:0000637	SO:0000001
ZDB-GTCONSTRCT-111117-1	Gt(GBT-R16)	GTCONSTRCT	ZDB-EFG-111117-1	mRFP1	EFG	coding sequence of	SO:0000637	SO:0000281
ZDB-GTCONSTRCT-111117-1	Gt(GBT-R16)	GTCONSTRCT	ZDB-REGION-100917-1	T2M	REGION	contains engineered region	SO:0000637	SO:0000001
ZDB-GTCONSTRCT-111117-1	Gt(GBT-R16)	GTCONSTRCT	ZDB-REGION-110816-5	LOXP	REGION	contains engineered region	SO:0000637	SO:0000001
ZDB-GTCONSTRCT-111117-2	Gt(GBT-rp2)	GTCONSTRCT	ZDB-EFG-070117-2	GFP	EFG	coding sequence of	SO:0000637	SO:0000281
ZDB-GTCONSTRCT-111117-2	Gt(GBT-rp2)	GTCONSTRCT	ZDB-EFG-111117-1	mRFP1	EFG	coding sequence of	SO:0000637	SO:0000281
ZDB-GTCONSTRCT-111117-2	Gt(GBT-rp2)	GTCONSTRCT	ZDB-REGION-100917-1	T2M	REGION	contains engineered region	SO:0000637	SO:0000001
ZDB-GTCONSTRCT-111117-2	Gt(GBT-rp2)	GTCONSTRCT	ZDB-REGION-110816-5	LOXP	REGION	contains engineered region	SO:0000637	SO:0000001
ZDB-GTCONSTRCT-120209-1	Gt(FRT-LOXP-Citrine-LOX2272-mCherry-LOXP-LOX2272-FRT)	GTCONSTRCT	ZDB-EFG-080214-1	mCherry	EFG	coding sequence of	SO:0000637	SO:0000281
ZDB-GTCONSTRCT-120209-1	Gt(FRT-LOXP-Citrine-LOX2272-mCherry-LOXP-LOX2272-FRT)	GTCONSTRCT	ZDB-EFG-110824-4	Citrine	EFG	coding sequence of	SO:0000637	SO:0000281
ZDB-GTCONSTRCT-120209-1	Gt(FRT-LOXP-Citrine-LOX2272-mCherry-LOXP-LOX2272-FRT)	GTCONSTRCT	ZDB-REGION-110816-5	LOXP	REGION	contains engineered region	SO:0000637	SO:0000001
ZDB-GTCONSTRCT-120209-1	Gt(FRT-LOXP-Citrine-LOX2272-mCherry-LOXP-LOX2272-FRT)	GTCONSTRCT	ZDB-REGION-110816-9	FRT	REGION	contains engineered region	SO:0000637	SO:0000001
ZDB-GTCONSTRCT-120209-1	Gt(FRT-LOXP-Citrine-LOX2272-mCherry-LOXP-LOX2272-FRT)	GTCONSTRCT	ZDB-REGION-111230-4	LOX2272	REGION	contains engineered region	SO:0000637	SO:0000001
ZDB-GTCONSTRCT-120412-2	Gt2(bcl2a-EGFP)	GTCONSTRCT	ZDB-EFG-070117-1	EGFP	EFG	coding sequence of	SO:0000637	SO:0000281
ZDB-GTCONSTRCT-120412-2	Gt2(bcl2a-EGFP)	GTCONSTRCT	ZDB-GENE-051012-1	B-cell CLL/lymphoma 2a	GENE	coding sequence of	SO:0000637	SO:0000704
ZDB-GTCONSTRCT-120412-2	Gt2(bcl2a-EGFP)	GTCONSTRCT	ZDB-REGION-110223-1	TOL2	REGION	contains engineered region	SO:0000637	SO:0000001
ZDB-GTCONSTRCT-121023-1	Gt(GBT-RP8)	GTCONSTRCT	ZDB-EFG-080910-1	mRFP	EFG	coding sequence of	SO:0000637	SO:0000281
ZDB-GTCONSTRCT-121023-1	Gt(GBT-RP8)	GTCONSTRCT	ZDB-REGION-110816-5	LOXP	REGION	contains engineered region	SO:0000637	SO:0000001
ZDB-GTCONSTRCT-121119-1	Gt(LOXP-FRT-mCherry-STOP-FRT-LOXP)	GTCONSTRCT	ZDB-EFG-080214-1	mCherry	EFG	coding sequence of	SO:0000637	SO:0000281
ZDB-GTCONSTRCT-121119-1	Gt(LOXP-FRT-mCherry-STOP-FRT-LOXP)	GTCONSTRCT	ZDB-REGION-100917-2	T2K	REGION	contains engineered region	SO:0000637	SO:0000001
ZDB-GTCONSTRCT-121119-1	Gt(LOXP-FRT-mCherry-STOP-FRT-LOXP)	GTCONSTRCT	ZDB-REGION-110816-5	LOXP	REGION	contains engineered region	SO:0000637	SO:0000001
ZDB-GTCONSTRCT-121119-1	Gt(LOXP-FRT-mCherry-STOP-FRT-LOXP)	GTCONSTRCT	ZDB-REGION-110816-9	FRT	REGION	contains engineered region	SO:0000637	SO:0000001
ZDB-GTCONSTRCT-130122-1	Gt(T2kSAG:GFP-HRAS_G12V)	GTCONSTRCT	ZDB-EFG-070117-1	EGFP	EFG	coding sequence of	SO:0000637	SO:0000281
ZDB-GTCONSTRCT-130122-1	Gt(T2kSAG:GFP-HRAS_G12V)	GTCONSTRCT	ZDB-EFG-070117-2	GFP	EFG	coding sequence of	SO:0000637	SO:0000281
ZDB-GTCONSTRCT-130122-1	Gt(T2kSAG:GFP-HRAS_G12V)	GTCONSTRCT	ZDB-REGION-110223-1	TOL2	REGION	contains engineered region	SO:0000637	SO:0000001
ZDB-GTCONSTRCT-130122-2	Gt(IRES-GAL4FF)	TGCONSTRCT	ZDB-EFG-080516-1	GAL4FF	EFG	coding sequence of	SO:0000637	SO:0000281
ZDB-GTCONSTRCT-130122-2	Gt(IRES-GAL4FF)	TGCONSTRCT	ZDB-REGION-100917-2	T2K	REGION	contains engineered region	SO:0000637	SO:0000001
ZDB-GTCONSTRCT-130122-2	Gt(IRES-GAL4FF)	TGCONSTRCT	ZDB-REGION-111013-1	IRES	REGION	contains engineered region	SO:0000637	SO:0000001
ZDB-GTCONSTRCT-130314-1	Gt(FRT-LOXP-mCherry-LOX2272-FRT)	GTCONSTRCT	ZDB-EFG-080214-1	mCherry	EFG	coding sequence of	SO:0000637	SO:0000281
ZDB-GTCONSTRCT-130314-1	Gt(FRT-LOXP-mCherry-LOX2272-FRT)	GTCONSTRCT	ZDB-REGION-110816-5	LOXP	REGION	contains engineered region	SO:0000637	SO:0000001
ZDB-GTCONSTRCT-130314-1	Gt(FRT-LOXP-mCherry-LOX2272-FRT)	GTCONSTRCT	ZDB-REGION-110816-9	FRT	REGION	contains engineered region	SO:0000637	SO:0000001
ZDB-GTCONSTRCT-130314-1	Gt(FRT-LOXP-mCherry-LOX2272-FRT)	GTCONSTRCT	ZDB-REGION-111230-4	LOX2272	REGION	contains engineered region	SO:0000637	SO:0000001
ZDB-GTCONSTRCT-130522-1	Gt(gata6-EGFP)	GTCONSTRCT	ZDB-EFG-070117-1	EGFP	EFG	coding sequence of	SO:0000637	SO:0000281
ZDB-GTCONSTRCT-130522-1	Gt(gata6-EGFP)	GTCONSTRCT	ZDB-GENE-000622-1	GATA binding protein 6	GENE	coding sequence of	SO:0000637	SO:0000704
ZDB-GTCONSTRCT-130522-1	Gt(gata6-EGFP)	GTCONSTRCT	ZDB-REGION-100917-2	T2K	REGION	contains engineered region	SO:0000637	SO:0000001
ZDB-GTCONSTRCT-130627-1	Gt(SA1-mCT2aC)	GTCONSTRCT	ZDB-EFG-080214-1	mCherry	EFG	coding sequence of	SO:0000637	SO:0000281
ZDB-GTCONSTRCT-130627-1	Gt(SA1-mCT2aC)	GTCONSTRCT	ZDB-EFG-090219-1	Cre	EFG	coding sequence of	SO:0000637	SO:0000281
ZDB-GTCONSTRCT-130627-1	Gt(SA1-mCT2aC)	GTCONSTRCT	ZDB-REGION-110816-12	ERT2	REGION	coding sequence of	SO:0000637	SO:0000001
ZDB-GTCONSTRCT-130627-1	Gt(SA1-mCT2aC)	GTCONSTRCT	ZDB-REGION-130520-1	2A	REGION	contains engineered region	SO:0000637	SO:0000001
ZDB-GTCONSTRCT-131107-1	Gt(gSA2Az-GAL4FF)	GTCONSTRCT	ZDB-EFG-080516-1	GAL4FF	EFG	coding sequence of	SO:0000637	SO:0000281
ZDB-GTCONSTRCT-131107-1	Gt(gSA2Az-GAL4FF)	GTCONSTRCT	ZDB-REGION-110223-1	TOL2	REGION	contains engineered region	SO:0000637	SO:0000001
ZDB-GTCONSTRCT-131107-2	Gt(gSAIz-GAL4FFM)	GTCONSTRCT	ZDB-EFG-080516-1	GAL4FF	EFG	coding sequence of	SO:0000637	SO:0000281
ZDB-GTCONSTRCT-131107-2	Gt(gSAIz-GAL4FFM)	GTCONSTRCT	ZDB-REGION-100917-1	T2M	REGION	contains engineered region	SO:0000637	SO:0000001
ZDB-GTCONSTRCT-131118-1	Gt(IRES:EGFP,LOXP-Oni.Hsp70:SB11-LOXP)	GTCONSTRCT	ZDB-EFG-070117-1	EGFP	EFG	coding sequence of	SO:0000637	SO:0000281
ZDB-GTCONSTRCT-131118-1	Gt(IRES:EGFP,LOXP-Oni.Hsp70:SB11-LOXP)	GTCONSTRCT	ZDB-GENE-050321-1	heat shock cognate 70-kd protein, like	GENE	promoter of	SO:0000637	SO:0000704
ZDB-GTCONSTRCT-131118-1	Gt(IRES:EGFP,LOXP-Oni.Hsp70:SB11-LOXP)	GTCONSTRCT	ZDB-REGION-110816-17	SB	REGION	contains engineered region	SO:0000637	SO:0000001
ZDB-GTCONSTRCT-131118-1	Gt(IRES:EGFP,LOXP-Oni.Hsp70:SB11-LOXP)	GTCONSTRCT	ZDB-REGION-110816-5	LOXP	REGION	contains engineered region	SO:0000637	SO:0000001
ZDB-GTCONSTRCT-131118-1	Gt(IRES:EGFP,LOXP-Oni.Hsp70:SB11-LOXP)	GTCONSTRCT	ZDB-REGION-111013-1	IRES	REGION	contains engineered region	SO:0000637	SO:0000001
ZDB-GTCONSTRCT-131119-1	Gt(GBT-B1)	GTCONSTRCT	ZDB-EFG-070117-1	EGFP	EFG	coding sequence of	SO:0000637	SO:0000281
ZDB-GTCONSTRCT-131119-1	Gt(GBT-B1)	GTCONSTRCT	ZDB-EFG-080319-1	GAL4	EFG	coding sequence of	SO:0000637	SO:0000281
ZDB-GTCONSTRCT-131119-1	Gt(GBT-B1)	GTCONSTRCT	ZDB-REGION-070122-1	UAS	REGION	promoter of	SO:0000637	SO:0000001
ZDB-GTCONSTRCT-131119-1	Gt(GBT-B1)	GTCONSTRCT	ZDB-REGION-110223-1	TOL2	REGION	contains engineered region	SO:0000637	SO:0000001
ZDB-GTCONSTRCT-131119-1	Gt(GBT-B1)	GTCONSTRCT	ZDB-REGION-110816-5	LOXP	REGION	contains engineered region	SO:0000637	SO:0000001
ZDB-GTCONSTRCT-131119-1	Gt(GBT-B1)	GTCONSTRCT	ZDB-REGION-110816-9	FRT	REGION	contains engineered region	SO:0000637	SO:0000001
ZDB-GTCONSTRCT-131119-1	Gt(GBT-B1)	GTCONSTRCT	ZDB-REGION-130306-1	VP16	REGION	contains engineered region	SO:0000637	SO:0000001
ZDB-GTCONSTRCT-131219-1	Gt(SA2-mCT2aC)	GTCONSTRCT	ZDB-EFG-080214-1	mCherry	EFG	coding sequence of	SO:0000637	SO:0000281
ZDB-GTCONSTRCT-131219-1	Gt(SA2-mCT2aC)	GTCONSTRCT	ZDB-EFG-090219-1	Cre	EFG	coding sequence of	SO:0000637	SO:0000281
ZDB-GTCONSTRCT-131219-1	Gt(SA2-mCT2aC)	GTCONSTRCT	ZDB-REGION-110816-12	ERT2	REGION	coding sequence of	SO:0000637	SO:0000001
ZDB-GTCONSTRCT-131219-1	Gt(SA2-mCT2aC)	GTCONSTRCT	ZDB-REGION-130520-1	2A	REGION	contains engineered region	SO:0000637	SO:0000001
ZDB-GTCONSTRCT-131219-2	Gt(SA3-mCT2aC)	GTCONSTRCT	ZDB-EFG-080214-1	mCherry	EFG	coding sequence of	SO:0000637	SO:0000281
ZDB-GTCONSTRCT-131219-2	Gt(SA3-mCT2aC)	GTCONSTRCT	ZDB-EFG-090219-1	Cre	EFG	coding sequence of	SO:0000637	SO:0000281
ZDB-GTCONSTRCT-131219-2	Gt(SA3-mCT2aC)	GTCONSTRCT	ZDB-REGION-110816-12	ERT2	REGION	coding sequence of	SO:0000637	SO:0000001
ZDB-GTCONSTRCT-131219-2	Gt(SA3-mCT2aC)	GTCONSTRCT	ZDB-REGION-130520-1	2A	REGION	contains engineered region	SO:0000637	SO:0000001
ZDB-GTCONSTRCT-140108-1	Gt(EGFP)	GTCONSTRCT	ZDB-EFG-070117-1	EGFP	EFG	coding sequence of	SO:0000637	SO:0000281
ZDB-GTCONSTRCT-140826-1	Gt(SAz-GAL4FF)	GTCONSTRCT	ZDB-EFG-080516-1	GAL4FF	EFG	coding sequence of	SO:0000637	SO:0000281
ZDB-GTCONSTRCT-140826-1	Gt(SAz-GAL4FF)	GTCONSTRCT	ZDB-REGION-110223-1	TOL2	REGION	contains engineered region	SO:0000637	SO:0000001
ZDB-GTCONSTRCT-151022-1	Gt(LOXP-GAL4-VP16-FRT,5xUAS:EGFP-FRT-LOXP)	GTCONSTRCT	ZDB-EFG-070117-1	EGFP	EFG	coding sequence of	SO:0000637	SO:0000281
ZDB-GTCONSTRCT-151022-1	Gt(LOXP-GAL4-VP16-FRT,5xUAS:EGFP-FRT-LOXP)	GTCONSTRCT	ZDB-EFG-080319-1	GAL4	EFG	coding sequence of	SO:0000637	SO:0000281
ZDB-GTCONSTRCT-151022-1	Gt(LOXP-GAL4-VP16-FRT,5xUAS:EGFP-FRT-LOXP)	GTCONSTRCT	ZDB-REGION-100917-1	T2M	REGION	contains engineered region	SO:0000637	SO:0000001
ZDB-GTCONSTRCT-151022-1	Gt(LOXP-GAL4-VP16-FRT,5xUAS:EGFP-FRT-LOXP)	GTCONSTRCT	ZDB-REGION-110816-5	LOXP	REGION	coding sequence of	SO:0000637	SO:0000001
ZDB-GTCONSTRCT-151022-1	Gt(LOXP-GAL4-VP16-FRT,5xUAS:EGFP-FRT-LOXP)	GTCONSTRCT	ZDB-REGION-110816-9	FRT	REGION	coding sequence of	SO:0000637	SO:0000001
ZDB-GTCONSTRCT-151022-1	Gt(LOXP-GAL4-VP16-FRT,5xUAS:EGFP-FRT-LOXP)	GTCONSTRCT	ZDB-REGION-130306-1	VP16	REGION	coding sequence of	SO:0000637	SO:0000001
ZDB-GTCONSTRCT-151120-1	Gt(:LOXP-EGFP-LOXP)	GTCONSTRCT	ZDB-EFG-070117-1	EGFP	EFG	coding sequence of	SO:0000637	SO:0000281
ZDB-GTCONSTRCT-151120-1	Gt(:LOXP-EGFP-LOXP)	GTCONSTRCT	ZDB-REGION-110223-1	TOL2	REGION	contains engineered region	SO:0000637	SO:0000001
ZDB-GTCONSTRCT-151120-1	Gt(:LOXP-EGFP-LOXP)	GTCONSTRCT	ZDB-REGION-110816-5	LOXP	REGION	coding sequence of	SO:0000637	SO:0000001
ZDB-GTCONSTRCT-160421-1	Gt(:FRT-F3-LOXP-LOX511-GFP-LOXP-LOX511-FRT-F3)	GTCONSTRCT	ZDB-EFG-070117-2	GFP	EFG	coding sequence of	SO:0000637	SO:0000281
ZDB-GTCONSTRCT-160421-1	Gt(:FRT-F3-LOXP-LOX511-GFP-LOXP-LOX511-FRT-F3)	GTCONSTRCT	ZDB-REGION-100917-2	T2K	REGION	contains engineered region	SO:0000637	SO:0000001
ZDB-GTCONSTRCT-160421-1	Gt(:FRT-F3-LOXP-LOX511-GFP-LOXP-LOX511-FRT-F3)	GTCONSTRCT	ZDB-REGION-110816-10	F3	REGION	coding sequence of	SO:0000637	SO:0000001
ZDB-GTCONSTRCT-160421-1	Gt(:FRT-F3-LOXP-LOX511-GFP-LOXP-LOX511-FRT-F3)	GTCONSTRCT	ZDB-REGION-110816-5	LOXP	REGION	coding sequence of	SO:0000637	SO:0000001
ZDB-GTCONSTRCT-160421-1	Gt(:FRT-F3-LOXP-LOX511-GFP-LOXP-LOX511-FRT-F3)	GTCONSTRCT	ZDB-REGION-110816-9	FRT	REGION	coding sequence of	SO:0000637	SO:0000001
ZDB-GTCONSTRCT-160421-1	Gt(:FRT-F3-LOXP-LOX511-GFP-LOXP-LOX511-FRT-F3)	GTCONSTRCT	ZDB-REGION-160330-1	LOX511	REGION	coding sequence of	SO:0000637	SO:0000001
ZDB-GTCONSTRCT-160805-1	Gt(vclb:vclb-EGFP)	GTCONSTRCT	ZDB-EFG-070117-1	EGFP	EFG	coding sequence of	SO:0000637	SO:0000281
ZDB-GTCONSTRCT-160805-1	Gt(vclb:vclb-EGFP)	GTCONSTRCT	ZDB-GENE-131017-1	vinculin b	GENE	coding sequence of	SO:0000637	SO:0000704
ZDB-GTCONSTRCT-160805-1	Gt(vclb:vclb-EGFP)	GTCONSTRCT	ZDB-GENE-131017-1	vinculin b	GENE	promoter of	SO:0000637	SO:0000704
ZDB-GTCONSTRCT-160805-1	Gt(vclb:vclb-EGFP)	GTCONSTRCT	ZDB-REGION-110223-1	TOL2	REGION	contains engineered region	SO:0000637	SO:0000001
ZDB-GTCONSTRCT-161202-1	Gt2(EGFP)	GTCONSTRCT	ZDB-EFG-070117-1	EGFP	EFG	promoter of	SO:0000637	SO:0000281
ZDB-GTCONSTRCT-161202-1	Gt2(EGFP)	GTCONSTRCT	ZDB-REGION-100917-2	T2K	REGION	contains engineered region	SO:0000637	SO:0000001
ZDB-TGCONSTRCT-070117-1	Tg(-0.5zp3b:GFP)	TGCONSTRCT	ZDB-EFG-070117-2	GFP	EFG	coding sequence of	SO:0000637	SO:0000281
ZDB-TGCONSTRCT-070117-1	Tg(-0.5zp3b:GFP)	TGCONSTRCT	ZDB-GENE-031124-2	zona pellucida glycoprotein 3b	GENE	promoter of	SO:0000637	SO:0000704
ZDB-TGCONSTRCT-070117-10	Tg(-3.8zp3.2:EGFP)	TGCONSTRCT	ZDB-EFG-070117-1	EGFP	EFG	coding sequence of	SO:0000637	SO:0000281
ZDB-TGCONSTRCT-070117-10	Tg(-3.8zp3.2:EGFP)	TGCONSTRCT	ZDB-GENE-050626-121	zona pellucida glycoprotein 3, tandem duplicate 2	GENE	promoter of	SO:0000637	SO:0000704
ZDB-TGCONSTRCT-070117-10	Tg(-3.8zp3.2:EGFP)	TGCONSTRCT	ZDB-GENE-991129-7	zona pellucida glycoprotein 3	GENE	promoter of	SO:0000637	SO:0000704
ZDB-TGCONSTRCT-070117-100	Tg(hsp70l:dnXla.Rbpj-MYC)	TGCONSTRCT	ZDB-GENE-050321-1	heat shock cognate 70-kd protein, like	GENE	promoter of	SO:0000637	SO:0000704
ZDB-TGCONSTRCT-070117-100	Tg(hsp70l:dnXla.Rbpj-MYC)	TGCONSTRCT	ZDB-REGION-110816-20	MYC	REGION	contains engineered region	SO:0000637	SO:0000001
ZDB-TGCONSTRCT-070117-101	Tg(hsp70l:dnfgfr1a-EGFP)	TGCONSTRCT	ZDB-EFG-070117-1	EGFP	EFG	coding sequence of	SO:0000637	SO:0000281
ZDB-TGCONSTRCT-070117-101	Tg(hsp70l:dnfgfr1a-EGFP)	TGCONSTRCT	ZDB-GENE-050321-1	heat shock cognate 70-kd protein, like	GENE	promoter of	SO:0000637	SO:0000704
ZDB-TGCONSTRCT-070117-101	Tg(hsp70l:dnfgfr1a-EGFP)	TGCONSTRCT	ZDB-GENE-980526-255	fibroblast growth factor receptor 1a	GENE	coding sequence of	SO:0000637	SO:0000704
ZDB-TGCONSTRCT-070117-102	Tg(hsp70l:slit2-GFP)	TGCONSTRCT	ZDB-EFG-070117-2	GFP	EFG	coding sequence of	SO:0000637	SO:0000281
ZDB-TGCONSTRCT-070117-102	Tg(hsp70l:slit2-GFP)	TGCONSTRCT	ZDB-GENE-010306-3	slit homolog 2 (Drosophila)	GENE	coding sequence of	SO:0000637	SO:0000704
ZDB-TGCONSTRCT-070117-102	Tg(hsp70l:slit2-GFP)	TGCONSTRCT	ZDB-GENE-050321-1	heat shock cognate 70-kd protein, like	GENE	promoter of	SO:0000637	SO:0000704
ZDB-TGCONSTRCT-070117-103	Tg2(isl1-hsp70l:GFP)	TGCONSTRCT	ZDB-EFG-070117-2	GFP	EFG	coding sequence of	SO:0000637	SO:0000281
ZDB-TGCONSTRCT-070117-103	Tg2(isl1-hsp70l:GFP)	TGCONSTRCT	ZDB-GENE-050321-1	heat shock cognate 70-kd protein, like	GENE	promoter of	SO:0000637	SO:0000704
ZDB-TGCONSTRCT-070117-103	Tg2(isl1-hsp70l:GFP)	TGCONSTRCT	ZDB-GENE-980526-112	ISL LIM homeobox 1	GENE	promoter of	SO:0000637	SO:0000704
ZDB-TGCONSTRCT-070117-104	Tg(Hsa.ISL1-isl1:GFP)	TGCONSTRCT	ZDB-EFG-070117-2	GFP	EFG	coding sequence of	SO:0000637	SO:0000281
ZDB-TGCONSTRCT-070117-104	Tg(Hsa.ISL1-isl1:GFP)	TGCONSTRCT	ZDB-GENE-980526-112	ISL LIM homeobox 1	GENE	promoter of	SO:0000637	SO:0000704
ZDB-TGCONSTRCT-070117-105	Tg(kdrl:grcfp)	TGCONSTRCT	ZDB-EFG-081124-1	grcfp	EFG	coding sequence of	SO:0000637	SO:0000281
ZDB-TGCONSTRCT-070117-105	Tg(kdrl:grcfp)	TGCONSTRCT	ZDB-GENE-000705-1	kinase insert domain receptor like	GENE	promoter of	SO:0000637	SO:0000704
ZDB-TGCONSTRCT-070117-106	Tg(mitfa:Hsa.BRAF_V600E)	TGCONSTRCT	ZDB-GENE-990910-11	microphthalmia-associated transcription factor a	GENE	promoter of	SO:0000637	SO:0000704
ZDB-TGCONSTRCT-070117-107	Tg(myl7:hcRFP-EGFP)	TGCONSTRCT	ZDB-EFG-070117-1	EGFP	EFG	coding sequence of	SO:0000637	SO:0000281
ZDB-TGCONSTRCT-070117-107	Tg(myl7:hcRFP-EGFP)	TGCONSTRCT	ZDB-EFG-121024-1	hcRFP	EFG	coding sequence of	SO:0000637	SO:0000281
ZDB-TGCONSTRCT-070117-107	Tg(myl7:hcRFP-EGFP)	TGCONSTRCT	ZDB-GENE-991019-3	myosin, light chain 7, regulatory	GENE	promoter of	SO:0000637	SO:0000704
ZDB-TGCONSTRCT-070117-108	Tg(myl7:RTTA,TETRE:EGFP)	TGCONSTRCT	ZDB-EFG-070117-1	EGFP	EFG	coding sequence of	SO:0000637	SO:0000281
ZDB-TGCONSTRCT-070117-108	Tg(myl7:RTTA,TETRE:EGFP)	TGCONSTRCT	ZDB-GENE-991019-3	myosin, light chain 7, regulatory	GENE	promoter of	SO:0000637	SO:0000704
ZDB-TGCONSTRCT-070117-108	Tg(myl7:RTTA,TETRE:EGFP)	TGCONSTRCT	ZDB-REGION-120127-3	TETRE	REGION	contains engineered region	SO:0000637	SO:0000001
ZDB-TGCONSTRCT-070117-108	Tg(myl7:RTTA,TETRE:EGFP)	TGCONSTRCT	ZDB-REGION-121024-2	RTTA	REGION	contains engineered region	SO:0000637	SO:0000001
ZDB-TGCONSTRCT-070117-109	Tg(nrp1a:GFP)	TGCONSTRCT	ZDB-EFG-070117-2	GFP	EFG	coding sequence of	SO:0000637	SO:0000281
ZDB-TGCONSTRCT-070117-109	Tg(nrp1a:GFP)	TGCONSTRCT	ZDB-GENE-030519-2	neuropilin 1a	GENE	promoter of	SO:0000637	SO:0000704
ZDB-TGCONSTRCT-070117-11	Tg(-4.5trpc2b:GAP-Venus)	TGCONSTRCT	ZDB-EFG-080131-4	Venus	EFG	coding sequence of	SO:0000637	SO:0000281
ZDB-TGCONSTRCT-070117-11	Tg(-4.5trpc2b:GAP-Venus)	TGCONSTRCT	ZDB-GENE-050712-3	transient receptor potential cation channel, subfamily C, member 2b	GENE	promoter of	SO:0000637	SO:0000704
ZDB-TGCONSTRCT-070117-11	Tg(-4.5trpc2b:GAP-Venus)	TGCONSTRCT	ZDB-REGION-121024-1	GAP	REGION	contains engineered region	SO:0000637	SO:0000001
ZDB-TGCONSTRCT-070117-110	Tg(p2rx3b:EGFP)	TGCONSTRCT	ZDB-EFG-070117-1	EGFP	EFG	coding sequence of	SO:0000637	SO:0000281
ZDB-TGCONSTRCT-070117-110	Tg(p2rx3b:EGFP)	TGCONSTRCT	ZDB-GENE-030319-3	purinergic receptor P2X, ligand-gated ion channel, 3b	GENE	promoter of	SO:0000637	SO:0000704
ZDB-TGCONSTRCT-070117-111	Tg(pax6-DF4:GAP-CFP)	TGCONSTRCT	ZDB-EFG-080201-1	CFP	EFG	coding sequence of	SO:0000637	SO:0000281
ZDB-TGCONSTRCT-070117-111	Tg(pax6-DF4:GAP-CFP)	TGCONSTRCT	ZDB-REGION-121024-1	GAP	REGION	contains engineered region	SO:0000637	SO:0000001
ZDB-TGCONSTRCT-070117-112	Tg(per3:Luciferase)	TGCONSTRCT	ZDB-EFG-090804-1	Luciferase	EFG	coding sequence of	SO:0000637	SO:0000281
ZDB-TGCONSTRCT-070117-112	Tg(per3:Luciferase)	TGCONSTRCT	ZDB-GENE-000804-1	period circadian clock 3	GENE	promoter of	SO:0000637	SO:0000704
ZDB-TGCONSTRCT-070117-113	Tg(rag2:EGFP-Mmu.Myc)	TGCONSTRCT	ZDB-EFG-070117-1	EGFP	EFG	coding sequence of	SO:0000637	SO:0000281
ZDB-TGCONSTRCT-070117-113	Tg(rag2:EGFP-Mmu.Myc)	TGCONSTRCT	ZDB-GENE-990415-235	recombination activating gene 2	GENE	promoter of	SO:0000637	SO:0000704
ZDB-TGCONSTRCT-070117-114	Tg(rag2:LOXP-DsRed2-LOXP-EGFP-Mmu.Myc)	TGCONSTRCT	ZDB-EFG-070117-1	EGFP	EFG	coding sequence of	SO:0000637	SO:0000281
ZDB-TGCONSTRCT-070117-114	Tg(rag2:LOXP-DsRed2-LOXP-EGFP-Mmu.Myc)	TGCONSTRCT	ZDB-EFG-070925-2	DsRed2	EFG	coding sequence of	SO:0000637	SO:0000281
ZDB-TGCONSTRCT-070117-114	Tg(rag2:LOXP-DsRed2-LOXP-EGFP-Mmu.Myc)	TGCONSTRCT	ZDB-GENE-990415-235	recombination activating gene 2	GENE	promoter of	SO:0000637	SO:0000704
ZDB-TGCONSTRCT-070117-114	Tg(rag2:LOXP-DsRed2-LOXP-EGFP-Mmu.Myc)	TGCONSTRCT	ZDB-REGION-110816-5	LOXP	REGION	contains engineered region	SO:0000637	SO:0000001
ZDB-TGCONSTRCT-070117-115	Tg(tbr1:EYFP)	TGCONSTRCT	ZDB-EFG-081007-1	EYFP	EFG	coding sequence of	SO:0000637	SO:0000281
ZDB-TGCONSTRCT-070117-115	Tg(tbr1:EYFP)	TGCONSTRCT	ZDB-GENE-000323-1	T-box, brain, 1b	GENE	promoter of	SO:0000637	SO:0000704
ZDB-TGCONSTRCT-070117-116	Tg(-0.4lfng:EGFP)	TGCONSTRCT	ZDB-EFG-070117-1	EGFP	EFG	coding sequence of	SO:0000637	SO:0000281
ZDB-TGCONSTRCT-070117-116	Tg(-0.4lfng:EGFP)	TGCONSTRCT	ZDB-GENE-980605-16	LFNG O-fucosylpeptide 3-beta-N-acetylglucosaminyltransferase	GENE	promoter of	SO:0000637	SO:0000704
ZDB-TGCONSTRCT-070117-117	Tg(-1.0Tni.Hcrt:EGFP)	TGCONSTRCT	ZDB-EFG-070117-1	EGFP	EFG	coding sequence of	SO:0000637	SO:0000281
ZDB-TGCONSTRCT-070117-118	Tg(-1.1rho:EGFP)	TGCONSTRCT	ZDB-EFG-070117-1	EGFP	EFG	coding sequence of	SO:0000637	SO:0000281
ZDB-TGCONSTRCT-070117-118	Tg(-1.1rho:EGFP)	TGCONSTRCT	ZDB-GENE-990415-271	rhodopsin	GENE	promoter of	SO:0000637	SO:0000704
ZDB-TGCONSTRCT-070117-119	Tg(-1.7tbx6l:GFP)	TGCONSTRCT	ZDB-EFG-070117-2	GFP	EFG	coding sequence of	SO:0000637	SO:0000281
ZDB-TGCONSTRCT-070117-119	Tg(-1.7tbx6l:GFP)	TGCONSTRCT	ZDB-GENE-980526-171	T-box 6, like	GENE	promoter of	SO:0000637	SO:0000704
ZDB-TGCONSTRCT-070117-12	Tg(-5.1myl7:DsRed2-NLS)	TGCONSTRCT	ZDB-EFG-070925-2	DsRed2	EFG	coding sequence of	SO:0000637	SO:0000281
ZDB-TGCONSTRCT-070117-12	Tg(-5.1myl7:DsRed2-NLS)	TGCONSTRCT	ZDB-GENE-991019-3	myosin, light chain 7, regulatory	GENE	promoter of	SO:0000637	SO:0000704
ZDB-TGCONSTRCT-070117-12	Tg(-5.1myl7:DsRed2-NLS)	TGCONSTRCT	ZDB-REGION-110816-1	NLS	REGION	contains engineered region	SO:0000637	SO:0000001
ZDB-TGCONSTRCT-070117-120	Tg(-13.5lft1:EGFP)	TGCONSTRCT	ZDB-EFG-070117-1	EGFP	EFG	coding sequence of	SO:0000637	SO:0000281
ZDB-TGCONSTRCT-070117-120	Tg(-13.5lft1:EGFP)	TGCONSTRCT	ZDB-GENE-990630-10	lefty1	GENE	promoter of	SO:0000637	SO:0000704
ZDB-TGCONSTRCT-070117-121	Tg(-2.0ompb:GAP-YFP)	TGCONSTRCT	ZDB-EFG-070409-1	YFP	EFG	coding sequence of	SO:0000637	SO:0000281
ZDB-TGCONSTRCT-070117-121	Tg(-2.0ompb:GAP-YFP)	TGCONSTRCT	ZDB-GENE-030103-1	olfactory marker protein b	GENE	promoter of	SO:0000637	SO:0000704
ZDB-TGCONSTRCT-070117-121	Tg(-2.0ompb:GAP-YFP)	TGCONSTRCT	ZDB-REGION-121024-1	GAP	REGION	contains engineered region	SO:0000637	SO:0000001
ZDB-TGCONSTRCT-070117-122	Tg(-2.3krt5:RFP)	TGCONSTRCT	ZDB-EFG-070117-3	RFP	EFG	coding sequence of	SO:0000637	SO:0000281
ZDB-TGCONSTRCT-070117-122	Tg(-2.3krt5:RFP)	TGCONSTRCT	ZDB-GENE-991110-23	keratin 5	GENE	promoter of	SO:0000637	SO:0000704
ZDB-TGCONSTRCT-070117-123	Tg(-2.8fabp10a:EGFP)	TGCONSTRCT	ZDB-EFG-070117-1	EGFP	EFG	coding sequence of	SO:0000637	SO:0000281
ZDB-TGCONSTRCT-070117-123	Tg(-2.8fabp10a:EGFP)	TGCONSTRCT	ZDB-GENE-020318-1	fatty acid binding protein 10a, liver basic	GENE	promoter of	SO:0000637	SO:0000704
ZDB-TGCONSTRCT-070117-124	Tg(-3.1neurog1:GFP)	TGCONSTRCT	ZDB-EFG-070117-2	GFP	EFG	coding sequence of	SO:0000637	SO:0000281
ZDB-TGCONSTRCT-070117-124	Tg(-3.1neurog1:GFP)	TGCONSTRCT	ZDB-GENE-990415-174	neurogenin 1	GENE	promoter of	SO:0000637	SO:0000704
ZDB-TGCONSTRCT-070117-125	Tg(-3.7rho:EGFP)	TGCONSTRCT	ZDB-EFG-070117-1	EGFP	EFG	coding sequence of	SO:0000637	SO:0000281
ZDB-TGCONSTRCT-070117-125	Tg(-3.7rho:EGFP)	TGCONSTRCT	ZDB-GENE-990415-271	rhodopsin	GENE	promoter of	SO:0000637	SO:0000704
ZDB-TGCONSTRCT-070117-126	Tg(-4.5trpc2b:GAP-GFP)	TGCONSTRCT	ZDB-EFG-070117-2	GFP	EFG	coding sequence of	SO:0000637	SO:0000281
ZDB-TGCONSTRCT-070117-126	Tg(-4.5trpc2b:GAP-GFP)	TGCONSTRCT	ZDB-GENE-050712-3	transient receptor potential cation channel, subfamily C, member 2b	GENE	promoter of	SO:0000637	SO:0000704
ZDB-TGCONSTRCT-070117-126	Tg(-4.5trpc2b:GAP-GFP)	TGCONSTRCT	ZDB-REGION-121024-1	GAP	REGION	coding sequence of	SO:0000637	SO:0000001
ZDB-TGCONSTRCT-070117-127	Tg(-5.0tal1:EGFP)	TGCONSTRCT	ZDB-EFG-070117-1	EGFP	EFG	coding sequence of	SO:0000637	SO:0000281
ZDB-TGCONSTRCT-070117-127	Tg(-5.0tal1:EGFP)	TGCONSTRCT	ZDB-GENE-980526-501	T-cell acute lymphocytic leukemia 1	GENE	promoter of	SO:0000637	SO:0000704
ZDB-TGCONSTRCT-070117-128	Tg(-6.0itga2b:EGFP)	TGCONSTRCT	ZDB-EFG-070117-1	EGFP	EFG	coding sequence of	SO:0000637	SO:0000281
ZDB-TGCONSTRCT-070117-128	Tg(-6.0itga2b:EGFP)	TGCONSTRCT	ZDB-GENE-051031-1	integrin, alpha 2b	GENE	promoter of	SO:0000637	SO:0000704
ZDB-TGCONSTRCT-070117-129	Tg(-6.5pdx1:GFP)	TGCONSTRCT	ZDB-EFG-070117-2	GFP	EFG	coding sequence of	SO:0000637	SO:0000281
ZDB-TGCONSTRCT-070117-129	Tg(-6.5pdx1:GFP)	TGCONSTRCT	ZDB-GENE-990415-122	pancreatic and duodenal homeobox 1	GENE	promoter of	SO:0000637	SO:0000704
ZDB-TGCONSTRCT-070117-13	Tg(-6.0ompb:GFP)	TGCONSTRCT	ZDB-EFG-070117-2	GFP	EFG	coding sequence of	SO:0000637	SO:0000281
ZDB-TGCONSTRCT-070117-13	Tg(-6.0ompb:GFP)	TGCONSTRCT	ZDB-GENE-030103-1	olfactory marker protein b	GENE	promoter of	SO:0000637	SO:0000704
ZDB-TGCONSTRCT-070117-130	Tg(-7.8gata4:GFP)	TGCONSTRCT	ZDB-EFG-070117-2	GFP	EFG	coding sequence of	SO:0000637	SO:0000281
ZDB-TGCONSTRCT-070117-130	Tg(-7.8gata4:GFP)	TGCONSTRCT	ZDB-GENE-980526-476	GATA binding protein 4	GENE	promoter of	SO:0000637	SO:0000704
ZDB-TGCONSTRCT-070117-131	Tg(-8.4neurog1:nRFP)	TGCONSTRCT	ZDB-EFG-070117-3	RFP	EFG	coding sequence of	SO:0000637	SO:0000281
ZDB-TGCONSTRCT-070117-131	Tg(-8.4neurog1:nRFP)	TGCONSTRCT	ZDB-GENE-990415-174	neurogenin 1	GENE	promoter of	SO:0000637	SO:0000704
ZDB-TGCONSTRCT-070117-132	Tg(1.3Xla.Ops:Xla.RhoCT44-GFP)	TGCONSTRCT	ZDB-EFG-070117-2	GFP	EFG	coding sequence of	SO:0000637	SO:0000281
ZDB-TGCONSTRCT-070117-133	Tg(pol.C3:EGFP)	TGCONSTRCT	ZDB-EFG-070117-1	EGFP	EFG	coding sequence of	SO:0000637	SO:0000281
ZDB-TGCONSTRCT-070117-135	Tg(Xla.Tubb2b:Hsa.MAPT-GFP)	TGCONSTRCT	ZDB-EFG-070117-2	GFP	EFG	coding sequence of	SO:0000637	SO:0000281
ZDB-TGCONSTRCT-070117-136	Tg(isl1-hsp70l:dnplxna4-GFP)	TGCONSTRCT	ZDB-EFG-070117-2	GFP	EFG	coding sequence of	SO:0000637	SO:0000281
ZDB-TGCONSTRCT-070117-136	Tg(isl1-hsp70l:dnplxna4-GFP)	TGCONSTRCT	ZDB-GENE-030131-4663	plexin A4	GENE	coding sequence of	SO:0000637	SO:0000704
ZDB-TGCONSTRCT-070117-136	Tg(isl1-hsp70l:dnplxna4-GFP)	TGCONSTRCT	ZDB-GENE-050321-1	heat shock cognate 70-kd protein, like	GENE	promoter of	SO:0000637	SO:0000704
ZDB-TGCONSTRCT-070117-136	Tg(isl1-hsp70l:dnplxna4-GFP)	TGCONSTRCT	ZDB-GENE-980526-112	ISL LIM homeobox 1	GENE	promoter of	SO:0000637	SO:0000704
ZDB-TGCONSTRCT-070117-137	Tg(top:GFP)	TGCONSTRCT	ZDB-EFG-070117-2	GFP	EFG	coding sequence of	SO:0000637	SO:0000281
ZDB-TGCONSTRCT-070117-137	Tg(top:GFP)	TGCONSTRCT	ZDB-REGION-121024-12	OTM	REGION	contains engineered region	SO:0000637	SO:0000001
ZDB-TGCONSTRCT-070117-138	Tg(UAS:Dronpa)	TGCONSTRCT	ZDB-EFG-090302-1	Dronpa	EFG	coding sequence of	SO:0000637	SO:0000281
ZDB-TGCONSTRCT-070117-138	Tg(UAS:Dronpa)	TGCONSTRCT	ZDB-REGION-070122-1	UAS	REGION	contains engineered region	SO:0000637	SO:0000001
ZDB-TGCONSTRCT-070117-138	Tg(UAS:Dronpa)	TGCONSTRCT	ZDB-REGION-070122-1	UAS	REGION	promoter of	SO:0000637	SO:0000001
ZDB-TGCONSTRCT-070117-139	Tg(UAS:KikGR)	TGCONSTRCT	ZDB-EFG-100409-1	KikGR	EFG	coding sequence of	SO:0000637	SO:0000281
ZDB-TGCONSTRCT-070117-139	Tg(UAS:KikGR)	TGCONSTRCT	ZDB-REGION-070122-1	UAS	REGION	contains engineered region	SO:0000637	SO:0000001
ZDB-TGCONSTRCT-070117-139	Tg(UAS:KikGR)	TGCONSTRCT	ZDB-REGION-070122-1	UAS	REGION	promoter of	SO:0000637	SO:0000001
ZDB-TGCONSTRCT-070117-14	Tg(-6.5msx1b:EGFP)	TGCONSTRCT	ZDB-EFG-070117-1	EGFP	EFG	coding sequence of	SO:0000637	SO:0000281
ZDB-TGCONSTRCT-070117-14	Tg(-6.5msx1b:EGFP)	TGCONSTRCT	ZDB-GENE-980526-26	muscle segment homeobox 1b	GENE	promoter of	SO:0000637	SO:0000704
ZDB-TGCONSTRCT-070117-140	Tg(Xla.Rho:GAP-CFP)	TGCONSTRCT	ZDB-EFG-080201-1	CFP	EFG	coding sequence of	SO:0000637	SO:0000281
ZDB-TGCONSTRCT-070117-140	Tg(Xla.Rho:GAP-CFP)	TGCONSTRCT	ZDB-REGION-121024-1	GAP	REGION	contains engineered region	SO:0000637	SO:0000001
ZDB-TGCONSTRCT-070117-141	Tg(atoh7:GFP)	TGCONSTRCT	ZDB-EFG-070117-2	GFP	EFG	coding sequence of	SO:0000637	SO:0000281
ZDB-TGCONSTRCT-070117-141	Tg(atoh7:GFP)	TGCONSTRCT	ZDB-GENE-000926-1	atonal bHLH transcription factor 7	GENE	promoter of	SO:0000637	SO:0000704
ZDB-TGCONSTRCT-070117-142	Tg(pou4f3:GAP-GFP)	TGCONSTRCT	ZDB-EFG-070117-2	GFP	EFG	coding sequence of	SO:0000637	SO:0000281
ZDB-TGCONSTRCT-070117-142	Tg(pou4f3:GAP-GFP)	TGCONSTRCT	ZDB-GENE-990415-24	POU class 4 homeobox 3	GENE	promoter of	SO:0000637	SO:0000704
ZDB-TGCONSTRCT-070117-142	Tg(pou4f3:GAP-GFP)	TGCONSTRCT	ZDB-REGION-121024-1	GAP	REGION	contains engineered region	SO:0000637	SO:0000001
ZDB-TGCONSTRCT-070117-143	Tg(vsx2:LOXP-DsRed-LOXP-GFP)	TGCONSTRCT	ZDB-EFG-070117-2	GFP	EFG	coding sequence of	SO:0000637	SO:0000281
ZDB-TGCONSTRCT-070117-143	Tg(vsx2:LOXP-DsRed-LOXP-GFP)	TGCONSTRCT	ZDB-EFG-070925-1	DsRed	EFG	coding sequence of	SO:0000637	SO:0000281
ZDB-TGCONSTRCT-070117-143	Tg(vsx2:LOXP-DsRed-LOXP-GFP)	TGCONSTRCT	ZDB-GENE-001222-1	visual system homeobox 2	GENE	promoter of	SO:0000637	SO:0000704
ZDB-TGCONSTRCT-070117-143	Tg(vsx2:LOXP-DsRed-LOXP-GFP)	TGCONSTRCT	ZDB-REGION-110816-5	LOXP	REGION	contains engineered region	SO:0000637	SO:0000001
ZDB-TGCONSTRCT-070117-144	Tg(-1.3dld:GFP)	TGCONSTRCT	ZDB-EFG-070117-2	GFP	EFG	coding sequence of	SO:0000637	SO:0000281
ZDB-TGCONSTRCT-070117-144	Tg(-1.3dld:GFP)	TGCONSTRCT	ZDB-GENE-990415-47	deltaD	GENE	promoter of	SO:0000637	SO:0000704
ZDB-TGCONSTRCT-070117-145	Tg10(dld:GFP)	TGCONSTRCT	ZDB-EFG-070117-2	GFP	EFG	coding sequence of	SO:0000637	SO:0000281
ZDB-TGCONSTRCT-070117-145	Tg10(dld:GFP)	TGCONSTRCT	ZDB-GENE-990415-47	deltaD	GENE	promoter of	SO:0000637	SO:0000704
ZDB-TGCONSTRCT-070117-146	Tg(-3.5dld:GFP)	TGCONSTRCT	ZDB-EFG-070117-2	GFP	EFG	coding sequence of	SO:0000637	SO:0000281
ZDB-TGCONSTRCT-070117-146	Tg(-3.5dld:GFP)	TGCONSTRCT	ZDB-GENE-990415-47	deltaD	GENE	promoter of	SO:0000637	SO:0000704
ZDB-TGCONSTRCT-070117-147	Tg5(dld:GFP)	TGCONSTRCT	ZDB-EFG-070117-2	GFP	EFG	coding sequence of	SO:0000637	SO:0000281
ZDB-TGCONSTRCT-070117-147	Tg5(dld:GFP)	TGCONSTRCT	ZDB-GENE-990415-47	deltaD	GENE	promoter of	SO:0000637	SO:0000704
ZDB-TGCONSTRCT-070117-148	Tg7(dld.7:GFP)	TGCONSTRCT	ZDB-EFG-070117-2	GFP	EFG	coding sequence of	SO:0000637	SO:0000281
ZDB-TGCONSTRCT-070117-148	Tg7(dld.7:GFP)	TGCONSTRCT	ZDB-GENE-990415-47	deltaD	GENE	promoter of	SO:0000637	SO:0000704
ZDB-TGCONSTRCT-070117-149	Tg(dld:dld-MYC)	TGCONSTRCT	ZDB-GENE-990415-47	deltaD	GENE	coding sequence of	SO:0000637	SO:0000704
ZDB-TGCONSTRCT-070117-149	Tg(dld:dld-MYC)	TGCONSTRCT	ZDB-GENE-990415-47	deltaD	GENE	promoter of	SO:0000637	SO:0000704
ZDB-TGCONSTRCT-070117-149	Tg(dld:dld-MYC)	TGCONSTRCT	ZDB-REGION-110816-20	MYC	REGION	contains engineered region	SO:0000637	SO:0000001
ZDB-TGCONSTRCT-070117-15	Tg(-8.0cldnb:LY-EGFP)	TGCONSTRCT	ZDB-EFG-070117-1	EGFP	EFG	coding sequence of	SO:0000637	SO:0000281
ZDB-TGCONSTRCT-070117-15	Tg(-8.0cldnb:LY-EGFP)	TGCONSTRCT	ZDB-GENE-010328-2	claudin b	GENE	promoter of	SO:0000637	SO:0000704
ZDB-TGCONSTRCT-070117-15	Tg(-8.0cldnb:LY-EGFP)	TGCONSTRCT	ZDB-REGION-110816-2	LY	REGION	coding sequence of	SO:0000637	SO:0000001
ZDB-TGCONSTRCT-070117-150	Tg(elavl3:EGFP)	TGCONSTRCT	ZDB-EFG-070117-1	EGFP	EFG	coding sequence of	SO:0000637	SO:0000281
ZDB-TGCONSTRCT-070117-150	Tg(elavl3:EGFP)	TGCONSTRCT	ZDB-GENE-980526-76	ELAV like neuron-specific RNA binding protein 3	GENE	promoter of	SO:0000637	SO:0000704
ZDB-TGCONSTRCT-070117-151	Tg(elavl3:YC2)	TGCONSTRCT	ZDB-EFG-080131-1	YC2	EFG	coding sequence of	SO:0000637	SO:0000281
ZDB-TGCONSTRCT-070117-151	Tg(elavl3:YC2)	TGCONSTRCT	ZDB-GENE-980526-76	ELAV like neuron-specific RNA binding protein 3	GENE	promoter of	SO:0000637	SO:0000704
ZDB-TGCONSTRCT-070117-152	Tg(fli1a:nEGFP)	TGCONSTRCT	ZDB-EFG-070117-1	EGFP	EFG	coding sequence of	SO:0000637	SO:0000281
ZDB-TGCONSTRCT-070117-152	Tg(fli1a:nEGFP)	TGCONSTRCT	ZDB-GENE-980526-426	Fli-1 proto-oncogene, ETS transcription factor a	GENE	promoter of	SO:0000637	SO:0000704
ZDB-TGCONSTRCT-070117-152	Tg(fli1a:nEGFP)	TGCONSTRCT	ZDB-REGION-110816-1	NLS	REGION	coding sequence of	SO:0000637	SO:0000001
ZDB-TGCONSTRCT-070117-153	Tg(gata1a:GFP)	TGCONSTRCT	ZDB-EFG-070117-2	GFP	EFG	coding sequence of	SO:0000637	SO:0000281
ZDB-TGCONSTRCT-070117-153	Tg(gata1a:GFP)	TGCONSTRCT	ZDB-GENE-980526-268	GATA binding protein 1a	GENE	promoter of	SO:0000637	SO:0000704
ZDB-TGCONSTRCT-070117-154	Tg(gfap:GFP)	TGCONSTRCT	ZDB-EFG-070117-2	GFP	EFG	coding sequence of	SO:0000637	SO:0000281
ZDB-TGCONSTRCT-070117-154	Tg(gfap:GFP)	TGCONSTRCT	ZDB-GENE-990914-3	glial fibrillary acidic protein	GENE	promoter of	SO:0000637	SO:0000704
ZDB-TGCONSTRCT-070117-155	Tg(her5PAC:EGFP)	TGCONSTRCT	ZDB-EFG-070117-1	EGFP	EFG	coding sequence of	SO:0000637	SO:0000281
ZDB-TGCONSTRCT-070117-156	Tg(hsp70l:EGFP-Cre)	TGCONSTRCT	ZDB-EFG-070117-1	EGFP	EFG	coding sequence of	SO:0000637	SO:0000281
ZDB-TGCONSTRCT-070117-156	Tg(hsp70l:EGFP-Cre)	TGCONSTRCT	ZDB-EFG-090219-1	Cre	EFG	coding sequence of	SO:0000637	SO:0000281
ZDB-TGCONSTRCT-070117-156	Tg(hsp70l:EGFP-Cre)	TGCONSTRCT	ZDB-GENE-050321-1	heat shock cognate 70-kd protein, like	GENE	promoter of	SO:0000637	SO:0000704
ZDB-TGCONSTRCT-070117-157	Tg(hsp70l:GFP)	TGCONSTRCT	ZDB-EFG-070117-2	GFP	EFG	coding sequence of	SO:0000637	SO:0000281
ZDB-TGCONSTRCT-070117-157	Tg(hsp70l:GFP)	TGCONSTRCT	ZDB-GENE-050321-1	heat shock cognate 70-kd protein, like	GENE	promoter of	SO:0000637	SO:0000704
ZDB-TGCONSTRCT-070117-158	Tg(hsp70l:cxcl12b-EGFP)	TGCONSTRCT	ZDB-EFG-070117-1	EGFP	EFG	coding sequence of	SO:0000637	SO:0000281
ZDB-TGCONSTRCT-070117-158	Tg(hsp70l:cxcl12b-EGFP)	TGCONSTRCT	ZDB-GENE-030721-1	chemokine (C-X-C motif) ligand 12b (stromal cell-derived factor 1)	GENE	coding sequence of	SO:0000637	SO:0000704
ZDB-TGCONSTRCT-070117-158	Tg(hsp70l:cxcl12b-EGFP)	TGCONSTRCT	ZDB-GENE-050321-1	heat shock cognate 70-kd protein, like	GENE	promoter of	SO:0000637	SO:0000704
ZDB-TGCONSTRCT-070117-159	Tg(hsp70l:EGFP-sema3aa-6xMYC)	TGCONSTRCT	ZDB-EFG-070117-1	EGFP	EFG	coding sequence of	SO:0000637	SO:0000281
ZDB-TGCONSTRCT-070117-159	Tg(hsp70l:EGFP-sema3aa-6xMYC)	TGCONSTRCT	ZDB-GENE-050321-1	heat shock cognate 70-kd protein, like	GENE	promoter of	SO:0000637	SO:0000704
ZDB-TGCONSTRCT-070117-159	Tg(hsp70l:EGFP-sema3aa-6xMYC)	TGCONSTRCT	ZDB-GENE-991209-3	sema domain, immunoglobulin domain (Ig), short basic domain, secreted, (semaphorin) 3Aa	GENE	coding sequence of	SO:0000637	SO:0000704
ZDB-TGCONSTRCT-070117-159	Tg(hsp70l:EGFP-sema3aa-6xMYC)	TGCONSTRCT	ZDB-REGION-110816-20	MYC	REGION	contains engineered region	SO:0000637	SO:0000001
ZDB-TGCONSTRCT-070117-16	Tg(-9.0spi1b:EGFP)	TGCONSTRCT	ZDB-EFG-070117-1	EGFP	EFG	coding sequence of	SO:0000637	SO:0000281
ZDB-TGCONSTRCT-070117-16	Tg(-9.0spi1b:EGFP)	TGCONSTRCT	ZDB-GENE-980526-164	Spi-1 proto-oncogene b	GENE	promoter of	SO:0000637	SO:0000704
ZDB-TGCONSTRCT-070117-160	Tg(hsp70l:tcf7l1a-GFP)	TGCONSTRCT	ZDB-EFG-070117-2	GFP	EFG	coding sequence of	SO:0000637	SO:0000281
ZDB-TGCONSTRCT-070117-160	Tg(hsp70l:tcf7l1a-GFP)	TGCONSTRCT	ZDB-GENE-050321-1	heat shock cognate 70-kd protein, like	GENE	promoter of	SO:0000637	SO:0000704
ZDB-TGCONSTRCT-070117-160	Tg(hsp70l:tcf7l1a-GFP)	TGCONSTRCT	ZDB-GENE-980605-30	transcription factor 7-like 1a (T-cell specific, HMG-box)	GENE	coding sequence of	SO:0000637	SO:0000704
ZDB-TGCONSTRCT-070117-161	Tg(isl1:GFP)	TGCONSTRCT	ZDB-EFG-070117-2	GFP	EFG	coding sequence of	SO:0000637	SO:0000281
ZDB-TGCONSTRCT-070117-161	Tg(isl1:GFP)	TGCONSTRCT	ZDB-GENE-980526-112	ISL LIM homeobox 1	GENE	promoter of	SO:0000637	SO:0000704
ZDB-TGCONSTRCT-070117-162	Tg(kdrl:GAL4,14xUAS-Eb1:EGFP)	TGCONSTRCT	ZDB-EFG-070117-1	EGFP	EFG	coding sequence of	SO:0000637	SO:0000281
ZDB-TGCONSTRCT-070117-162	Tg(kdrl:GAL4,14xUAS-Eb1:EGFP)	TGCONSTRCT	ZDB-EFG-080319-1	GAL4	EFG	coding sequence of	SO:0000637	SO:0000281
ZDB-TGCONSTRCT-070117-162	Tg(kdrl:GAL4,14xUAS-Eb1:EGFP)	TGCONSTRCT	ZDB-GENE-000705-1	kinase insert domain receptor like	GENE	promoter of	SO:0000637	SO:0000704
ZDB-TGCONSTRCT-070117-162	Tg(kdrl:GAL4,14xUAS-Eb1:EGFP)	TGCONSTRCT	ZDB-REGION-070122-1	UAS	REGION	promoter of	SO:0000637	SO:0000001
ZDB-TGCONSTRCT-070117-163	Tg(kdrl:RFP)	TGCONSTRCT	ZDB-EFG-070117-3	RFP	EFG	coding sequence of	SO:0000637	SO:0000281
ZDB-TGCONSTRCT-070117-163	Tg(kdrl:RFP)	TGCONSTRCT	ZDB-GENE-000705-1	kinase insert domain receptor like	GENE	promoter of	SO:0000637	SO:0000704
ZDB-TGCONSTRCT-070117-164	Tg(myl7:EGFP)	TGCONSTRCT	ZDB-EFG-070117-1	EGFP	EFG	coding sequence of	SO:0000637	SO:0000281
ZDB-TGCONSTRCT-070117-164	Tg(myl7:EGFP)	TGCONSTRCT	ZDB-GENE-991019-3	myosin, light chain 7, regulatory	GENE	promoter of	SO:0000637	SO:0000704
ZDB-TGCONSTRCT-070117-165	Tg(myl7:mpp5a)	TGCONSTRCT	ZDB-GENE-020712-1	membrane protein, palmitoylated 5a (MAGUK p55 subfamily member 5)	GENE	coding sequence of	SO:0000637	SO:0000704
ZDB-TGCONSTRCT-070117-165	Tg(myl7:mpp5a)	TGCONSTRCT	ZDB-GENE-991019-3	myosin, light chain 7, regulatory	GENE	promoter of	SO:0000637	SO:0000704
ZDB-TGCONSTRCT-070117-166	Tg(mylpfa:LOXP-EGFP-LOXP)	TGCONSTRCT	ZDB-EFG-070117-1	EGFP	EFG	coding sequence of	SO:0000637	SO:0000281
ZDB-TGCONSTRCT-070117-166	Tg(mylpfa:LOXP-EGFP-LOXP)	TGCONSTRCT	ZDB-GENE-990712-15	myosin light chain, phosphorylatable, fast skeletal muscle a	GENE	promoter of	SO:0000637	SO:0000704
ZDB-TGCONSTRCT-070117-166	Tg(mylpfa:LOXP-EGFP-LOXP)	TGCONSTRCT	ZDB-REGION-110816-5	LOXP	REGION	contains engineered region	SO:0000637	SO:0000001
ZDB-TGCONSTRCT-070117-167	Tg(olig2:EGFP)	TGCONSTRCT	ZDB-EFG-070117-1	EGFP	EFG	coding sequence of	SO:0000637	SO:0000281
ZDB-TGCONSTRCT-070117-167	Tg(olig2:EGFP)	TGCONSTRCT	ZDB-GENE-030131-4013	oligodendrocyte lineage transcription factor 2	GENE	promoter of	SO:0000637	SO:0000704
ZDB-TGCONSTRCT-070117-168	Tg(pax2a:GFP)	TGCONSTRCT	ZDB-EFG-070117-2	GFP	EFG	coding sequence of	SO:0000637	SO:0000281
ZDB-TGCONSTRCT-070117-168	Tg(pax2a:GFP)	TGCONSTRCT	ZDB-GENE-990415-8	paired box 2a	GENE	promoter of	SO:0000637	SO:0000704
ZDB-TGCONSTRCT-070117-169	Tg(pax6-DF4:GAP-YFP)	TGCONSTRCT	ZDB-EFG-070409-1	YFP	EFG	coding sequence of	SO:0000637	SO:0000281
ZDB-TGCONSTRCT-070117-169	Tg(pax6-DF4:GAP-YFP)	TGCONSTRCT	ZDB-REGION-121024-1	GAP	REGION	contains engineered region	SO:0000637	SO:0000001
ZDB-TGCONSTRCT-070117-17	Tg(dlx6a-1.4dlx5a-dlx6a:GFP)	TGCONSTRCT	ZDB-EFG-070117-2	GFP	EFG	coding sequence of	SO:0000637	SO:0000281
ZDB-TGCONSTRCT-070117-17	Tg(dlx6a-1.4dlx5a-dlx6a:GFP)	TGCONSTRCT	ZDB-GENE-980526-448	distal-less homeobox 6a	GENE	promoter of	SO:0000637	SO:0000704
ZDB-TGCONSTRCT-070117-17	Tg(dlx6a-1.4dlx5a-dlx6a:GFP)	TGCONSTRCT	ZDB-GENE-990415-49	distal-less homeobox 5a	GENE	promoter of	SO:0000637	SO:0000704
ZDB-TGCONSTRCT-070117-170	Tg(pou4f1-hsp70l:GFP)	TGCONSTRCT	ZDB-EFG-070117-2	GFP	EFG	coding sequence of	SO:0000637	SO:0000281
ZDB-TGCONSTRCT-070117-170	Tg(pou4f1-hsp70l:GFP)	TGCONSTRCT	ZDB-GENE-000523-2	POU class 4 homeobox 1	GENE	promoter of	SO:0000637	SO:0000704
ZDB-TGCONSTRCT-070117-170	Tg(pou4f1-hsp70l:GFP)	TGCONSTRCT	ZDB-GENE-050321-1	heat shock cognate 70-kd protein, like	GENE	promoter of	SO:0000637	SO:0000704
ZDB-TGCONSTRCT-070117-171	Tg(rag2:EGFP-bcl2a)	TGCONSTRCT	ZDB-EFG-070117-1	EGFP	EFG	coding sequence of	SO:0000637	SO:0000281
ZDB-TGCONSTRCT-070117-171	Tg(rag2:EGFP-bcl2a)	TGCONSTRCT	ZDB-GENE-051012-1	B-cell CLL/lymphoma 2a	GENE	coding sequence of	SO:0000637	SO:0000704
ZDB-TGCONSTRCT-070117-171	Tg(rag2:EGFP-bcl2a)	TGCONSTRCT	ZDB-GENE-990415-235	recombination activating gene 2	GENE	promoter of	SO:0000637	SO:0000704
ZDB-TGCONSTRCT-070117-172	Tg(rho:shGFP)	TGCONSTRCT	ZDB-EFG-070117-4	shGFP	EFG	coding sequence of	SO:0000637	SO:0000281
ZDB-TGCONSTRCT-070117-172	Tg(rho:shGFP)	TGCONSTRCT	ZDB-GENE-990415-271	rhodopsin	GENE	promoter of	SO:0000637	SO:0000704
ZDB-TGCONSTRCT-070117-173	TgBAC(zic2a:GFP)	TGCONSTRCT	ZDB-EFG-070117-2	GFP	EFG	coding sequence of	SO:0000637	SO:0000281
ZDB-TGCONSTRCT-070117-173	TgBAC(zic2a:GFP)	TGCONSTRCT	ZDB-GENE-000710-4	zic family member 2 (odd-paired homolog, Drosophila), a	GENE	promoter of	SO:0000637	SO:0000704
ZDB-TGCONSTRCT-070117-18	Tg(Hsa.CRYBB1:EGFP)	TGCONSTRCT	ZDB-EFG-070117-1	EGFP	EFG	coding sequence of	SO:0000637	SO:0000281
ZDB-TGCONSTRCT-070117-19	Tg(pol.Keratin:EGFP)	TGCONSTRCT	ZDB-EFG-070117-1	EGFP	EFG	coding sequence of	SO:0000637	SO:0000281
ZDB-TGCONSTRCT-070117-2	Tg(-1.0hcrt:EGFP)	TGCONSTRCT	ZDB-EFG-070117-1	EGFP	EFG	coding sequence of	SO:0000637	SO:0000281
ZDB-TGCONSTRCT-070117-2	Tg(-1.0hcrt:EGFP)	TGCONSTRCT	ZDB-GENE-040324-1	hypocretin (orexin) neuropeptide precursor	GENE	promoter of	SO:0000637	SO:0000704
ZDB-TGCONSTRCT-070117-20	Tg(Mmu.Plp1:EGFP)	TGCONSTRCT	ZDB-EFG-070117-1	EGFP	EFG	coding sequence of	SO:0000637	SO:0000281
ZDB-TGCONSTRCT-070117-21	Tg(T2kSAG:GFP)	TGCONSTRCT	ZDB-EFG-070117-2	GFP	EFG	coding sequence of	SO:0000637	SO:0000281
ZDB-TGCONSTRCT-070117-22	Tg(Rno.Th:GFP)	TGCONSTRCT	ZDB-EFG-070117-2	GFP	EFG	coding sequence of	SO:0000637	SO:0000281
ZDB-TGCONSTRCT-070117-23	Tg(UAS:GFP)	TGCONSTRCT	ZDB-EFG-070117-2	GFP	EFG	coding sequence of	SO:0000637	SO:0000281
ZDB-TGCONSTRCT-070117-23	Tg(UAS:GFP)	TGCONSTRCT	ZDB-REGION-070122-1	UAS	REGION	contains engineered region	SO:0000637	SO:0000001
ZDB-TGCONSTRCT-070117-23	Tg(UAS:GFP)	TGCONSTRCT	ZDB-REGION-070122-1	UAS	REGION	promoter of	SO:0000637	SO:0000001
ZDB-TGCONSTRCT-070117-24	Tg(5xUAS-E1b:6xMYC-notch1a)	TGCONSTRCT	ZDB-GENE-990415-173	notch 1a	GENE	coding sequence of	SO:0000637	SO:0000704
ZDB-TGCONSTRCT-070117-24	Tg(5xUAS-E1b:6xMYC-notch1a)	TGCONSTRCT	ZDB-REGION-070122-1	UAS	REGION	promoter of	SO:0000637	SO:0000001
ZDB-TGCONSTRCT-070117-24	Tg(5xUAS-E1b:6xMYC-notch1a)	TGCONSTRCT	ZDB-REGION-110816-20	MYC	REGION	contains engineered region	SO:0000637	SO:0000001
ZDB-TGCONSTRCT-070117-25	Tg(aanat2:EGFP)	TGCONSTRCT	ZDB-EFG-070117-1	EGFP	EFG	coding sequence of	SO:0000637	SO:0000281
ZDB-TGCONSTRCT-070117-25	Tg(aanat2:EGFP)	TGCONSTRCT	ZDB-GENE-991019-6	arylalkylamine N-acetyltransferase 2	GENE	promoter of	SO:0000637	SO:0000704
ZDB-TGCONSTRCT-070117-26	Tg(actb2:EGFP)	TGCONSTRCT	ZDB-EFG-070117-1	EGFP	EFG	coding sequence of	SO:0000637	SO:0000281
ZDB-TGCONSTRCT-070117-26	Tg(actb2:EGFP)	TGCONSTRCT	ZDB-GENE-000329-3	actin, beta 2	GENE	promoter of	SO:0000637	SO:0000704
ZDB-TGCONSTRCT-070117-27	TgBAC(vsx2:EGFP)	TGCONSTRCT	ZDB-EFG-070117-1	EGFP	EFG	coding sequence of	SO:0000637	SO:0000281
ZDB-TGCONSTRCT-070117-27	TgBAC(vsx2:EGFP)	TGCONSTRCT	ZDB-GENE-001222-1	visual system homeobox 2	GENE	promoter of	SO:0000637	SO:0000704
ZDB-TGCONSTRCT-070117-28	Tg(CMV:LOXH-STOP-LOXP-EGFP)	TGCONSTRCT	ZDB-EFG-070117-1	EGFP	EFG	coding sequence of	SO:0000637	SO:0000281
ZDB-TGCONSTRCT-070117-28	Tg(CMV:LOXH-STOP-LOXP-EGFP)	TGCONSTRCT	ZDB-REGION-110816-5	LOXP	REGION	contains engineered region	SO:0000637	SO:0000001
ZDB-TGCONSTRCT-070117-28	Tg(CMV:LOXH-STOP-LOXP-EGFP)	TGCONSTRCT	ZDB-REGION-110816-7	LOXH	REGION	contains engineered region	SO:0000637	SO:0000001
ZDB-TGCONSTRCT-070117-28	Tg(CMV:LOXH-STOP-LOXP-EGFP)	TGCONSTRCT	ZDB-REGION-130214-1	CMV	REGION	contains engineered region	SO:0000637	SO:0000001
ZDB-TGCONSTRCT-070117-28	Tg(CMV:LOXH-STOP-LOXP-EGFP)	TGCONSTRCT	ZDB-REGION-130214-1	CMV	REGION	promoter of	SO:0000637	SO:0000001
ZDB-TGCONSTRCT-070117-29	Tg(-1.8dld:GFP)	TGCONSTRCT	ZDB-EFG-070117-2	GFP	EFG	coding sequence of	SO:0000637	SO:0000281
ZDB-TGCONSTRCT-070117-29	Tg(-1.8dld:GFP)	TGCONSTRCT	ZDB-GENE-990415-47	deltaD	GENE	promoter of	SO:0000637	SO:0000704
ZDB-TGCONSTRCT-070117-3	Tg(-1.7Cau.Tuba1:GFP)	TGCONSTRCT	ZDB-EFG-070117-2	GFP	EFG	coding sequence of	SO:0000637	SO:0000281
ZDB-TGCONSTRCT-070117-30	Tg1(dld:GFP)	TGCONSTRCT	ZDB-EFG-070117-2	GFP	EFG	coding sequence of	SO:0000637	SO:0000281
ZDB-TGCONSTRCT-070117-30	Tg1(dld:GFP)	TGCONSTRCT	ZDB-GENE-990415-47	deltaD	GENE	promoter of	SO:0000637	SO:0000704
ZDB-TGCONSTRCT-070117-31	Tg3(dld:GFP)	TGCONSTRCT	ZDB-EFG-070117-2	GFP	EFG	coding sequence of	SO:0000637	SO:0000281
ZDB-TGCONSTRCT-070117-31	Tg3(dld:GFP)	TGCONSTRCT	ZDB-GENE-990415-47	deltaD	GENE	promoter of	SO:0000637	SO:0000704
ZDB-TGCONSTRCT-070117-32	Tg(-6dld:GFP)	TGCONSTRCT	ZDB-EFG-070117-2	GFP	EFG	coding sequence of	SO:0000637	SO:0000281
ZDB-TGCONSTRCT-070117-32	Tg(-6dld:GFP)	TGCONSTRCT	ZDB-GENE-990415-47	deltaD	GENE	promoter of	SO:0000637	SO:0000704
ZDB-TGCONSTRCT-070117-33	Tg8(dld:GFP)	TGCONSTRCT	ZDB-EFG-070117-2	GFP	EFG	coding sequence of	SO:0000637	SO:0000281
ZDB-TGCONSTRCT-070117-33	Tg8(dld:GFP)	TGCONSTRCT	ZDB-GENE-990415-47	deltaD	GENE	promoter of	SO:0000637	SO:0000704
ZDB-TGCONSTRCT-070117-34	Tg(Xla.Eef1a1:GFP)	TGCONSTRCT	ZDB-EFG-070117-2	GFP	EFG	coding sequence of	SO:0000637	SO:0000281
ZDB-TGCONSTRCT-070117-35	Tg(elavl3:IP)	TGCONSTRCT	ZDB-GENE-980526-76	ELAV like neuron-specific RNA binding protein 3	GENE	promoter of	SO:0000637	SO:0000704
ZDB-TGCONSTRCT-070117-36	Tg(flh:EGFP)	TGCONSTRCT	ZDB-EFG-070117-1	EGFP	EFG	coding sequence of	SO:0000637	SO:0000281
ZDB-TGCONSTRCT-070117-36	Tg(flh:EGFP)	TGCONSTRCT	ZDB-GENE-990415-75	notochord homeobox	GENE	promoter of	SO:0000637	SO:0000704
ZDB-TGCONSTRCT-070117-37	Tg(fli1a:EGFP-Hsa.CDC42)	TGCONSTRCT	ZDB-EFG-070117-1	EGFP	EFG	coding sequence of	SO:0000637	SO:0000281
ZDB-TGCONSTRCT-070117-37	Tg(fli1a:EGFP-Hsa.CDC42)	TGCONSTRCT	ZDB-GENE-980526-426	Fli-1 proto-oncogene, ETS transcription factor a	GENE	promoter of	SO:0000637	SO:0000704
ZDB-TGCONSTRCT-070117-38	Tg(gata1a:DsRed)	TGCONSTRCT	ZDB-EFG-070925-1	DsRed	EFG	coding sequence of	SO:0000637	SO:0000281
ZDB-TGCONSTRCT-070117-38	Tg(gata1a:DsRed)	TGCONSTRCT	ZDB-GENE-980526-268	GATA binding protein 1a	GENE	promoter of	SO:0000637	SO:0000704
ZDB-TGCONSTRCT-070117-39	Tg(h2afva:h2afva-GFP)	TGCONSTRCT	ZDB-EFG-070117-2	GFP	EFG	coding sequence of	SO:0000637	SO:0000281
ZDB-TGCONSTRCT-070117-39	Tg(h2afva:h2afva-GFP)	TGCONSTRCT	ZDB-GENE-020717-1	H2A histone family, member Va	GENE	promoter of	SO:0000637	SO:0000704
ZDB-TGCONSTRCT-070117-4	Tg(-1.8gsc:GFP)	TGCONSTRCT	ZDB-EFG-070117-2	GFP	EFG	coding sequence of	SO:0000637	SO:0000281
ZDB-TGCONSTRCT-070117-4	Tg(-1.8gsc:GFP)	TGCONSTRCT	ZDB-GENE-980528-2060	goosecoid	GENE	promoter of	SO:0000637	SO:0000704
ZDB-TGCONSTRCT-070117-40	Tg(mnx1:GFP)	TGCONSTRCT	ZDB-EFG-070117-2	GFP	EFG	coding sequence of	SO:0000637	SO:0000281
ZDB-TGCONSTRCT-070117-40	Tg(mnx1:GFP)	TGCONSTRCT	ZDB-GENE-040409-1	motor neuron and pancreas homeobox 1	GENE	promoter of	SO:0000637	SO:0000704
ZDB-TGCONSTRCT-070117-41	Tg(hsp70l:cdkn1c-MYC)	TGCONSTRCT	ZDB-GENE-040123-1	cyclin-dependent kinase inhibitor 1Ca	GENE	coding sequence of	SO:0000637	SO:0000704
ZDB-TGCONSTRCT-070117-41	Tg(hsp70l:cdkn1c-MYC)	TGCONSTRCT	ZDB-GENE-050321-1	heat shock cognate 70-kd protein, like	GENE	promoter of	SO:0000637	SO:0000704
ZDB-TGCONSTRCT-070117-41	Tg(hsp70l:cdkn1c-MYC)	TGCONSTRCT	ZDB-REGION-110816-20	MYC	REGION	contains engineered region	SO:0000637	SO:0000001
ZDB-TGCONSTRCT-070117-42	Tg(-1.5hsp70l:GAL4)	TGCONSTRCT	ZDB-EFG-080319-1	GAL4	EFG	coding sequence of	SO:0000637	SO:0000281
ZDB-TGCONSTRCT-070117-42	Tg(-1.5hsp70l:GAL4)	TGCONSTRCT	ZDB-GENE-050321-1	heat shock cognate 70-kd protein, like	GENE	promoter of	SO:0000637	SO:0000704
ZDB-TGCONSTRCT-070117-43	Tg(hsp70l:dnXla.Bmpr1a-GFP)	TGCONSTRCT	ZDB-EFG-070117-2	GFP	EFG	coding sequence of	SO:0000637	SO:0000281
ZDB-TGCONSTRCT-070117-43	Tg(hsp70l:dnXla.Bmpr1a-GFP)	TGCONSTRCT	ZDB-GENE-050321-1	heat shock cognate 70-kd protein, like	GENE	promoter of	SO:0000637	SO:0000704
ZDB-TGCONSTRCT-070117-44	Tg(hsp70l:sema3d-6xMYC)	TGCONSTRCT	ZDB-GENE-050321-1	heat shock cognate 70-kd protein, like	GENE	promoter of	SO:0000637	SO:0000704
ZDB-TGCONSTRCT-070117-44	Tg(hsp70l:sema3d-6xMYC)	TGCONSTRCT	ZDB-GENE-990715-2	sema domain, immunoglobulin domain (Ig), short basic domain, secreted, (semaphorin) 3D	GENE	coding sequence of	SO:0000637	SO:0000704
ZDB-TGCONSTRCT-070117-44	Tg(hsp70l:sema3d-6xMYC)	TGCONSTRCT	ZDB-REGION-110816-20	MYC	REGION	contains engineered region	SO:0000637	SO:0000001
ZDB-TGCONSTRCT-070117-45	Tg(isl1-hsp70l:GFP)	TGCONSTRCT	ZDB-EFG-070117-2	GFP	EFG	coding sequence of	SO:0000637	SO:0000281
ZDB-TGCONSTRCT-070117-45	Tg(isl1-hsp70l:GFP)	TGCONSTRCT	ZDB-GENE-050321-1	heat shock cognate 70-kd protein, like	GENE	promoter of	SO:0000637	SO:0000704
ZDB-TGCONSTRCT-070117-45	Tg(isl1-hsp70l:GFP)	TGCONSTRCT	ZDB-GENE-980526-112	ISL LIM homeobox 1	GENE	promoter of	SO:0000637	SO:0000704
ZDB-TGCONSTRCT-070117-46	Tg2(isl1:GFP)	TGCONSTRCT	ZDB-EFG-070117-2	GFP	EFG	coding sequence of	SO:0000637	SO:0000281
ZDB-TGCONSTRCT-070117-46	Tg2(isl1:GFP)	TGCONSTRCT	ZDB-GENE-980526-112	ISL LIM homeobox 1	GENE	promoter of	SO:0000637	SO:0000704
ZDB-TGCONSTRCT-070117-47	Tg(kdrl:EGFP)	TGCONSTRCT	ZDB-EFG-070117-1	EGFP	EFG	coding sequence of	SO:0000637	SO:0000281
ZDB-TGCONSTRCT-070117-47	Tg(kdrl:EGFP)	TGCONSTRCT	ZDB-GENE-000705-1	kinase insert domain receptor like	GENE	promoter of	SO:0000637	SO:0000704
ZDB-TGCONSTRCT-070117-48	Tg(lck:lck-EGFP)	TGCONSTRCT	ZDB-EFG-070117-1	EGFP	EFG	coding sequence of	SO:0000637	SO:0000281
ZDB-TGCONSTRCT-070117-48	Tg(lck:lck-EGFP)	TGCONSTRCT	ZDB-GENE-040617-1	LCK proto-oncogene, Src family tyrosine kinase	GENE	promoter of	SO:0000637	SO:0000704
ZDB-TGCONSTRCT-070117-49	Tg(myl7:GFP)	TGCONSTRCT	ZDB-EFG-070117-2	GFP	EFG	coding sequence of	SO:0000637	SO:0000281
ZDB-TGCONSTRCT-070117-49	Tg(myl7:GFP)	TGCONSTRCT	ZDB-GENE-991019-3	myosin, light chain 7, regulatory	GENE	promoter of	SO:0000637	SO:0000704
ZDB-TGCONSTRCT-070117-5	Tg(-14.8gata4:GFP)	TGCONSTRCT	ZDB-EFG-070117-2	GFP	EFG	coding sequence of	SO:0000637	SO:0000281
ZDB-TGCONSTRCT-070117-5	Tg(-14.8gata4:GFP)	TGCONSTRCT	ZDB-GENE-980526-476	GATA binding protein 4	GENE	promoter of	SO:0000637	SO:0000704
ZDB-TGCONSTRCT-070117-50	Tg(myl7:prkci)	TGCONSTRCT	ZDB-GENE-011105-1	protein kinase C, iota	GENE	coding sequence of	SO:0000637	SO:0000704
ZDB-TGCONSTRCT-070117-50	Tg(myl7:prkci)	TGCONSTRCT	ZDB-GENE-991019-3	myosin, light chain 7, regulatory	GENE	promoter of	SO:0000637	SO:0000704
ZDB-TGCONSTRCT-070117-51	Tg(nkx2.2a:mEGFP)	TGCONSTRCT	ZDB-EFG-070117-1	EGFP	EFG	coding sequence of	SO:0000637	SO:0000281
ZDB-TGCONSTRCT-070117-51	Tg(nkx2.2a:mEGFP)	TGCONSTRCT	ZDB-GENE-980526-403	NK2 homeobox 2a	GENE	promoter of	SO:0000637	SO:0000704
ZDB-TGCONSTRCT-070117-52	Tg(ompb:Rno.Vamp2-EGFP)	TGCONSTRCT	ZDB-EFG-070117-1	EGFP	EFG	coding sequence of	SO:0000637	SO:0000281
ZDB-TGCONSTRCT-070117-52	Tg(ompb:Rno.Vamp2-EGFP)	TGCONSTRCT	ZDB-GENE-030103-1	olfactory marker protein b	GENE	promoter of	SO:0000637	SO:0000704
ZDB-TGCONSTRCT-070117-53	Tg(pax2a:lacZ)	TGCONSTRCT	ZDB-GENE-990415-8	paired box 2a	GENE	promoter of	SO:0000637	SO:0000704
ZDB-TGCONSTRCT-070117-54	Tg(cco.Pax6:GAP-GFP)	TGCONSTRCT	ZDB-EFG-070117-2	GFP	EFG	coding sequence of	SO:0000637	SO:0000281
ZDB-TGCONSTRCT-070117-54	Tg(cco.Pax6:GAP-GFP)	TGCONSTRCT	ZDB-REGION-121024-1	GAP	REGION	contains engineered region	SO:0000637	SO:0000001
ZDB-TGCONSTRCT-070117-55	Tg(rag1:GFP)	TGCONSTRCT	ZDB-EFG-070117-2	GFP	EFG	coding sequence of	SO:0000637	SO:0000281
ZDB-TGCONSTRCT-070117-55	Tg(rag1:GFP)	TGCONSTRCT	ZDB-GENE-990415-234	recombination activating gene 1	GENE	promoter of	SO:0000637	SO:0000704
ZDB-TGCONSTRCT-070117-56	Tg(rag2:GFP)	TGCONSTRCT	ZDB-EFG-070117-2	GFP	EFG	coding sequence of	SO:0000637	SO:0000281
ZDB-TGCONSTRCT-070117-56	Tg(rag2:GFP)	TGCONSTRCT	ZDB-GENE-990415-235	recombination activating gene 2	GENE	promoter of	SO:0000637	SO:0000704
ZDB-TGCONSTRCT-070117-57	Tg(sox17:GFP)	TGCONSTRCT	ZDB-EFG-070117-2	GFP	EFG	coding sequence of	SO:0000637	SO:0000281
ZDB-TGCONSTRCT-070117-57	Tg(sox17:GFP)	TGCONSTRCT	ZDB-GENE-991213-1	SRY (sex determining region Y)-box 17	GENE	promoter of	SO:0000637	SO:0000704
ZDB-TGCONSTRCT-070117-58	Tg(-0.2lfng:EGFP)	TGCONSTRCT	ZDB-EFG-070117-1	EGFP	EFG	coding sequence of	SO:0000637	SO:0000281
ZDB-TGCONSTRCT-070117-58	Tg(-0.2lfng:EGFP)	TGCONSTRCT	ZDB-GENE-980605-16	LFNG O-fucosylpeptide 3-beta-N-acetylglucosaminyltransferase	GENE	promoter of	SO:0000637	SO:0000704
ZDB-TGCONSTRCT-070117-59	Tg(-0.7her5:EGFP)	TGCONSTRCT	ZDB-EFG-070117-1	EGFP	EFG	coding sequence of	SO:0000637	SO:0000281
ZDB-TGCONSTRCT-070117-59	Tg(-0.7her5:EGFP)	TGCONSTRCT	ZDB-GENE-990415-90	hairy-related 5	GENE	promoter of	SO:0000637	SO:0000704
ZDB-TGCONSTRCT-070117-6	Tg(-2.0ompb:LY-mRFP)	TGCONSTRCT	ZDB-EFG-080910-1	mRFP	EFG	coding sequence of	SO:0000637	SO:0000281
ZDB-TGCONSTRCT-070117-6	Tg(-2.0ompb:LY-mRFP)	TGCONSTRCT	ZDB-GENE-030103-1	olfactory marker protein b	GENE	promoter of	SO:0000637	SO:0000704
ZDB-TGCONSTRCT-070117-6	Tg(-2.0ompb:LY-mRFP)	TGCONSTRCT	ZDB-REGION-110816-2	LY	REGION	coding sequence of	SO:0000637	SO:0000001
ZDB-TGCONSTRCT-070117-60	Tg(-1.1lfng:EGFP)	TGCONSTRCT	ZDB-EFG-070117-1	EGFP	EFG	coding sequence of	SO:0000637	SO:0000281
ZDB-TGCONSTRCT-070117-60	Tg(-1.1lfng:EGFP)	TGCONSTRCT	ZDB-GENE-980605-16	LFNG O-fucosylpeptide 3-beta-N-acetylglucosaminyltransferase	GENE	promoter of	SO:0000637	SO:0000704
ZDB-TGCONSTRCT-070117-61	Tg(-1.7her5:EGFP)	TGCONSTRCT	ZDB-EFG-070117-1	EGFP	EFG	coding sequence of	SO:0000637	SO:0000281
ZDB-TGCONSTRCT-070117-61	Tg(-1.7her5:EGFP)	TGCONSTRCT	ZDB-GENE-990415-90	hairy-related 5	GENE	promoter of	SO:0000637	SO:0000704
ZDB-TGCONSTRCT-070117-62	Tg(-11gata4:GFP)	TGCONSTRCT	ZDB-EFG-070117-2	GFP	EFG	coding sequence of	SO:0000637	SO:0000281
ZDB-TGCONSTRCT-070117-62	Tg(-11gata4:GFP)	TGCONSTRCT	ZDB-GENE-980526-476	GATA binding protein 4	GENE	promoter of	SO:0000637	SO:0000704
ZDB-TGCONSTRCT-070117-63	Tg(-2.0ompb:GAP-CFP)	TGCONSTRCT	ZDB-EFG-080201-1	CFP	EFG	coding sequence of	SO:0000637	SO:0000281
ZDB-TGCONSTRCT-070117-63	Tg(-2.0ompb:GAP-CFP)	TGCONSTRCT	ZDB-GENE-030103-1	olfactory marker protein b	GENE	promoter of	SO:0000637	SO:0000704
ZDB-TGCONSTRCT-070117-63	Tg(-2.0ompb:GAP-CFP)	TGCONSTRCT	ZDB-REGION-121024-1	GAP	REGION	contains engineered region	SO:0000637	SO:0000001
ZDB-TGCONSTRCT-070117-64	Tg(-2.4shha-ABC:GFP)	TGCONSTRCT	ZDB-EFG-070117-2	GFP	EFG	coding sequence of	SO:0000637	SO:0000281
ZDB-TGCONSTRCT-070117-64	Tg(-2.4shha-ABC:GFP)	TGCONSTRCT	ZDB-GENE-980526-166	sonic hedgehog a	GENE	promoter of	SO:0000637	SO:0000704
ZDB-TGCONSTRCT-070117-66	Tg(-20.7gata2:EGFP)	TGCONSTRCT	ZDB-EFG-070117-1	EGFP	EFG	coding sequence of	SO:0000637	SO:0000281
ZDB-TGCONSTRCT-070117-66	Tg(-20.7gata2:EGFP)	TGCONSTRCT	ZDB-GENE-980526-260	GATA binding protein 2a	GENE	promoter of	SO:0000637	SO:0000704
ZDB-TGCONSTRCT-070117-67	Tg(-3.4neurog1:GFP)	TGCONSTRCT	ZDB-EFG-070117-2	GFP	EFG	coding sequence of	SO:0000637	SO:0000281
ZDB-TGCONSTRCT-070117-67	Tg(-3.4neurog1:GFP)	TGCONSTRCT	ZDB-GENE-990415-174	neurogenin 1	GENE	promoter of	SO:0000637	SO:0000704
ZDB-TGCONSTRCT-070117-68	Tg(-4.0ins:GFP)	TGCONSTRCT	ZDB-EFG-070117-2	GFP	EFG	coding sequence of	SO:0000637	SO:0000281
ZDB-TGCONSTRCT-070117-68	Tg(-4.0ins:GFP)	TGCONSTRCT	ZDB-GENE-980526-110	preproinsulin	GENE	promoter of	SO:0000637	SO:0000704
ZDB-TGCONSTRCT-070117-69	Tg(-4.9sox10:EGFP)	TGCONSTRCT	ZDB-EFG-070117-1	EGFP	EFG	coding sequence of	SO:0000637	SO:0000281
ZDB-TGCONSTRCT-070117-69	Tg(-4.9sox10:EGFP)	TGCONSTRCT	ZDB-GENE-011207-1	SRY (sex determining region Y)-box 10	GENE	promoter of	SO:0000637	SO:0000704
ZDB-TGCONSTRCT-070117-7	Tg(-2.7shha:GFP)	TGCONSTRCT	ZDB-EFG-070117-2	GFP	EFG	coding sequence of	SO:0000637	SO:0000281
ZDB-TGCONSTRCT-070117-7	Tg(-2.7shha:GFP)	TGCONSTRCT	ZDB-GENE-980526-166	sonic hedgehog a	GENE	promoter of	SO:0000637	SO:0000704
ZDB-TGCONSTRCT-070117-70	Tg(-5.3spi1b:EGFP)	TGCONSTRCT	ZDB-EFG-070117-1	EGFP	EFG	coding sequence of	SO:0000637	SO:0000281
ZDB-TGCONSTRCT-070117-70	Tg(-5.3spi1b:EGFP)	TGCONSTRCT	ZDB-GENE-980526-164	Spi-1 proto-oncogene b	GENE	promoter of	SO:0000637	SO:0000704
ZDB-TGCONSTRCT-070117-71	Tg(-6.0ompb:GAP-YFP)	TGCONSTRCT	ZDB-EFG-070409-1	YFP	EFG	coding sequence of	SO:0000637	SO:0000281
ZDB-TGCONSTRCT-070117-71	Tg(-6.0ompb:GAP-YFP)	TGCONSTRCT	ZDB-GENE-030103-1	olfactory marker protein b	GENE	promoter of	SO:0000637	SO:0000704
ZDB-TGCONSTRCT-070117-71	Tg(-6.0ompb:GAP-YFP)	TGCONSTRCT	ZDB-REGION-121024-1	GAP	REGION	contains engineered region	SO:0000637	SO:0000001
ZDB-TGCONSTRCT-070117-72	Tg(-7.5bmp4:GFP)	TGCONSTRCT	ZDB-EFG-070117-2	GFP	EFG	coding sequence of	SO:0000637	SO:0000281
ZDB-TGCONSTRCT-070117-72	Tg(-7.5bmp4:GFP)	TGCONSTRCT	ZDB-GENE-980528-2059	bone morphogenetic protein 4	GENE	promoter of	SO:0000637	SO:0000704
ZDB-TGCONSTRCT-070117-73	Tg(-8.4neurog1:GFP)	TGCONSTRCT	ZDB-EFG-070117-2	GFP	EFG	coding sequence of	SO:0000637	SO:0000281
ZDB-TGCONSTRCT-070117-73	Tg(-8.4neurog1:GFP)	TGCONSTRCT	ZDB-GENE-990415-174	neurogenin 1	GENE	promoter of	SO:0000637	SO:0000704
ZDB-TGCONSTRCT-070117-74	Tg(-9.0trpc2b:GAP-Venus)	TGCONSTRCT	ZDB-EFG-080131-4	Venus	EFG	coding sequence of	SO:0000637	SO:0000281
ZDB-TGCONSTRCT-070117-74	Tg(-9.0trpc2b:GAP-Venus)	TGCONSTRCT	ZDB-GENE-050712-3	transient receptor potential cation channel, subfamily C, member 2b	GENE	promoter of	SO:0000637	SO:0000704
ZDB-TGCONSTRCT-070117-74	Tg(-9.0trpc2b:GAP-Venus)	TGCONSTRCT	ZDB-REGION-121024-1	GAP	REGION	contains engineered region	SO:0000637	SO:0000001
ZDB-TGCONSTRCT-070117-75	Tg(Ola.Actb:Hsa.HRAS-EGFP)	TGCONSTRCT	ZDB-EFG-070117-1	EGFP	EFG	coding sequence of	SO:0000637	SO:0000281
ZDB-TGCONSTRCT-070117-76	Tg(H2A:DsRed)	TGCONSTRCT	ZDB-EFG-070925-1	DsRed	EFG	coding sequence of	SO:0000637	SO:0000281
ZDB-TGCONSTRCT-070117-77	Tg(pol.Mmp9:EGFP)	TGCONSTRCT	ZDB-EFG-070117-1	EGFP	EFG	coding sequence of	SO:0000637	SO:0000281
ZDB-TGCONSTRCT-070117-78	Tg(RARE-gata2a:NLS-EYFP)	TGCONSTRCT	ZDB-EFG-081007-1	EYFP	EFG	coding sequence of	SO:0000637	SO:0000281
ZDB-TGCONSTRCT-070117-78	Tg(RARE-gata2a:NLS-EYFP)	TGCONSTRCT	ZDB-GENE-980526-260	GATA binding protein 2a	GENE	promoter of	SO:0000637	SO:0000704
ZDB-TGCONSTRCT-070117-78	Tg(RARE-gata2a:NLS-EYFP)	TGCONSTRCT	ZDB-REGION-110816-1	NLS	REGION	contains engineered region	SO:0000637	SO:0000001
ZDB-TGCONSTRCT-070117-78	Tg(RARE-gata2a:NLS-EYFP)	TGCONSTRCT	ZDB-REGION-110816-18	RARE	REGION	contains engineered region	SO:0000637	SO:0000001
ZDB-TGCONSTRCT-070117-79	Tg(pol.Tnfa:EGFP)	TGCONSTRCT	ZDB-EFG-070117-1	EGFP	EFG	coding sequence of	SO:0000637	SO:0000281
ZDB-TGCONSTRCT-070117-8	Tg(-2.9krt18:RFP)	TGCONSTRCT	ZDB-EFG-070117-3	RFP	EFG	coding sequence of	SO:0000637	SO:0000281
ZDB-TGCONSTRCT-070117-8	Tg(-2.9krt18:RFP)	TGCONSTRCT	ZDB-GENE-030411-6	keratin 18	GENE	promoter of	SO:0000637	SO:0000704
ZDB-TGCONSTRCT-070117-80	Tg(Tie2:EGFP)	TGCONSTRCT	ZDB-EFG-070117-1	EGFP	EFG	coding sequence of	SO:0000637	SO:0000281
ZDB-TGCONSTRCT-070117-81	Tg(UAS:Kaede)	TGCONSTRCT	ZDB-EFG-080131-2	Kaede	EFG	coding sequence of	SO:0000637	SO:0000281
ZDB-TGCONSTRCT-070117-81	Tg(UAS:Kaede)	TGCONSTRCT	ZDB-REGION-070122-1	UAS	REGION	contains engineered region	SO:0000637	SO:0000001
ZDB-TGCONSTRCT-070117-81	Tg(UAS:Kaede)	TGCONSTRCT	ZDB-REGION-070122-1	UAS	REGION	promoter of	SO:0000637	SO:0000001
ZDB-TGCONSTRCT-070117-82	Tg(UAS:shha)	TGCONSTRCT	ZDB-GENE-980526-166	sonic hedgehog a	GENE	coding sequence of	SO:0000637	SO:0000704
ZDB-TGCONSTRCT-070117-82	Tg(UAS:shha)	TGCONSTRCT	ZDB-REGION-070122-1	UAS	REGION	promoter of	SO:0000637	SO:0000001
ZDB-TGCONSTRCT-070117-83	Tg(actc1b:GFP)	TGCONSTRCT	ZDB-EFG-070117-2	GFP	EFG	coding sequence of	SO:0000637	SO:0000281
ZDB-TGCONSTRCT-070117-83	Tg(actc1b:GFP)	TGCONSTRCT	ZDB-GENE-000322-1	actin, alpha, cardiac muscle 1b	GENE	promoter of	SO:0000637	SO:0000704
ZDB-TGCONSTRCT-070117-85	Tg(vsx2:Kaede)	TGCONSTRCT	ZDB-EFG-080131-2	Kaede	EFG	coding sequence of	SO:0000637	SO:0000281
ZDB-TGCONSTRCT-070117-85	Tg(vsx2:Kaede)	TGCONSTRCT	ZDB-GENE-001222-1	visual system homeobox 2	GENE	promoter of	SO:0000637	SO:0000704
ZDB-TGCONSTRCT-070117-86	Tg(cryg:GFP)	TGCONSTRCT	ZDB-EFG-070117-2	GFP	EFG	coding sequence of	SO:0000637	SO:0000281
ZDB-TGCONSTRCT-070117-87	Tg9(dld:GFP)	TGCONSTRCT	ZDB-EFG-070117-2	GFP	EFG	coding sequence of	SO:0000637	SO:0000281
ZDB-TGCONSTRCT-070117-87	Tg9(dld:GFP)	TGCONSTRCT	ZDB-GENE-990415-47	deltaD	GENE	promoter of	SO:0000637	SO:0000704
ZDB-TGCONSTRCT-070117-88	Tg2(dld:GFP)	TGCONSTRCT	ZDB-EFG-070117-2	GFP	EFG	coding sequence of	SO:0000637	SO:0000281
ZDB-TGCONSTRCT-070117-88	Tg2(dld:GFP)	TGCONSTRCT	ZDB-GENE-990415-47	deltaD	GENE	promoter of	SO:0000637	SO:0000704
ZDB-TGCONSTRCT-070117-89	Tg4(dld:GFP)	TGCONSTRCT	ZDB-EFG-070117-2	GFP	EFG	coding sequence of	SO:0000637	SO:0000281
ZDB-TGCONSTRCT-070117-89	Tg4(dld:GFP)	TGCONSTRCT	ZDB-GENE-990415-47	deltaD	GENE	promoter of	SO:0000637	SO:0000704
ZDB-TGCONSTRCT-070117-9	Tg(-3.4her5:EGFP)	TGCONSTRCT	ZDB-EFG-070117-1	EGFP	EFG	coding sequence of	SO:0000637	SO:0000281
ZDB-TGCONSTRCT-070117-9	Tg(-3.4her5:EGFP)	TGCONSTRCT	ZDB-GENE-990415-90	hairy-related 5	GENE	promoter of	SO:0000637	SO:0000704
ZDB-TGCONSTRCT-070117-90	Tg6(dld:GFP)	TGCONSTRCT	ZDB-EFG-070117-2	GFP	EFG	coding sequence of	SO:0000637	SO:0000281
ZDB-TGCONSTRCT-070117-90	Tg6(dld:GFP)	TGCONSTRCT	ZDB-GENE-990415-47	deltaD	GENE	promoter of	SO:0000637	SO:0000704
ZDB-TGCONSTRCT-070117-91	Tg(dld:GAL4)	TGCONSTRCT	ZDB-EFG-080319-1	GAL4	EFG	coding sequence of	SO:0000637	SO:0000281
ZDB-TGCONSTRCT-070117-91	Tg(dld:GAL4)	TGCONSTRCT	ZDB-GENE-990415-47	deltaD	GENE	promoter of	SO:0000637	SO:0000704
ZDB-TGCONSTRCT-070117-92	Tg(ela3l:EGFP)	TGCONSTRCT	ZDB-EFG-070117-1	EGFP	EFG	coding sequence of	SO:0000637	SO:0000281
ZDB-TGCONSTRCT-070117-92	Tg(ela3l:EGFP)	TGCONSTRCT	ZDB-GENE-060710-2	elastase 3 like	GENE	promoter of	SO:0000637	SO:0000704
ZDB-TGCONSTRCT-070117-93	Tg(elavl3:Kaede)	TGCONSTRCT	ZDB-EFG-080131-2	Kaede	EFG	coding sequence of	SO:0000637	SO:0000281
ZDB-TGCONSTRCT-070117-93	Tg(elavl3:Kaede)	TGCONSTRCT	ZDB-GENE-980526-76	ELAV like neuron-specific RNA binding protein 3	GENE	promoter of	SO:0000637	SO:0000704
ZDB-TGCONSTRCT-070117-94	Tg(fli1a:EGFP)	TGCONSTRCT	ZDB-EFG-070117-1	EGFP	EFG	coding sequence of	SO:0000637	SO:0000281
ZDB-TGCONSTRCT-070117-94	Tg(fli1a:EGFP)	TGCONSTRCT	ZDB-GENE-980526-426	Fli-1 proto-oncogene, ETS transcription factor a	GENE	promoter of	SO:0000637	SO:0000704
ZDB-TGCONSTRCT-070117-95	Tg(foxd3:GFP)	TGCONSTRCT	ZDB-EFG-070117-2	GFP	EFG	coding sequence of	SO:0000637	SO:0000281
ZDB-TGCONSTRCT-070117-95	Tg(foxd3:GFP)	TGCONSTRCT	ZDB-GENE-980526-143	forkhead box D3	GENE	promoter of	SO:0000637	SO:0000704
ZDB-TGCONSTRCT-070117-96	Tg(gata6:GFP)	TGCONSTRCT	ZDB-EFG-070117-2	GFP	EFG	coding sequence of	SO:0000637	SO:0000281
ZDB-TGCONSTRCT-070117-96	Tg(gata6:GFP)	TGCONSTRCT	ZDB-GENE-000622-1	GATA binding protein 6	GENE	promoter of	SO:0000637	SO:0000704
ZDB-TGCONSTRCT-070117-97	Tg(her3:GAL4)	TGCONSTRCT	ZDB-EFG-080319-1	GAL4	EFG	coding sequence of	SO:0000637	SO:0000281
ZDB-TGCONSTRCT-070117-97	Tg(her3:GAL4)	TGCONSTRCT	ZDB-GENE-980526-204	hairy-related 3	GENE	promoter of	SO:0000637	SO:0000704
ZDB-TGCONSTRCT-070117-98	Tg(mnx1:mGFP)	TGCONSTRCT	ZDB-EFG-070117-2	GFP	EFG	coding sequence of	SO:0000637	SO:0000281
ZDB-TGCONSTRCT-070117-98	Tg(mnx1:mGFP)	TGCONSTRCT	ZDB-GENE-040409-1	motor neuron and pancreas homeobox 1	GENE	promoter of	SO:0000637	SO:0000704
ZDB-TGCONSTRCT-070117-99	Tg(hsp70l:cnpy1-GFP)	TGCONSTRCT	ZDB-EFG-070117-2	GFP	EFG	coding sequence of	SO:0000637	SO:0000281
ZDB-TGCONSTRCT-070117-99	Tg(hsp70l:cnpy1-GFP)	TGCONSTRCT	ZDB-GENE-050321-1	heat shock cognate 70-kd protein, like	GENE	promoter of	SO:0000637	SO:0000704
ZDB-TGCONSTRCT-070117-99	Tg(hsp70l:cnpy1-GFP)	TGCONSTRCT	ZDB-GENE-060315-3	canopy1	GENE	coding sequence of	SO:0000637	SO:0000704
ZDB-TGCONSTRCT-070118-1	Tg(mpx:GFP)	TGCONSTRCT	ZDB-EFG-070117-2	GFP	EFG	coding sequence of	SO:0000637	SO:0000281
ZDB-TGCONSTRCT-070118-1	Tg(mpx:GFP)	TGCONSTRCT	ZDB-GENE-030131-9460	myeloid-specific peroxidase	GENE	promoter of	SO:0000637	SO:0000704
ZDB-TGCONSTRCT-070118-2	Tg(actc1b:RFP)	TGCONSTRCT	ZDB-EFG-070117-3	RFP	EFG	coding sequence of	SO:0000637	SO:0000281
ZDB-TGCONSTRCT-070118-2	Tg(actc1b:RFP)	TGCONSTRCT	ZDB-GENE-000322-1	actin, alpha, cardiac muscle 1b	GENE	promoter of	SO:0000637	SO:0000704
ZDB-TGCONSTRCT-070118-3	Tg(myf5:EGFP)	TGCONSTRCT	ZDB-EFG-070117-1	EGFP	EFG	coding sequence of	SO:0000637	SO:0000281
ZDB-TGCONSTRCT-070118-3	Tg(myf5:EGFP)	TGCONSTRCT	ZDB-GENE-000616-6	myogenic factor 5	GENE	promoter of	SO:0000637	SO:0000704
ZDB-TGCONSTRCT-070122-1	Tg(gsc:GAL4-VP16)	TGCONSTRCT	ZDB-EFG-080319-1	GAL4	EFG	coding sequence of	SO:0000637	SO:0000281
ZDB-TGCONSTRCT-070122-1	Tg(gsc:GAL4-VP16)	TGCONSTRCT	ZDB-GENE-980528-2060	goosecoid	GENE	promoter of	SO:0000637	SO:0000704
ZDB-TGCONSTRCT-070122-1	Tg(gsc:GAL4-VP16)	TGCONSTRCT	ZDB-REGION-130306-1	VP16	REGION	coding sequence of	SO:0000637	SO:0000001
ZDB-TGCONSTRCT-070122-2	Tg2(UAS:GFP)	TGCONSTRCT	ZDB-EFG-070117-2	GFP	EFG	coding sequence of	SO:0000637	SO:0000281
ZDB-TGCONSTRCT-070122-2	Tg2(UAS:GFP)	TGCONSTRCT	ZDB-REGION-070122-1	UAS	REGION	contains engineered region	SO:0000637	SO:0000001
ZDB-TGCONSTRCT-070124-2	Tg(ins:mCherry)	TGCONSTRCT	ZDB-EFG-080214-1	mCherry	EFG	coding sequence of	SO:0000637	SO:0000281
ZDB-TGCONSTRCT-070124-2	Tg(ins:mCherry)	TGCONSTRCT	ZDB-GENE-980526-110	preproinsulin	GENE	promoter of	SO:0000637	SO:0000704
ZDB-TGCONSTRCT-070129-1	Tg(atoh7:GAP-GFP)	TGCONSTRCT	ZDB-EFG-070117-2	GFP	EFG	coding sequence of	SO:0000637	SO:0000281
ZDB-TGCONSTRCT-070129-1	Tg(atoh7:GAP-GFP)	TGCONSTRCT	ZDB-GENE-000926-1	atonal bHLH transcription factor 7	GENE	promoter of	SO:0000637	SO:0000704
ZDB-TGCONSTRCT-070129-1	Tg(atoh7:GAP-GFP)	TGCONSTRCT	ZDB-REGION-121024-1	GAP	REGION	contains engineered region	SO:0000637	SO:0000001
ZDB-TGCONSTRCT-070129-2	Tg(atoh7:GAP-RFP)	TGCONSTRCT	ZDB-EFG-070117-3	RFP	EFG	coding sequence of	SO:0000637	SO:0000281
ZDB-TGCONSTRCT-070129-2	Tg(atoh7:GAP-RFP)	TGCONSTRCT	ZDB-GENE-000926-1	atonal bHLH transcription factor 7	GENE	promoter of	SO:0000637	SO:0000704
ZDB-TGCONSTRCT-070129-2	Tg(atoh7:GAP-RFP)	TGCONSTRCT	ZDB-REGION-121024-1	GAP	REGION	contains engineered region	SO:0000637	SO:0000001
ZDB-TGCONSTRCT-070205-1	Tg(hsp70l:EGFP)	TGCONSTRCT	ZDB-EFG-070117-1	EGFP	EFG	coding sequence of	SO:0000637	SO:0000281
ZDB-TGCONSTRCT-070205-1	Tg(hsp70l:EGFP)	TGCONSTRCT	ZDB-GENE-050321-1	heat shock cognate 70-kd protein, like	GENE	promoter of	SO:0000637	SO:0000704
ZDB-TGCONSTRCT-070205-1	Tg(hsp70l:EGFP)	TGCONSTRCT	ZDB-GENE-990415-91	heat shock cognate 70-kd protein, tandem duplicate 1	GENE	promoter of	SO:0000637	SO:0000704
ZDB-TGCONSTRCT-070215-1	Tg(ins:GAL4)	TGCONSTRCT	ZDB-EFG-080319-1	GAL4	EFG	coding sequence of	SO:0000637	SO:0000281
ZDB-TGCONSTRCT-070215-1	Tg(ins:GAL4)	TGCONSTRCT	ZDB-GENE-980526-110	preproinsulin	GENE	promoter of	SO:0000637	SO:0000704
ZDB-TGCONSTRCT-070215-2	Tg(gcga:GFP)	TGCONSTRCT	ZDB-EFG-070117-2	GFP	EFG	coding sequence of	SO:0000637	SO:0000281
ZDB-TGCONSTRCT-070215-2	Tg(gcga:GFP)	TGCONSTRCT	ZDB-GENE-010219-1	glucagon a	GENE	promoter of	SO:0000637	SO:0000704
ZDB-TGCONSTRCT-070215-3	Tg(-8.5nkx2.2a:GFP)	TGCONSTRCT	ZDB-EFG-070117-2	GFP	EFG	coding sequence of	SO:0000637	SO:0000281
ZDB-TGCONSTRCT-070215-3	Tg(-8.5nkx2.2a:GFP)	TGCONSTRCT	ZDB-GENE-980526-403	NK2 homeobox 2a	GENE	promoter of	SO:0000637	SO:0000704
ZDB-TGCONSTRCT-070219-1	Tg(otx2:EGFP)	TGCONSTRCT	ZDB-EFG-070117-1	EGFP	EFG	coding sequence of	SO:0000637	SO:0000281
ZDB-TGCONSTRCT-070219-1	Tg(otx2:EGFP)	TGCONSTRCT	ZDB-GENE-980526-406	orthodenticle homeobox 2	GENE	promoter of	SO:0000637	SO:0000704
ZDB-TGCONSTRCT-070228-1	Tg(-2.0Tru.Hcrt:EGFP)	TGCONSTRCT	ZDB-EFG-070117-1	EGFP	EFG	coding sequence of	SO:0000637	SO:0000281
ZDB-TGCONSTRCT-070228-2	Tg(hsp70l:hcrt)	TGCONSTRCT	ZDB-GENE-040324-1	hypocretin (orexin) neuropeptide precursor	GENE	coding sequence of	SO:0000637	SO:0000704
ZDB-TGCONSTRCT-070228-2	Tg(hsp70l:hcrt)	TGCONSTRCT	ZDB-GENE-050321-1	heat shock cognate 70-kd protein, like	GENE	promoter of	SO:0000637	SO:0000704
ZDB-TGCONSTRCT-070228-3	Tg(myl7:RTTA)	TGCONSTRCT	ZDB-GENE-991019-3	myosin, light chain 7, regulatory	GENE	promoter of	SO:0000637	SO:0000704
ZDB-TGCONSTRCT-070228-3	Tg(myl7:RTTA)	TGCONSTRCT	ZDB-REGION-121024-2	RTTA	REGION	contains engineered region	SO:0000637	SO:0000001
ZDB-TGCONSTRCT-070228-4	Tg(TETRE:EGFP)	TGCONSTRCT	ZDB-EFG-070117-1	EGFP	EFG	coding sequence of	SO:0000637	SO:0000281
ZDB-TGCONSTRCT-070228-4	Tg(TETRE:EGFP)	TGCONSTRCT	ZDB-REGION-120127-3	TETRE	REGION	contains engineered region	SO:0000637	SO:0000001
ZDB-TGCONSTRCT-070309-1	Tg(myl7:EGFP-Hsa.HRAS)	TGCONSTRCT	ZDB-EFG-070117-1	EGFP	EFG	coding sequence of	SO:0000637	SO:0000281
ZDB-TGCONSTRCT-070309-1	Tg(myl7:EGFP-Hsa.HRAS)	TGCONSTRCT	ZDB-GENE-991019-3	myosin, light chain 7, regulatory	GENE	promoter of	SO:0000637	SO:0000704
ZDB-TGCONSTRCT-070314-1	Tg(UAS-E1b:Kaede)	TGCONSTRCT	ZDB-EFG-080131-2	Kaede	EFG	coding sequence of	SO:0000637	SO:0000281
ZDB-TGCONSTRCT-070314-1	Tg(UAS-E1b:Kaede)	TGCONSTRCT	ZDB-REGION-070122-1	UAS	REGION	promoter of	SO:0000637	SO:0000001
ZDB-TGCONSTRCT-070314-2	Tg(UAS-E1b:NTR-mCherry)	TGCONSTRCT	ZDB-EFG-080214-1	mCherry	EFG	coding sequence of	SO:0000637	SO:0000281
ZDB-TGCONSTRCT-070314-2	Tg(UAS-E1b:NTR-mCherry)	TGCONSTRCT	ZDB-EFG-140307-1	NTR	EFG	coding sequence of	SO:0000637	SO:0000281
ZDB-TGCONSTRCT-070314-2	Tg(UAS-E1b:NTR-mCherry)	TGCONSTRCT	ZDB-REGION-070122-1	UAS	REGION	promoter of	SO:0000637	SO:0000001
ZDB-TGCONSTRCT-070321-1	Tg(Tru.Tyrp1:GFP)	TGCONSTRCT	ZDB-EFG-070117-2	GFP	EFG	coding sequence of	SO:0000637	SO:0000281
ZDB-TGCONSTRCT-070321-1	Tg(Tru.Tyrp1:GFP)	TGCONSTRCT	ZDB-REGION-110223-1	TOL2	REGION	contains engineered region	SO:0000637	SO:0000001
ZDB-TGCONSTRCT-070321-2	Tg(-1.0Cau.Tuba1:GFP)	TGCONSTRCT	ZDB-EFG-070117-2	GFP	EFG	coding sequence of	SO:0000637	SO:0000281
ZDB-TGCONSTRCT-070327-1	Tg(dlx2b:EGFP)	TGCONSTRCT	ZDB-EFG-070117-1	EGFP	EFG	coding sequence of	SO:0000637	SO:0000281
ZDB-TGCONSTRCT-070327-1	Tg(dlx2b:EGFP)	TGCONSTRCT	ZDB-GENE-980526-18	distal-less homeobox 2b	GENE	promoter of	SO:0000637	SO:0000704
ZDB-TGCONSTRCT-070403-1	Tg(hsp70l:dkk1b-GFP)	TGCONSTRCT	ZDB-EFG-070117-2	GFP	EFG	coding sequence of	SO:0000637	SO:0000281
ZDB-TGCONSTRCT-070403-1	Tg(hsp70l:dkk1b-GFP)	TGCONSTRCT	ZDB-GENE-050321-1	heat shock cognate 70-kd protein, like	GENE	promoter of	SO:0000637	SO:0000704
ZDB-TGCONSTRCT-070403-1	Tg(hsp70l:dkk1b-GFP)	TGCONSTRCT	ZDB-GENE-990708-5	dickkopf WNT signaling pathway inhibitor 1b	GENE	coding sequence of	SO:0000637	SO:0000704
ZDB-TGCONSTRCT-070403-2	Tg(hsp70l:wnt5b-GFP)	TGCONSTRCT	ZDB-EFG-070117-2	GFP	EFG	coding sequence of	SO:0000637	SO:0000281
ZDB-TGCONSTRCT-070403-2	Tg(hsp70l:wnt5b-GFP)	TGCONSTRCT	ZDB-GENE-050321-1	heat shock cognate 70-kd protein, like	GENE	promoter of	SO:0000637	SO:0000704
ZDB-TGCONSTRCT-070403-2	Tg(hsp70l:wnt5b-GFP)	TGCONSTRCT	ZDB-GENE-980526-87	wingless-type MMTV integration site family, member 5b	GENE	coding sequence of	SO:0000637	SO:0000704
ZDB-TGCONSTRCT-070403-3	Tg(hsp70l:wnt8a-GFP)	TGCONSTRCT	ZDB-EFG-070117-2	GFP	EFG	coding sequence of	SO:0000637	SO:0000281
ZDB-TGCONSTRCT-070403-3	Tg(hsp70l:wnt8a-GFP)	TGCONSTRCT	ZDB-GENE-050321-1	heat shock cognate 70-kd protein, like	GENE	promoter of	SO:0000637	SO:0000704
ZDB-TGCONSTRCT-070403-3	Tg(hsp70l:wnt8a-GFP)	TGCONSTRCT	ZDB-GENE-980526-332	wingless-type MMTV integration site family, member 8a	GENE	coding sequence of	SO:0000637	SO:0000704
ZDB-TGCONSTRCT-070406-1	Tg(kop:EGFP-UTR-nanos3)	TGCONSTRCT	ZDB-EFG-070117-1	EGFP	EFG	coding sequence of	SO:0000637	SO:0000281
ZDB-TGCONSTRCT-070406-1	Tg(kop:EGFP-UTR-nanos3)	TGCONSTRCT	ZDB-GENE-011221-1	nanos homolog 3	GENE	coding sequence of	SO:0000637	SO:0000704
ZDB-TGCONSTRCT-070406-1	Tg(kop:EGFP-UTR-nanos3)	TGCONSTRCT	ZDB-GENE-051113-97	askopos	GENE	promoter of	SO:0000637	SO:0000704
ZDB-TGCONSTRCT-070406-1	Tg(kop:EGFP-UTR-nanos3)	TGCONSTRCT	ZDB-REGION-110816-13	UTR	REGION	contains engineered region	SO:0000637	SO:0000001
ZDB-TGCONSTRCT-070410-1	Tg(atoh7:EGFP)	TGCONSTRCT	ZDB-EFG-070117-1	EGFP	EFG	coding sequence of	SO:0000637	SO:0000281
ZDB-TGCONSTRCT-070410-1	Tg(atoh7:EGFP)	TGCONSTRCT	ZDB-GENE-000926-1	atonal bHLH transcription factor 7	GENE	promoter of	SO:0000637	SO:0000704
ZDB-TGCONSTRCT-070410-2	Tg(gfap:EGFP)	TGCONSTRCT	ZDB-EFG-070117-1	EGFP	EFG	coding sequence of	SO:0000637	SO:0000281
ZDB-TGCONSTRCT-070410-2	Tg(gfap:EGFP)	TGCONSTRCT	ZDB-GENE-990914-3	glial fibrillary acidic protein	GENE	promoter of	SO:0000637	SO:0000704
ZDB-TGCONSTRCT-070423-1	Tg(pou4f3:GAL4,UAS:GAP-GFP)	TGCONSTRCT	ZDB-EFG-070117-2	GFP	EFG	coding sequence of	SO:0000637	SO:0000281
ZDB-TGCONSTRCT-070423-1	Tg(pou4f3:GAL4,UAS:GAP-GFP)	TGCONSTRCT	ZDB-EFG-080319-1	GAL4	EFG	coding sequence of	SO:0000637	SO:0000281
ZDB-TGCONSTRCT-070423-1	Tg(pou4f3:GAL4,UAS:GAP-GFP)	TGCONSTRCT	ZDB-GENE-990415-24	POU class 4 homeobox 3	GENE	promoter of	SO:0000637	SO:0000704
ZDB-TGCONSTRCT-070423-1	Tg(pou4f3:GAL4,UAS:GAP-GFP)	TGCONSTRCT	ZDB-REGION-070122-1	UAS	REGION	contains engineered region	SO:0000637	SO:0000001
ZDB-TGCONSTRCT-070423-1	Tg(pou4f3:GAL4,UAS:GAP-GFP)	TGCONSTRCT	ZDB-REGION-121024-1	GAP	REGION	contains engineered region	SO:0000637	SO:0000001
ZDB-TGCONSTRCT-070427-1	Tg(hsp70l:fgf8a)	TGCONSTRCT	ZDB-GENE-050321-1	heat shock cognate 70-kd protein, like	GENE	promoter of	SO:0000637	SO:0000704
ZDB-TGCONSTRCT-070427-1	Tg(hsp70l:fgf8a)	TGCONSTRCT	ZDB-GENE-990415-72	fibroblast growth factor 8a	GENE	coding sequence of	SO:0000637	SO:0000704
ZDB-TGCONSTRCT-070502-1	Tg1(gbx2-hsp70l:EGFP)	TGCONSTRCT	ZDB-EFG-070117-1	EGFP	EFG	coding sequence of	SO:0000637	SO:0000281
ZDB-TGCONSTRCT-070502-1	Tg1(gbx2-hsp70l:EGFP)	TGCONSTRCT	ZDB-GENE-020509-2	gastrulation brain homeobox 2	GENE	promoter of	SO:0000637	SO:0000704
ZDB-TGCONSTRCT-070502-1	Tg1(gbx2-hsp70l:EGFP)	TGCONSTRCT	ZDB-GENE-050321-1	heat shock cognate 70-kd protein, like	GENE	promoter of	SO:0000637	SO:0000704
ZDB-TGCONSTRCT-070502-2	Tg2(gbx2-hsp70l:EGFP)	TGCONSTRCT	ZDB-EFG-070117-1	EGFP	EFG	coding sequence of	SO:0000637	SO:0000281
ZDB-TGCONSTRCT-070502-2	Tg2(gbx2-hsp70l:EGFP)	TGCONSTRCT	ZDB-GENE-020509-2	gastrulation brain homeobox 2	GENE	promoter of	SO:0000637	SO:0000704
ZDB-TGCONSTRCT-070502-2	Tg2(gbx2-hsp70l:EGFP)	TGCONSTRCT	ZDB-GENE-050321-1	heat shock cognate 70-kd protein, like	GENE	promoter of	SO:0000637	SO:0000704
ZDB-TGCONSTRCT-070502-3	Tg3(gbx2-hsp70l:EGFP)	TGCONSTRCT	ZDB-EFG-070117-1	EGFP	EFG	coding sequence of	SO:0000637	SO:0000281
ZDB-TGCONSTRCT-070502-3	Tg3(gbx2-hsp70l:EGFP)	TGCONSTRCT	ZDB-GENE-020509-2	gastrulation brain homeobox 2	GENE	promoter of	SO:0000637	SO:0000704
ZDB-TGCONSTRCT-070502-3	Tg3(gbx2-hsp70l:EGFP)	TGCONSTRCT	ZDB-GENE-050321-1	heat shock cognate 70-kd protein, like	GENE	promoter of	SO:0000637	SO:0000704
ZDB-TGCONSTRCT-070502-4	Tg4(gbx2-hsp70l:EGFP)	TGCONSTRCT	ZDB-EFG-070117-1	EGFP	EFG	coding sequence of	SO:0000637	SO:0000281
ZDB-TGCONSTRCT-070502-4	Tg4(gbx2-hsp70l:EGFP)	TGCONSTRCT	ZDB-GENE-020509-2	gastrulation brain homeobox 2	GENE	promoter of	SO:0000637	SO:0000704
ZDB-TGCONSTRCT-070502-4	Tg4(gbx2-hsp70l:EGFP)	TGCONSTRCT	ZDB-GENE-050321-1	heat shock cognate 70-kd protein, like	GENE	promoter of	SO:0000637	SO:0000704
ZDB-TGCONSTRCT-070514-1	Tg(slc6a5:GFP)	TGCONSTRCT	ZDB-EFG-070117-2	GFP	EFG	coding sequence of	SO:0000637	SO:0000281
ZDB-TGCONSTRCT-070514-1	Tg(slc6a5:GFP)	TGCONSTRCT	ZDB-GENE-050105-2	solute carrier family 6 (neurotransmitter transporter), member 5	GENE	promoter of	SO:0000637	SO:0000704
ZDB-TGCONSTRCT-070521-1	Tg3(UAS:GFP)	TGCONSTRCT	ZDB-EFG-070117-2	GFP	EFG	coding sequence of	SO:0000637	SO:0000281
ZDB-TGCONSTRCT-070521-1	Tg3(UAS:GFP)	TGCONSTRCT	ZDB-REGION-070122-1	UAS	REGION	contains engineered region	SO:0000637	SO:0000001
ZDB-TGCONSTRCT-070521-2	Tg(zic1:GAL4-VP16)	TGCONSTRCT	ZDB-EFG-080319-1	GAL4	EFG	coding sequence of	SO:0000637	SO:0000281
ZDB-TGCONSTRCT-070521-2	Tg(zic1:GAL4-VP16)	TGCONSTRCT	ZDB-GENE-000208-4	zic family member 1 (odd-paired homolog, Drosophila)	GENE	promoter of	SO:0000637	SO:0000704
ZDB-TGCONSTRCT-070521-2	Tg(zic1:GAL4-VP16)	TGCONSTRCT	ZDB-REGION-130306-1	VP16	REGION	coding sequence of	SO:0000637	SO:0000001
ZDB-TGCONSTRCT-070522-1	Tg2(phox2bb:EGFP)	TGCONSTRCT	ZDB-EFG-070117-1	EGFP	EFG	coding sequence of	SO:0000637	SO:0000281
ZDB-TGCONSTRCT-070522-1	Tg2(phox2bb:EGFP)	TGCONSTRCT	ZDB-GENE-050407-3	paired-like homeobox 2bb	GENE	promoter of	SO:0000637	SO:0000704
ZDB-TGCONSTRCT-070523-2	Tg(Xla.Eef1a1:EGFP-Hsa.ETV6-Hsa.RUNX1)	TGCONSTRCT	ZDB-EFG-070117-1	EGFP	EFG	coding sequence of	SO:0000637	SO:0000281
ZDB-TGCONSTRCT-070523-3	Tg(actb2:EGFP-Hsa.ETV6-Hsa.RUNX1)	TGCONSTRCT	ZDB-EFG-070117-1	EGFP	EFG	coding sequence of	SO:0000637	SO:0000281
ZDB-TGCONSTRCT-070523-3	Tg(actb2:EGFP-Hsa.ETV6-Hsa.RUNX1)	TGCONSTRCT	ZDB-GENE-000329-3	actin, beta 2	GENE	promoter of	SO:0000637	SO:0000704
ZDB-TGCONSTRCT-070523-4	Tg(rag2:Hsa.ETV6-Hsa.RUNX1)	TGCONSTRCT	ZDB-GENE-990415-235	recombination activating gene 2	GENE	promoter of	SO:0000637	SO:0000704
ZDB-TGCONSTRCT-070523-5	Tg(rag2:EGFP-Hsa.ETV6-Hsa.RUNX1)	TGCONSTRCT	ZDB-EFG-070117-1	EGFP	EFG	coding sequence of	SO:0000637	SO:0000281
ZDB-TGCONSTRCT-070523-5	Tg(rag2:EGFP-Hsa.ETV6-Hsa.RUNX1)	TGCONSTRCT	ZDB-GENE-990415-235	recombination activating gene 2	GENE	promoter of	SO:0000637	SO:0000704
ZDB-TGCONSTRCT-070529-1	Tg(kdrl:GFP)	TGCONSTRCT	ZDB-EFG-070117-2	GFP	EFG	coding sequence of	SO:0000637	SO:0000281
ZDB-TGCONSTRCT-070529-1	Tg(kdrl:GFP)	TGCONSTRCT	ZDB-GENE-000705-1	kinase insert domain receptor like	GENE	promoter of	SO:0000637	SO:0000704
ZDB-TGCONSTRCT-070530-1	Tg(Ola.Plcb2:EGFP)	TGCONSTRCT	ZDB-EFG-070117-1	EGFP	EFG	coding sequence of	SO:0000637	SO:0000281
ZDB-TGCONSTRCT-070531-1	Tg(ptf1a:EGFP)	TGCONSTRCT	ZDB-EFG-070117-1	EGFP	EFG	coding sequence of	SO:0000637	SO:0000281
ZDB-TGCONSTRCT-070531-1	Tg(ptf1a:EGFP)	TGCONSTRCT	ZDB-GENE-030616-579	pancreas specific transcription factor, 1a	GENE	promoter of	SO:0000637	SO:0000704
ZDB-TGCONSTRCT-070531-3	Tg(Xla.Eef1a1:EGFP)	TGCONSTRCT	ZDB-EFG-070117-1	EGFP	EFG	coding sequence of	SO:0000637	SO:0000281
ZDB-TGCONSTRCT-070531-4	Tg(h2afva:EGFP)	TGCONSTRCT	ZDB-EFG-070117-1	EGFP	EFG	coding sequence of	SO:0000637	SO:0000281
ZDB-TGCONSTRCT-070531-4	Tg(h2afva:EGFP)	TGCONSTRCT	ZDB-GENE-020717-1	H2A histone family, member Va	GENE	promoter of	SO:0000637	SO:0000704
ZDB-TGCONSTRCT-070606-1	Tg1(ins:EGFP)	TGCONSTRCT	ZDB-EFG-070117-1	EGFP	EFG	coding sequence of	SO:0000637	SO:0000281
ZDB-TGCONSTRCT-070606-1	Tg1(ins:EGFP)	TGCONSTRCT	ZDB-GENE-980526-110	preproinsulin	GENE	promoter of	SO:0000637	SO:0000704
ZDB-TGCONSTRCT-070606-2	Tg(ins:NTR-mCherry)	TGCONSTRCT	ZDB-EFG-080214-1	mCherry	EFG	coding sequence of	SO:0000637	SO:0000281
ZDB-TGCONSTRCT-070606-2	Tg(ins:NTR-mCherry)	TGCONSTRCT	ZDB-EFG-140307-1	NTR	EFG	coding sequence of	SO:0000637	SO:0000281
ZDB-TGCONSTRCT-070606-2	Tg(ins:NTR-mCherry)	TGCONSTRCT	ZDB-GENE-980526-110	preproinsulin	GENE	promoter of	SO:0000637	SO:0000704
ZDB-TGCONSTRCT-070606-3	Tg(ins:Kaede)	TGCONSTRCT	ZDB-EFG-080131-2	Kaede	EFG	coding sequence of	SO:0000637	SO:0000281
ZDB-TGCONSTRCT-070606-3	Tg(ins:Kaede)	TGCONSTRCT	ZDB-GENE-980526-110	preproinsulin	GENE	promoter of	SO:0000637	SO:0000704
ZDB-TGCONSTRCT-070607-2	Tg(-2.4shha:GFP)	TGCONSTRCT	ZDB-EFG-070117-2	GFP	EFG	coding sequence of	SO:0000637	SO:0000281
ZDB-TGCONSTRCT-070607-2	Tg(-2.4shha:GFP)	TGCONSTRCT	ZDB-GENE-980526-166	sonic hedgehog a	GENE	promoter of	SO:0000637	SO:0000704
ZDB-TGCONSTRCT-070607-3	Tg(-2.4shha-A:GFP)	TGCONSTRCT	ZDB-EFG-070117-2	GFP	EFG	coding sequence of	SO:0000637	SO:0000281
ZDB-TGCONSTRCT-070607-3	Tg(-2.4shha-A:GFP)	TGCONSTRCT	ZDB-GENE-980526-166	sonic hedgehog a	GENE	promoter of	SO:0000637	SO:0000704
ZDB-TGCONSTRCT-070607-4	Tg(-2.4shha-B:GFP)	TGCONSTRCT	ZDB-EFG-070117-2	GFP	EFG	coding sequence of	SO:0000637	SO:0000281
ZDB-TGCONSTRCT-070607-4	Tg(-2.4shha-B:GFP)	TGCONSTRCT	ZDB-GENE-980526-166	sonic hedgehog a	GENE	promoter of	SO:0000637	SO:0000704
ZDB-TGCONSTRCT-070607-5	Tg(-2.4shha-C:GFP)	TGCONSTRCT	ZDB-EFG-070117-2	GFP	EFG	coding sequence of	SO:0000637	SO:0000281
ZDB-TGCONSTRCT-070607-5	Tg(-2.4shha-C:GFP)	TGCONSTRCT	ZDB-GENE-980526-166	sonic hedgehog a	GENE	promoter of	SO:0000637	SO:0000704
ZDB-TGCONSTRCT-070607-6	Tg(-2.4shha-AB:GFP)	TGCONSTRCT	ZDB-EFG-070117-2	GFP	EFG	coding sequence of	SO:0000637	SO:0000281
ZDB-TGCONSTRCT-070607-6	Tg(-2.4shha-AB:GFP)	TGCONSTRCT	ZDB-GENE-980526-166	sonic hedgehog a	GENE	promoter of	SO:0000637	SO:0000704
ZDB-TGCONSTRCT-070607-7	Tg(-2.4shha-AC:GFP)	TGCONSTRCT	ZDB-EFG-070117-2	GFP	EFG	coding sequence of	SO:0000637	SO:0000281
ZDB-TGCONSTRCT-070607-7	Tg(-2.4shha-AC:GFP)	TGCONSTRCT	ZDB-GENE-980526-166	sonic hedgehog a	GENE	promoter of	SO:0000637	SO:0000704
ZDB-TGCONSTRCT-070607-8	Tg(-2.4shha-BC:GFP)	TGCONSTRCT	ZDB-EFG-070117-2	GFP	EFG	coding sequence of	SO:0000637	SO:0000281
ZDB-TGCONSTRCT-070607-8	Tg(-2.4shha-BC:GFP)	TGCONSTRCT	ZDB-GENE-980526-166	sonic hedgehog a	GENE	promoter of	SO:0000637	SO:0000704
ZDB-TGCONSTRCT-070608-1	Tg(met:GAL4,UAS:EGFP)	TGCONSTRCT	ZDB-EFG-070117-1	EGFP	EFG	coding sequence of	SO:0000637	SO:0000281
ZDB-TGCONSTRCT-070608-1	Tg(met:GAL4,UAS:EGFP)	TGCONSTRCT	ZDB-EFG-080319-1	GAL4	EFG	coding sequence of	SO:0000637	SO:0000281
ZDB-TGCONSTRCT-070608-1	Tg(met:GAL4,UAS:EGFP)	TGCONSTRCT	ZDB-GENE-041014-1	MET proto-oncogene, receptor tyrosine kinase	GENE	promoter of	SO:0000637	SO:0000704
ZDB-TGCONSTRCT-070608-1	Tg(met:GAL4,UAS:EGFP)	TGCONSTRCT	ZDB-REGION-070122-1	UAS	REGION	contains engineered region	SO:0000637	SO:0000001
ZDB-TGCONSTRCT-070612-1	Tg(her4.3:NLS-EGFP)	TGCONSTRCT	ZDB-EFG-070117-1	EGFP	EFG	coding sequence of	SO:0000637	SO:0000281
ZDB-TGCONSTRCT-070612-1	Tg(her4.3:NLS-EGFP)	TGCONSTRCT	ZDB-GENE-081030-7	hairy-related 4, tandem duplicate 3	GENE	promoter of	SO:0000637	SO:0000704
ZDB-TGCONSTRCT-070612-1	Tg(her4.3:NLS-EGFP)	TGCONSTRCT	ZDB-REGION-110816-1	NLS	REGION	coding sequence of	SO:0000637	SO:0000001
ZDB-TGCONSTRCT-070612-2	Tg(her4.3:dRFP)	TGCONSTRCT	ZDB-EFG-070117-3	RFP	EFG	coding sequence of	SO:0000637	SO:0000281
ZDB-TGCONSTRCT-070612-2	Tg(her4.3:dRFP)	TGCONSTRCT	ZDB-GENE-081030-7	hairy-related 4, tandem duplicate 3	GENE	promoter of	SO:0000637	SO:0000704
ZDB-TGCONSTRCT-070612-3	Tg(her4.3:EGFP)	TGCONSTRCT	ZDB-EFG-070117-1	EGFP	EFG	coding sequence of	SO:0000637	SO:0000281
ZDB-TGCONSTRCT-070612-3	Tg(her4.3:EGFP)	TGCONSTRCT	ZDB-GENE-081030-7	hairy-related 4, tandem duplicate 3	GENE	promoter of	SO:0000637	SO:0000704
ZDB-TGCONSTRCT-070618-1	Tg(smyd1b:GFP)	TGCONSTRCT	ZDB-EFG-070117-2	GFP	EFG	coding sequence of	SO:0000637	SO:0000281
ZDB-TGCONSTRCT-070618-1	Tg(smyd1b:GFP)	TGCONSTRCT	ZDB-GENE-060522-1	SET and MYND domain containing 1b	GENE	promoter of	SO:0000637	SO:0000704
ZDB-TGCONSTRCT-070703-1	Tg(hsp70l:nog3)	TGCONSTRCT	ZDB-GENE-050321-1	heat shock cognate 70-kd protein, like	GENE	promoter of	SO:0000637	SO:0000704
ZDB-TGCONSTRCT-070703-1	Tg(hsp70l:nog3)	TGCONSTRCT	ZDB-GENE-990714-8	noggin 3	GENE	coding sequence of	SO:0000637	SO:0000704
ZDB-TGCONSTRCT-070703-2	Tg(hsp70l:bmp2b)	TGCONSTRCT	ZDB-GENE-050321-1	heat shock cognate 70-kd protein, like	GENE	promoter of	SO:0000637	SO:0000704
ZDB-TGCONSTRCT-070703-2	Tg(hsp70l:bmp2b)	TGCONSTRCT	ZDB-GENE-980526-474	bone morphogenetic protein 2b	GENE	coding sequence of	SO:0000637	SO:0000704
ZDB-TGCONSTRCT-070706-1	Tg(UAS:fezf2)	TGCONSTRCT	ZDB-GENE-001103-3	FEZ family zinc finger 2	GENE	coding sequence of	SO:0000637	SO:0000704
ZDB-TGCONSTRCT-070706-1	Tg(UAS:fezf2)	TGCONSTRCT	ZDB-REGION-070122-1	UAS	REGION	contains engineered region	SO:0000637	SO:0000001
ZDB-TGCONSTRCT-070706-1	Tg(UAS:fezf2)	TGCONSTRCT	ZDB-REGION-070122-1	UAS	REGION	promoter of	SO:0000637	SO:0000001
ZDB-TGCONSTRCT-070706-2	Tg(hsp70l:GAL4)	TGCONSTRCT	ZDB-EFG-080319-1	GAL4	EFG	coding sequence of	SO:0000637	SO:0000281
ZDB-TGCONSTRCT-070706-2	Tg(hsp70l:GAL4)	TGCONSTRCT	ZDB-GENE-050321-1	heat shock cognate 70-kd protein, like	GENE	promoter of	SO:0000637	SO:0000704
ZDB-TGCONSTRCT-070710-1	Tg(myl7:CFP-NTR)	TGCONSTRCT	ZDB-EFG-080201-1	CFP	EFG	coding sequence of	SO:0000637	SO:0000281
ZDB-TGCONSTRCT-070710-1	Tg(myl7:CFP-NTR)	TGCONSTRCT	ZDB-EFG-140307-1	NTR	EFG	coding sequence of	SO:0000637	SO:0000281
ZDB-TGCONSTRCT-070710-1	Tg(myl7:CFP-NTR)	TGCONSTRCT	ZDB-GENE-991019-3	myosin, light chain 7, regulatory	GENE	promoter of	SO:0000637	SO:0000704
ZDB-TGCONSTRCT-070710-2	Tg(fabp10a:CFP-NTR)	TGCONSTRCT	ZDB-EFG-080201-1	CFP	EFG	coding sequence of	SO:0000637	SO:0000281
ZDB-TGCONSTRCT-070710-2	Tg(fabp10a:CFP-NTR)	TGCONSTRCT	ZDB-EFG-140307-1	NTR	EFG	coding sequence of	SO:0000637	SO:0000281
ZDB-TGCONSTRCT-070710-2	Tg(fabp10a:CFP-NTR)	TGCONSTRCT	ZDB-GENE-020318-1	fatty acid binding protein 10a, liver basic	GENE	promoter of	SO:0000637	SO:0000704
ZDB-TGCONSTRCT-070710-3	Tg(ins:CFP-NTR)	TGCONSTRCT	ZDB-EFG-080201-1	CFP	EFG	coding sequence of	SO:0000637	SO:0000281
ZDB-TGCONSTRCT-070710-3	Tg(ins:CFP-NTR)	TGCONSTRCT	ZDB-EFG-140307-1	NTR	EFG	coding sequence of	SO:0000637	SO:0000281
ZDB-TGCONSTRCT-070710-3	Tg(ins:CFP-NTR)	TGCONSTRCT	ZDB-GENE-980526-110	preproinsulin	GENE	promoter of	SO:0000637	SO:0000704
ZDB-TGCONSTRCT-070716-1	Tg(UAS:LiGlur6_L439C)	TGCONSTRCT	ZDB-REGION-070122-1	UAS	REGION	promoter of	SO:0000637	SO:0000001
ZDB-TGCONSTRCT-070723-1	Tg(atp1a1a.4:EGFP)	TGCONSTRCT	ZDB-EFG-070117-1	EGFP	EFG	coding sequence of	SO:0000637	SO:0000281
ZDB-TGCONSTRCT-070723-1	Tg(atp1a1a.4:EGFP)	TGCONSTRCT	ZDB-GENE-001212-4	ATPase, Na+/K+ transporting, alpha 1a polypeptide, tandem duplicate 4	GENE	promoter of	SO:0000637	SO:0000704
ZDB-TGCONSTRCT-070723-2	Tg(-7.3gata2a:GFP)	TGCONSTRCT	ZDB-EFG-070117-2	GFP	EFG	coding sequence of	SO:0000637	SO:0000281
ZDB-TGCONSTRCT-070723-2	Tg(-7.3gata2a:GFP)	TGCONSTRCT	ZDB-GENE-980526-260	GATA binding protein 2a	GENE	promoter of	SO:0000637	SO:0000704
ZDB-TGCONSTRCT-070724-1	Tg(rag2:Hsa.NOTCH1-EGFP)	TGCONSTRCT	ZDB-EFG-070117-1	EGFP	EFG	coding sequence of	SO:0000637	SO:0000281
ZDB-TGCONSTRCT-070724-1	Tg(rag2:Hsa.NOTCH1-EGFP)	TGCONSTRCT	ZDB-GENE-990415-235	recombination activating gene 2	GENE	promoter of	SO:0000637	SO:0000704
ZDB-TGCONSTRCT-070725-2	Tg(actb2:LOXP-EGFP-LOXP-Hsa.KRAS_G12D)	TGCONSTRCT	ZDB-EFG-070117-1	EGFP	EFG	coding sequence of	SO:0000637	SO:0000281
ZDB-TGCONSTRCT-070725-2	Tg(actb2:LOXP-EGFP-LOXP-Hsa.KRAS_G12D)	TGCONSTRCT	ZDB-GENE-000329-3	actin, beta 2	GENE	promoter of	SO:0000637	SO:0000704
ZDB-TGCONSTRCT-070725-2	Tg(actb2:LOXP-EGFP-LOXP-Hsa.KRAS_G12D)	TGCONSTRCT	ZDB-REGION-110816-5	LOXP	REGION	contains engineered region	SO:0000637	SO:0000001
ZDB-TGCONSTRCT-070730-1	Tg(-80.0myf5:EGFP)	TGCONSTRCT	ZDB-EFG-070117-1	EGFP	EFG	coding sequence of	SO:0000637	SO:0000281
ZDB-TGCONSTRCT-070730-1	Tg(-80.0myf5:EGFP)	TGCONSTRCT	ZDB-GENE-000616-6	myogenic factor 5	GENE	promoter of	SO:0000637	SO:0000704
ZDB-TGCONSTRCT-070730-2	Tg(-10.0myf5:EGFP)	TGCONSTRCT	ZDB-EFG-070117-1	EGFP	EFG	coding sequence of	SO:0000637	SO:0000281
ZDB-TGCONSTRCT-070730-2	Tg(-10.0myf5:EGFP)	TGCONSTRCT	ZDB-GENE-000616-6	myogenic factor 5	GENE	promoter of	SO:0000637	SO:0000704
ZDB-TGCONSTRCT-070730-3	Tg(AITR-10.0myf5:EGFP)	TGCONSTRCT	ZDB-EFG-070117-1	EGFP	EFG	coding sequence of	SO:0000637	SO:0000281
ZDB-TGCONSTRCT-070730-3	Tg(AITR-10.0myf5:EGFP)	TGCONSTRCT	ZDB-GENE-000616-6	myogenic factor 5	GENE	promoter of	SO:0000637	SO:0000704
ZDB-TGCONSTRCT-070730-3	Tg(AITR-10.0myf5:EGFP)	TGCONSTRCT	ZDB-REGION-140402-1	AITR	REGION	contains engineered region	SO:0000637	SO:0000001
ZDB-TGCONSTRCT-070730-4	Tg(AITR-6.0myf5:EGFP)	TGCONSTRCT	ZDB-EFG-070117-1	EGFP	EFG	coding sequence of	SO:0000637	SO:0000281
ZDB-TGCONSTRCT-070730-4	Tg(AITR-6.0myf5:EGFP)	TGCONSTRCT	ZDB-GENE-000616-6	myogenic factor 5	GENE	promoter of	SO:0000637	SO:0000704
ZDB-TGCONSTRCT-070730-4	Tg(AITR-6.0myf5:EGFP)	TGCONSTRCT	ZDB-REGION-140402-1	AITR	REGION	contains engineered region	SO:0000637	SO:0000001
ZDB-TGCONSTRCT-070730-5	Tg(AITR-3.0myf5:EGFP)	TGCONSTRCT	ZDB-EFG-070117-1	EGFP	EFG	coding sequence of	SO:0000637	SO:0000281
ZDB-TGCONSTRCT-070730-5	Tg(AITR-3.0myf5:EGFP)	TGCONSTRCT	ZDB-GENE-000616-6	myogenic factor 5	GENE	promoter of	SO:0000637	SO:0000704
ZDB-TGCONSTRCT-070730-5	Tg(AITR-3.0myf5:EGFP)	TGCONSTRCT	ZDB-REGION-140402-1	AITR	REGION	contains engineered region	SO:0000637	SO:0000001
ZDB-TGCONSTRCT-070730-6	Tg(-2.4myf5:EGFP)	TGCONSTRCT	ZDB-EFG-070117-1	EGFP	EFG	coding sequence of	SO:0000637	SO:0000281
ZDB-TGCONSTRCT-070730-6	Tg(-2.4myf5:EGFP)	TGCONSTRCT	ZDB-GENE-000616-6	myogenic factor 5	GENE	promoter of	SO:0000637	SO:0000704
ZDB-TGCONSTRCT-070730-7	Tg(AITR-0.3myf5:EGFP)	TGCONSTRCT	ZDB-EFG-070117-1	EGFP	EFG	coding sequence of	SO:0000637	SO:0000281
ZDB-TGCONSTRCT-070730-7	Tg(AITR-0.3myf5:EGFP)	TGCONSTRCT	ZDB-GENE-000616-6	myogenic factor 5	GENE	promoter of	SO:0000637	SO:0000704
ZDB-TGCONSTRCT-070730-7	Tg(AITR-0.3myf5:EGFP)	TGCONSTRCT	ZDB-REGION-140402-1	AITR	REGION	contains engineered region	SO:0000637	SO:0000001
ZDB-TGCONSTRCT-070802-1	Tg(-1.0pomca:GFP)	TGCONSTRCT	ZDB-EFG-070117-2	GFP	EFG	coding sequence of	SO:0000637	SO:0000281
ZDB-TGCONSTRCT-070802-1	Tg(-1.0pomca:GFP)	TGCONSTRCT	ZDB-GENE-030513-2	proopiomelanocortin a	GENE	promoter of	SO:0000637	SO:0000704
ZDB-TGCONSTRCT-070806-2	Tg(myl7:GCaMP)	TGCONSTRCT	ZDB-EFG-120320-3	GCaMP	EFG	coding sequence of	SO:0000637	SO:0000281
ZDB-TGCONSTRCT-070806-2	Tg(myl7:GCaMP)	TGCONSTRCT	ZDB-GENE-991019-3	myosin, light chain 7, regulatory	GENE	promoter of	SO:0000637	SO:0000704
ZDB-TGCONSTRCT-070813-1	Tg1(smyd1b:smyd1b-MYC)	TGCONSTRCT	ZDB-GENE-060522-1	SET and MYND domain containing 1b	GENE	coding sequence of	SO:0000637	SO:0000704
ZDB-TGCONSTRCT-070813-1	Tg1(smyd1b:smyd1b-MYC)	TGCONSTRCT	ZDB-GENE-060522-1	SET and MYND domain containing 1b	GENE	promoter of	SO:0000637	SO:0000704
ZDB-TGCONSTRCT-070813-1	Tg1(smyd1b:smyd1b-MYC)	TGCONSTRCT	ZDB-REGION-110816-20	MYC	REGION	contains engineered region	SO:0000637	SO:0000001
ZDB-TGCONSTRCT-070813-2	Tg2(smyd1b:smyd1b-MYC)	TGCONSTRCT	ZDB-GENE-060522-1	SET and MYND domain containing 1b	GENE	coding sequence of	SO:0000637	SO:0000704
ZDB-TGCONSTRCT-070813-2	Tg2(smyd1b:smyd1b-MYC)	TGCONSTRCT	ZDB-GENE-060522-1	SET and MYND domain containing 1b	GENE	promoter of	SO:0000637	SO:0000704
ZDB-TGCONSTRCT-070813-2	Tg2(smyd1b:smyd1b-MYC)	TGCONSTRCT	ZDB-REGION-110816-20	MYC	REGION	contains engineered region	SO:0000637	SO:0000001
ZDB-TGCONSTRCT-070814-1	Tg(ddx4:ddx4-EGFP)	TGCONSTRCT	ZDB-EFG-070117-1	EGFP	EFG	coding sequence of	SO:0000637	SO:0000281
ZDB-TGCONSTRCT-070814-1	Tg(ddx4:ddx4-EGFP)	TGCONSTRCT	ZDB-GENE-990415-272	DEAD (Asp-Glu-Ala-Asp) box polypeptide 4	GENE	coding sequence of	SO:0000637	SO:0000704
ZDB-TGCONSTRCT-070814-1	Tg(ddx4:ddx4-EGFP)	TGCONSTRCT	ZDB-GENE-990415-272	DEAD (Asp-Glu-Ala-Asp) box polypeptide 4	GENE	promoter of	SO:0000637	SO:0000704
ZDB-TGCONSTRCT-070829-1	Tg(-3.2gnat2:EGFP)	TGCONSTRCT	ZDB-EFG-070117-1	EGFP	EFG	coding sequence of	SO:0000637	SO:0000281
ZDB-TGCONSTRCT-070829-1	Tg(-3.2gnat2:EGFP)	TGCONSTRCT	ZDB-GENE-011128-10	guanine nucleotide binding protein (G protein), alpha transducing activity polypeptide 2	GENE	promoter of	SO:0000637	SO:0000704
ZDB-TGCONSTRCT-070830-1	Tg(gfap:nGFP)	TGCONSTRCT	ZDB-EFG-070117-1	EGFP	EFG	coding sequence of	SO:0000637	SO:0000281
ZDB-TGCONSTRCT-070830-1	Tg(gfap:nGFP)	TGCONSTRCT	ZDB-GENE-990914-3	glial fibrillary acidic protein	GENE	promoter of	SO:0000637	SO:0000704
ZDB-TGCONSTRCT-070830-1	Tg(gfap:nGFP)	TGCONSTRCT	ZDB-REGION-110816-1	NLS	REGION	coding sequence of	SO:0000637	SO:0000001
ZDB-TGCONSTRCT-070919-1	Tg1(kdr:EGFP)	TGCONSTRCT	ZDB-EFG-070117-1	EGFP	EFG	coding sequence of	SO:0000637	SO:0000281
ZDB-TGCONSTRCT-070919-1	Tg1(kdr:EGFP)	TGCONSTRCT	ZDB-GENE-041001-112	kinase insert domain receptor (a type III receptor tyrosine kinase)	GENE	promoter of	SO:0000637	SO:0000704
ZDB-TGCONSTRCT-070920-1	Tg(hsp70l:GAL4-VP16)	TGCONSTRCT	ZDB-EFG-080319-1	GAL4	EFG	coding sequence of	SO:0000637	SO:0000281
ZDB-TGCONSTRCT-070920-1	Tg(hsp70l:GAL4-VP16)	TGCONSTRCT	ZDB-GENE-050321-1	heat shock cognate 70-kd protein, like	GENE	promoter of	SO:0000637	SO:0000704
ZDB-TGCONSTRCT-070920-1	Tg(hsp70l:GAL4-VP16)	TGCONSTRCT	ZDB-REGION-130306-1	VP16	REGION	coding sequence of	SO:0000637	SO:0000001
ZDB-TGCONSTRCT-070920-2	Tg(hsp70l:cdx4)	TGCONSTRCT	ZDB-GENE-050321-1	heat shock cognate 70-kd protein, like	GENE	promoter of	SO:0000637	SO:0000704
ZDB-TGCONSTRCT-070920-2	Tg(hsp70l:cdx4)	TGCONSTRCT	ZDB-GENE-980526-330	caudal type homeobox 4	GENE	coding sequence of	SO:0000637	SO:0000704
ZDB-TGCONSTRCT-070925-1	Tg(rag2:LOXP-DsRed2-LOXP-Hsa.KRAS_G12D)	TGCONSTRCT	ZDB-EFG-070925-2	DsRed2	EFG	coding sequence of	SO:0000637	SO:0000281
ZDB-TGCONSTRCT-070925-1	Tg(rag2:LOXP-DsRed2-LOXP-Hsa.KRAS_G12D)	TGCONSTRCT	ZDB-GENE-990415-235	recombination activating gene 2	GENE	promoter of	SO:0000637	SO:0000704
ZDB-TGCONSTRCT-070925-1	Tg(rag2:LOXP-DsRed2-LOXP-Hsa.KRAS_G12D)	TGCONSTRCT	ZDB-REGION-110816-5	LOXP	REGION	contains engineered region	SO:0000637	SO:0000001
ZDB-TGCONSTRCT-071016-1	Tg(mylpfa:GFP)	TGCONSTRCT	ZDB-EFG-070117-2	GFP	EFG	coding sequence of	SO:0000637	SO:0000281
ZDB-TGCONSTRCT-071016-1	Tg(mylpfa:GFP)	TGCONSTRCT	ZDB-GENE-990712-15	myosin light chain, phosphorylatable, fast skeletal muscle a	GENE	promoter of	SO:0000637	SO:0000704
ZDB-TGCONSTRCT-071017-1	Tg(myb:EGFP)	TGCONSTRCT	ZDB-EFG-070117-1	EGFP	EFG	coding sequence of	SO:0000637	SO:0000281
ZDB-TGCONSTRCT-071017-1	Tg(myb:EGFP)	TGCONSTRCT	ZDB-GENE-991110-14	v-myb avian myeloblastosis viral oncogene homolog	GENE	promoter of	SO:0000637	SO:0000704
ZDB-TGCONSTRCT-071017-2	Tg(lmo2:DsRed)	TGCONSTRCT	ZDB-EFG-070925-1	DsRed	EFG	coding sequence of	SO:0000637	SO:0000281
ZDB-TGCONSTRCT-071017-2	Tg(lmo2:DsRed)	TGCONSTRCT	ZDB-GENE-980526-419	LIM domain only 2 (rhombotin-like 1)	GENE	promoter of	SO:0000637	SO:0000704
ZDB-TGCONSTRCT-071017-3	Tg(dusp6:d2EGFP)	TGCONSTRCT	ZDB-EFG-120821-1	d2EGFP	EFG	coding sequence of	SO:0000637	SO:0000281
ZDB-TGCONSTRCT-071017-3	Tg(dusp6:d2EGFP)	TGCONSTRCT	ZDB-GENE-030613-1	dual specificity phosphatase 6	GENE	promoter of	SO:0000637	SO:0000704
ZDB-TGCONSTRCT-071024-1	Tg(-3.5nkx2.2a:GFP)	TGCONSTRCT	ZDB-EFG-070117-2	GFP	EFG	coding sequence of	SO:0000637	SO:0000281
ZDB-TGCONSTRCT-071024-1	Tg(-3.5nkx2.2a:GFP)	TGCONSTRCT	ZDB-GENE-980526-403	NK2 homeobox 2a	GENE	promoter of	SO:0000637	SO:0000704
ZDB-TGCONSTRCT-071109-1	Tg(hsp70l:cxcl12a)	TGCONSTRCT	ZDB-GENE-030318-1	chemokine (C-X-C motif) ligand 12a (stromal cell-derived factor 1)	GENE	coding sequence of	SO:0000637	SO:0000704
ZDB-TGCONSTRCT-071109-1	Tg(hsp70l:cxcl12a)	TGCONSTRCT	ZDB-GENE-050321-1	heat shock cognate 70-kd protein, like	GENE	promoter of	SO:0000637	SO:0000704
ZDB-TGCONSTRCT-071109-2	Tg(lyz:EGFP)	TGCONSTRCT	ZDB-EFG-070117-1	EGFP	EFG	coding sequence of	SO:0000637	SO:0000281
ZDB-TGCONSTRCT-071109-2	Tg(lyz:EGFP)	TGCONSTRCT	ZDB-GENE-020515-2	lysozyme	GENE	promoter of	SO:0000637	SO:0000704
ZDB-TGCONSTRCT-071109-3	Tg(lyz:DsRed2)	TGCONSTRCT	ZDB-EFG-070925-2	DsRed2	EFG	coding sequence of	SO:0000637	SO:0000281
ZDB-TGCONSTRCT-071109-3	Tg(lyz:DsRed2)	TGCONSTRCT	ZDB-GENE-020515-2	lysozyme	GENE	promoter of	SO:0000637	SO:0000704
ZDB-TGCONSTRCT-071112-1	Tg(gsnl1:GFP)	TGCONSTRCT	ZDB-EFG-070117-2	GFP	EFG	coding sequence of	SO:0000637	SO:0000281
ZDB-TGCONSTRCT-071112-1	Tg(gsnl1:GFP)	TGCONSTRCT	ZDB-GENE-030131-2005	scinderin like a	GENE	promoter of	SO:0000637	SO:0000704
ZDB-TGCONSTRCT-071120-1	Tg(hsp70l:her1,Xla.Eef1a1:GFP)	TGCONSTRCT	ZDB-EFG-070117-2	GFP	EFG	coding sequence of	SO:0000637	SO:0000281
ZDB-TGCONSTRCT-071120-1	Tg(hsp70l:her1,Xla.Eef1a1:GFP)	TGCONSTRCT	ZDB-GENE-050321-1	heat shock cognate 70-kd protein, like	GENE	promoter of	SO:0000637	SO:0000704
ZDB-TGCONSTRCT-071120-1	Tg(hsp70l:her1,Xla.Eef1a1:GFP)	TGCONSTRCT	ZDB-GENE-980526-125	hairy-related 1	GENE	coding sequence of	SO:0000637	SO:0000704
ZDB-TGCONSTRCT-071120-2	Tg(hsp70l:her7)	TGCONSTRCT	ZDB-GENE-000427-6	hairy and enhancer of split related-7	GENE	coding sequence of	SO:0000637	SO:0000704
ZDB-TGCONSTRCT-071120-2	Tg(hsp70l:her7)	TGCONSTRCT	ZDB-GENE-050321-1	heat shock cognate 70-kd protein, like	GENE	promoter of	SO:0000637	SO:0000704
ZDB-TGCONSTRCT-071120-2	Tg(hsp70l:her7)	TGCONSTRCT	ZDB-REGION-110822-1	HA	REGION	contains engineered region	SO:0000637	SO:0000001
ZDB-TGCONSTRCT-071127-1	Tg(wt1b:EGFP)	TGCONSTRCT	ZDB-EFG-070117-1	EGFP	EFG	coding sequence of	SO:0000637	SO:0000281
ZDB-TGCONSTRCT-071127-1	Tg(wt1b:EGFP)	TGCONSTRCT	ZDB-GENE-050420-319	wilms tumor 1b	GENE	promoter of	SO:0000637	SO:0000704
ZDB-TGCONSTRCT-071129-1	Tg(nyx:GAL4-VP16)	TGCONSTRCT	ZDB-EFG-080319-1	GAL4	EFG	coding sequence of	SO:0000637	SO:0000281
ZDB-TGCONSTRCT-071129-1	Tg(nyx:GAL4-VP16)	TGCONSTRCT	ZDB-GENE-061026-3	nyctalopin	GENE	promoter of	SO:0000637	SO:0000704
ZDB-TGCONSTRCT-071129-1	Tg(nyx:GAL4-VP16)	TGCONSTRCT	ZDB-REGION-130306-1	VP16	REGION	coding sequence of	SO:0000637	SO:0000001
ZDB-TGCONSTRCT-071129-2	Tg(UAS:GAP-YFP)	TGCONSTRCT	ZDB-EFG-070409-1	YFP	EFG	coding sequence of	SO:0000637	SO:0000281
ZDB-TGCONSTRCT-071129-2	Tg(UAS:GAP-YFP)	TGCONSTRCT	ZDB-REGION-070122-1	UAS	REGION	contains engineered region	SO:0000637	SO:0000001
ZDB-TGCONSTRCT-071129-2	Tg(UAS:GAP-YFP)	TGCONSTRCT	ZDB-REGION-121024-1	GAP	REGION	contains engineered region	SO:0000637	SO:0000001
ZDB-TGCONSTRCT-071205-1	TgBAC(or111-7:GAP-YFP,or103-1:GAP-CFP)	TGCONSTRCT	ZDB-EFG-070409-1	YFP	EFG	coding sequence of	SO:0000637	SO:0000281
ZDB-TGCONSTRCT-071205-1	TgBAC(or111-7:GAP-YFP,or103-1:GAP-CFP)	TGCONSTRCT	ZDB-EFG-080201-1	CFP	EFG	coding sequence of	SO:0000637	SO:0000281
ZDB-TGCONSTRCT-071205-1	TgBAC(or111-7:GAP-YFP,or103-1:GAP-CFP)	TGCONSTRCT	ZDB-GENE-000329-13	odorant receptor, family C, subfamily 103, member 1	GENE	promoter of	SO:0000637	SO:0000704
ZDB-TGCONSTRCT-071205-1	TgBAC(or111-7:GAP-YFP,or103-1:GAP-CFP)	TGCONSTRCT	ZDB-GENE-000329-15	odorant receptor, family D, subfamily 111, member 7	GENE	promoter of	SO:0000637	SO:0000704
ZDB-TGCONSTRCT-071205-1	TgBAC(or111-7:GAP-YFP,or103-1:GAP-CFP)	TGCONSTRCT	ZDB-REGION-121024-1	GAP	REGION	contains engineered region	SO:0000637	SO:0000001
ZDB-TGCONSTRCT-071206-1	Tg(opn1mw1:EGFP)	TGCONSTRCT	ZDB-EFG-070117-1	EGFP	EFG	coding sequence of	SO:0000637	SO:0000281
ZDB-TGCONSTRCT-071206-1	Tg(opn1mw1:EGFP)	TGCONSTRCT	ZDB-GENE-990604-42	opsin 1 (cone pigments), medium-wave-sensitive, 1	GENE	promoter of	SO:0000637	SO:0000704
ZDB-TGCONSTRCT-071206-2	Tg(opn1mw2:EGFP)	TGCONSTRCT	ZDB-EFG-070117-1	EGFP	EFG	coding sequence of	SO:0000637	SO:0000281
ZDB-TGCONSTRCT-071206-2	Tg(opn1mw2:EGFP)	TGCONSTRCT	ZDB-GENE-030728-5	opsin 1 (cone pigments), medium-wave-sensitive, 2	GENE	promoter of	SO:0000637	SO:0000704
ZDB-TGCONSTRCT-071206-3	Tg(opn1mw3:EGFP)	TGCONSTRCT	ZDB-EFG-070117-1	EGFP	EFG	coding sequence of	SO:0000637	SO:0000281
ZDB-TGCONSTRCT-071206-3	Tg(opn1mw3:EGFP)	TGCONSTRCT	ZDB-GENE-030728-6	opsin 1 (cone pigments), medium-wave-sensitive, 3	GENE	promoter of	SO:0000637	SO:0000704
ZDB-TGCONSTRCT-071206-4	Tg(opn1mw4:EGFP)	TGCONSTRCT	ZDB-EFG-070117-1	EGFP	EFG	coding sequence of	SO:0000637	SO:0000281
ZDB-TGCONSTRCT-071206-4	Tg(opn1mw4:EGFP)	TGCONSTRCT	ZDB-GENE-990604-43	opsin 1 (cone pigments), medium-wave-sensitive, 4	GENE	promoter of	SO:0000637	SO:0000704
ZDB-TGCONSTRCT-071206-5	Tg(opn1mw1LCR:EGFP)	TGCONSTRCT	ZDB-EFG-070117-1	EGFP	EFG	coding sequence of	SO:0000637	SO:0000281
ZDB-TGCONSTRCT-071206-5	Tg(opn1mw1LCR:EGFP)	TGCONSTRCT	ZDB-GENE-990604-42	opsin 1 (cone pigments), medium-wave-sensitive, 1	GENE	promoter of	SO:0000637	SO:0000704
ZDB-TGCONSTRCT-071206-6	Tg(opn1mw1LCR-krt4:EGFP)	TGCONSTRCT	ZDB-EFG-070117-1	EGFP	EFG	coding sequence of	SO:0000637	SO:0000281
ZDB-TGCONSTRCT-071206-6	Tg(opn1mw1LCR-krt4:EGFP)	TGCONSTRCT	ZDB-GENE-000607-83	keratin 4	GENE	promoter of	SO:0000637	SO:0000704
ZDB-TGCONSTRCT-071206-6	Tg(opn1mw1LCR-krt4:EGFP)	TGCONSTRCT	ZDB-GENE-990604-42	opsin 1 (cone pigments), medium-wave-sensitive, 1	GENE	promoter of	SO:0000637	SO:0000704
ZDB-TGCONSTRCT-071211-1	Tg(UAS:six3b)	TGCONSTRCT	ZDB-GENE-990415-128	SIX homeobox 3b	GENE	coding sequence of	SO:0000637	SO:0000704
ZDB-TGCONSTRCT-071211-1	Tg(UAS:six3b)	TGCONSTRCT	ZDB-REGION-070122-1	UAS	REGION	contains engineered region	SO:0000637	SO:0000001
ZDB-TGCONSTRCT-071212-1	Tg(hsp70l:acvr1b_K234R-GFP)	TGCONSTRCT	ZDB-EFG-070117-2	GFP	EFG	coding sequence of	SO:0000637	SO:0000281
ZDB-TGCONSTRCT-071212-1	Tg(hsp70l:acvr1b_K234R-GFP)	TGCONSTRCT	ZDB-GENE-050321-1	heat shock cognate 70-kd protein, like	GENE	promoter of	SO:0000637	SO:0000704
ZDB-TGCONSTRCT-071212-1	Tg(hsp70l:acvr1b_K234R-GFP)	TGCONSTRCT	ZDB-GENE-980526-527	activin A receptor, type IBa	GENE	coding sequence of	SO:0000637	SO:0000704
ZDB-TGCONSTRCT-071228-1	Tg(-1.2mstn:GFP)	TGCONSTRCT	ZDB-EFG-070117-2	GFP	EFG	coding sequence of	SO:0000637	SO:0000281
ZDB-TGCONSTRCT-071228-1	Tg(-1.2mstn:GFP)	TGCONSTRCT	ZDB-GENE-990415-165	myostatin b	GENE	promoter of	SO:0000637	SO:0000704
ZDB-TGCONSTRCT-080116-1	Tg(ndr1:GFP)	TGCONSTRCT	ZDB-EFG-070117-2	GFP	EFG	coding sequence of	SO:0000637	SO:0000281
ZDB-TGCONSTRCT-080116-1	Tg(ndr1:GFP)	TGCONSTRCT	ZDB-GENE-990415-256	nodal-related 1	GENE	promoter of	SO:0000637	SO:0000704
ZDB-TGCONSTRCT-080117-1	Tg(UAS:YFP-rab3c)	TGCONSTRCT	ZDB-EFG-070409-1	YFP	EFG	coding sequence of	SO:0000637	SO:0000281
ZDB-TGCONSTRCT-080117-1	Tg(UAS:YFP-rab3c)	TGCONSTRCT	ZDB-GENE-040718-263	RAB3C, member RAS oncogene family	GENE	coding sequence of	SO:0000637	SO:0000704
ZDB-TGCONSTRCT-080117-1	Tg(UAS:YFP-rab3c)	TGCONSTRCT	ZDB-REGION-070122-1	UAS	REGION	contains engineered region	SO:0000637	SO:0000001
ZDB-TGCONSTRCT-080117-2	Tg(scinla:EGFP)	TGCONSTRCT	ZDB-EFG-070117-1	EGFP	EFG	coding sequence of	SO:0000637	SO:0000281
ZDB-TGCONSTRCT-080117-2	Tg(scinla:EGFP)	TGCONSTRCT	ZDB-GENE-030131-2005	scinderin like a	GENE	promoter of	SO:0000637	SO:0000704
ZDB-TGCONSTRCT-080122-1	Tg(eno2:EGFP)	TGCONSTRCT	ZDB-EFG-070117-1	EGFP	EFG	coding sequence of	SO:0000637	SO:0000281
ZDB-TGCONSTRCT-080122-1	Tg(eno2:EGFP)	TGCONSTRCT	ZDB-GENE-040704-27	enolase 2	GENE	promoter of	SO:0000637	SO:0000704
ZDB-TGCONSTRCT-080122-2	Tg(eno2:Hsa.MAPT)	TGCONSTRCT	ZDB-GENE-040704-27	enolase 2	GENE	promoter of	SO:0000637	SO:0000704
ZDB-TGCONSTRCT-080122-3	Tg(lmo2:EGFP)	TGCONSTRCT	ZDB-EFG-070117-1	EGFP	EFG	coding sequence of	SO:0000637	SO:0000281
ZDB-TGCONSTRCT-080122-3	Tg(lmo2:EGFP)	TGCONSTRCT	ZDB-GENE-980526-419	LIM domain only 2 (rhombotin-like 1)	GENE	promoter of	SO:0000637	SO:0000704
ZDB-TGCONSTRCT-080207-1	Tg(krt4:GFP)	TGCONSTRCT	ZDB-EFG-070117-2	GFP	EFG	coding sequence of	SO:0000637	SO:0000281
ZDB-TGCONSTRCT-080207-1	Tg(krt4:GFP)	TGCONSTRCT	ZDB-GENE-000607-83	keratin 4	GENE	promoter of	SO:0000637	SO:0000704
ZDB-TGCONSTRCT-080207-2	Tg(mylpfa:RFP)	TGCONSTRCT	ZDB-EFG-070117-3	RFP	EFG	coding sequence of	SO:0000637	SO:0000281
ZDB-TGCONSTRCT-080207-2	Tg(mylpfa:RFP)	TGCONSTRCT	ZDB-GENE-990712-15	myosin light chain, phosphorylatable, fast skeletal muscle a	GENE	promoter of	SO:0000637	SO:0000704
ZDB-TGCONSTRCT-080207-3	Tg(mylpfa:YFP)	TGCONSTRCT	ZDB-EFG-070409-1	YFP	EFG	coding sequence of	SO:0000637	SO:0000281
ZDB-TGCONSTRCT-080207-3	Tg(mylpfa:YFP)	TGCONSTRCT	ZDB-GENE-990712-15	myosin light chain, phosphorylatable, fast skeletal muscle a	GENE	promoter of	SO:0000637	SO:0000704
ZDB-TGCONSTRCT-080214-1	Tg(EF1a:EGFP-Xla.Cat2)	TGCONSTRCT	ZDB-EFG-070117-1	EGFP	EFG	coding sequence of	SO:0000637	SO:0000281
ZDB-TGCONSTRCT-080214-1	Tg(EF1a:EGFP-Xla.Cat2)	TGCONSTRCT	ZDB-REGION-100917-2	T2K	REGION	contains engineered region	SO:0000637	SO:0000001
ZDB-TGCONSTRCT-080214-1	Tg(EF1a:EGFP-Xla.Cat2)	TGCONSTRCT	ZDB-REGION-110816-13	UTR	REGION	contains engineered region	SO:0000637	SO:0000001
ZDB-TGCONSTRCT-080214-2	Tg(T2Kins:EGFP-mCherry)	TGCONSTRCT	ZDB-EFG-070117-1	EGFP	EFG	coding sequence of	SO:0000637	SO:0000281
ZDB-TGCONSTRCT-080214-2	Tg(T2Kins:EGFP-mCherry)	TGCONSTRCT	ZDB-EFG-080214-1	mCherry	EFG	coding sequence of	SO:0000637	SO:0000281
ZDB-TGCONSTRCT-080214-2	Tg(T2Kins:EGFP-mCherry)	TGCONSTRCT	ZDB-GENE-980526-110	preproinsulin	GENE	promoter of	SO:0000637	SO:0000704
ZDB-TGCONSTRCT-080214-3	Tg(CMV:lox71-EGFP)	TGCONSTRCT	ZDB-EFG-070117-1	EGFP	EFG	coding sequence of	SO:0000637	SO:0000281
ZDB-TGCONSTRCT-080214-3	Tg(CMV:lox71-EGFP)	TGCONSTRCT	ZDB-REGION-130214-1	CMV	REGION	promoter of	SO:0000637	SO:0000001
ZDB-TGCONSTRCT-080222-1	Tg(hsp70l:Cre)	TGCONSTRCT	ZDB-EFG-090219-1	Cre	EFG	coding sequence of	SO:0000637	SO:0000281
ZDB-TGCONSTRCT-080222-1	Tg(hsp70l:Cre)	TGCONSTRCT	ZDB-GENE-050321-1	heat shock cognate 70-kd protein, like	GENE	promoter of	SO:0000637	SO:0000704
ZDB-TGCONSTRCT-080227-1	Tg(-5.5opn1sw1:EGFP)	TGCONSTRCT	ZDB-EFG-070117-1	EGFP	EFG	coding sequence of	SO:0000637	SO:0000281
ZDB-TGCONSTRCT-080227-1	Tg(-5.5opn1sw1:EGFP)	TGCONSTRCT	ZDB-GENE-991109-25	opsin 1 (cone pigments), short-wave-sensitive 1	GENE	promoter of	SO:0000637	SO:0000704
ZDB-TGCONSTRCT-080228-1	Tg(hsp70l:GFP-HRAS_G12V)	TGCONSTRCT	ZDB-EFG-070117-2	GFP	EFG	coding sequence of	SO:0000637	SO:0000281
ZDB-TGCONSTRCT-080228-1	Tg(hsp70l:GFP-HRAS_G12V)	TGCONSTRCT	ZDB-GENE-050321-1	heat shock cognate 70-kd protein, like	GENE	promoter of	SO:0000637	SO:0000704
ZDB-TGCONSTRCT-080228-2	Tg(-7.2sox10:EGFP)	TGCONSTRCT	ZDB-EFG-070117-1	EGFP	EFG	coding sequence of	SO:0000637	SO:0000281
ZDB-TGCONSTRCT-080228-2	Tg(-7.2sox10:EGFP)	TGCONSTRCT	ZDB-GENE-011207-1	SRY (sex determining region Y)-box 10	GENE	promoter of	SO:0000637	SO:0000704
ZDB-TGCONSTRCT-080229-1	Tg(-1.0ins:EGFP)	TGCONSTRCT	ZDB-EFG-070117-1	EGFP	EFG	coding sequence of	SO:0000637	SO:0000281
ZDB-TGCONSTRCT-080229-1	Tg(-1.0ins:EGFP)	TGCONSTRCT	ZDB-GENE-980526-110	preproinsulin	GENE	promoter of	SO:0000637	SO:0000704
ZDB-TGCONSTRCT-080310-1	Tg(hsp70l:gcm2-EGFP)	TGCONSTRCT	ZDB-EFG-070117-1	EGFP	EFG	coding sequence of	SO:0000637	SO:0000281
ZDB-TGCONSTRCT-080310-1	Tg(hsp70l:gcm2-EGFP)	TGCONSTRCT	ZDB-GENE-050127-1	glial cells missing homolog 2 (Drosophila)	GENE	coding sequence of	SO:0000637	SO:0000704
ZDB-TGCONSTRCT-080310-1	Tg(hsp70l:gcm2-EGFP)	TGCONSTRCT	ZDB-GENE-050321-1	heat shock cognate 70-kd protein, like	GENE	promoter of	SO:0000637	SO:0000704
ZDB-TGCONSTRCT-080312-1	Tg(actc1b:Mmu.Rapsn-EGFP)	TGCONSTRCT	ZDB-EFG-070117-1	EGFP	EFG	coding sequence of	SO:0000637	SO:0000281
ZDB-TGCONSTRCT-080312-1	Tg(actc1b:Mmu.Rapsn-EGFP)	TGCONSTRCT	ZDB-GENE-000322-1	actin, alpha, cardiac muscle 1b	GENE	promoter of	SO:0000637	SO:0000704
ZDB-TGCONSTRCT-080319-1	Tg(pou4f3:GAL4)	TGCONSTRCT	ZDB-EFG-080319-1	GAL4	EFG	coding sequence of	SO:0000637	SO:0000281
ZDB-TGCONSTRCT-080319-1	Tg(pou4f3:GAL4)	TGCONSTRCT	ZDB-GENE-990415-24	POU class 4 homeobox 3	GENE	promoter of	SO:0000637	SO:0000704
ZDB-TGCONSTRCT-080321-1	Tg(olig2:DsRed2)	TGCONSTRCT	ZDB-EFG-070925-2	DsRed2	EFG	coding sequence of	SO:0000637	SO:0000281
ZDB-TGCONSTRCT-080321-1	Tg(olig2:DsRed2)	TGCONSTRCT	ZDB-GENE-030131-4013	oligodendrocyte lineage transcription factor 2	GENE	promoter of	SO:0000637	SO:0000704
ZDB-TGCONSTRCT-080321-2	Tg(sox10:mRFP)	TGCONSTRCT	ZDB-EFG-080910-1	mRFP	EFG	coding sequence of	SO:0000637	SO:0000281
ZDB-TGCONSTRCT-080321-2	Tg(sox10:mRFP)	TGCONSTRCT	ZDB-GENE-011207-1	SRY (sex determining region Y)-box 10	GENE	promoter of	SO:0000637	SO:0000704
ZDB-TGCONSTRCT-080324-1	Tg(eef1a1l1:EGFP)	TGCONSTRCT	ZDB-EFG-070117-1	EGFP	EFG	coding sequence of	SO:0000637	SO:0000281
ZDB-TGCONSTRCT-080324-1	Tg(eef1a1l1:EGFP)	TGCONSTRCT	ZDB-GENE-990415-52	eukaryotic translation elongation factor 1 alpha 1, like 1	GENE	promoter of	SO:0000637	SO:0000704
ZDB-TGCONSTRCT-080325-2	Tg(Cca.Actb:GFP)	TGCONSTRCT	ZDB-EFG-070117-2	GFP	EFG	coding sequence of	SO:0000637	SO:0000281
ZDB-TGCONSTRCT-080404-2	Tg(hsp70l:Mmu.Axin1-YFP)	TGCONSTRCT	ZDB-EFG-070409-1	YFP	EFG	coding sequence of	SO:0000637	SO:0000281
ZDB-TGCONSTRCT-080404-2	Tg(hsp70l:Mmu.Axin1-YFP)	TGCONSTRCT	ZDB-GENE-050321-1	heat shock cognate 70-kd protein, like	GENE	promoter of	SO:0000637	SO:0000704
ZDB-TGCONSTRCT-080409-1	Tg(hsp70l:isl1)	TGCONSTRCT	ZDB-GENE-050321-1	heat shock cognate 70-kd protein, like	GENE	promoter of	SO:0000637	SO:0000704
ZDB-TGCONSTRCT-080409-1	Tg(hsp70l:isl1)	TGCONSTRCT	ZDB-GENE-980526-112	ISL LIM homeobox 1	GENE	coding sequence of	SO:0000637	SO:0000704
ZDB-TGCONSTRCT-080409-2	Tg(hsp70l:isl2a)	TGCONSTRCT	ZDB-GENE-050321-1	heat shock cognate 70-kd protein, like	GENE	promoter of	SO:0000637	SO:0000704
ZDB-TGCONSTRCT-080409-2	Tg(hsp70l:isl2a)	TGCONSTRCT	ZDB-GENE-980526-562	ISL LIM homeobox 2a	GENE	coding sequence of	SO:0000637	SO:0000704
ZDB-TGCONSTRCT-080409-3	Tg(chrnb3b:EGFP)	TGCONSTRCT	ZDB-EFG-070117-1	EGFP	EFG	coding sequence of	SO:0000637	SO:0000281
ZDB-TGCONSTRCT-080409-3	Tg(chrnb3b:EGFP)	TGCONSTRCT	ZDB-GENE-030102-4	cholinergic receptor, nicotinic, beta 3b (neuronal)	GENE	promoter of	SO:0000637	SO:0000704
ZDB-TGCONSTRCT-080409-4	Tg(ompb:tau-EGFP)	TGCONSTRCT	ZDB-EFG-070117-1	EGFP	EFG	coding sequence of	SO:0000637	SO:0000281
ZDB-TGCONSTRCT-080409-4	Tg(ompb:tau-EGFP)	TGCONSTRCT	ZDB-GENE-030103-1	olfactory marker protein b	GENE	promoter of	SO:0000637	SO:0000704
ZDB-TGCONSTRCT-080501-1	Tg2(-1.7Cau.Tuba1:EGFP)	TGCONSTRCT	ZDB-EFG-070117-1	EGFP	EFG	coding sequence of	SO:0000637	SO:0000281
ZDB-TGCONSTRCT-080501-2	Tg(-0.9Cau.Tuba1:EGFP)	TGCONSTRCT	ZDB-EFG-070117-1	EGFP	EFG	coding sequence of	SO:0000637	SO:0000281
ZDB-TGCONSTRCT-080501-3	Tg1(-1.7Cau.Tuba1:EGFP)	TGCONSTRCT	ZDB-EFG-070117-1	EGFP	EFG	coding sequence of	SO:0000637	SO:0000281
ZDB-TGCONSTRCT-080517-1	Tg(Xla.Rho:EGFP)	TGCONSTRCT	ZDB-EFG-070117-1	EGFP	EFG	coding sequence of	SO:0000637	SO:0000281
ZDB-TGCONSTRCT-080528-1	Tg(5xUAS:EGFP)	TGCONSTRCT	ZDB-EFG-070117-1	EGFP	EFG	coding sequence of	SO:0000637	SO:0000281
ZDB-TGCONSTRCT-080528-1	Tg(5xUAS:EGFP)	TGCONSTRCT	ZDB-REGION-070122-1	UAS	REGION	contains engineered region	SO:0000637	SO:0000001
ZDB-TGCONSTRCT-080528-2	Tg(5xUAS:RFP)	TGCONSTRCT	ZDB-EFG-070117-3	RFP	EFG	coding sequence of	SO:0000637	SO:0000281
ZDB-TGCONSTRCT-080528-2	Tg(5xUAS:RFP)	TGCONSTRCT	ZDB-REGION-070122-1	UAS	REGION	contains engineered region	SO:0000637	SO:0000001
ZDB-TGCONSTRCT-080528-3	Tg(-1.6flh:GAP-EGFP)	TGCONSTRCT	ZDB-EFG-070117-1	EGFP	EFG	coding sequence of	SO:0000637	SO:0000281
ZDB-TGCONSTRCT-080528-3	Tg(-1.6flh:GAP-EGFP)	TGCONSTRCT	ZDB-GENE-990415-75	notochord homeobox	GENE	promoter of	SO:0000637	SO:0000704
ZDB-TGCONSTRCT-080528-3	Tg(-1.6flh:GAP-EGFP)	TGCONSTRCT	ZDB-REGION-121024-1	GAP	REGION	contains engineered region	SO:0000637	SO:0000001
ZDB-TGCONSTRCT-080528-4	Tg(5xUAS:tetxlc)	TGCONSTRCT	ZDB-EFG-080528-1	tetxlc	EFG	coding sequence of	SO:0000637	SO:0000281
ZDB-TGCONSTRCT-080528-4	Tg(5xUAS:tetxlc)	TGCONSTRCT	ZDB-REGION-070122-1	UAS	REGION	contains engineered region	SO:0000637	SO:0000001
ZDB-TGCONSTRCT-080529-1	Tg(5xUAS:tetxlc-CFP)	TGCONSTRCT	ZDB-EFG-080201-1	CFP	EFG	coding sequence of	SO:0000637	SO:0000281
ZDB-TGCONSTRCT-080529-1	Tg(5xUAS:tetxlc-CFP)	TGCONSTRCT	ZDB-EFG-080528-1	tetxlc	EFG	coding sequence of	SO:0000637	SO:0000281
ZDB-TGCONSTRCT-080529-1	Tg(5xUAS:tetxlc-CFP)	TGCONSTRCT	ZDB-REGION-070122-1	UAS	REGION	contains engineered region	SO:0000637	SO:0000001
ZDB-TGCONSTRCT-080604-1	Tg(tbp:EGFP)	TGCONSTRCT	ZDB-EFG-070117-1	EGFP	EFG	coding sequence of	SO:0000637	SO:0000281
ZDB-TGCONSTRCT-080604-1	Tg(tbp:EGFP)	TGCONSTRCT	ZDB-GENE-030616-563	TATA box binding protein	GENE	promoter of	SO:0000637	SO:0000704
ZDB-TGCONSTRCT-080604-2	Tg(taf8:EGFP)	TGCONSTRCT	ZDB-EFG-070117-1	EGFP	EFG	coding sequence of	SO:0000637	SO:0000281
ZDB-TGCONSTRCT-080604-2	Tg(taf8:EGFP)	TGCONSTRCT	ZDB-GENE-040426-1013	TAF8 RNA polymerase II, TATA box binding protein (TBP)-associated factor	GENE	promoter of	SO:0000637	SO:0000704
ZDB-TGCONSTRCT-080604-3	Tg(eef1g:EGFP)	TGCONSTRCT	ZDB-EFG-070117-1	EGFP	EFG	coding sequence of	SO:0000637	SO:0000281
ZDB-TGCONSTRCT-080604-3	Tg(eef1g:EGFP)	TGCONSTRCT	ZDB-GENE-020423-3	eukaryotic translation elongation factor 1 gamma	GENE	promoter of	SO:0000637	SO:0000704
ZDB-TGCONSTRCT-080604-4	Tg(actb1:EGFP)	TGCONSTRCT	ZDB-EFG-070117-1	EGFP	EFG	coding sequence of	SO:0000637	SO:0000281
ZDB-TGCONSTRCT-080604-4	Tg(actb1:EGFP)	TGCONSTRCT	ZDB-GENE-000329-1	actin, beta 1	GENE	promoter of	SO:0000637	SO:0000704
ZDB-TGCONSTRCT-080619-1	Tg(hspb1:EGFP)	TGCONSTRCT	ZDB-EFG-070117-1	EGFP	EFG	coding sequence of	SO:0000637	SO:0000281
ZDB-TGCONSTRCT-080619-1	Tg(hspb1:EGFP)	TGCONSTRCT	ZDB-GENE-030326-4	heat shock protein, alpha-crystallin-related, 1	GENE	promoter of	SO:0000637	SO:0000704
ZDB-TGCONSTRCT-080701-1	TgBAC(neurod1:EGFP)	TGCONSTRCT	ZDB-EFG-070117-1	EGFP	EFG	coding sequence of	SO:0000637	SO:0000281
ZDB-TGCONSTRCT-080701-1	TgBAC(neurod1:EGFP)	TGCONSTRCT	ZDB-GENE-990415-172	neuronal differentiation 1	GENE	promoter of	SO:0000637	SO:0000704
ZDB-TGCONSTRCT-080714-1	Tg(-5.0sox17:EGFP)	TGCONSTRCT	ZDB-EFG-070117-1	EGFP	EFG	coding sequence of	SO:0000637	SO:0000281
ZDB-TGCONSTRCT-080714-1	Tg(-5.0sox17:EGFP)	TGCONSTRCT	ZDB-GENE-991213-1	SRY (sex determining region Y)-box 17	GENE	promoter of	SO:0000637	SO:0000704
ZDB-TGCONSTRCT-080715-1	Tg(emx3:YFP)	TGCONSTRCT	ZDB-EFG-070409-1	YFP	EFG	coding sequence of	SO:0000637	SO:0000281
ZDB-TGCONSTRCT-080715-1	Tg(emx3:YFP)	TGCONSTRCT	ZDB-GENE-990415-53	empty spiracles homeobox 3	GENE	promoter of	SO:0000637	SO:0000704
ZDB-TGCONSTRCT-080715-2	Tg(emx3:YFPm)	TGCONSTRCT	ZDB-EFG-070409-1	YFP	EFG	coding sequence of	SO:0000637	SO:0000281
ZDB-TGCONSTRCT-080715-2	Tg(emx3:YFPm)	TGCONSTRCT	ZDB-GENE-990415-53	empty spiracles homeobox 3	GENE	promoter of	SO:0000637	SO:0000704
ZDB-TGCONSTRCT-080715-3	Tg(hsp70l:emx3-MYC-GFP)	TGCONSTRCT	ZDB-EFG-070117-2	GFP	EFG	coding sequence of	SO:0000637	SO:0000281
ZDB-TGCONSTRCT-080715-3	Tg(hsp70l:emx3-MYC-GFP)	TGCONSTRCT	ZDB-GENE-050321-1	heat shock cognate 70-kd protein, like	GENE	promoter of	SO:0000637	SO:0000704
ZDB-TGCONSTRCT-080715-3	Tg(hsp70l:emx3-MYC-GFP)	TGCONSTRCT	ZDB-GENE-990415-53	empty spiracles homeobox 3	GENE	coding sequence of	SO:0000637	SO:0000704
ZDB-TGCONSTRCT-080715-3	Tg(hsp70l:emx3-MYC-GFP)	TGCONSTRCT	ZDB-REGION-110816-20	MYC	REGION	contains engineered region	SO:0000637	SO:0000001
ZDB-TGCONSTRCT-080715-4	Tg(emx3:emx3-MYC-GFP)	TGCONSTRCT	ZDB-EFG-070117-2	GFP	EFG	coding sequence of	SO:0000637	SO:0000281
ZDB-TGCONSTRCT-080715-4	Tg(emx3:emx3-MYC-GFP)	TGCONSTRCT	ZDB-GENE-990415-53	empty spiracles homeobox 3	GENE	coding sequence of	SO:0000637	SO:0000704
ZDB-TGCONSTRCT-080715-4	Tg(emx3:emx3-MYC-GFP)	TGCONSTRCT	ZDB-GENE-990415-53	empty spiracles homeobox 3	GENE	promoter of	SO:0000637	SO:0000704
ZDB-TGCONSTRCT-080715-4	Tg(emx3:emx3-MYC-GFP)	TGCONSTRCT	ZDB-REGION-110816-20	MYC	REGION	contains engineered region	SO:0000637	SO:0000001
ZDB-TGCONSTRCT-080717-1	Tg(mdm2:GFP)	TGCONSTRCT	ZDB-EFG-070117-2	GFP	EFG	coding sequence of	SO:0000637	SO:0000281
ZDB-TGCONSTRCT-080717-1	Tg(mdm2:GFP)	TGCONSTRCT	ZDB-GENE-990415-153	MDM2 oncogene, E3 ubiquitin protein ligase	GENE	promoter of	SO:0000637	SO:0000704
ZDB-TGCONSTRCT-080723-1	Tg(-8.1gata1:gata1-EGFP)	TGCONSTRCT	ZDB-EFG-070117-1	EGFP	EFG	coding sequence of	SO:0000637	SO:0000281
ZDB-TGCONSTRCT-080723-1	Tg(-8.1gata1:gata1-EGFP)	TGCONSTRCT	ZDB-GENE-980526-268	GATA binding protein 1a	GENE	promoter of	SO:0000637	SO:0000704
ZDB-TGCONSTRCT-080812-1	Tg(sox17:DsRed)	TGCONSTRCT	ZDB-EFG-070925-1	DsRed	EFG	coding sequence of	SO:0000637	SO:0000281
ZDB-TGCONSTRCT-080812-1	Tg(sox17:DsRed)	TGCONSTRCT	ZDB-GENE-991213-1	SRY (sex determining region Y)-box 17	GENE	promoter of	SO:0000637	SO:0000704
ZDB-TGCONSTRCT-080813-1	Tg(Xla.Mespb:GFP)	TGCONSTRCT	ZDB-EFG-070117-2	GFP	EFG	coding sequence of	SO:0000637	SO:0000281
ZDB-TGCONSTRCT-080818-1	Tg(lgsn:EGFP)	TGCONSTRCT	ZDB-EFG-070117-1	EGFP	EFG	coding sequence of	SO:0000637	SO:0000281
ZDB-TGCONSTRCT-080818-1	Tg(lgsn:EGFP)	TGCONSTRCT	ZDB-GENE-060312-26	lengsin, lens protein with glutamine synthetase domain	GENE	promoter of	SO:0000637	SO:0000704
ZDB-TGCONSTRCT-080818-2	Tg(lgsn:NLS-EGFP)	TGCONSTRCT	ZDB-EFG-070117-1	EGFP	EFG	coding sequence of	SO:0000637	SO:0000281
ZDB-TGCONSTRCT-080818-2	Tg(lgsn:NLS-EGFP)	TGCONSTRCT	ZDB-GENE-060312-26	lengsin, lens protein with glutamine synthetase domain	GENE	promoter of	SO:0000637	SO:0000704
ZDB-TGCONSTRCT-080818-2	Tg(lgsn:NLS-EGFP)	TGCONSTRCT	ZDB-REGION-110816-1	NLS	REGION	coding sequence of	SO:0000637	SO:0000001
ZDB-TGCONSTRCT-080819-1	Tg(pitx2:EGFP)	TGCONSTRCT	ZDB-EFG-070117-1	EGFP	EFG	coding sequence of	SO:0000637	SO:0000281
ZDB-TGCONSTRCT-080819-1	Tg(pitx2:EGFP)	TGCONSTRCT	ZDB-GENE-990714-27	paired-like homeodomain 2	GENE	promoter of	SO:0000637	SO:0000704
ZDB-TGCONSTRCT-080826-1	Tg(ins:DsRed)	TGCONSTRCT	ZDB-EFG-070925-1	DsRed	EFG	coding sequence of	SO:0000637	SO:0000281
ZDB-TGCONSTRCT-080826-1	Tg(ins:DsRed)	TGCONSTRCT	ZDB-GENE-980526-110	preproinsulin	GENE	promoter of	SO:0000637	SO:0000704
ZDB-TGCONSTRCT-080827-2	Tg(Hsa.MYOD1-myod1:EGFP)	TGCONSTRCT	ZDB-EFG-070117-1	EGFP	EFG	coding sequence of	SO:0000637	SO:0000281
ZDB-TGCONSTRCT-080827-2	Tg(Hsa.MYOD1-myod1:EGFP)	TGCONSTRCT	ZDB-GENE-980526-561	myogenic differentiation 1	GENE	promoter of	SO:0000637	SO:0000704
ZDB-TGCONSTRCT-080905-1	Tg1(fgf8a:EGFP)	TGCONSTRCT	ZDB-EFG-070117-1	EGFP	EFG	coding sequence of	SO:0000637	SO:0000281
ZDB-TGCONSTRCT-080905-1	Tg1(fgf8a:EGFP)	TGCONSTRCT	ZDB-GENE-990415-72	fibroblast growth factor 8a	GENE	promoter of	SO:0000637	SO:0000704
ZDB-TGCONSTRCT-080905-2	Tg2(fgf8a:EGFP)	TGCONSTRCT	ZDB-EFG-070117-1	EGFP	EFG	coding sequence of	SO:0000637	SO:0000281
ZDB-TGCONSTRCT-080905-2	Tg2(fgf8a:EGFP)	TGCONSTRCT	ZDB-GENE-990415-72	fibroblast growth factor 8a	GENE	promoter of	SO:0000637	SO:0000704
ZDB-TGCONSTRCT-080905-3	Tg(gnrh3:EGFP)	TGCONSTRCT	ZDB-EFG-070117-1	EGFP	EFG	coding sequence of	SO:0000637	SO:0000281
ZDB-TGCONSTRCT-080905-3	Tg(gnrh3:EGFP)	TGCONSTRCT	ZDB-GENE-030724-4	gonadotropin-releasing hormone 3	GENE	promoter of	SO:0000637	SO:0000704
ZDB-TGCONSTRCT-080908-1	Tg(appb:EGFP)	TGCONSTRCT	ZDB-EFG-070117-1	EGFP	EFG	coding sequence of	SO:0000637	SO:0000281
ZDB-TGCONSTRCT-080908-1	Tg(appb:EGFP)	TGCONSTRCT	ZDB-GENE-020220-1	amyloid beta (A4) precursor protein b	GENE	promoter of	SO:0000637	SO:0000704
ZDB-TGCONSTRCT-080910-2	TgBAC(her1:d1EGFP)	TGCONSTRCT	ZDB-EFG-080910-2	d1EGFP	EFG	coding sequence of	SO:0000637	SO:0000281
ZDB-TGCONSTRCT-080910-2	TgBAC(her1:d1EGFP)	TGCONSTRCT	ZDB-GENE-980526-125	hairy-related 1	GENE	promoter of	SO:0000637	SO:0000704
ZDB-TGCONSTRCT-080915-1	Tg(Xla.Eef1a1:prrc1)	TGCONSTRCT	ZDB-GENE-041024-9	proline-rich coiled-coil 1	GENE	coding sequence of	SO:0000637	SO:0000704
ZDB-TGCONSTRCT-080917-1	Tg(myl7:mRFP)	TGCONSTRCT	ZDB-EFG-080910-1	mRFP	EFG	coding sequence of	SO:0000637	SO:0000281
ZDB-TGCONSTRCT-080917-1	Tg(myl7:mRFP)	TGCONSTRCT	ZDB-GENE-991019-3	myosin, light chain 7, regulatory	GENE	promoter of	SO:0000637	SO:0000704
ZDB-TGCONSTRCT-080918-1	TgBAC(smyhc1:EGFP)	TGCONSTRCT	ZDB-EFG-070117-1	EGFP	EFG	coding sequence of	SO:0000637	SO:0000281
ZDB-TGCONSTRCT-080918-1	TgBAC(smyhc1:EGFP)	TGCONSTRCT	ZDB-GENE-030131-271	slow myosin heavy chain 1	GENE	promoter of	SO:0000637	SO:0000704
ZDB-TGCONSTRCT-080923-1	Tg(smyhc1:EGFP)	TGCONSTRCT	ZDB-EFG-070117-1	EGFP	EFG	coding sequence of	SO:0000637	SO:0000281
ZDB-TGCONSTRCT-080923-1	Tg(smyhc1:EGFP)	TGCONSTRCT	ZDB-GENE-030131-271	slow myosin heavy chain 1	GENE	promoter of	SO:0000637	SO:0000704
ZDB-TGCONSTRCT-080923-2	TgPAC(prdm1a:EGFP)	TGCONSTRCT	ZDB-EFG-070117-1	EGFP	EFG	coding sequence of	SO:0000637	SO:0000281
ZDB-TGCONSTRCT-080923-2	TgPAC(prdm1a:EGFP)	TGCONSTRCT	ZDB-GENE-030131-2193	PR domain containing 1a, with ZNF domain	GENE	promoter of	SO:0000637	SO:0000704
ZDB-TGCONSTRCT-080923-3	Tg(-60prdm1a:EGFP)	TGCONSTRCT	ZDB-EFG-070117-1	EGFP	EFG	coding sequence of	SO:0000637	SO:0000281
ZDB-TGCONSTRCT-080923-3	Tg(-60prdm1a:EGFP)	TGCONSTRCT	ZDB-GENE-030131-2193	PR domain containing 1a, with ZNF domain	GENE	promoter of	SO:0000637	SO:0000704
ZDB-TGCONSTRCT-081006-1	Tg(Xla.Eomes:GFP)	TGCONSTRCT	ZDB-EFG-070117-2	GFP	EFG	coding sequence of	SO:0000637	SO:0000281
ZDB-TGCONSTRCT-081015-1	Tg(-6.5pou5f1:EGFP)	TGCONSTRCT	ZDB-EFG-070117-1	EGFP	EFG	coding sequence of	SO:0000637	SO:0000281
ZDB-TGCONSTRCT-081015-1	Tg(-6.5pou5f1:EGFP)	TGCONSTRCT	ZDB-GENE-980526-485	POU domain, class 5, transcription factor 3	GENE	promoter of	SO:0000637	SO:0000704
ZDB-TGCONSTRCT-081021-2	Tg(ptf1a:EGFP-Hsa.KRAS_G12V)	TGCONSTRCT	ZDB-EFG-070117-1	EGFP	EFG	coding sequence of	SO:0000637	SO:0000281
ZDB-TGCONSTRCT-081021-2	Tg(ptf1a:EGFP-Hsa.KRAS_G12V)	TGCONSTRCT	ZDB-GENE-030616-579	pancreas specific transcription factor, 1a	GENE	promoter of	SO:0000637	SO:0000704
ZDB-TGCONSTRCT-081023-1	Tg(apoeb:LY-EGFP)	TGCONSTRCT	ZDB-EFG-070117-1	EGFP	EFG	coding sequence of	SO:0000637	SO:0000281
ZDB-TGCONSTRCT-081023-1	Tg(apoeb:LY-EGFP)	TGCONSTRCT	ZDB-GENE-980526-368	apolipoprotein Eb	GENE	promoter of	SO:0000637	SO:0000704
ZDB-TGCONSTRCT-081023-1	Tg(apoeb:LY-EGFP)	TGCONSTRCT	ZDB-REGION-110816-2	LY	REGION	coding sequence of	SO:0000637	SO:0000001
ZDB-TGCONSTRCT-081023-2	Tg(Xla.Tubb:DsRed)	TGCONSTRCT	ZDB-EFG-070925-1	DsRed	EFG	coding sequence of	SO:0000637	SO:0000281
ZDB-TGCONSTRCT-081023-3	Tg(spi1b:GAL4,UAS:EGFP)	TGCONSTRCT	ZDB-EFG-070117-1	EGFP	EFG	coding sequence of	SO:0000637	SO:0000281
ZDB-TGCONSTRCT-081023-3	Tg(spi1b:GAL4,UAS:EGFP)	TGCONSTRCT	ZDB-EFG-080319-1	GAL4	EFG	coding sequence of	SO:0000637	SO:0000281
ZDB-TGCONSTRCT-081023-3	Tg(spi1b:GAL4,UAS:EGFP)	TGCONSTRCT	ZDB-GENE-980526-164	Spi-1 proto-oncogene b	GENE	promoter of	SO:0000637	SO:0000704
ZDB-TGCONSTRCT-081023-3	Tg(spi1b:GAL4,UAS:EGFP)	TGCONSTRCT	ZDB-REGION-070122-1	UAS	REGION	contains engineered region	SO:0000637	SO:0000001
ZDB-TGCONSTRCT-081023-3	Tg(spi1b:GAL4,UAS:EGFP)	TGCONSTRCT	ZDB-REGION-070122-1	UAS	REGION	promoter of	SO:0000637	SO:0000001
ZDB-TGCONSTRCT-081027-1	Tg(ccnb1:EGFP)	TGCONSTRCT	ZDB-EFG-070117-1	EGFP	EFG	coding sequence of	SO:0000637	SO:0000281
ZDB-TGCONSTRCT-081027-1	Tg(ccnb1:EGFP)	TGCONSTRCT	ZDB-GENE-000406-10	cyclin B1	GENE	promoter of	SO:0000637	SO:0000704
ZDB-TGCONSTRCT-081028-1	Tg(rho:EGFP-HTTQ23)	TGCONSTRCT	ZDB-EFG-070117-1	EGFP	EFG	coding sequence of	SO:0000637	SO:0000281
ZDB-TGCONSTRCT-081028-1	Tg(rho:EGFP-HTTQ23)	TGCONSTRCT	ZDB-GENE-990415-271	rhodopsin	GENE	promoter of	SO:0000637	SO:0000704
ZDB-TGCONSTRCT-081028-2	Tg(rho:EGFP-HTTQ71)	TGCONSTRCT	ZDB-EFG-070117-1	EGFP	EFG	coding sequence of	SO:0000637	SO:0000281
ZDB-TGCONSTRCT-081028-2	Tg(rho:EGFP-HTTQ71)	TGCONSTRCT	ZDB-GENE-990415-271	rhodopsin	GENE	promoter of	SO:0000637	SO:0000704
ZDB-TGCONSTRCT-081029-1	Tg(kop:gra-DsRedx-UTR-nanos3)	TGCONSTRCT	ZDB-EFG-081029-1	DsRedx	EFG	coding sequence of	SO:0000637	SO:0000281
ZDB-TGCONSTRCT-081029-1	Tg(kop:gra-DsRedx-UTR-nanos3)	TGCONSTRCT	ZDB-GENE-011221-1	nanos homolog 3	GENE	coding sequence of	SO:0000637	SO:0000704
ZDB-TGCONSTRCT-081029-1	Tg(kop:gra-DsRedx-UTR-nanos3)	TGCONSTRCT	ZDB-GENE-051113-97	askopos	GENE	promoter of	SO:0000637	SO:0000704
ZDB-TGCONSTRCT-081029-1	Tg(kop:gra-DsRedx-UTR-nanos3)	TGCONSTRCT	ZDB-GENE-081022-203	granulito	GENE	coding sequence of	SO:0000637	SO:0000704
ZDB-TGCONSTRCT-081029-1	Tg(kop:gra-DsRedx-UTR-nanos3)	TGCONSTRCT	ZDB-REGION-110816-13	UTR	REGION	contains engineered region	SO:0000637	SO:0000001
ZDB-TGCONSTRCT-081105-1	Tg(kdrl:NLS-EGFP)	TGCONSTRCT	ZDB-EFG-070117-1	EGFP	EFG	coding sequence of	SO:0000637	SO:0000281
ZDB-TGCONSTRCT-081105-1	Tg(kdrl:NLS-EGFP)	TGCONSTRCT	ZDB-GENE-000705-1	kinase insert domain receptor like	GENE	promoter of	SO:0000637	SO:0000704
ZDB-TGCONSTRCT-081105-1	Tg(kdrl:NLS-EGFP)	TGCONSTRCT	ZDB-REGION-110816-1	NLS	REGION	coding sequence of	SO:0000637	SO:0000001
ZDB-TGCONSTRCT-081112-1	Tg(-2.2 mylpfa:GFP)	TGCONSTRCT	ZDB-EFG-070117-2	GFP	EFG	coding sequence of	SO:0000637	SO:0000281
ZDB-TGCONSTRCT-081112-1	Tg(-2.2 mylpfa:GFP)	TGCONSTRCT	ZDB-GENE-990712-15	myosin light chain, phosphorylatable, fast skeletal muscle a	GENE	promoter of	SO:0000637	SO:0000704
ZDB-TGCONSTRCT-081119-1	Tg(CMV:casp3a,CMV:GFP)	TGCONSTRCT	ZDB-EFG-070117-2	GFP	EFG	coding sequence of	SO:0000637	SO:0000281
ZDB-TGCONSTRCT-081119-1	Tg(CMV:casp3a,CMV:GFP)	TGCONSTRCT	ZDB-GENE-011210-1	caspase 3, apoptosis-related cysteine peptidase a	GENE	coding sequence of	SO:0000637	SO:0000704
ZDB-TGCONSTRCT-081119-1	Tg(CMV:casp3a,CMV:GFP)	TGCONSTRCT	ZDB-REGION-130214-1	CMV	REGION	contains engineered region	SO:0000637	SO:0000001
ZDB-TGCONSTRCT-081120-1	Tg(Tru.Gap43:EGFP)	TGCONSTRCT	ZDB-EFG-070117-1	EGFP	EFG	coding sequence of	SO:0000637	SO:0000281
ZDB-TGCONSTRCT-081120-2	Tg(gata3:AmCyan)	TGCONSTRCT	ZDB-EFG-110824-2	AmCyan	EFG	coding sequence of	SO:0000637	SO:0000281
ZDB-TGCONSTRCT-081120-2	Tg(gata3:AmCyan)	TGCONSTRCT	ZDB-GENE-990415-82	GATA binding protein 3	GENE	promoter of	SO:0000637	SO:0000704
ZDB-TGCONSTRCT-081120-3	Tg(ptprc:DsRed)	TGCONSTRCT	ZDB-EFG-070925-1	DsRed	EFG	coding sequence of	SO:0000637	SO:0000281
ZDB-TGCONSTRCT-081120-3	Tg(ptprc:DsRed)	TGCONSTRCT	ZDB-GENE-050208-585	protein tyrosine phosphatase, receptor type, C	GENE	promoter of	SO:0000637	SO:0000704
ZDB-TGCONSTRCT-081124-1	TgBAC(prl:RFP)	TGCONSTRCT	ZDB-EFG-070117-3	RFP	EFG	coding sequence of	SO:0000637	SO:0000281
ZDB-TGCONSTRCT-081124-1	TgBAC(prl:RFP)	TGCONSTRCT	ZDB-GENE-030513-1	prolactin	GENE	promoter of	SO:0000637	SO:0000704
ZDB-TGCONSTRCT-081126-1	Tg(exorh:EGFP)	TGCONSTRCT	ZDB-EFG-070117-1	EGFP	EFG	coding sequence of	SO:0000637	SO:0000281
ZDB-TGCONSTRCT-081126-1	Tg(exorh:EGFP)	TGCONSTRCT	ZDB-GENE-991229-12	extra-ocular rhodopsin	GENE	promoter of	SO:0000637	SO:0000704
ZDB-TGCONSTRCT-081203-1	Tg(mitfa:GFP)	TGCONSTRCT	ZDB-EFG-070117-2	GFP	EFG	coding sequence of	SO:0000637	SO:0000281
ZDB-TGCONSTRCT-081203-1	Tg(mitfa:GFP)	TGCONSTRCT	ZDB-GENE-990910-11	microphthalmia-associated transcription factor a	GENE	promoter of	SO:0000637	SO:0000704
ZDB-TGCONSTRCT-081212-1	Tg(tbx2b:GFP)	TGCONSTRCT	ZDB-EFG-070117-2	GFP	EFG	coding sequence of	SO:0000637	SO:0000281
ZDB-TGCONSTRCT-081212-1	Tg(tbx2b:GFP)	TGCONSTRCT	ZDB-GENE-990726-27	T-box 2b	GENE	promoter of	SO:0000637	SO:0000704
ZDB-TGCONSTRCT-081212-2	Tg(myl7:DsRed)	TGCONSTRCT	ZDB-EFG-070925-1	DsRed	EFG	coding sequence of	SO:0000637	SO:0000281
ZDB-TGCONSTRCT-081212-2	Tg(myl7:DsRed)	TGCONSTRCT	ZDB-GENE-991019-3	myosin, light chain 7, regulatory	GENE	promoter of	SO:0000637	SO:0000704
ZDB-TGCONSTRCT-081212-3	Tg(tbx2b:DsRed)	TGCONSTRCT	ZDB-EFG-070925-1	DsRed	EFG	coding sequence of	SO:0000637	SO:0000281
ZDB-TGCONSTRCT-081212-3	Tg(tbx2b:DsRed)	TGCONSTRCT	ZDB-GENE-990726-27	T-box 2b	GENE	promoter of	SO:0000637	SO:0000704
ZDB-TGCONSTRCT-081212-4	Tg(kdrl:Hsa.HRAS-mCherry)	TGCONSTRCT	ZDB-EFG-080214-1	mCherry	EFG	coding sequence of	SO:0000637	SO:0000281
ZDB-TGCONSTRCT-081212-4	Tg(kdrl:Hsa.HRAS-mCherry)	TGCONSTRCT	ZDB-GENE-000705-1	kinase insert domain receptor like	GENE	promoter of	SO:0000637	SO:0000704
ZDB-TGCONSTRCT-081212-5	Tg(myl7:tbx2b-2A-GFP)	TGCONSTRCT	ZDB-EFG-070117-2	GFP	EFG	coding sequence of	SO:0000637	SO:0000281
ZDB-TGCONSTRCT-081212-5	Tg(myl7:tbx2b-2A-GFP)	TGCONSTRCT	ZDB-GENE-990726-27	T-box 2b	GENE	coding sequence of	SO:0000637	SO:0000704
ZDB-TGCONSTRCT-081212-5	Tg(myl7:tbx2b-2A-GFP)	TGCONSTRCT	ZDB-GENE-991019-3	myosin, light chain 7, regulatory	GENE	promoter of	SO:0000637	SO:0000704
ZDB-TGCONSTRCT-081212-5	Tg(myl7:tbx2b-2A-GFP)	TGCONSTRCT	ZDB-REGION-130520-1	2A	REGION	contains engineered region	SO:0000637	SO:0000001
ZDB-TGCONSTRCT-081212-6	Tg(tbx2b:mCherry)	TGCONSTRCT	ZDB-EFG-080214-1	mCherry	EFG	coding sequence of	SO:0000637	SO:0000281
ZDB-TGCONSTRCT-081212-6	Tg(tbx2b:mCherry)	TGCONSTRCT	ZDB-GENE-990726-27	T-box 2b	GENE	promoter of	SO:0000637	SO:0000704
ZDB-TGCONSTRCT-081215-1	Tg(hsp70l:fgf3-MYC)	TGCONSTRCT	ZDB-GENE-050321-1	heat shock cognate 70-kd protein, like	GENE	promoter of	SO:0000637	SO:0000704
ZDB-TGCONSTRCT-081215-1	Tg(hsp70l:fgf3-MYC)	TGCONSTRCT	ZDB-GENE-980526-178	fibroblast growth factor 3	GENE	coding sequence of	SO:0000637	SO:0000704
ZDB-TGCONSTRCT-081215-1	Tg(hsp70l:fgf3-MYC)	TGCONSTRCT	ZDB-REGION-110816-20	MYC	REGION	contains engineered region	SO:0000637	SO:0000001
ZDB-TGCONSTRCT-081230-1	Tg2(mylpfa:GFP)	TGCONSTRCT	ZDB-EFG-070117-2	GFP	EFG	coding sequence of	SO:0000637	SO:0000281
ZDB-TGCONSTRCT-081230-1	Tg2(mylpfa:GFP)	TGCONSTRCT	ZDB-GENE-990712-15	myosin light chain, phosphorylatable, fast skeletal muscle a	GENE	promoter of	SO:0000637	SO:0000704
ZDB-TGCONSTRCT-090112-1	Tg2(rho-exorh:EGFP)	TGCONSTRCT	ZDB-EFG-070117-1	EGFP	EFG	coding sequence of	SO:0000637	SO:0000281
ZDB-TGCONSTRCT-090112-1	Tg2(rho-exorh:EGFP)	TGCONSTRCT	ZDB-GENE-990415-271	rhodopsin	GENE	promoter of	SO:0000637	SO:0000704
ZDB-TGCONSTRCT-090112-1	Tg2(rho-exorh:EGFP)	TGCONSTRCT	ZDB-GENE-991229-12	extra-ocular rhodopsin	GENE	promoter of	SO:0000637	SO:0000704
ZDB-TGCONSTRCT-090112-2	Tg(ddx4:DsRed2-ddx4)	TGCONSTRCT	ZDB-EFG-070925-2	DsRed2	EFG	coding sequence of	SO:0000637	SO:0000281
ZDB-TGCONSTRCT-090112-2	Tg(ddx4:DsRed2-ddx4)	TGCONSTRCT	ZDB-GENE-990415-272	DEAD (Asp-Glu-Ala-Asp) box polypeptide 4	GENE	coding sequence of	SO:0000637	SO:0000704
ZDB-TGCONSTRCT-090112-2	Tg(ddx4:DsRed2-ddx4)	TGCONSTRCT	ZDB-GENE-990415-272	DEAD (Asp-Glu-Ala-Asp) box polypeptide 4	GENE	promoter of	SO:0000637	SO:0000704
ZDB-TGCONSTRCT-090115-1	Tg(rho:EGFP)	TGCONSTRCT	ZDB-EFG-070117-1	EGFP	EFG	coding sequence of	SO:0000637	SO:0000281
ZDB-TGCONSTRCT-090115-1	Tg(rho:EGFP)	TGCONSTRCT	ZDB-GENE-990415-271	rhodopsin	GENE	promoter of	SO:0000637	SO:0000704
ZDB-TGCONSTRCT-090115-2	Tg1(rho-exorh:EGFP)	TGCONSTRCT	ZDB-EFG-070117-1	EGFP	EFG	coding sequence of	SO:0000637	SO:0000281
ZDB-TGCONSTRCT-090115-2	Tg1(rho-exorh:EGFP)	TGCONSTRCT	ZDB-GENE-990415-271	rhodopsin	GENE	promoter of	SO:0000637	SO:0000704
ZDB-TGCONSTRCT-090115-2	Tg1(rho-exorh:EGFP)	TGCONSTRCT	ZDB-GENE-991229-12	extra-ocular rhodopsin	GENE	promoter of	SO:0000637	SO:0000704
ZDB-TGCONSTRCT-090115-3	TgBAC(vsx1:GFP)	TGCONSTRCT	ZDB-EFG-070117-2	GFP	EFG	coding sequence of	SO:0000637	SO:0000281
ZDB-TGCONSTRCT-090115-3	TgBAC(vsx1:GFP)	TGCONSTRCT	ZDB-GENE-990415-205	visual system homeobox 1 homolog, chx10-like	GENE	promoter of	SO:0000637	SO:0000704
ZDB-TGCONSTRCT-090115-4	Tg(elavl3:GAL4-VP16)	TGCONSTRCT	ZDB-EFG-080319-1	GAL4	EFG	coding sequence of	SO:0000637	SO:0000281
ZDB-TGCONSTRCT-090115-4	Tg(elavl3:GAL4-VP16)	TGCONSTRCT	ZDB-GENE-980526-76	ELAV like neuron-specific RNA binding protein 3	GENE	promoter of	SO:0000637	SO:0000704
ZDB-TGCONSTRCT-090115-4	Tg(elavl3:GAL4-VP16)	TGCONSTRCT	ZDB-REGION-130306-1	VP16	REGION	coding sequence of	SO:0000637	SO:0000001
ZDB-TGCONSTRCT-090121-1	Tg(-2.8fabp10a:HCV.Cp,CMV:RFP)	TGCONSTRCT	ZDB-EFG-070117-3	RFP	EFG	coding sequence of	SO:0000637	SO:0000281
ZDB-TGCONSTRCT-090121-1	Tg(-2.8fabp10a:HCV.Cp,CMV:RFP)	TGCONSTRCT	ZDB-GENE-020318-1	fatty acid binding protein 10a, liver basic	GENE	promoter of	SO:0000637	SO:0000704
ZDB-TGCONSTRCT-090121-1	Tg(-2.8fabp10a:HCV.Cp,CMV:RFP)	TGCONSTRCT	ZDB-REGION-130214-1	CMV	REGION	promoter of	SO:0000637	SO:0000001
ZDB-TGCONSTRCT-090122-1	Tg(-4.1lyz:EGFP)	TGCONSTRCT	ZDB-EFG-070117-1	EGFP	EFG	coding sequence of	SO:0000637	SO:0000281
ZDB-TGCONSTRCT-090122-1	Tg(-4.1lyz:EGFP)	TGCONSTRCT	ZDB-GENE-020515-2	lysozyme	GENE	promoter of	SO:0000637	SO:0000704
ZDB-TGCONSTRCT-090127-1	Tg(hsp70l:Xla.Fgfr1,cryaa:DsRed)	TGCONSTRCT	ZDB-EFG-070925-1	DsRed	EFG	coding sequence of	SO:0000637	SO:0000281
ZDB-TGCONSTRCT-090127-1	Tg(hsp70l:Xla.Fgfr1,cryaa:DsRed)	TGCONSTRCT	ZDB-GENE-020508-1	crystallin, alpha A	GENE	promoter of	SO:0000637	SO:0000704
ZDB-TGCONSTRCT-090127-1	Tg(hsp70l:Xla.Fgfr1,cryaa:DsRed)	TGCONSTRCT	ZDB-GENE-050321-1	heat shock cognate 70-kd protein, like	GENE	promoter of	SO:0000637	SO:0000704
ZDB-TGCONSTRCT-090129-1	Tg(-2.4shha-M12:GFP)	TGCONSTRCT	ZDB-EFG-070117-2	GFP	EFG	coding sequence of	SO:0000637	SO:0000281
ZDB-TGCONSTRCT-090129-1	Tg(-2.4shha-M12:GFP)	TGCONSTRCT	ZDB-GENE-980526-166	sonic hedgehog a	GENE	promoter of	SO:0000637	SO:0000704
ZDB-TGCONSTRCT-090129-2	Tg(-2.4shha-M13:GFP)	TGCONSTRCT	ZDB-EFG-070117-2	GFP	EFG	coding sequence of	SO:0000637	SO:0000281
ZDB-TGCONSTRCT-090129-2	Tg(-2.4shha-M13:GFP)	TGCONSTRCT	ZDB-GENE-980526-166	sonic hedgehog a	GENE	promoter of	SO:0000637	SO:0000704
ZDB-TGCONSTRCT-090129-3	Tg(-2.4shha-E1:GFP)	TGCONSTRCT	ZDB-EFG-070117-2	GFP	EFG	coding sequence of	SO:0000637	SO:0000281
ZDB-TGCONSTRCT-090129-3	Tg(-2.4shha-E1:GFP)	TGCONSTRCT	ZDB-GENE-001103-1	SRY (sex determining region Y)-box 9a	GENE	promoter of	SO:0000637	SO:0000704
ZDB-TGCONSTRCT-090129-3	Tg(-2.4shha-E1:GFP)	TGCONSTRCT	ZDB-GENE-980526-166	sonic hedgehog a	GENE	promoter of	SO:0000637	SO:0000704
ZDB-TGCONSTRCT-090205-1	Tg(scn8aa:EGFP)	TGCONSTRCT	ZDB-EFG-070117-1	EGFP	EFG	coding sequence of	SO:0000637	SO:0000281
ZDB-TGCONSTRCT-090205-1	Tg(scn8aa:EGFP)	TGCONSTRCT	ZDB-GENE-000828-1	sodium channel, voltage gated, type VIII, alpha subunit a	GENE	promoter of	SO:0000637	SO:0000704
ZDB-TGCONSTRCT-090219-1	Tg(lmo2:Cre)	TGCONSTRCT	ZDB-EFG-090219-1	Cre	EFG	coding sequence of	SO:0000637	SO:0000281
ZDB-TGCONSTRCT-090219-1	Tg(lmo2:Cre)	TGCONSTRCT	ZDB-GENE-980526-419	LIM domain only 2 (rhombotin-like 1)	GENE	promoter of	SO:0000637	SO:0000704
ZDB-TGCONSTRCT-090219-2	Tg(lmo2:LOXP-DsRed-LOXP-EGFP)	TGCONSTRCT	ZDB-EFG-070117-1	EGFP	EFG	coding sequence of	SO:0000637	SO:0000281
ZDB-TGCONSTRCT-090219-2	Tg(lmo2:LOXP-DsRed-LOXP-EGFP)	TGCONSTRCT	ZDB-EFG-070925-1	DsRed	EFG	coding sequence of	SO:0000637	SO:0000281
ZDB-TGCONSTRCT-090219-2	Tg(lmo2:LOXP-DsRed-LOXP-EGFP)	TGCONSTRCT	ZDB-GENE-980526-419	LIM domain only 2 (rhombotin-like 1)	GENE	promoter of	SO:0000637	SO:0000704
ZDB-TGCONSTRCT-090219-2	Tg(lmo2:LOXP-DsRed-LOXP-EGFP)	TGCONSTRCT	ZDB-REGION-110816-5	LOXP	REGION	contains engineered region	SO:0000637	SO:0000001
ZDB-TGCONSTRCT-090223-1	Tg(HSE:Mmu.Bmpr1b_Q203D,EGFP)	TGCONSTRCT	ZDB-EFG-070117-1	EGFP	EFG	coding sequence of	SO:0000637	SO:0000281
ZDB-TGCONSTRCT-090223-1	Tg(HSE:Mmu.Bmpr1b_Q203D,EGFP)	TGCONSTRCT	ZDB-REGION-121024-3	HSE	REGION	contains engineered region	SO:0000637	SO:0000001
ZDB-TGCONSTRCT-090226-1	Tg(Xla.Eef1a1:LOXP-GFP-LOXP-RFP)	TGCONSTRCT	ZDB-EFG-070117-2	GFP	EFG	coding sequence of	SO:0000637	SO:0000281
ZDB-TGCONSTRCT-090226-1	Tg(Xla.Eef1a1:LOXP-GFP-LOXP-RFP)	TGCONSTRCT	ZDB-EFG-070117-3	RFP	EFG	coding sequence of	SO:0000637	SO:0000281
ZDB-TGCONSTRCT-090226-1	Tg(Xla.Eef1a1:LOXP-GFP-LOXP-RFP)	TGCONSTRCT	ZDB-REGION-110816-5	LOXP	REGION	contains engineered region	SO:0000637	SO:0000001
ZDB-TGCONSTRCT-090226-2	Tg(gfi1aa:GFP)	TGCONSTRCT	ZDB-EFG-070117-2	GFP	EFG	coding sequence of	SO:0000637	SO:0000281
ZDB-TGCONSTRCT-090226-2	Tg(gfi1aa:GFP)	TGCONSTRCT	ZDB-GENE-050522-534	growth factor independent 1A transcription repressor a	GENE	promoter of	SO:0000637	SO:0000704
ZDB-TGCONSTRCT-090226-3	Tg(pax6b:GFP)	TGCONSTRCT	ZDB-EFG-070117-2	GFP	EFG	coding sequence of	SO:0000637	SO:0000281
ZDB-TGCONSTRCT-090226-3	Tg(pax6b:GFP)	TGCONSTRCT	ZDB-GENE-001031-1	paired box 6b	GENE	promoter of	SO:0000637	SO:0000704
ZDB-TGCONSTRCT-090226-4	Tg(pax6b:DsRed)	TGCONSTRCT	ZDB-EFG-070925-1	DsRed	EFG	coding sequence of	SO:0000637	SO:0000281
ZDB-TGCONSTRCT-090226-4	Tg(pax6b:DsRed)	TGCONSTRCT	ZDB-GENE-001031-1	paired box 6b	GENE	promoter of	SO:0000637	SO:0000704
ZDB-TGCONSTRCT-090306-1	Tg(fabp2:DsRed)	TGCONSTRCT	ZDB-EFG-070925-1	DsRed	EFG	coding sequence of	SO:0000637	SO:0000281
ZDB-TGCONSTRCT-090306-1	Tg(fabp2:DsRed)	TGCONSTRCT	ZDB-GENE-991019-5	fatty acid binding protein 2, intestinal	GENE	promoter of	SO:0000637	SO:0000704
ZDB-TGCONSTRCT-090309-1	Tg(Xla.Eef1a1:mlsEGFP)	TGCONSTRCT	ZDB-EFG-070117-1	EGFP	EFG	coding sequence of	SO:0000637	SO:0000281
ZDB-TGCONSTRCT-090309-1	Tg(Xla.Eef1a1:mlsEGFP)	TGCONSTRCT	ZDB-GENE-030131-9136	cytochrome c oxidase subunit VIIIA (ubiquitous)	GENE	coding sequence of	SO:0000637	SO:0000704
ZDB-TGCONSTRCT-090312-1	Tg2(krt4:GFP)	TGCONSTRCT	ZDB-EFG-070117-2	GFP	EFG	coding sequence of	SO:0000637	SO:0000281
ZDB-TGCONSTRCT-090312-1	Tg2(krt4:GFP)	TGCONSTRCT	ZDB-GENE-000607-83	keratin 4	GENE	promoter of	SO:0000637	SO:0000704
ZDB-TGCONSTRCT-090312-2	Tg(zp3:Cre)	TGCONSTRCT	ZDB-EFG-090219-1	Cre	EFG	coding sequence of	SO:0000637	SO:0000281
ZDB-TGCONSTRCT-090312-2	Tg(zp3:Cre)	TGCONSTRCT	ZDB-GENE-991129-7	zona pellucida glycoprotein 3	GENE	promoter of	SO:0000637	SO:0000704
ZDB-TGCONSTRCT-090323-1	Tg(cmlc1:YFP-clu.Slc8a1-CFP)	TGCONSTRCT	ZDB-EFG-070409-1	YFP	EFG	coding sequence of	SO:0000637	SO:0000281
ZDB-TGCONSTRCT-090323-1	Tg(cmlc1:YFP-clu.Slc8a1-CFP)	TGCONSTRCT	ZDB-EFG-080201-1	CFP	EFG	coding sequence of	SO:0000637	SO:0000281
ZDB-TGCONSTRCT-090324-1	Tg(trpa1b:EGFP)	TGCONSTRCT	ZDB-EFG-070117-1	EGFP	EFG	coding sequence of	SO:0000637	SO:0000281
ZDB-TGCONSTRCT-090324-1	Tg(trpa1b:EGFP)	TGCONSTRCT	ZDB-GENE-050106-1	transient receptor potential cation channel, subfamily A, member 1b	GENE	promoter of	SO:0000637	SO:0000704
ZDB-TGCONSTRCT-090415-1	Tg1(Ola.Sp7:mCherry)	TGCONSTRCT	ZDB-EFG-080214-1	mCherry	EFG	coding sequence of	SO:0000637	SO:0000281
ZDB-TGCONSTRCT-090415-2	Tg(Ola.Sp7:NLS-GFP)	TGCONSTRCT	ZDB-EFG-070117-2	GFP	EFG	coding sequence of	SO:0000637	SO:0000281
ZDB-TGCONSTRCT-090415-2	Tg(Ola.Sp7:NLS-GFP)	TGCONSTRCT	ZDB-REGION-110816-1	NLS	REGION	contains engineered region	SO:0000637	SO:0000001
ZDB-TGCONSTRCT-090421-1	Tg(olig2:Kaede)	TGCONSTRCT	ZDB-EFG-080131-2	Kaede	EFG	coding sequence of	SO:0000637	SO:0000281
ZDB-TGCONSTRCT-090421-1	Tg(olig2:Kaede)	TGCONSTRCT	ZDB-GENE-030131-4013	oligodendrocyte lineage transcription factor 2	GENE	promoter of	SO:0000637	SO:0000704
ZDB-TGCONSTRCT-090422-1	Tg(hsp70l:fzd8a-EGFP)	TGCONSTRCT	ZDB-EFG-070117-1	EGFP	EFG	coding sequence of	SO:0000637	SO:0000281
ZDB-TGCONSTRCT-090422-1	Tg(hsp70l:fzd8a-EGFP)	TGCONSTRCT	ZDB-GENE-000328-3	frizzled class receptor 8a	GENE	coding sequence of	SO:0000637	SO:0000704
ZDB-TGCONSTRCT-090422-1	Tg(hsp70l:fzd8a-EGFP)	TGCONSTRCT	ZDB-GENE-050321-1	heat shock cognate 70-kd protein, like	GENE	promoter of	SO:0000637	SO:0000704
ZDB-TGCONSTRCT-090504-2	Tg(sncgb:GFP)	TGCONSTRCT	ZDB-EFG-070117-2	GFP	EFG	coding sequence of	SO:0000637	SO:0000281
ZDB-TGCONSTRCT-090504-2	Tg(sncgb:GFP)	TGCONSTRCT	ZDB-GENE-050522-235	synuclein, gamma b (breast cancer-specific protein 1)	GENE	promoter of	SO:0000637	SO:0000704
ZDB-TGCONSTRCT-090504-3	Tg(hsp70l:EGFP-HRAS_G12V)	TGCONSTRCT	ZDB-EFG-070117-1	EGFP	EFG	coding sequence of	SO:0000637	SO:0000281
ZDB-TGCONSTRCT-090504-3	Tg(hsp70l:EGFP-HRAS_G12V)	TGCONSTRCT	ZDB-GENE-050321-1	heat shock cognate 70-kd protein, like	GENE	promoter of	SO:0000637	SO:0000704
ZDB-TGCONSTRCT-090506-1	TgBAC(flt1:YFP)	TGCONSTRCT	ZDB-EFG-070409-1	YFP	EFG	coding sequence of	SO:0000637	SO:0000281
ZDB-TGCONSTRCT-090506-1	TgBAC(flt1:YFP)	TGCONSTRCT	ZDB-GENE-050407-1	fms-related tyrosine kinase 1 (vascular endothelial growth factor/vascular permeability factor receptor)	GENE	promoter of	SO:0000637	SO:0000704
ZDB-TGCONSTRCT-090507-1	TgBAC(stab1:YFP)	TGCONSTRCT	ZDB-EFG-070409-1	YFP	EFG	coding sequence of	SO:0000637	SO:0000281
ZDB-TGCONSTRCT-090507-1	TgBAC(stab1:YFP)	TGCONSTRCT	ZDB-GENE-050208-554	stabilin 1	GENE	promoter of	SO:0000637	SO:0000704
ZDB-TGCONSTRCT-090515-1	Tg(Xla.Eef1a1:mlsDsRed)	TGCONSTRCT	ZDB-EFG-070925-1	DsRed	EFG	coding sequence of	SO:0000637	SO:0000281
ZDB-TGCONSTRCT-090515-2	Tg(myl7:mlsDsRed)	TGCONSTRCT	ZDB-EFG-070925-1	DsRed	EFG	coding sequence of	SO:0000637	SO:0000281
ZDB-TGCONSTRCT-090515-2	Tg(myl7:mlsDsRed)	TGCONSTRCT	ZDB-GENE-991019-3	myosin, light chain 7, regulatory	GENE	promoter of	SO:0000637	SO:0000704
ZDB-TGCONSTRCT-090521-1	Tg(atp1a1a.2:RFP)	TGCONSTRCT	ZDB-EFG-070117-3	RFP	EFG	coding sequence of	SO:0000637	SO:0000281
ZDB-TGCONSTRCT-090521-1	Tg(atp1a1a.2:RFP)	TGCONSTRCT	ZDB-GENE-001212-2	ATPase, Na+/K+ transporting, alpha 1a polypeptide, tandem duplicate 2	GENE	promoter of	SO:0000637	SO:0000704
ZDB-TGCONSTRCT-090521-2	Tg(foxi3a:GAL4FF)	TGCONSTRCT	ZDB-EFG-080516-1	GAL4FF	EFG	coding sequence of	SO:0000637	SO:0000281
ZDB-TGCONSTRCT-090521-2	Tg(foxi3a:GAL4FF)	TGCONSTRCT	ZDB-GENE-031126-3	forkhead box I3a	GENE	promoter of	SO:0000637	SO:0000704
ZDB-TGCONSTRCT-090602-1	Tg(myl7:Kaede)	TGCONSTRCT	ZDB-EFG-080131-2	Kaede	EFG	coding sequence of	SO:0000637	SO:0000281
ZDB-TGCONSTRCT-090602-1	Tg(myl7:Kaede)	TGCONSTRCT	ZDB-GENE-991019-3	myosin, light chain 7, regulatory	GENE	promoter of	SO:0000637	SO:0000704
ZDB-TGCONSTRCT-090610-1	Tg(-0.2myl7:DsRed2)	TGCONSTRCT	ZDB-EFG-070925-2	DsRed2	EFG	coding sequence of	SO:0000637	SO:0000281
ZDB-TGCONSTRCT-090610-1	Tg(-0.2myl7:DsRed2)	TGCONSTRCT	ZDB-GENE-991019-3	myosin, light chain 7, regulatory	GENE	promoter of	SO:0000637	SO:0000704
ZDB-TGCONSTRCT-090619-1	Tg(Tru.tyr:mpp5a-GFP)	TGCONSTRCT	ZDB-EFG-070117-2	GFP	EFG	coding sequence of	SO:0000637	SO:0000281
ZDB-TGCONSTRCT-090619-1	Tg(Tru.tyr:mpp5a-GFP)	TGCONSTRCT	ZDB-GENE-020712-1	membrane protein, palmitoylated 5a (MAGUK p55 subfamily member 5)	GENE	coding sequence of	SO:0000637	SO:0000704
ZDB-TGCONSTRCT-090619-2	Tg(eef1a1l1:GFP)	TGCONSTRCT	ZDB-EFG-070117-2	GFP	EFG	coding sequence of	SO:0000637	SO:0000281
ZDB-TGCONSTRCT-090619-2	Tg(eef1a1l1:GFP)	TGCONSTRCT	ZDB-GENE-990415-52	eukaryotic translation elongation factor 1 alpha 1, like 1	GENE	promoter of	SO:0000637	SO:0000704
ZDB-TGCONSTRCT-090622-1	Tg(-5.2opn1sw2:EGFP)	TGCONSTRCT	ZDB-EFG-070117-1	EGFP	EFG	coding sequence of	SO:0000637	SO:0000281
ZDB-TGCONSTRCT-090622-1	Tg(-5.2opn1sw2:EGFP)	TGCONSTRCT	ZDB-GENE-990604-40	opsin 1 (cone pigments), short-wave-sensitive 2	GENE	promoter of	SO:0000637	SO:0000704
ZDB-TGCONSTRCT-090622-2	Tg(-3.5opn1sw2:EGFP)	TGCONSTRCT	ZDB-EFG-070117-1	EGFP	EFG	coding sequence of	SO:0000637	SO:0000281
ZDB-TGCONSTRCT-090622-2	Tg(-3.5opn1sw2:EGFP)	TGCONSTRCT	ZDB-GENE-990604-40	opsin 1 (cone pigments), short-wave-sensitive 2	GENE	promoter of	SO:0000637	SO:0000704
ZDB-TGCONSTRCT-090622-3	Tg(-1.7opn1sw2:EGFP)	TGCONSTRCT	ZDB-EFG-070117-1	EGFP	EFG	coding sequence of	SO:0000637	SO:0000281
ZDB-TGCONSTRCT-090622-3	Tg(-1.7opn1sw2:EGFP)	TGCONSTRCT	ZDB-GENE-990604-40	opsin 1 (cone pigments), short-wave-sensitive 2	GENE	promoter of	SO:0000637	SO:0000704
ZDB-TGCONSTRCT-090622-5	Tg(-1.1opn1sw2:EGFP)	TGCONSTRCT	ZDB-EFG-070117-1	EGFP	EFG	coding sequence of	SO:0000637	SO:0000281
ZDB-TGCONSTRCT-090622-5	Tg(-1.1opn1sw2:EGFP)	TGCONSTRCT	ZDB-GENE-990604-40	opsin 1 (cone pigments), short-wave-sensitive 2	GENE	promoter of	SO:0000637	SO:0000704
ZDB-TGCONSTRCT-090625-1	Tg(EPV.Tp1-Mmu.Hbb:EGFP)	TGCONSTRCT	ZDB-EFG-070117-1	EGFP	EFG	coding sequence of	SO:0000637	SO:0000281
ZDB-TGCONSTRCT-090702-1	Tg(UAS:EGFP-HRAS_G12V)	TGCONSTRCT	ZDB-EFG-070117-1	EGFP	EFG	coding sequence of	SO:0000637	SO:0000281
ZDB-TGCONSTRCT-090702-1	Tg(UAS:EGFP-HRAS_G12V)	TGCONSTRCT	ZDB-REGION-070122-1	UAS	REGION	promoter of	SO:0000637	SO:0000001
ZDB-TGCONSTRCT-090702-3	Tg(Xla.Eef1a1:dclk2DeltaK-GFP)	TGCONSTRCT	ZDB-EFG-070117-2	GFP	EFG	coding sequence of	SO:0000637	SO:0000281
ZDB-TGCONSTRCT-090702-3	Tg(Xla.Eef1a1:dclk2DeltaK-GFP)	TGCONSTRCT	ZDB-GENE-050420-170	doublecortin-like kinase 2a	GENE	coding sequence of	SO:0000637	SO:0000704
ZDB-TGCONSTRCT-090707-1	Tg(Xla.Eef1a1:dclk2a-GFP)	TGCONSTRCT	ZDB-EFG-070117-2	GFP	EFG	coding sequence of	SO:0000637	SO:0000281
ZDB-TGCONSTRCT-090707-1	Tg(Xla.Eef1a1:dclk2a-GFP)	TGCONSTRCT	ZDB-GENE-050420-170	doublecortin-like kinase 2a	GENE	coding sequence of	SO:0000637	SO:0000704
ZDB-TGCONSTRCT-090715-1	Tg(atoh7:GAL4-VP16)	TGCONSTRCT	ZDB-EFG-080319-1	GAL4	EFG	coding sequence of	SO:0000637	SO:0000281
ZDB-TGCONSTRCT-090715-1	Tg(atoh7:GAL4-VP16)	TGCONSTRCT	ZDB-GENE-000926-1	atonal bHLH transcription factor 7	GENE	promoter of	SO:0000637	SO:0000704
ZDB-TGCONSTRCT-090715-1	Tg(atoh7:GAL4-VP16)	TGCONSTRCT	ZDB-REGION-130306-1	VP16	REGION	coding sequence of	SO:0000637	SO:0000001
ZDB-TGCONSTRCT-090716-1	Tg(slc17a6b:EGFP)	TGCONSTRCT	ZDB-EFG-070117-1	EGFP	EFG	coding sequence of	SO:0000637	SO:0000281
ZDB-TGCONSTRCT-090716-1	Tg(slc17a6b:EGFP)	TGCONSTRCT	ZDB-GENE-030616-554	solute carrier family 17 (vesicular glutamate transporter), member 6b	GENE	promoter of	SO:0000637	SO:0000704
ZDB-TGCONSTRCT-090724-1	Tg(hsp70l:prdm1a)	TGCONSTRCT	ZDB-GENE-030131-2193	PR domain containing 1a, with ZNF domain	GENE	coding sequence of	SO:0000637	SO:0000704
ZDB-TGCONSTRCT-090724-1	Tg(hsp70l:prdm1a)	TGCONSTRCT	ZDB-GENE-050321-1	heat shock cognate 70-kd protein, like	GENE	promoter of	SO:0000637	SO:0000704
ZDB-TGCONSTRCT-090728-1	Tg(gata1a:urod-GFP)	TGCONSTRCT	ZDB-EFG-070117-2	GFP	EFG	coding sequence of	SO:0000637	SO:0000281
ZDB-TGCONSTRCT-090728-1	Tg(gata1a:urod-GFP)	TGCONSTRCT	ZDB-GENE-000208-18	uroporphyrinogen decarboxylase	GENE	coding sequence of	SO:0000637	SO:0000704
ZDB-TGCONSTRCT-090728-1	Tg(gata1a:urod-GFP)	TGCONSTRCT	ZDB-GENE-980526-268	GATA binding protein 1a	GENE	promoter of	SO:0000637	SO:0000704
ZDB-TGCONSTRCT-090728-2	Tg(gata1a:deltaBR-GFP)	TGCONSTRCT	ZDB-EFG-070117-2	GFP	EFG	coding sequence of	SO:0000637	SO:0000281
ZDB-TGCONSTRCT-090728-2	Tg(gata1a:deltaBR-GFP)	TGCONSTRCT	ZDB-GENE-980526-268	GATA binding protein 1a	GENE	promoter of	SO:0000637	SO:0000704
ZDB-TGCONSTRCT-090731-1	Tg(actc1b:delta2YFP)	TGCONSTRCT	ZDB-EFG-070409-1	YFP	EFG	coding sequence of	SO:0000637	SO:0000281
ZDB-TGCONSTRCT-090731-1	Tg(actc1b:delta2YFP)	TGCONSTRCT	ZDB-GENE-000322-1	actin, alpha, cardiac muscle 1b	GENE	promoter of	SO:0000637	SO:0000704
ZDB-TGCONSTRCT-090804-1	Tg(UAS-SV40:Luciferase)	TGCONSTRCT	ZDB-EFG-090804-1	Luciferase	EFG	coding sequence of	SO:0000637	SO:0000281
ZDB-TGCONSTRCT-090804-1	Tg(UAS-SV40:Luciferase)	TGCONSTRCT	ZDB-REGION-070122-1	UAS	REGION	promoter of	SO:0000637	SO:0000001
ZDB-TGCONSTRCT-090806-1	Tg(-17.0neurog1:EGFP)	TGCONSTRCT	ZDB-EFG-070117-1	EGFP	EFG	coding sequence of	SO:0000637	SO:0000281
ZDB-TGCONSTRCT-090806-1	Tg(-17.0neurog1:EGFP)	TGCONSTRCT	ZDB-GENE-990415-174	neurogenin 1	GENE	promoter of	SO:0000637	SO:0000704
ZDB-TGCONSTRCT-090819-1	Tg(-4.7sox10:GFP)	TGCONSTRCT	ZDB-EFG-070117-2	GFP	EFG	coding sequence of	SO:0000637	SO:0000281
ZDB-TGCONSTRCT-090819-1	Tg(-4.7sox10:GFP)	TGCONSTRCT	ZDB-GENE-011207-1	SRY (sex determining region Y)-box 10	GENE	promoter of	SO:0000637	SO:0000704
ZDB-TGCONSTRCT-090819-2	Tg(-1.25sox10:GFP)	TGCONSTRCT	ZDB-EFG-070117-2	GFP	EFG	coding sequence of	SO:0000637	SO:0000281
ZDB-TGCONSTRCT-090819-2	Tg(-1.25sox10:GFP)	TGCONSTRCT	ZDB-GENE-011207-1	SRY (sex determining region Y)-box 10	GENE	promoter of	SO:0000637	SO:0000704
ZDB-TGCONSTRCT-090828-1	Tg(-12th:GFP)	TGCONSTRCT	ZDB-EFG-070117-2	GFP	EFG	coding sequence of	SO:0000637	SO:0000281
ZDB-TGCONSTRCT-090828-1	Tg(-12th:GFP)	TGCONSTRCT	ZDB-GENE-990621-5	tyrosine hydroxylase	GENE	promoter of	SO:0000637	SO:0000704
ZDB-TGCONSTRCT-090902-1	Tg(spi1b:Hsa.MYST3-ncoa2-EGFP)	TGCONSTRCT	ZDB-EFG-070117-1	EGFP	EFG	coding sequence of	SO:0000637	SO:0000281
ZDB-TGCONSTRCT-090902-1	Tg(spi1b:Hsa.MYST3-ncoa2-EGFP)	TGCONSTRCT	ZDB-GENE-980526-164	Spi-1 proto-oncogene b	GENE	promoter of	SO:0000637	SO:0000704
ZDB-TGCONSTRCT-090914-1	Tg(hsp70l:RARA,cryaa:EGFP)	TGCONSTRCT	ZDB-EFG-070117-1	EGFP	EFG	coding sequence of	SO:0000637	SO:0000281
ZDB-TGCONSTRCT-090914-1	Tg(hsp70l:RARA,cryaa:EGFP)	TGCONSTRCT	ZDB-GENE-020508-1	crystallin, alpha A	GENE	promoter of	SO:0000637	SO:0000704
ZDB-TGCONSTRCT-090914-1	Tg(hsp70l:RARA,cryaa:EGFP)	TGCONSTRCT	ZDB-GENE-050321-1	heat shock cognate 70-kd protein, like	GENE	promoter of	SO:0000637	SO:0000704
ZDB-TGCONSTRCT-090917-1	Tg(isl1:GAL4-VP16,UAS:EGFP)	TGCONSTRCT	ZDB-EFG-070117-1	EGFP	EFG	coding sequence of	SO:0000637	SO:0000281
ZDB-TGCONSTRCT-090917-1	Tg(isl1:GAL4-VP16,UAS:EGFP)	TGCONSTRCT	ZDB-EFG-080319-1	GAL4	EFG	coding sequence of	SO:0000637	SO:0000281
ZDB-TGCONSTRCT-090917-1	Tg(isl1:GAL4-VP16,UAS:EGFP)	TGCONSTRCT	ZDB-GENE-980526-112	ISL LIM homeobox 1	GENE	promoter of	SO:0000637	SO:0000704
ZDB-TGCONSTRCT-090917-1	Tg(isl1:GAL4-VP16,UAS:EGFP)	TGCONSTRCT	ZDB-REGION-070122-1	UAS	REGION	promoter of	SO:0000637	SO:0000001
ZDB-TGCONSTRCT-090917-1	Tg(isl1:GAL4-VP16,UAS:EGFP)	TGCONSTRCT	ZDB-REGION-130306-1	VP16	REGION	coding sequence of	SO:0000637	SO:0000001
ZDB-TGCONSTRCT-090918-1	Tg(-3.2fev:EGFP)	TGCONSTRCT	ZDB-EFG-070117-1	EGFP	EFG	coding sequence of	SO:0000637	SO:0000281
ZDB-TGCONSTRCT-090918-1	Tg(-3.2fev:EGFP)	TGCONSTRCT	ZDB-GENE-070112-1852	FEV (ETS oncogene family)	GENE	promoter of	SO:0000637	SO:0000704
ZDB-TGCONSTRCT-091007-1	Tg(cyp26a1:EYFP)	TGCONSTRCT	ZDB-EFG-081007-1	EYFP	EFG	coding sequence of	SO:0000637	SO:0000281
ZDB-TGCONSTRCT-091007-1	Tg(cyp26a1:EYFP)	TGCONSTRCT	ZDB-GENE-990415-44	cytochrome P450, family 26, subfamily A, polypeptide 1	GENE	promoter of	SO:0000637	SO:0000704
ZDB-TGCONSTRCT-091029-1	Tg(CMV:EGFP-map1lc3b)	TGCONSTRCT	ZDB-EFG-070117-1	EGFP	EFG	coding sequence of	SO:0000637	SO:0000281
ZDB-TGCONSTRCT-091029-1	Tg(CMV:EGFP-map1lc3b)	TGCONSTRCT	ZDB-GENE-030131-1145	microtubule-associated protein 1 light chain 3 beta	GENE	coding sequence of	SO:0000637	SO:0000704
ZDB-TGCONSTRCT-091029-1	Tg(CMV:EGFP-map1lc3b)	TGCONSTRCT	ZDB-REGION-130214-1	CMV	REGION	contains engineered region	SO:0000637	SO:0000001
ZDB-TGCONSTRCT-091029-2	Tg(CMV:EGFP-gabarapa)	TGCONSTRCT	ZDB-EFG-070117-1	EGFP	EFG	coding sequence of	SO:0000637	SO:0000281
ZDB-TGCONSTRCT-091029-2	Tg(CMV:EGFP-gabarapa)	TGCONSTRCT	ZDB-GENE-030131-5174	GABA(A) receptor-associated protein a	GENE	coding sequence of	SO:0000637	SO:0000704
ZDB-TGCONSTRCT-091029-2	Tg(CMV:EGFP-gabarapa)	TGCONSTRCT	ZDB-REGION-130214-1	CMV	REGION	contains engineered region	SO:0000637	SO:0000001
ZDB-TGCONSTRCT-091113-1	Tg(Tru.Evx1:Tru.Evx1-GAL4FF)	TGCONSTRCT	ZDB-EFG-080516-1	GAL4FF	EFG	coding sequence of	SO:0000637	SO:0000281
ZDB-TGCONSTRCT-091116-1	TgBAC(Tru.Evx1:Tru.Evx1-GAL4FF)	TGCONSTRCT	ZDB-EFG-080516-1	GAL4FF	EFG	coding sequence of	SO:0000637	SO:0000281
ZDB-TGCONSTRCT-091130-1	Tg(scinlb:EGFP)	TGCONSTRCT	ZDB-EFG-070117-1	EGFP	EFG	coding sequence of	SO:0000637	SO:0000281
ZDB-TGCONSTRCT-091130-1	Tg(scinlb:EGFP)	TGCONSTRCT	ZDB-GENE-040426-2068	scinderin like b	GENE	promoter of	SO:0000637	SO:0000704
ZDB-TGCONSTRCT-091130-2	Tg(sCMV-IE:DsRed)	TGCONSTRCT	ZDB-EFG-070925-1	DsRed	EFG	coding sequence of	SO:0000637	SO:0000281
ZDB-TGCONSTRCT-091130-3	Tg(sCMV-IE:EGFP)	TGCONSTRCT	ZDB-EFG-070117-1	EGFP	EFG	coding sequence of	SO:0000637	SO:0000281
ZDB-TGCONSTRCT-091210-1	Tg(hsp70l:musk-003-MYC)	TGCONSTRCT	ZDB-GENE-030131-6458	muscle, skeletal, receptor tyrosine kinase	GENE	coding sequence of	SO:0000637	SO:0000704
ZDB-TGCONSTRCT-091210-1	Tg(hsp70l:musk-003-MYC)	TGCONSTRCT	ZDB-GENE-050321-1	heat shock cognate 70-kd protein, like	GENE	promoter of	SO:0000637	SO:0000704
ZDB-TGCONSTRCT-091210-1	Tg(hsp70l:musk-003-MYC)	TGCONSTRCT	ZDB-REGION-110816-20	MYC	REGION	contains engineered region	SO:0000637	SO:0000001
ZDB-TGCONSTRCT-091210-2	Tg(hsp70l:musk-002-MYC)	TGCONSTRCT	ZDB-GENE-030131-6458	muscle, skeletal, receptor tyrosine kinase	GENE	coding sequence of	SO:0000637	SO:0000704
ZDB-TGCONSTRCT-091210-2	Tg(hsp70l:musk-002-MYC)	TGCONSTRCT	ZDB-GENE-050321-1	heat shock cognate 70-kd protein, like	GENE	promoter of	SO:0000637	SO:0000704
ZDB-TGCONSTRCT-091210-2	Tg(hsp70l:musk-002-MYC)	TGCONSTRCT	ZDB-REGION-110816-20	MYC	REGION	contains engineered region	SO:0000637	SO:0000001
ZDB-TGCONSTRCT-091210-4	Tg(smyhc1:musk-002-MYC)	TGCONSTRCT	ZDB-GENE-030131-271	slow myosin heavy chain 1	GENE	promoter of	SO:0000637	SO:0000704
ZDB-TGCONSTRCT-091210-4	Tg(smyhc1:musk-002-MYC)	TGCONSTRCT	ZDB-GENE-030131-6458	muscle, skeletal, receptor tyrosine kinase	GENE	coding sequence of	SO:0000637	SO:0000704
ZDB-TGCONSTRCT-091210-4	Tg(smyhc1:musk-002-MYC)	TGCONSTRCT	ZDB-REGION-110816-20	MYC	REGION	contains engineered region	SO:0000637	SO:0000001
ZDB-TGCONSTRCT-091210-5	Tg(smyhc1:musk-003-MYC)	TGCONSTRCT	ZDB-GENE-030131-271	slow myosin heavy chain 1	GENE	promoter of	SO:0000637	SO:0000704
ZDB-TGCONSTRCT-091210-5	Tg(smyhc1:musk-003-MYC)	TGCONSTRCT	ZDB-GENE-030131-6458	muscle, skeletal, receptor tyrosine kinase	GENE	coding sequence of	SO:0000637	SO:0000704
ZDB-TGCONSTRCT-091210-5	Tg(smyhc1:musk-003-MYC)	TGCONSTRCT	ZDB-REGION-110816-20	MYC	REGION	contains engineered region	SO:0000637	SO:0000001
ZDB-TGCONSTRCT-091218-1	Tg(h2afx:h2afva-mCherry)	TGCONSTRCT	ZDB-EFG-080214-1	mCherry	EFG	coding sequence of	SO:0000637	SO:0000281
ZDB-TGCONSTRCT-091218-1	Tg(h2afx:h2afva-mCherry)	TGCONSTRCT	ZDB-GENE-020717-1	H2A histone family, member Va	GENE	coding sequence of	SO:0000637	SO:0000704
ZDB-TGCONSTRCT-091218-1	Tg(h2afx:h2afva-mCherry)	TGCONSTRCT	ZDB-GENE-040426-987	H2A histone family, member X	GENE	promoter of	SO:0000637	SO:0000704
ZDB-TGCONSTRCT-091218-2	Tg(-5.0lmx1bb:GFP)	TGCONSTRCT	ZDB-EFG-070117-2	GFP	EFG	coding sequence of	SO:0000637	SO:0000281
ZDB-TGCONSTRCT-091218-2	Tg(-5.0lmx1bb:GFP)	TGCONSTRCT	ZDB-GENE-050114-2	LIM homeobox transcription factor 1, beta b	GENE	promoter of	SO:0000637	SO:0000704
ZDB-TGCONSTRCT-100106-1	Tg(T2KXIG)	TGCONSTRCT	ZDB-EFG-070117-1	EGFP	EFG	coding sequence of	SO:0000637	SO:0000281
ZDB-TGCONSTRCT-100106-1	Tg(T2KXIG)	TGCONSTRCT	ZDB-REGION-100917-2	T2K	REGION	contains engineered region	SO:0000637	SO:0000001
ZDB-TGCONSTRCT-100106-2	Tg(Xla.Eef1a1:DsRed,hsp70l:Transposase)	TGCONSTRCT	ZDB-EFG-070925-1	DsRed	EFG	coding sequence of	SO:0000637	SO:0000281
ZDB-TGCONSTRCT-100106-2	Tg(Xla.Eef1a1:DsRed,hsp70l:Transposase)	TGCONSTRCT	ZDB-GENE-050321-1	heat shock cognate 70-kd protein, like	GENE	promoter of	SO:0000637	SO:0000704
ZDB-TGCONSTRCT-100112-1	Tg(eno2:mRFP)	TGCONSTRCT	ZDB-EFG-080910-1	mRFP	EFG	coding sequence of	SO:0000637	SO:0000281
ZDB-TGCONSTRCT-100112-1	Tg(eno2:mRFP)	TGCONSTRCT	ZDB-GENE-040704-27	enolase 2	GENE	promoter of	SO:0000637	SO:0000704
ZDB-TGCONSTRCT-100127-1	Tg(myd88:EGFP)	TGCONSTRCT	ZDB-EFG-070117-1	EGFP	EFG	coding sequence of	SO:0000637	SO:0000281
ZDB-TGCONSTRCT-100127-1	Tg(myd88:EGFP)	TGCONSTRCT	ZDB-GENE-040219-3	myeloid differentiation primary response 88	GENE	promoter of	SO:0000637	SO:0000704
ZDB-TGCONSTRCT-100127-3	Tg(myd88:DsRed2)	TGCONSTRCT	ZDB-EFG-070925-2	DsRed2	EFG	coding sequence of	SO:0000637	SO:0000281
ZDB-TGCONSTRCT-100127-3	Tg(myd88:DsRed2)	TGCONSTRCT	ZDB-GENE-040219-3	myeloid differentiation primary response 88	GENE	promoter of	SO:0000637	SO:0000704
ZDB-TGCONSTRCT-100204-1	Tg(hsp70l:dnHRAS,cryaa:EGFP)	TGCONSTRCT	ZDB-EFG-070117-1	EGFP	EFG	coding sequence of	SO:0000637	SO:0000281
ZDB-TGCONSTRCT-100204-1	Tg(hsp70l:dnHRAS,cryaa:EGFP)	TGCONSTRCT	ZDB-GENE-020508-1	crystallin, alpha A	GENE	promoter of	SO:0000637	SO:0000704
ZDB-TGCONSTRCT-100204-1	Tg(hsp70l:dnHRAS,cryaa:EGFP)	TGCONSTRCT	ZDB-GENE-050321-1	heat shock cognate 70-kd protein, like	GENE	promoter of	SO:0000637	SO:0000704
ZDB-TGCONSTRCT-100208-1	Tg(flt4:YFP)	TGCONSTRCT	ZDB-EFG-070409-1	YFP	EFG	coding sequence of	SO:0000637	SO:0000281
ZDB-TGCONSTRCT-100208-1	Tg(flt4:YFP)	TGCONSTRCT	ZDB-GENE-980526-326	fms-related tyrosine kinase 4	GENE	promoter of	SO:0000637	SO:0000704
ZDB-TGCONSTRCT-100212-1	Tg(mnx1:Hsa.SMN1,mnx1:mCherry)	TGCONSTRCT	ZDB-EFG-080214-1	mCherry	EFG	coding sequence of	SO:0000637	SO:0000281
ZDB-TGCONSTRCT-100212-1	Tg(mnx1:Hsa.SMN1,mnx1:mCherry)	TGCONSTRCT	ZDB-GENE-040409-1	motor neuron and pancreas homeobox 1	GENE	promoter of	SO:0000637	SO:0000704
ZDB-TGCONSTRCT-100223-1	Tg(tcap:EGFP)	TGCONSTRCT	ZDB-EFG-070117-1	EGFP	EFG	coding sequence of	SO:0000637	SO:0000281
ZDB-TGCONSTRCT-100223-1	Tg(tcap:EGFP)	TGCONSTRCT	ZDB-GENE-070501-5	titin-cap (telethonin)	GENE	promoter of	SO:0000637	SO:0000704
ZDB-TGCONSTRCT-100301-1	Tg(actb2:LOXP-STOP-LOXP-DsRedEx)	TGCONSTRCT	ZDB-EFG-081029-1	DsRedx	EFG	coding sequence of	SO:0000637	SO:0000281
ZDB-TGCONSTRCT-100301-1	Tg(actb2:LOXP-STOP-LOXP-DsRedEx)	TGCONSTRCT	ZDB-GENE-000329-3	actin, beta 2	GENE	promoter of	SO:0000637	SO:0000704
ZDB-TGCONSTRCT-100301-1	Tg(actb2:LOXP-STOP-LOXP-DsRedEx)	TGCONSTRCT	ZDB-REGION-110816-5	LOXP	REGION	contains engineered region	SO:0000637	SO:0000001
ZDB-TGCONSTRCT-100303-1	Tg(-1.8pknox1.1:EGFP)	TGCONSTRCT	ZDB-EFG-070117-1	EGFP	EFG	coding sequence of	SO:0000637	SO:0000281
ZDB-TGCONSTRCT-100303-1	Tg(-1.8pknox1.1:EGFP)	TGCONSTRCT	ZDB-GENE-020122-5	pbx/knotted 1 homeobox 1.1	GENE	promoter of	SO:0000637	SO:0000704
ZDB-TGCONSTRCT-100308-1	Tg(tp63:GAL4,UAS:GFP)	TGCONSTRCT	ZDB-EFG-070117-2	GFP	EFG	coding sequence of	SO:0000637	SO:0000281
ZDB-TGCONSTRCT-100308-1	Tg(tp63:GAL4,UAS:GFP)	TGCONSTRCT	ZDB-EFG-080319-1	GAL4	EFG	coding sequence of	SO:0000637	SO:0000281
ZDB-TGCONSTRCT-100308-1	Tg(tp63:GAL4,UAS:GFP)	TGCONSTRCT	ZDB-GENE-030819-1	tumor protein p63	GENE	promoter of	SO:0000637	SO:0000704
ZDB-TGCONSTRCT-100308-1	Tg(tp63:GAL4,UAS:GFP)	TGCONSTRCT	ZDB-REGION-070122-1	UAS	REGION	promoter of	SO:0000637	SO:0000001
ZDB-TGCONSTRCT-100308-2	TgBAC(gfap:gfap-GFP)	TGCONSTRCT	ZDB-EFG-070117-2	GFP	EFG	coding sequence of	SO:0000637	SO:0000281
ZDB-TGCONSTRCT-100308-2	TgBAC(gfap:gfap-GFP)	TGCONSTRCT	ZDB-GENE-990914-3	glial fibrillary acidic protein	GENE	coding sequence of	SO:0000637	SO:0000704
ZDB-TGCONSTRCT-100308-3	Tg(-3.9nes:GFP)	TGCONSTRCT	ZDB-EFG-070117-2	GFP	EFG	coding sequence of	SO:0000637	SO:0000281
ZDB-TGCONSTRCT-100308-3	Tg(-3.9nes:GFP)	TGCONSTRCT	ZDB-GENE-071119-2	nestin	GENE	promoter of	SO:0000637	SO:0000704
ZDB-TGCONSTRCT-100317-1	TgBAC(lhx5:Kaede)	TGCONSTRCT	ZDB-EFG-080131-2	Kaede	EFG	coding sequence of	SO:0000637	SO:0000281
ZDB-TGCONSTRCT-100317-1	TgBAC(lhx5:Kaede)	TGCONSTRCT	ZDB-GENE-980526-484	LIM homeobox 5	GENE	promoter of	SO:0000637	SO:0000704
ZDB-TGCONSTRCT-100317-2	Tg(lhx5:GFP)	TGCONSTRCT	ZDB-EFG-070117-2	GFP	EFG	coding sequence of	SO:0000637	SO:0000281
ZDB-TGCONSTRCT-100317-2	Tg(lhx5:GFP)	TGCONSTRCT	ZDB-GENE-980526-484	LIM homeobox 5	GENE	promoter of	SO:0000637	SO:0000704
ZDB-TGCONSTRCT-100322-2	Tg(-17.6isl2b:GFP)	TGCONSTRCT	ZDB-EFG-070117-2	GFP	EFG	coding sequence of	SO:0000637	SO:0000281
ZDB-TGCONSTRCT-100322-2	Tg(-17.6isl2b:GFP)	TGCONSTRCT	ZDB-GENE-990415-133	ISL LIM homeobox 2b	GENE	promoter of	SO:0000637	SO:0000704
ZDB-TGCONSTRCT-100323-1	Tg(lhx1a:EGFP)	TGCONSTRCT	ZDB-EFG-070117-1	EGFP	EFG	coding sequence of	SO:0000637	SO:0000281
ZDB-TGCONSTRCT-100323-1	Tg(lhx1a:EGFP)	TGCONSTRCT	ZDB-GENE-980526-347	LIM homeobox 1a	GENE	promoter of	SO:0000637	SO:0000704
ZDB-TGCONSTRCT-100323-2	Tg(rho:Eco.NfsB-EGFP)	TGCONSTRCT	ZDB-EFG-070117-1	EGFP	EFG	coding sequence of	SO:0000637	SO:0000281
ZDB-TGCONSTRCT-100323-2	Tg(rho:Eco.NfsB-EGFP)	TGCONSTRCT	ZDB-GENE-990415-271	rhodopsin	GENE	promoter of	SO:0000637	SO:0000704
ZDB-TGCONSTRCT-100402-2	Tg(sp7:EGFP)	TGCONSTRCT	ZDB-EFG-070117-1	EGFP	EFG	coding sequence of	SO:0000637	SO:0000281
ZDB-TGCONSTRCT-100402-2	Tg(sp7:EGFP)	TGCONSTRCT	ZDB-GENE-040629-2	Sp7 transcription factor	GENE	promoter of	SO:0000637	SO:0000704
ZDB-TGCONSTRCT-100405-1	Tg(-17.6isl2b:mCherry-HsHRAS)	TGCONSTRCT	ZDB-EFG-080214-1	mCherry	EFG	coding sequence of	SO:0000637	SO:0000281
ZDB-TGCONSTRCT-100405-1	Tg(-17.6isl2b:mCherry-HsHRAS)	TGCONSTRCT	ZDB-GENE-990415-133	ISL LIM homeobox 2b	GENE	promoter of	SO:0000637	SO:0000704
ZDB-TGCONSTRCT-100409-1	Tg(krt4:Eco.NfsB-KikGR)	TGCONSTRCT	ZDB-EFG-100409-1	KikGR	EFG	coding sequence of	SO:0000637	SO:0000281
ZDB-TGCONSTRCT-100409-1	Tg(krt4:Eco.NfsB-KikGR)	TGCONSTRCT	ZDB-GENE-000607-83	keratin 4	GENE	promoter of	SO:0000637	SO:0000704
ZDB-TGCONSTRCT-100409-2	Tg(krt4:NLS-EGFP)	TGCONSTRCT	ZDB-EFG-070117-1	EGFP	EFG	coding sequence of	SO:0000637	SO:0000281
ZDB-TGCONSTRCT-100409-2	Tg(krt4:NLS-EGFP)	TGCONSTRCT	ZDB-GENE-000607-83	keratin 4	GENE	promoter of	SO:0000637	SO:0000704
ZDB-TGCONSTRCT-100409-2	Tg(krt4:NLS-EGFP)	TGCONSTRCT	ZDB-REGION-110816-1	NLS	REGION	coding sequence of	SO:0000637	SO:0000001
ZDB-TGCONSTRCT-100412-1	Tg(foxp2.A1:EGFP)	TGCONSTRCT	ZDB-EFG-070117-1	EGFP	EFG	coding sequence of	SO:0000637	SO:0000281
ZDB-TGCONSTRCT-100412-1	Tg(foxp2.A1:EGFP)	TGCONSTRCT	ZDB-GENE-041203-2	forkhead box P2	GENE	promoter of	SO:0000637	SO:0000704
ZDB-TGCONSTRCT-100412-2	Tg(foxp2.B:EGFP)	TGCONSTRCT	ZDB-EFG-070117-1	EGFP	EFG	coding sequence of	SO:0000637	SO:0000281
ZDB-TGCONSTRCT-100412-2	Tg(foxp2.B:EGFP)	TGCONSTRCT	ZDB-GENE-041203-2	forkhead box P2	GENE	promoter of	SO:0000637	SO:0000704
ZDB-TGCONSTRCT-100412-3	Tg(foxp2.D:EGFP)	TGCONSTRCT	ZDB-EFG-070117-1	EGFP	EFG	coding sequence of	SO:0000637	SO:0000281
ZDB-TGCONSTRCT-100412-3	Tg(foxp2.D:EGFP)	TGCONSTRCT	ZDB-GENE-041203-2	forkhead box P2	GENE	promoter of	SO:0000637	SO:0000704
ZDB-TGCONSTRCT-100412-4	Tg(foxp2.A:EGFP)	TGCONSTRCT	ZDB-EFG-070117-1	EGFP	EFG	coding sequence of	SO:0000637	SO:0000281
ZDB-TGCONSTRCT-100412-4	Tg(foxp2.A:EGFP)	TGCONSTRCT	ZDB-GENE-041203-2	forkhead box P2	GENE	promoter of	SO:0000637	SO:0000704
ZDB-TGCONSTRCT-100412-5	Tg(foxp2.A2:EGFP)	TGCONSTRCT	ZDB-EFG-070117-1	EGFP	EFG	coding sequence of	SO:0000637	SO:0000281
ZDB-TGCONSTRCT-100412-5	Tg(foxp2.A2:EGFP)	TGCONSTRCT	ZDB-GENE-041203-2	forkhead box P2	GENE	promoter of	SO:0000637	SO:0000704
ZDB-TGCONSTRCT-100419-1	Tg(-17.6isl2b:GAP-GFP)	TGCONSTRCT	ZDB-EFG-070117-2	GFP	EFG	coding sequence of	SO:0000637	SO:0000281
ZDB-TGCONSTRCT-100419-1	Tg(-17.6isl2b:GAP-GFP)	TGCONSTRCT	ZDB-GENE-990415-133	ISL LIM homeobox 2b	GENE	promoter of	SO:0000637	SO:0000704
ZDB-TGCONSTRCT-100419-1	Tg(-17.6isl2b:GAP-GFP)	TGCONSTRCT	ZDB-REGION-121024-1	GAP	REGION	contains engineered region	SO:0000637	SO:0000001
ZDB-TGCONSTRCT-100419-2	Tg(kdrl:Cre)	TGCONSTRCT	ZDB-EFG-090219-1	Cre	EFG	coding sequence of	SO:0000637	SO:0000281
ZDB-TGCONSTRCT-100419-2	Tg(kdrl:Cre)	TGCONSTRCT	ZDB-GENE-000705-1	kinase insert domain receptor like	GENE	promoter of	SO:0000637	SO:0000704
ZDB-TGCONSTRCT-100420-1	Tg(ret1:GFP)	TGCONSTRCT	ZDB-EFG-070117-2	GFP	EFG	coding sequence of	SO:0000637	SO:0000281
ZDB-TGCONSTRCT-100420-1	Tg(ret1:GFP)	TGCONSTRCT	ZDB-GENE-980526-307	ret proto-oncogene receptor tyrosine kinase	GENE	promoter of	SO:0000637	SO:0000704
ZDB-TGCONSTRCT-100423-1	Tg(hsp70l:otpa,hsp70l:YFP)	TGCONSTRCT	ZDB-EFG-070409-1	YFP	EFG	coding sequence of	SO:0000637	SO:0000281
ZDB-TGCONSTRCT-100423-1	Tg(hsp70l:otpa,hsp70l:YFP)	TGCONSTRCT	ZDB-GENE-050321-1	heat shock cognate 70-kd protein, like	GENE	promoter of	SO:0000637	SO:0000704
ZDB-TGCONSTRCT-100423-1	Tg(hsp70l:otpa,hsp70l:YFP)	TGCONSTRCT	ZDB-GENE-070216-1	orthopedia homeobox a	GENE	coding sequence of	SO:0000637	SO:0000704
ZDB-TGCONSTRCT-100429-1	Tg(mitfa:EGFP-Hsa.NRAS_Q61K)	TGCONSTRCT	ZDB-EFG-070117-1	EGFP	EFG	coding sequence of	SO:0000637	SO:0000281
ZDB-TGCONSTRCT-100429-1	Tg(mitfa:EGFP-Hsa.NRAS_Q61K)	TGCONSTRCT	ZDB-GENE-990910-11	microphthalmia-associated transcription factor a	GENE	promoter of	SO:0000637	SO:0000704
ZDB-TGCONSTRCT-100429-2	Tg(sp2:mCherry)	TGCONSTRCT	ZDB-EFG-080214-1	mCherry	EFG	coding sequence of	SO:0000637	SO:0000281
ZDB-TGCONSTRCT-100429-2	Tg(sp2:mCherry)	TGCONSTRCT	ZDB-GENE-080410-1	sp2 transcription factor	GENE	promoter of	SO:0000637	SO:0000704
ZDB-TGCONSTRCT-100429-3	Tg(cdh17:EGFP)	TGCONSTRCT	ZDB-EFG-070117-1	EGFP	EFG	coding sequence of	SO:0000637	SO:0000281
ZDB-TGCONSTRCT-100429-3	Tg(cdh17:EGFP)	TGCONSTRCT	ZDB-GENE-030910-3	cadherin 17, LI cadherin (liver-intestine)	GENE	promoter of	SO:0000637	SO:0000704
ZDB-TGCONSTRCT-100430-1	Tg(-3.0gdf6a:GFP)	TGCONSTRCT	ZDB-EFG-070117-2	GFP	EFG	coding sequence of	SO:0000637	SO:0000281
ZDB-TGCONSTRCT-100430-1	Tg(-3.0gdf6a:GFP)	TGCONSTRCT	ZDB-GENE-980526-373	growth differentiation factor 6a	GENE	promoter of	SO:0000637	SO:0000704
ZDB-TGCONSTRCT-100430-2	Tg(gdf6a-ECR5:EGFP)	TGCONSTRCT	ZDB-EFG-070117-1	EGFP	EFG	coding sequence of	SO:0000637	SO:0000281
ZDB-TGCONSTRCT-100430-2	Tg(gdf6a-ECR5:EGFP)	TGCONSTRCT	ZDB-GENE-980526-373	growth differentiation factor 6a	GENE	promoter of	SO:0000637	SO:0000704
ZDB-TGCONSTRCT-100504-1	Tg(-3.3pvalb8:EGFP)	TGCONSTRCT	ZDB-EFG-070117-1	EGFP	EFG	coding sequence of	SO:0000637	SO:0000281
ZDB-TGCONSTRCT-100504-1	Tg(-3.3pvalb8:EGFP)	TGCONSTRCT	ZDB-GENE-030805-3	parvalbumin 8	GENE	promoter of	SO:0000637	SO:0000704
ZDB-TGCONSTRCT-100504-2	Tg(-4.8pvalb9:EGFP)	TGCONSTRCT	ZDB-EFG-070117-1	EGFP	EFG	coding sequence of	SO:0000637	SO:0000281
ZDB-TGCONSTRCT-100504-2	Tg(-4.8pvalb9:EGFP)	TGCONSTRCT	ZDB-GENE-030805-4	parvalbumin 9	GENE	promoter of	SO:0000637	SO:0000704
ZDB-TGCONSTRCT-100504-3	Tg(-2.9pvalb9:EGFP)	TGCONSTRCT	ZDB-EFG-070117-1	EGFP	EFG	coding sequence of	SO:0000637	SO:0000281
ZDB-TGCONSTRCT-100504-3	Tg(-2.9pvalb9:EGFP)	TGCONSTRCT	ZDB-GENE-030805-4	parvalbumin 9	GENE	promoter of	SO:0000637	SO:0000704
ZDB-TGCONSTRCT-100504-4	Tg(-10lhx2a:EGFP)	TGCONSTRCT	ZDB-EFG-070117-1	EGFP	EFG	coding sequence of	SO:0000637	SO:0000281
ZDB-TGCONSTRCT-100504-4	Tg(-10lhx2a:EGFP)	TGCONSTRCT	ZDB-GENE-091118-109	LIM homeobox 2a	GENE	promoter of	SO:0000637	SO:0000704
ZDB-TGCONSTRCT-100504-5	Tg(-10lhx2a:GAP-EYFP)	TGCONSTRCT	ZDB-EFG-081007-1	EYFP	EFG	coding sequence of	SO:0000637	SO:0000281
ZDB-TGCONSTRCT-100504-5	Tg(-10lhx2a:GAP-EYFP)	TGCONSTRCT	ZDB-GENE-091118-109	LIM homeobox 2a	GENE	promoter of	SO:0000637	SO:0000704
ZDB-TGCONSTRCT-100504-5	Tg(-10lhx2a:GAP-EYFP)	TGCONSTRCT	ZDB-REGION-121024-1	GAP	REGION	contains engineered region	SO:0000637	SO:0000001
ZDB-TGCONSTRCT-100505-1	Tg(-5eomesa:DsRed)	TGCONSTRCT	ZDB-EFG-070925-1	DsRed	EFG	coding sequence of	SO:0000637	SO:0000281
ZDB-TGCONSTRCT-100505-1	Tg(-5eomesa:DsRed)	TGCONSTRCT	ZDB-GENE-001228-1	eomesodermin homolog a	GENE	promoter of	SO:0000637	SO:0000704
ZDB-TGCONSTRCT-100505-2	Tg(slc17a6b:DsRed)	TGCONSTRCT	ZDB-EFG-070925-1	DsRed	EFG	coding sequence of	SO:0000637	SO:0000281
ZDB-TGCONSTRCT-100505-2	Tg(slc17a6b:DsRed)	TGCONSTRCT	ZDB-GENE-030616-554	solute carrier family 17 (vesicular glutamate transporter), member 6b	GENE	promoter of	SO:0000637	SO:0000704
ZDB-TGCONSTRCT-100506-1	Tg(lhx2a:syp-GFP)	TGCONSTRCT	ZDB-EFG-070117-2	GFP	EFG	coding sequence of	SO:0000637	SO:0000281
ZDB-TGCONSTRCT-100506-1	Tg(lhx2a:syp-GFP)	TGCONSTRCT	ZDB-GENE-091118-109	LIM homeobox 2a	GENE	promoter of	SO:0000637	SO:0000704
ZDB-TGCONSTRCT-100514-1	Tg(gdf6a-ECR1:EGFP)	TGCONSTRCT	ZDB-EFG-070117-1	EGFP	EFG	coding sequence of	SO:0000637	SO:0000281
ZDB-TGCONSTRCT-100514-1	Tg(gdf6a-ECR1:EGFP)	TGCONSTRCT	ZDB-GENE-980526-373	growth differentiation factor 6a	GENE	promoter of	SO:0000637	SO:0000704
ZDB-TGCONSTRCT-100514-2	Tg(gdf6a-ECR2:EGFP)	TGCONSTRCT	ZDB-EFG-070117-1	EGFP	EFG	coding sequence of	SO:0000637	SO:0000281
ZDB-TGCONSTRCT-100514-2	Tg(gdf6a-ECR2:EGFP)	TGCONSTRCT	ZDB-GENE-980526-373	growth differentiation factor 6a	GENE	promoter of	SO:0000637	SO:0000704
ZDB-TGCONSTRCT-100514-3	Tg(gdf6a-ECR3:EGFP)	TGCONSTRCT	ZDB-EFG-070117-1	EGFP	EFG	coding sequence of	SO:0000637	SO:0000281
ZDB-TGCONSTRCT-100514-3	Tg(gdf6a-ECR3:EGFP)	TGCONSTRCT	ZDB-GENE-980526-373	growth differentiation factor 6a	GENE	promoter of	SO:0000637	SO:0000704
ZDB-TGCONSTRCT-100514-4	Tg(gdf6a-ECR4:EGFP)	TGCONSTRCT	ZDB-EFG-070117-1	EGFP	EFG	coding sequence of	SO:0000637	SO:0000281
ZDB-TGCONSTRCT-100514-4	Tg(gdf6a-ECR4:EGFP)	TGCONSTRCT	ZDB-GENE-980526-373	growth differentiation factor 6a	GENE	promoter of	SO:0000637	SO:0000704
ZDB-TGCONSTRCT-100517-1	Tg(-2.1opn1mw1:EGFP)	TGCONSTRCT	ZDB-EFG-070117-1	EGFP	EFG	coding sequence of	SO:0000637	SO:0000281
ZDB-TGCONSTRCT-100517-1	Tg(-2.1opn1mw1:EGFP)	TGCONSTRCT	ZDB-GENE-990604-42	opsin 1 (cone pigments), medium-wave-sensitive, 1	GENE	promoter of	SO:0000637	SO:0000704
ZDB-TGCONSTRCT-100519-1	Tg(TETRE:Mmu.Axin1-YFP)	TGCONSTRCT	ZDB-EFG-070409-1	YFP	EFG	coding sequence of	SO:0000637	SO:0000281
ZDB-TGCONSTRCT-100519-1	Tg(TETRE:Mmu.Axin1-YFP)	TGCONSTRCT	ZDB-REGION-120127-3	TETRE	REGION	contains engineered region	SO:0000637	SO:0000001
ZDB-TGCONSTRCT-100519-2	Tg(TETRE:dkk1b-GFP)	TGCONSTRCT	ZDB-EFG-070117-2	GFP	EFG	coding sequence of	SO:0000637	SO:0000281
ZDB-TGCONSTRCT-100519-2	Tg(TETRE:dkk1b-GFP)	TGCONSTRCT	ZDB-GENE-990708-5	dickkopf WNT signaling pathway inhibitor 1b	GENE	coding sequence of	SO:0000637	SO:0000704
ZDB-TGCONSTRCT-100519-2	Tg(TETRE:dkk1b-GFP)	TGCONSTRCT	ZDB-REGION-120127-3	TETRE	REGION	contains engineered region	SO:0000637	SO:0000001
ZDB-TGCONSTRCT-100520-1	Tg(myl7:TETA-GBD-2A-mCherry)	TGCONSTRCT	ZDB-EFG-080214-1	mCherry	EFG	coding sequence of	SO:0000637	SO:0000281
ZDB-TGCONSTRCT-100520-1	Tg(myl7:TETA-GBD-2A-mCherry)	TGCONSTRCT	ZDB-GENE-991019-3	myosin, light chain 7, regulatory	GENE	promoter of	SO:0000637	SO:0000704
ZDB-TGCONSTRCT-100520-1	Tg(myl7:TETA-GBD-2A-mCherry)	TGCONSTRCT	ZDB-REGION-120127-1	TETA-GBD	REGION	contains engineered region	SO:0000637	SO:0000001
ZDB-TGCONSTRCT-100520-1	Tg(myl7:TETA-GBD-2A-mCherry)	TGCONSTRCT	ZDB-REGION-120130-1	TETA	REGION	coding sequence of	SO:0000637	SO:0000001
ZDB-TGCONSTRCT-100520-1	Tg(myl7:TETA-GBD-2A-mCherry)	TGCONSTRCT	ZDB-REGION-130520-1	2A	REGION	contains engineered region	SO:0000637	SO:0000001
ZDB-TGCONSTRCT-100525-3	Tg(fli1a.ep:DsRedEx)	TGCONSTRCT	ZDB-EFG-081029-1	DsRedx	EFG	coding sequence of	SO:0000637	SO:0000281
ZDB-TGCONSTRCT-100525-3	Tg(fli1a.ep:DsRedEx)	TGCONSTRCT	ZDB-GENE-980526-426	Fli-1 proto-oncogene, ETS transcription factor a	GENE	promoter of	SO:0000637	SO:0000704
ZDB-TGCONSTRCT-100525-4	Tg(runx1P1:EGFP)	TGCONSTRCT	ZDB-EFG-070117-1	EGFP	EFG	coding sequence of	SO:0000637	SO:0000281
ZDB-TGCONSTRCT-100525-4	Tg(runx1P1:EGFP)	TGCONSTRCT	ZDB-GENE-000605-1	runt-related transcription factor 1	GENE	promoter of	SO:0000637	SO:0000704
ZDB-TGCONSTRCT-100525-5	Tg(runx1P2:EGFP)	TGCONSTRCT	ZDB-EFG-070117-1	EGFP	EFG	coding sequence of	SO:0000637	SO:0000281
ZDB-TGCONSTRCT-100525-5	Tg(runx1P2:EGFP)	TGCONSTRCT	ZDB-GENE-000605-1	runt-related transcription factor 1	GENE	promoter of	SO:0000637	SO:0000704
ZDB-TGCONSTRCT-100602-2	Tg(-3.2gnat2:GAL4-VP16,UAS:spHGFP)	TGCONSTRCT	ZDB-EFG-080319-1	GAL4	EFG	coding sequence of	SO:0000637	SO:0000281
ZDB-TGCONSTRCT-100602-2	Tg(-3.2gnat2:GAL4-VP16,UAS:spHGFP)	TGCONSTRCT	ZDB-EFG-150209-1	spHGFP	EFG	coding sequence of	SO:0000637	SO:0000281
ZDB-TGCONSTRCT-100602-2	Tg(-3.2gnat2:GAL4-VP16,UAS:spHGFP)	TGCONSTRCT	ZDB-GENE-011128-10	guanine nucleotide binding protein (G protein), alpha transducing activity polypeptide 2	GENE	promoter of	SO:0000637	SO:0000704
ZDB-TGCONSTRCT-100602-2	Tg(-3.2gnat2:GAL4-VP16,UAS:spHGFP)	TGCONSTRCT	ZDB-REGION-070122-1	UAS	REGION	contains engineered region	SO:0000637	SO:0000001
ZDB-TGCONSTRCT-100602-2	Tg(-3.2gnat2:GAL4-VP16,UAS:spHGFP)	TGCONSTRCT	ZDB-REGION-130306-1	VP16	REGION	coding sequence of	SO:0000637	SO:0000001
ZDB-TGCONSTRCT-100604-1	Tg(-3.2gnat2:GAP-CFP)	TGCONSTRCT	ZDB-EFG-080201-1	CFP	EFG	coding sequence of	SO:0000637	SO:0000281
ZDB-TGCONSTRCT-100604-1	Tg(-3.2gnat2:GAP-CFP)	TGCONSTRCT	ZDB-GENE-011128-10	guanine nucleotide binding protein (G protein), alpha transducing activity polypeptide 2	GENE	promoter of	SO:0000637	SO:0000704
ZDB-TGCONSTRCT-100604-1	Tg(-3.2gnat2:GAP-CFP)	TGCONSTRCT	ZDB-REGION-121024-1	GAP	REGION	contains engineered region	SO:0000637	SO:0000001
ZDB-TGCONSTRCT-100609-1	Tg(-1.2dld:dld-mCherry)	TGCONSTRCT	ZDB-EFG-080214-1	mCherry	EFG	coding sequence of	SO:0000637	SO:0000281
ZDB-TGCONSTRCT-100609-1	Tg(-1.2dld:dld-mCherry)	TGCONSTRCT	ZDB-GENE-990415-47	deltaD	GENE	coding sequence of	SO:0000637	SO:0000704
ZDB-TGCONSTRCT-100609-1	Tg(-1.2dld:dld-mCherry)	TGCONSTRCT	ZDB-GENE-990415-47	deltaD	GENE	promoter of	SO:0000637	SO:0000704
ZDB-TGCONSTRCT-100616-1	Tg(-1.8vmhc:EGFP)	TGCONSTRCT	ZDB-EFG-070117-1	EGFP	EFG	coding sequence of	SO:0000637	SO:0000281
ZDB-TGCONSTRCT-100616-1	Tg(-1.8vmhc:EGFP)	TGCONSTRCT	ZDB-GENE-991123-5	ventricular myosin heavy chain	GENE	promoter of	SO:0000637	SO:0000704
ZDB-TGCONSTRCT-100617-1	Tg5(cdh17:EGFP)	TGCONSTRCT	ZDB-EFG-070117-1	EGFP	EFG	coding sequence of	SO:0000637	SO:0000281
ZDB-TGCONSTRCT-100617-1	Tg5(cdh17:EGFP)	TGCONSTRCT	ZDB-GENE-030910-3	cadherin 17, LI cadherin (liver-intestine)	GENE	promoter of	SO:0000637	SO:0000704
ZDB-TGCONSTRCT-100624-1	Tg(atoh1a:GAL4TA4)	TGCONSTRCT	ZDB-EFG-100624-1	GAL4TA4	EFG	coding sequence of	SO:0000637	SO:0000281
ZDB-TGCONSTRCT-100624-1	Tg(atoh1a:GAL4TA4)	TGCONSTRCT	ZDB-GENE-990415-17	atonal bHLH transcription factor 1a	GENE	promoter of	SO:0000637	SO:0000704
ZDB-TGCONSTRCT-100624-2	Tg(gata1a:EGFP)	TGCONSTRCT	ZDB-EFG-070117-1	EGFP	EFG	coding sequence of	SO:0000637	SO:0000281
ZDB-TGCONSTRCT-100624-2	Tg(gata1a:EGFP)	TGCONSTRCT	ZDB-GENE-980526-268	GATA binding protein 1a	GENE	promoter of	SO:0000637	SO:0000704
ZDB-TGCONSTRCT-100624-3	Tg(gata1a:EGFP-2xPT)	TGCONSTRCT	ZDB-EFG-070117-1	EGFP	EFG	coding sequence of	SO:0000637	SO:0000281
ZDB-TGCONSTRCT-100624-3	Tg(gata1a:EGFP-2xPT)	TGCONSTRCT	ZDB-GENE-980526-268	GATA binding protein 1a	GENE	promoter of	SO:0000637	SO:0000704
ZDB-TGCONSTRCT-100712-1	Tg(col1a1a:EGFP)	TGCONSTRCT	ZDB-EFG-070117-1	EGFP	EFG	coding sequence of	SO:0000637	SO:0000281
ZDB-TGCONSTRCT-100712-1	Tg(col1a1a:EGFP)	TGCONSTRCT	ZDB-GENE-030131-9102	collagen, type I, alpha 1a	GENE	promoter of	SO:0000637	SO:0000704
ZDB-TGCONSTRCT-100721-1	Tg(actb2:Mmu.Arl13b-GFP)	TGCONSTRCT	ZDB-EFG-070117-2	GFP	EFG	coding sequence of	SO:0000637	SO:0000281
ZDB-TGCONSTRCT-100721-1	Tg(actb2:Mmu.Arl13b-GFP)	TGCONSTRCT	ZDB-GENE-000329-3	actin, beta 2	GENE	promoter of	SO:0000637	SO:0000704
ZDB-TGCONSTRCT-100723-1	Tg(hsp70l:vHRAS,cryaa:DsRedEx)	TGCONSTRCT	ZDB-EFG-081029-1	DsRedx	EFG	coding sequence of	SO:0000637	SO:0000281
ZDB-TGCONSTRCT-100723-1	Tg(hsp70l:vHRAS,cryaa:DsRedEx)	TGCONSTRCT	ZDB-GENE-020508-1	crystallin, alpha A	GENE	promoter of	SO:0000637	SO:0000704
ZDB-TGCONSTRCT-100723-1	Tg(hsp70l:vHRAS,cryaa:DsRedEx)	TGCONSTRCT	ZDB-GENE-050321-1	heat shock cognate 70-kd protein, like	GENE	promoter of	SO:0000637	SO:0000704
ZDB-TGCONSTRCT-100726-2	Tg(UAS:Hsa.JAG1)	TGCONSTRCT	ZDB-REGION-070122-1	UAS	REGION	contains engineered region	SO:0000637	SO:0000001
ZDB-TGCONSTRCT-100726-2	Tg(UAS:Hsa.JAG1)	TGCONSTRCT	ZDB-REGION-100917-1	T2M	REGION	contains engineered region	SO:0000637	SO:0000001
ZDB-TGCONSTRCT-100727-1	Tg(TETRE:tnnc1a,EGFP)	TGCONSTRCT	ZDB-EFG-070117-1	EGFP	EFG	coding sequence of	SO:0000637	SO:0000281
ZDB-TGCONSTRCT-100727-1	Tg(TETRE:tnnc1a,EGFP)	TGCONSTRCT	ZDB-GENE-030523-1	troponin C type 1a (slow)	GENE	coding sequence of	SO:0000637	SO:0000704
ZDB-TGCONSTRCT-100727-1	Tg(TETRE:tnnc1a,EGFP)	TGCONSTRCT	ZDB-REGION-120127-3	TETRE	REGION	contains engineered region	SO:0000637	SO:0000001
ZDB-TGCONSTRCT-100730-1	Tg(olig1:mEGFP)	TGCONSTRCT	ZDB-EFG-070117-1	EGFP	EFG	coding sequence of	SO:0000637	SO:0000281
ZDB-TGCONSTRCT-100730-1	Tg(olig1:mEGFP)	TGCONSTRCT	ZDB-GENE-050107-2	oligodendrocyte transcription factor 1	GENE	promoter of	SO:0000637	SO:0000704
ZDB-TGCONSTRCT-100809-1	Tg(4xUAS:GFP)	TGCONSTRCT	ZDB-EFG-070117-2	GFP	EFG	coding sequence of	SO:0000637	SO:0000281
ZDB-TGCONSTRCT-100809-1	Tg(4xUAS:GFP)	TGCONSTRCT	ZDB-REGION-070122-1	UAS	REGION	contains engineered region	SO:0000637	SO:0000001
ZDB-TGCONSTRCT-100809-1	Tg(4xUAS:GFP)	TGCONSTRCT	ZDB-REGION-070122-1	UAS	REGION	promoter of	SO:0000637	SO:0000001
ZDB-TGCONSTRCT-100809-2	Tg(shhb:GAL4TA4,5xUAS:mRFP)	TGCONSTRCT	ZDB-EFG-080910-1	mRFP	EFG	coding sequence of	SO:0000637	SO:0000281
ZDB-TGCONSTRCT-100809-2	Tg(shhb:GAL4TA4,5xUAS:mRFP)	TGCONSTRCT	ZDB-EFG-100624-1	GAL4TA4	EFG	coding sequence of	SO:0000637	SO:0000281
ZDB-TGCONSTRCT-100809-2	Tg(shhb:GAL4TA4,5xUAS:mRFP)	TGCONSTRCT	ZDB-GENE-980526-41	sonic hedgehog b	GENE	promoter of	SO:0000637	SO:0000704
ZDB-TGCONSTRCT-100809-2	Tg(shhb:GAL4TA4,5xUAS:mRFP)	TGCONSTRCT	ZDB-REGION-070122-1	UAS	REGION	contains engineered region	SO:0000637	SO:0000001
ZDB-TGCONSTRCT-100810-1	Tg(mir124-5:GFP)	TGCONSTRCT	ZDB-EFG-070117-2	GFP	EFG	coding sequence of	SO:0000637	SO:0000281
ZDB-TGCONSTRCT-100810-1	Tg(mir124-5:GFP)	TGCONSTRCT	ZDB-GENE-050609-26	microRNA 124	GENE	promoter of	SO:0000637	SO:0000704
ZDB-TGCONSTRCT-100810-1	Tg(mir124-5:GFP)	TGCONSTRCT	ZDB-GENE-081208-7	microRNA 124-5	GENE	promoter of	SO:0000637	SO:0000704
ZDB-TGCONSTRCT-100812-1	Tg(UAS:dnpdgfrb-YFP)	TGCONSTRCT	ZDB-EFG-070409-1	YFP	EFG	coding sequence of	SO:0000637	SO:0000281
ZDB-TGCONSTRCT-100812-1	Tg(UAS:dnpdgfrb-YFP)	TGCONSTRCT	ZDB-GENE-050208-525	platelet-derived growth factor beta polypeptide a	GENE	coding sequence of	SO:0000637	SO:0000704
ZDB-TGCONSTRCT-100812-1	Tg(UAS:dnpdgfrb-YFP)	TGCONSTRCT	ZDB-REGION-070122-1	UAS	REGION	contains engineered region	SO:0000637	SO:0000001
ZDB-TGCONSTRCT-100823-1	Tg(dla:GFP)	TGCONSTRCT	ZDB-EFG-070117-2	GFP	EFG	coding sequence of	SO:0000637	SO:0000281
ZDB-TGCONSTRCT-100823-1	Tg(dla:GFP)	TGCONSTRCT	ZDB-GENE-980526-29	deltaA	GENE	promoter of	SO:0000637	SO:0000704
ZDB-TGCONSTRCT-100902-1	Tg(myl7:gja3-EGFP)	TGCONSTRCT	ZDB-EFG-070117-1	EGFP	EFG	coding sequence of	SO:0000637	SO:0000281
ZDB-TGCONSTRCT-100902-1	Tg(myl7:gja3-EGFP)	TGCONSTRCT	ZDB-GENE-031217-3	gap junction protein, alpha 3	GENE	coding sequence of	SO:0000637	SO:0000704
ZDB-TGCONSTRCT-100902-1	Tg(myl7:gja3-EGFP)	TGCONSTRCT	ZDB-GENE-991019-3	myosin, light chain 7, regulatory	GENE	promoter of	SO:0000637	SO:0000704
ZDB-TGCONSTRCT-100902-2	Tg(myl7:gja3_T165I-EGFP)	TGCONSTRCT	ZDB-EFG-070117-1	EGFP	EFG	coding sequence of	SO:0000637	SO:0000281
ZDB-TGCONSTRCT-100902-2	Tg(myl7:gja3_T165I-EGFP)	TGCONSTRCT	ZDB-GENE-031217-3	gap junction protein, alpha 3	GENE	coding sequence of	SO:0000637	SO:0000704
ZDB-TGCONSTRCT-100902-2	Tg(myl7:gja3_T165I-EGFP)	TGCONSTRCT	ZDB-GENE-991019-3	myosin, light chain 7, regulatory	GENE	promoter of	SO:0000637	SO:0000704
ZDB-TGCONSTRCT-100914-1	Tg(hsp70l:TETAM2-2A-mCherry)	TGCONSTRCT	ZDB-EFG-080214-1	mCherry	EFG	coding sequence of	SO:0000637	SO:0000281
ZDB-TGCONSTRCT-100914-1	Tg(hsp70l:TETAM2-2A-mCherry)	TGCONSTRCT	ZDB-GENE-050321-1	heat shock cognate 70-kd protein, like	GENE	promoter of	SO:0000637	SO:0000704
ZDB-TGCONSTRCT-100914-1	Tg(hsp70l:TETAM2-2A-mCherry)	TGCONSTRCT	ZDB-REGION-120127-2	TETAM2	REGION	contains engineered region	SO:0000637	SO:0000001
ZDB-TGCONSTRCT-100914-1	Tg(hsp70l:TETAM2-2A-mCherry)	TGCONSTRCT	ZDB-REGION-130520-1	2A	REGION	contains engineered region	SO:0000637	SO:0000001
ZDB-TGCONSTRCT-100914-2	Tg(hsp70l:TETA-GBD-2A-mCherry)	TGCONSTRCT	ZDB-EFG-080214-1	mCherry	EFG	coding sequence of	SO:0000637	SO:0000281
ZDB-TGCONSTRCT-100914-2	Tg(hsp70l:TETA-GBD-2A-mCherry)	TGCONSTRCT	ZDB-GENE-050321-1	heat shock cognate 70-kd protein, like	GENE	promoter of	SO:0000637	SO:0000704
ZDB-TGCONSTRCT-100914-2	Tg(hsp70l:TETA-GBD-2A-mCherry)	TGCONSTRCT	ZDB-REGION-120127-1	TETA-GBD	REGION	contains engineered region	SO:0000637	SO:0000001
ZDB-TGCONSTRCT-100914-2	Tg(hsp70l:TETA-GBD-2A-mCherry)	TGCONSTRCT	ZDB-REGION-130520-1	2A	REGION	contains engineered region	SO:0000637	SO:0000001
ZDB-TGCONSTRCT-100914-3	Tg(her4.1:TETA-GBD-2A-mCherry)	TGCONSTRCT	ZDB-EFG-080214-1	mCherry	EFG	coding sequence of	SO:0000637	SO:0000281
ZDB-TGCONSTRCT-100914-3	Tg(her4.1:TETA-GBD-2A-mCherry)	TGCONSTRCT	ZDB-GENE-980526-521	hairy-related 4, tandem duplicate 1	GENE	promoter of	SO:0000637	SO:0000704
ZDB-TGCONSTRCT-100914-3	Tg(her4.1:TETA-GBD-2A-mCherry)	TGCONSTRCT	ZDB-REGION-120127-1	TETA-GBD	REGION	contains engineered region	SO:0000637	SO:0000001
ZDB-TGCONSTRCT-100914-3	Tg(her4.1:TETA-GBD-2A-mCherry)	TGCONSTRCT	ZDB-REGION-120130-1	TETA	REGION	coding sequence of	SO:0000637	SO:0000001
ZDB-TGCONSTRCT-100914-3	Tg(her4.1:TETA-GBD-2A-mCherry)	TGCONSTRCT	ZDB-REGION-130520-1	2A	REGION	contains engineered region	SO:0000637	SO:0000001
ZDB-TGCONSTRCT-100914-4	Tg(5xUAS:MCS)	TGCONSTRCT	ZDB-REGION-070122-1	UAS	REGION	contains engineered region	SO:0000637	SO:0000001
ZDB-TGCONSTRCT-100923-1	Tg(h2afva:h2afva-mCherry)	TGCONSTRCT	ZDB-EFG-080214-1	mCherry	EFG	coding sequence of	SO:0000637	SO:0000281
ZDB-TGCONSTRCT-100923-1	Tg(h2afva:h2afva-mCherry)	TGCONSTRCT	ZDB-GENE-020717-1	H2A histone family, member Va	GENE	promoter of	SO:0000637	SO:0000704
ZDB-TGCONSTRCT-100928-1	Tg(Ola.Sp7:Cre-ERT2-2A-mCherry)	TGCONSTRCT	ZDB-EFG-080214-1	mCherry	EFG	coding sequence of	SO:0000637	SO:0000281
ZDB-TGCONSTRCT-100928-1	Tg(Ola.Sp7:Cre-ERT2-2A-mCherry)	TGCONSTRCT	ZDB-EFG-090219-1	Cre	EFG	coding sequence of	SO:0000637	SO:0000281
ZDB-TGCONSTRCT-100928-1	Tg(Ola.Sp7:Cre-ERT2-2A-mCherry)	TGCONSTRCT	ZDB-REGION-110816-12	ERT2	REGION	coding sequence of	SO:0000637	SO:0000001
ZDB-TGCONSTRCT-100928-1	Tg(Ola.Sp7:Cre-ERT2-2A-mCherry)	TGCONSTRCT	ZDB-REGION-130520-1	2A	REGION	contains engineered region	SO:0000637	SO:0000001
ZDB-TGCONSTRCT-100928-2	Tg(hsp70l:LOXP-DsRed2-LOXP-NLS-EGFP)	TGCONSTRCT	ZDB-EFG-070117-1	EGFP	EFG	coding sequence of	SO:0000637	SO:0000281
ZDB-TGCONSTRCT-100928-2	Tg(hsp70l:LOXP-DsRed2-LOXP-NLS-EGFP)	TGCONSTRCT	ZDB-EFG-070925-2	DsRed2	EFG	coding sequence of	SO:0000637	SO:0000281
ZDB-TGCONSTRCT-100928-2	Tg(hsp70l:LOXP-DsRed2-LOXP-NLS-EGFP)	TGCONSTRCT	ZDB-GENE-050321-1	heat shock cognate 70-kd protein, like	GENE	promoter of	SO:0000637	SO:0000704
ZDB-TGCONSTRCT-100928-2	Tg(hsp70l:LOXP-DsRed2-LOXP-NLS-EGFP)	TGCONSTRCT	ZDB-REGION-110816-1	NLS	REGION	coding sequence of	SO:0000637	SO:0000001
ZDB-TGCONSTRCT-100928-2	Tg(hsp70l:LOXP-DsRed2-LOXP-NLS-EGFP)	TGCONSTRCT	ZDB-REGION-110816-5	LOXP	REGION	contains engineered region	SO:0000637	SO:0000001
ZDB-TGCONSTRCT-100928-3	Tg(atoh1a:EGFP)	TGCONSTRCT	ZDB-EFG-070117-1	EGFP	EFG	coding sequence of	SO:0000637	SO:0000281
ZDB-TGCONSTRCT-100928-3	Tg(atoh1a:EGFP)	TGCONSTRCT	ZDB-GENE-990415-17	atonal bHLH transcription factor 1a	GENE	promoter of	SO:0000637	SO:0000704
ZDB-TGCONSTRCT-100928-4	Tg(atoh1a:dTomato)	TGCONSTRCT	ZDB-EFG-111118-1	Tomato	EFG	coding sequence of	SO:0000637	SO:0000281
ZDB-TGCONSTRCT-100928-4	Tg(atoh1a:dTomato)	TGCONSTRCT	ZDB-GENE-990415-17	atonal bHLH transcription factor 1a	GENE	promoter of	SO:0000637	SO:0000704
ZDB-TGCONSTRCT-100928-5	TgBAC(ptf1a:GAL4-VP16)	TGCONSTRCT	ZDB-EFG-080319-1	GAL4	EFG	coding sequence of	SO:0000637	SO:0000281
ZDB-TGCONSTRCT-100928-5	TgBAC(ptf1a:GAL4-VP16)	TGCONSTRCT	ZDB-GENE-030616-579	pancreas specific transcription factor, 1a	GENE	promoter of	SO:0000637	SO:0000704
ZDB-TGCONSTRCT-100928-5	TgBAC(ptf1a:GAL4-VP16)	TGCONSTRCT	ZDB-REGION-130306-1	VP16	REGION	coding sequence of	SO:0000637	SO:0000001
ZDB-TGCONSTRCT-101004-1	Tg(hsp70l:GFP-dzip1)	TGCONSTRCT	ZDB-EFG-070117-2	GFP	EFG	coding sequence of	SO:0000637	SO:0000281
ZDB-TGCONSTRCT-101004-1	Tg(hsp70l:GFP-dzip1)	TGCONSTRCT	ZDB-GENE-040526-1	DAZ interacting zinc finger protein 1	GENE	coding sequence of	SO:0000637	SO:0000704
ZDB-TGCONSTRCT-101004-1	Tg(hsp70l:GFP-dzip1)	TGCONSTRCT	ZDB-GENE-050321-1	heat shock cognate 70-kd protein, like	GENE	promoter of	SO:0000637	SO:0000704
ZDB-TGCONSTRCT-101004-2	Tg(smyhc1:mCherry-CAAX)	TGCONSTRCT	ZDB-EFG-080214-1	mCherry	EFG	coding sequence of	SO:0000637	SO:0000281
ZDB-TGCONSTRCT-101004-2	Tg(smyhc1:mCherry-CAAX)	TGCONSTRCT	ZDB-GENE-030131-271	slow myosin heavy chain 1	GENE	promoter of	SO:0000637	SO:0000704
ZDB-TGCONSTRCT-101004-2	Tg(smyhc1:mCherry-CAAX)	TGCONSTRCT	ZDB-REGION-110816-11	CAAX	REGION	contains engineered region	SO:0000637	SO:0000001
ZDB-TGCONSTRCT-101006-1	Tg(EPV.Tp1-Ocu.Hbb2:hmgb1-mCherry)	TGCONSTRCT	ZDB-EFG-080214-1	mCherry	EFG	coding sequence of	SO:0000637	SO:0000281
ZDB-TGCONSTRCT-101006-1	Tg(EPV.Tp1-Ocu.Hbb2:hmgb1-mCherry)	TGCONSTRCT	ZDB-GENE-030131-341	high mobility group box 1a	GENE	coding sequence of	SO:0000637	SO:0000704
ZDB-TGCONSTRCT-101006-1	Tg(EPV.Tp1-Ocu.Hbb2:hmgb1-mCherry)	TGCONSTRCT	ZDB-REGION-100917-2	T2K	REGION	contains engineered region	SO:0000637	SO:0000001
ZDB-TGCONSTRCT-101006-2	Tg(sod1:sod1_G93R,hsp70l:DsRed)	TGCONSTRCT	ZDB-EFG-070925-1	DsRed	EFG	coding sequence of	SO:0000637	SO:0000281
ZDB-TGCONSTRCT-101006-2	Tg(sod1:sod1_G93R,hsp70l:DsRed)	TGCONSTRCT	ZDB-GENE-050321-1	heat shock cognate 70-kd protein, like	GENE	promoter of	SO:0000637	SO:0000704
ZDB-TGCONSTRCT-101006-2	Tg(sod1:sod1_G93R,hsp70l:DsRed)	TGCONSTRCT	ZDB-GENE-990415-258	superoxide dismutase 1, soluble	GENE	coding sequence of	SO:0000637	SO:0000704
ZDB-TGCONSTRCT-101006-2	Tg(sod1:sod1_G93R,hsp70l:DsRed)	TGCONSTRCT	ZDB-GENE-990415-258	superoxide dismutase 1, soluble	GENE	promoter of	SO:0000637	SO:0000704
ZDB-TGCONSTRCT-101006-3	Tg(sod1:sod1,hsp70l:DsRed)	TGCONSTRCT	ZDB-EFG-070925-1	DsRed	EFG	coding sequence of	SO:0000637	SO:0000281
ZDB-TGCONSTRCT-101006-3	Tg(sod1:sod1,hsp70l:DsRed)	TGCONSTRCT	ZDB-GENE-050321-1	heat shock cognate 70-kd protein, like	GENE	promoter of	SO:0000637	SO:0000704
ZDB-TGCONSTRCT-101006-3	Tg(sod1:sod1,hsp70l:DsRed)	TGCONSTRCT	ZDB-GENE-990415-258	superoxide dismutase 1, soluble	GENE	coding sequence of	SO:0000637	SO:0000704
ZDB-TGCONSTRCT-101006-3	Tg(sod1:sod1,hsp70l:DsRed)	TGCONSTRCT	ZDB-GENE-990415-258	superoxide dismutase 1, soluble	GENE	promoter of	SO:0000637	SO:0000704
ZDB-TGCONSTRCT-101007-1	Tg(ZM)	TGCONSTRCT	ZDB-REGION-070122-1	UAS	REGION	contains engineered region	SO:0000637	SO:0000001
ZDB-TGCONSTRCT-101013-1	Tg(ropn1l:EGFP-Eco.NfnB)	TGCONSTRCT	ZDB-EFG-070117-1	EGFP	EFG	coding sequence of	SO:0000637	SO:0000281
ZDB-TGCONSTRCT-101013-1	Tg(ropn1l:EGFP-Eco.NfnB)	TGCONSTRCT	ZDB-GENE-040724-235	rhophilin associated tail protein 1-like	GENE	promoter of	SO:0000637	SO:0000704
ZDB-TGCONSTRCT-101013-2	Tg(odf3l2:EGFP-Eco.NfnB)	TGCONSTRCT	ZDB-EFG-070117-1	EGFP	EFG	coding sequence of	SO:0000637	SO:0000281
ZDB-TGCONSTRCT-101013-2	Tg(odf3l2:EGFP-Eco.NfnB)	TGCONSTRCT	ZDB-GENE-080723-64	outer dense fiber of sperm tails 3-like 2	GENE	promoter of	SO:0000637	SO:0000704
ZDB-TGCONSTRCT-101013-3	Tg(spaca4l:EGFP-Eco.NfnB)	TGCONSTRCT	ZDB-EFG-070117-1	EGFP	EFG	coding sequence of	SO:0000637	SO:0000281
ZDB-TGCONSTRCT-101013-3	Tg(spaca4l:EGFP-Eco.NfnB)	TGCONSTRCT	ZDB-GENE-101011-2	sperm acrosome associated 4 like	GENE	promoter of	SO:0000637	SO:0000704
ZDB-TGCONSTRCT-101018-1	Tg4(Xla.Eef1a1:mKOFP2-cdt1)	TGCONSTRCT	ZDB-EFG-101018-3	mKOFP2	EFG	coding sequence of	SO:0000637	SO:0000281
ZDB-TGCONSTRCT-101018-1	Tg4(Xla.Eef1a1:mKOFP2-cdt1)	TGCONSTRCT	ZDB-GENE-070111-1	chromatin licensing and DNA replication factor 1	GENE	coding sequence of	SO:0000637	SO:0000704
ZDB-TGCONSTRCT-101018-1	Tg4(Xla.Eef1a1:mKOFP2-cdt1)	TGCONSTRCT	ZDB-REGION-100917-2	T2K	REGION	contains engineered region	SO:0000637	SO:0000001
ZDB-TGCONSTRCT-101018-2	Tg100(Xla.Eef1a1:mAGFP-gmnn)	TGCONSTRCT	ZDB-EFG-101018-1	mAGFP	EFG	coding sequence of	SO:0000637	SO:0000281
ZDB-TGCONSTRCT-101018-2	Tg100(Xla.Eef1a1:mAGFP-gmnn)	TGCONSTRCT	ZDB-GENE-030429-30	geminin, DNA replication inhibitor	GENE	coding sequence of	SO:0000637	SO:0000704
ZDB-TGCONSTRCT-101018-2	Tg100(Xla.Eef1a1:mAGFP-gmnn)	TGCONSTRCT	ZDB-REGION-100917-2	T2K	REGION	contains engineered region	SO:0000637	SO:0000001
ZDB-TGCONSTRCT-101021-1	TgBAC(trim33:trim33)	TGCONSTRCT	ZDB-GENE-030131-2773	tripartite motif containing 33	GENE	coding sequence of	SO:0000637	SO:0000704
ZDB-TGCONSTRCT-101021-1	TgBAC(trim33:trim33)	TGCONSTRCT	ZDB-GENE-030131-2773	tripartite motif containing 33	GENE	promoter of	SO:0000637	SO:0000704
ZDB-TGCONSTRCT-101025-1	Tg(krt18:shha-RFP)	TGCONSTRCT	ZDB-EFG-070117-3	RFP	EFG	coding sequence of	SO:0000637	SO:0000281
ZDB-TGCONSTRCT-101025-1	Tg(krt18:shha-RFP)	TGCONSTRCT	ZDB-GENE-030411-6	keratin 18	GENE	promoter of	SO:0000637	SO:0000704
ZDB-TGCONSTRCT-101025-1	Tg(krt18:shha-RFP)	TGCONSTRCT	ZDB-GENE-980526-166	sonic hedgehog a	GENE	coding sequence of	SO:0000637	SO:0000704
ZDB-TGCONSTRCT-101026-1	Tg(Xla.Ef1a:GAL4-VP16,hsp70l:Cre,UAS:NLS-RFP)	TGCONSTRCT	ZDB-EFG-070117-3	RFP	EFG	coding sequence of	SO:0000637	SO:0000281
ZDB-TGCONSTRCT-101026-1	Tg(Xla.Ef1a:GAL4-VP16,hsp70l:Cre,UAS:NLS-RFP)	TGCONSTRCT	ZDB-EFG-080319-1	GAL4	EFG	coding sequence of	SO:0000637	SO:0000281
ZDB-TGCONSTRCT-101026-1	Tg(Xla.Ef1a:GAL4-VP16,hsp70l:Cre,UAS:NLS-RFP)	TGCONSTRCT	ZDB-EFG-090219-1	Cre	EFG	coding sequence of	SO:0000637	SO:0000281
ZDB-TGCONSTRCT-101026-1	Tg(Xla.Ef1a:GAL4-VP16,hsp70l:Cre,UAS:NLS-RFP)	TGCONSTRCT	ZDB-GENE-050321-1	heat shock cognate 70-kd protein, like	GENE	promoter of	SO:0000637	SO:0000704
ZDB-TGCONSTRCT-101026-1	Tg(Xla.Ef1a:GAL4-VP16,hsp70l:Cre,UAS:NLS-RFP)	TGCONSTRCT	ZDB-REGION-070122-1	UAS	REGION	contains engineered region	SO:0000637	SO:0000001
ZDB-TGCONSTRCT-101026-1	Tg(Xla.Ef1a:GAL4-VP16,hsp70l:Cre,UAS:NLS-RFP)	TGCONSTRCT	ZDB-REGION-110816-1	NLS	REGION	coding sequence of	SO:0000637	SO:0000001
ZDB-TGCONSTRCT-101026-1	Tg(Xla.Ef1a:GAL4-VP16,hsp70l:Cre,UAS:NLS-RFP)	TGCONSTRCT	ZDB-REGION-130306-1	VP16	REGION	coding sequence of	SO:0000637	SO:0000001
ZDB-TGCONSTRCT-101026-2	Tg(-5.2shhb:GFP)	TGCONSTRCT	ZDB-EFG-070117-2	GFP	EFG	coding sequence of	SO:0000637	SO:0000281
ZDB-TGCONSTRCT-101026-2	Tg(-5.2shhb:GFP)	TGCONSTRCT	ZDB-GENE-980526-41	sonic hedgehog b	GENE	promoter of	SO:0000637	SO:0000704
ZDB-TGCONSTRCT-101028-1	Tg(-5.0krt18:GAL4FF)	TGCONSTRCT	ZDB-EFG-080516-1	GAL4FF	EFG	coding sequence of	SO:0000637	SO:0000281
ZDB-TGCONSTRCT-101028-1	Tg(-5.0krt18:GAL4FF)	TGCONSTRCT	ZDB-GENE-030411-6	keratin 18	GENE	promoter of	SO:0000637	SO:0000704
ZDB-TGCONSTRCT-101028-2	Tg(mnx1:GAL4)	TGCONSTRCT	ZDB-EFG-080319-1	GAL4	EFG	coding sequence of	SO:0000637	SO:0000281
ZDB-TGCONSTRCT-101028-2	Tg(mnx1:GAL4)	TGCONSTRCT	ZDB-GENE-040409-1	motor neuron and pancreas homeobox 1	GENE	promoter of	SO:0000637	SO:0000704
ZDB-TGCONSTRCT-101029-1	Tg(zfpm1:EGFP)	TGCONSTRCT	ZDB-EFG-070117-1	EGFP	EFG	coding sequence of	SO:0000637	SO:0000281
ZDB-TGCONSTRCT-101029-1	Tg(zfpm1:EGFP)	TGCONSTRCT	ZDB-GENE-050419-238	zinc finger protein, FOG family member 1	GENE	promoter of	SO:0000637	SO:0000704
ZDB-TGCONSTRCT-101029-1	Tg(zfpm1:EGFP)	TGCONSTRCT	ZDB-REGION-110223-1	TOL2	REGION	contains engineered region	SO:0000637	SO:0000001
ZDB-TGCONSTRCT-101029-2	Tg(Mmu.Slc25a37:EGFP)	TGCONSTRCT	ZDB-EFG-070117-1	EGFP	EFG	coding sequence of	SO:0000637	SO:0000281
ZDB-TGCONSTRCT-101029-2	Tg(Mmu.Slc25a37:EGFP)	TGCONSTRCT	ZDB-GENE-031118-202	solute carrier family 25 (mitochondrial iron transporter), member 37	GENE	promoter of	SO:0000637	SO:0000704
ZDB-TGCONSTRCT-101103-1	Tg2(rho:EGFP)	TGCONSTRCT	ZDB-EFG-070117-1	EGFP	EFG	coding sequence of	SO:0000637	SO:0000281
ZDB-TGCONSTRCT-101103-1	Tg2(rho:EGFP)	TGCONSTRCT	ZDB-GENE-990415-271	rhodopsin	GENE	promoter of	SO:0000637	SO:0000704
ZDB-TGCONSTRCT-101103-2	Tg4(isl1:GFP)	TGCONSTRCT	ZDB-EFG-070117-2	GFP	EFG	coding sequence of	SO:0000637	SO:0000281
ZDB-TGCONSTRCT-101103-2	Tg4(isl1:GFP)	TGCONSTRCT	ZDB-GENE-980526-112	ISL LIM homeobox 1	GENE	promoter of	SO:0000637	SO:0000704
ZDB-TGCONSTRCT-101103-3	Tg(egr2b:EGFP)	TGCONSTRCT	ZDB-EFG-070117-1	EGFP	EFG	coding sequence of	SO:0000637	SO:0000281
ZDB-TGCONSTRCT-101103-3	Tg(egr2b:EGFP)	TGCONSTRCT	ZDB-GENE-980526-283	early growth response 2b	GENE	promoter of	SO:0000637	SO:0000704
ZDB-TGCONSTRCT-101118-1	Tg(5xUAS:gap43-GFP)	TGCONSTRCT	ZDB-EFG-070117-2	GFP	EFG	coding sequence of	SO:0000637	SO:0000281
ZDB-TGCONSTRCT-101118-1	Tg(5xUAS:gap43-GFP)	TGCONSTRCT	ZDB-GENE-990415-87	growth associated protein 43	GENE	coding sequence of	SO:0000637	SO:0000704
ZDB-TGCONSTRCT-101118-1	Tg(5xUAS:gap43-GFP)	TGCONSTRCT	ZDB-REGION-070122-1	UAS	REGION	contains engineered region	SO:0000637	SO:0000001
ZDB-TGCONSTRCT-101118-1	Tg(5xUAS:gap43-GFP)	TGCONSTRCT	ZDB-REGION-121024-1	GAP	REGION	contains engineered region	SO:0000637	SO:0000001
ZDB-TGCONSTRCT-101122-2	Tg(UAS:Hsa.PARK2,DsRed)	TGCONSTRCT	ZDB-EFG-070925-1	DsRed	EFG	coding sequence of	SO:0000637	SO:0000281
ZDB-TGCONSTRCT-101122-2	Tg(UAS:Hsa.PARK2,DsRed)	TGCONSTRCT	ZDB-REGION-070122-1	UAS	REGION	contains engineered region	SO:0000637	SO:0000001
ZDB-TGCONSTRCT-101123-1	Tg(tagln:GFP)	TGCONSTRCT	ZDB-EFG-070117-2	GFP	EFG	coding sequence of	SO:0000637	SO:0000281
ZDB-TGCONSTRCT-101123-1	Tg(tagln:GFP)	TGCONSTRCT	ZDB-GENE-070912-1	transgelin	GENE	promoter of	SO:0000637	SO:0000704
ZDB-TGCONSTRCT-101123-2	Tg(enpep:EGFP)	TGCONSTRCT	ZDB-EFG-070117-1	EGFP	EFG	coding sequence of	SO:0000637	SO:0000281
ZDB-TGCONSTRCT-101123-2	Tg(enpep:EGFP)	TGCONSTRCT	ZDB-GENE-050309-218	glutamyl aminopeptidase	GENE	promoter of	SO:0000637	SO:0000704
ZDB-TGCONSTRCT-101124-1	Tg(actb2:stk11-mCherry)	TGCONSTRCT	ZDB-EFG-080214-1	mCherry	EFG	coding sequence of	SO:0000637	SO:0000281
ZDB-TGCONSTRCT-101124-1	Tg(actb2:stk11-mCherry)	TGCONSTRCT	ZDB-GENE-000329-3	actin, beta 2	GENE	promoter of	SO:0000637	SO:0000704
ZDB-TGCONSTRCT-101124-1	Tg(actb2:stk11-mCherry)	TGCONSTRCT	ZDB-GENE-050417-383	serine/threonine kinase 11	GENE	coding sequence of	SO:0000637	SO:0000704
ZDB-TGCONSTRCT-101129-1	Tg(Tru.Th:EGFP)	TGCONSTRCT	ZDB-EFG-070117-1	EGFP	EFG	coding sequence of	SO:0000637	SO:0000281
ZDB-TGCONSTRCT-101129-2	Tg(pitx3:EGFP)	TGCONSTRCT	ZDB-EFG-070117-1	EGFP	EFG	coding sequence of	SO:0000637	SO:0000281
ZDB-TGCONSTRCT-101129-2	Tg(pitx3:EGFP)	TGCONSTRCT	ZDB-GENE-041229-4	paired-like homeodomain 3	GENE	promoter of	SO:0000637	SO:0000704
ZDB-TGCONSTRCT-101129-3	Tg(fezf2:EGFP)	TGCONSTRCT	ZDB-EFG-070117-1	EGFP	EFG	coding sequence of	SO:0000637	SO:0000281
ZDB-TGCONSTRCT-101129-3	Tg(fezf2:EGFP)	TGCONSTRCT	ZDB-GENE-001103-3	FEZ family zinc finger 2	GENE	promoter of	SO:0000637	SO:0000704
ZDB-TGCONSTRCT-101129-4	Tg1(otpb:EGFP)	TGCONSTRCT	ZDB-EFG-070117-1	EGFP	EFG	coding sequence of	SO:0000637	SO:0000281
ZDB-TGCONSTRCT-101129-4	Tg1(otpb:EGFP)	TGCONSTRCT	ZDB-GENE-990708-7	orthopedia homeobox b	GENE	promoter of	SO:0000637	SO:0000704
ZDB-TGCONSTRCT-101129-5	Tg2(otpb:EGFP)	TGCONSTRCT	ZDB-EFG-070117-1	EGFP	EFG	coding sequence of	SO:0000637	SO:0000281
ZDB-TGCONSTRCT-101129-5	Tg2(otpb:EGFP)	TGCONSTRCT	ZDB-GENE-990708-7	orthopedia homeobox b	GENE	promoter of	SO:0000637	SO:0000704
ZDB-TGCONSTRCT-101129-5	Tg2(otpb:EGFP)	TGCONSTRCT	ZDB-REGION-110816-11	CAAX	REGION	contains engineered region	SO:0000637	SO:0000001
ZDB-TGCONSTRCT-101129-6	Tg(otpb:GAL4-VP16,myl7:GFP)	TGCONSTRCT	ZDB-EFG-070117-2	GFP	EFG	coding sequence of	SO:0000637	SO:0000281
ZDB-TGCONSTRCT-101129-6	Tg(otpb:GAL4-VP16,myl7:GFP)	TGCONSTRCT	ZDB-EFG-080319-1	GAL4	EFG	coding sequence of	SO:0000637	SO:0000281
ZDB-TGCONSTRCT-101129-6	Tg(otpb:GAL4-VP16,myl7:GFP)	TGCONSTRCT	ZDB-GENE-990708-7	orthopedia homeobox b	GENE	promoter of	SO:0000637	SO:0000704
ZDB-TGCONSTRCT-101129-6	Tg(otpb:GAL4-VP16,myl7:GFP)	TGCONSTRCT	ZDB-GENE-991019-3	myosin, light chain 7, regulatory	GENE	promoter of	SO:0000637	SO:0000704
ZDB-TGCONSTRCT-101129-6	Tg(otpb:GAL4-VP16,myl7:GFP)	TGCONSTRCT	ZDB-REGION-130306-1	VP16	REGION	coding sequence of	SO:0000637	SO:0000001
ZDB-TGCONSTRCT-101130-1	Tg(-17.6isl2b:GAL4-VP16,myl7:EGFP)	TGCONSTRCT	ZDB-EFG-070117-1	EGFP	EFG	coding sequence of	SO:0000637	SO:0000281
ZDB-TGCONSTRCT-101130-1	Tg(-17.6isl2b:GAL4-VP16,myl7:EGFP)	TGCONSTRCT	ZDB-EFG-080319-1	GAL4	EFG	coding sequence of	SO:0000637	SO:0000281
ZDB-TGCONSTRCT-101130-1	Tg(-17.6isl2b:GAL4-VP16,myl7:EGFP)	TGCONSTRCT	ZDB-GENE-990415-133	ISL LIM homeobox 2b	GENE	promoter of	SO:0000637	SO:0000704
ZDB-TGCONSTRCT-101130-1	Tg(-17.6isl2b:GAL4-VP16,myl7:EGFP)	TGCONSTRCT	ZDB-GENE-991019-3	myosin, light chain 7, regulatory	GENE	promoter of	SO:0000637	SO:0000704
ZDB-TGCONSTRCT-101130-1	Tg(-17.6isl2b:GAL4-VP16,myl7:EGFP)	TGCONSTRCT	ZDB-REGION-130306-1	VP16	REGION	coding sequence of	SO:0000637	SO:0000001
ZDB-TGCONSTRCT-101201-1	Tg(-5.5ptf1a:DsRed)	TGCONSTRCT	ZDB-EFG-070925-1	DsRed	EFG	coding sequence of	SO:0000637	SO:0000281
ZDB-TGCONSTRCT-101201-1	Tg(-5.5ptf1a:DsRed)	TGCONSTRCT	ZDB-GENE-030616-579	pancreas specific transcription factor, 1a	GENE	promoter of	SO:0000637	SO:0000704
ZDB-TGCONSTRCT-101203-1	TgBAC(ikzf1:EGFP)	TGCONSTRCT	ZDB-EFG-070117-1	EGFP	EFG	coding sequence of	SO:0000637	SO:0000281
ZDB-TGCONSTRCT-101203-1	TgBAC(ikzf1:EGFP)	TGCONSTRCT	ZDB-GENE-980526-304	IKAROS family zinc finger 1 (Ikaros)	GENE	promoter of	SO:0000637	SO:0000704
ZDB-TGCONSTRCT-101227-1	Tg(UAS:NpHR-EYFP)	TGCONSTRCT	ZDB-EFG-081007-1	EYFP	EFG	coding sequence of	SO:0000637	SO:0000281
ZDB-TGCONSTRCT-101227-1	Tg(UAS:NpHR-EYFP)	TGCONSTRCT	ZDB-REGION-070122-1	UAS	REGION	contains engineered region	SO:0000637	SO:0000001
ZDB-TGCONSTRCT-101227-2	Tg(UAS:eNpHR-EYFP)	TGCONSTRCT	ZDB-EFG-081007-1	EYFP	EFG	coding sequence of	SO:0000637	SO:0000281
ZDB-TGCONSTRCT-101227-2	Tg(UAS:eNpHR-EYFP)	TGCONSTRCT	ZDB-REGION-070122-1	UAS	REGION	contains engineered region	SO:0000637	SO:0000001
ZDB-TGCONSTRCT-101227-3	Tg(UAS:NpHR-mCherry)	TGCONSTRCT	ZDB-EFG-080214-1	mCherry	EFG	coding sequence of	SO:0000637	SO:0000281
ZDB-TGCONSTRCT-101227-3	Tg(UAS:NpHR-mCherry)	TGCONSTRCT	ZDB-REGION-070122-1	UAS	REGION	contains engineered region	SO:0000637	SO:0000001
ZDB-TGCONSTRCT-101227-4	Tg(UAS:Cr.ChR2_H134R-EYFP)	TGCONSTRCT	ZDB-EFG-081007-1	EYFP	EFG	coding sequence of	SO:0000637	SO:0000281
ZDB-TGCONSTRCT-101227-4	Tg(UAS:Cr.ChR2_H134R-EYFP)	TGCONSTRCT	ZDB-REGION-070122-1	UAS	REGION	contains engineered region	SO:0000637	SO:0000001
ZDB-TGCONSTRCT-101227-5	Tg(UAS:Cr.ChR2_H134R-mCherry)	TGCONSTRCT	ZDB-EFG-080214-1	mCherry	EFG	coding sequence of	SO:0000637	SO:0000281
ZDB-TGCONSTRCT-101227-5	Tg(UAS:Cr.ChR2_H134R-mCherry)	TGCONSTRCT	ZDB-REGION-070122-1	UAS	REGION	contains engineered region	SO:0000637	SO:0000001
ZDB-TGCONSTRCT-101227-6	Tg(UAS:eNpHR-mCherry)	TGCONSTRCT	ZDB-EFG-080214-1	mCherry	EFG	coding sequence of	SO:0000637	SO:0000281
ZDB-TGCONSTRCT-101227-6	Tg(UAS:eNpHR-mCherry)	TGCONSTRCT	ZDB-REGION-070122-1	UAS	REGION	contains engineered region	SO:0000637	SO:0000001
ZDB-TGCONSTRCT-101229-1	Tg(actb2:pxn-EGFP)	TGCONSTRCT	ZDB-EFG-070117-1	EGFP	EFG	coding sequence of	SO:0000637	SO:0000281
ZDB-TGCONSTRCT-101229-1	Tg(actb2:pxn-EGFP)	TGCONSTRCT	ZDB-GENE-000329-3	actin, beta 2	GENE	promoter of	SO:0000637	SO:0000704
ZDB-TGCONSTRCT-101229-1	Tg(actb2:pxn-EGFP)	TGCONSTRCT	ZDB-GENE-040105-1	paxillin a	GENE	coding sequence of	SO:0000637	SO:0000704
ZDB-TGCONSTRCT-110113-1	Tg(7xTCF-Xla.Sia:GFP)	TGCONSTRCT	ZDB-EFG-070117-2	GFP	EFG	coding sequence of	SO:0000637	SO:0000281
ZDB-TGCONSTRCT-110113-1	Tg(7xTCF-Xla.Sia:GFP)	TGCONSTRCT	ZDB-REGION-140226-1	TCF	REGION	promoter of	SO:0000637	SO:0000001
ZDB-TGCONSTRCT-110113-2	Tg(7xTCF-Xla.Sia:NLS-mCherry)	TGCONSTRCT	ZDB-EFG-080214-1	mCherry	EFG	coding sequence of	SO:0000637	SO:0000281
ZDB-TGCONSTRCT-110113-2	Tg(7xTCF-Xla.Sia:NLS-mCherry)	TGCONSTRCT	ZDB-REGION-110816-1	NLS	REGION	coding sequence of	SO:0000637	SO:0000001
ZDB-TGCONSTRCT-110113-2	Tg(7xTCF-Xla.Sia:NLS-mCherry)	TGCONSTRCT	ZDB-REGION-140226-1	TCF	REGION	contains engineered region	SO:0000637	SO:0000001
ZDB-TGCONSTRCT-110121-1	Tg(-3.5ubb:Cre-ERT2,myl7:EGFP)	TGCONSTRCT	ZDB-EFG-070117-1	EGFP	EFG	coding sequence of	SO:0000637	SO:0000281
ZDB-TGCONSTRCT-110121-1	Tg(-3.5ubb:Cre-ERT2,myl7:EGFP)	TGCONSTRCT	ZDB-EFG-090219-1	Cre	EFG	coding sequence of	SO:0000637	SO:0000281
ZDB-TGCONSTRCT-110121-1	Tg(-3.5ubb:Cre-ERT2,myl7:EGFP)	TGCONSTRCT	ZDB-GENE-050411-10	ubiquitin B	GENE	promoter of	SO:0000637	SO:0000704
ZDB-TGCONSTRCT-110121-1	Tg(-3.5ubb:Cre-ERT2,myl7:EGFP)	TGCONSTRCT	ZDB-GENE-991019-3	myosin, light chain 7, regulatory	GENE	promoter of	SO:0000637	SO:0000704
ZDB-TGCONSTRCT-110121-1	Tg(-3.5ubb:Cre-ERT2,myl7:EGFP)	TGCONSTRCT	ZDB-REGION-110816-12	ERT2	REGION	coding sequence of	SO:0000637	SO:0000001
ZDB-TGCONSTRCT-110124-1	Tg(-3.5ubb:LOXP-EGFP-LOXP-mCherry)	TGCONSTRCT	ZDB-EFG-070117-1	EGFP	EFG	coding sequence of	SO:0000637	SO:0000281
ZDB-TGCONSTRCT-110124-1	Tg(-3.5ubb:LOXP-EGFP-LOXP-mCherry)	TGCONSTRCT	ZDB-EFG-080214-1	mCherry	EFG	coding sequence of	SO:0000637	SO:0000281
ZDB-TGCONSTRCT-110124-1	Tg(-3.5ubb:LOXP-EGFP-LOXP-mCherry)	TGCONSTRCT	ZDB-GENE-050411-10	ubiquitin B	GENE	promoter of	SO:0000637	SO:0000704
ZDB-TGCONSTRCT-110124-1	Tg(-3.5ubb:LOXP-EGFP-LOXP-mCherry)	TGCONSTRCT	ZDB-REGION-110816-5	LOXP	REGION	contains engineered region	SO:0000637	SO:0000001
ZDB-TGCONSTRCT-110126-1	Tg(krt18:ptmaa-RFP)	TGCONSTRCT	ZDB-EFG-070117-3	RFP	EFG	coding sequence of	SO:0000637	SO:0000281
ZDB-TGCONSTRCT-110126-1	Tg(krt18:ptmaa-RFP)	TGCONSTRCT	ZDB-GENE-030131-7647	prothymosin, alpha a	GENE	coding sequence of	SO:0000637	SO:0000704
ZDB-TGCONSTRCT-110126-1	Tg(krt18:ptmaa-RFP)	TGCONSTRCT	ZDB-GENE-030411-6	keratin 18	GENE	promoter of	SO:0000637	SO:0000704
ZDB-TGCONSTRCT-110126-2	Tg(elavl3:mCherry)	TGCONSTRCT	ZDB-EFG-080214-1	mCherry	EFG	coding sequence of	SO:0000637	SO:0000281
ZDB-TGCONSTRCT-110126-2	Tg(elavl3:mCherry)	TGCONSTRCT	ZDB-GENE-980526-76	ELAV like neuron-specific RNA binding protein 3	GENE	promoter of	SO:0000637	SO:0000704
ZDB-TGCONSTRCT-110126-3	Tg(cyp19a1b:GFP)	TGCONSTRCT	ZDB-EFG-070117-2	GFP	EFG	coding sequence of	SO:0000637	SO:0000281
ZDB-TGCONSTRCT-110126-3	Tg(cyp19a1b:GFP)	TGCONSTRCT	ZDB-GENE-001103-4	cytochrome P450, family 19, subfamily A, polypeptide 1b	GENE	promoter of	SO:0000637	SO:0000704
ZDB-TGCONSTRCT-110126-4	Tg(cyp19a1b:cyp19a1b-GFP)	TGCONSTRCT	ZDB-EFG-070117-2	GFP	EFG	coding sequence of	SO:0000637	SO:0000281
ZDB-TGCONSTRCT-110126-4	Tg(cyp19a1b:cyp19a1b-GFP)	TGCONSTRCT	ZDB-GENE-001103-4	cytochrome P450, family 19, subfamily A, polypeptide 1b	GENE	coding sequence of	SO:0000637	SO:0000704
ZDB-TGCONSTRCT-110126-4	Tg(cyp19a1b:cyp19a1b-GFP)	TGCONSTRCT	ZDB-GENE-001103-4	cytochrome P450, family 19, subfamily A, polypeptide 1b	GENE	promoter of	SO:0000637	SO:0000704
ZDB-TGCONSTRCT-110126-5	Tg(piwil1:EGFP)	TGCONSTRCT	ZDB-EFG-070117-1	EGFP	EFG	coding sequence of	SO:0000637	SO:0000281
ZDB-TGCONSTRCT-110126-5	Tg(piwil1:EGFP)	TGCONSTRCT	ZDB-GENE-030813-2	piwi-like RNA-mediated gene silencing 1	GENE	promoter of	SO:0000637	SO:0000704
ZDB-TGCONSTRCT-110127-1	Tg(dusp6:GFP-MA)	TGCONSTRCT	ZDB-EFG-070117-2	GFP	EFG	coding sequence of	SO:0000637	SO:0000281
ZDB-TGCONSTRCT-110127-1	Tg(dusp6:GFP-MA)	TGCONSTRCT	ZDB-GENE-030613-1	dual specificity phosphatase 6	GENE	promoter of	SO:0000637	SO:0000704
ZDB-TGCONSTRCT-110127-1	Tg(dusp6:GFP-MA)	TGCONSTRCT	ZDB-REGION-110816-14	MA	REGION	contains engineered region	SO:0000637	SO:0000001
ZDB-TGCONSTRCT-110127-10	Tg(A3sox11a-gata2a:GFP)	TGCONSTRCT	ZDB-EFG-070117-2	GFP	EFG	coding sequence of	SO:0000637	SO:0000281
ZDB-TGCONSTRCT-110127-10	Tg(A3sox11a-gata2a:GFP)	TGCONSTRCT	ZDB-GENE-980526-260	GATA binding protein 2a	GENE	promoter of	SO:0000637	SO:0000704
ZDB-TGCONSTRCT-110127-10	Tg(A3sox11a-gata2a:GFP)	TGCONSTRCT	ZDB-GENE-980526-395	SRY (sex determining region Y)-box 11a	GENE	promoter of	SO:0000637	SO:0000704
ZDB-TGCONSTRCT-110127-10	Tg(A3sox11a-gata2a:GFP)	TGCONSTRCT	ZDB-REGION-100917-1	T2M	REGION	contains engineered region	SO:0000637	SO:0000001
ZDB-TGCONSTRCT-110127-11	Tg(H5Hsa.SOX11-gata2a:GFP)	TGCONSTRCT	ZDB-EFG-070117-2	GFP	EFG	coding sequence of	SO:0000637	SO:0000281
ZDB-TGCONSTRCT-110127-11	Tg(H5Hsa.SOX11-gata2a:GFP)	TGCONSTRCT	ZDB-GENE-980526-260	GATA binding protein 2a	GENE	promoter of	SO:0000637	SO:0000704
ZDB-TGCONSTRCT-110127-11	Tg(H5Hsa.SOX11-gata2a:GFP)	TGCONSTRCT	ZDB-REGION-100917-1	T2M	REGION	contains engineered region	SO:0000637	SO:0000001
ZDB-TGCONSTRCT-110127-12	Tg(A5sox11a-gata2a:GFP)	TGCONSTRCT	ZDB-EFG-070117-2	GFP	EFG	coding sequence of	SO:0000637	SO:0000281
ZDB-TGCONSTRCT-110127-12	Tg(A5sox11a-gata2a:GFP)	TGCONSTRCT	ZDB-GENE-980526-260	GATA binding protein 2a	GENE	promoter of	SO:0000637	SO:0000704
ZDB-TGCONSTRCT-110127-12	Tg(A5sox11a-gata2a:GFP)	TGCONSTRCT	ZDB-GENE-980526-395	SRY (sex determining region Y)-box 11a	GENE	promoter of	SO:0000637	SO:0000704
ZDB-TGCONSTRCT-110127-12	Tg(A5sox11a-gata2a:GFP)	TGCONSTRCT	ZDB-REGION-100917-1	T2M	REGION	contains engineered region	SO:0000637	SO:0000001
ZDB-TGCONSTRCT-110127-13	Tg(B5sox11b-gata2a:GFP)	TGCONSTRCT	ZDB-EFG-070117-2	GFP	EFG	coding sequence of	SO:0000637	SO:0000281
ZDB-TGCONSTRCT-110127-13	Tg(B5sox11b-gata2a:GFP)	TGCONSTRCT	ZDB-GENE-980526-260	GATA binding protein 2a	GENE	promoter of	SO:0000637	SO:0000704
ZDB-TGCONSTRCT-110127-13	Tg(B5sox11b-gata2a:GFP)	TGCONSTRCT	ZDB-GENE-980526-466	SRY (sex determining region Y)-box 11b	GENE	promoter of	SO:0000637	SO:0000704
ZDB-TGCONSTRCT-110127-13	Tg(B5sox11b-gata2a:GFP)	TGCONSTRCT	ZDB-REGION-100917-1	T2M	REGION	contains engineered region	SO:0000637	SO:0000001
ZDB-TGCONSTRCT-110127-14	Tg(H6Hsa.SOX11-gata2a:GFP)	TGCONSTRCT	ZDB-EFG-070117-2	GFP	EFG	coding sequence of	SO:0000637	SO:0000281
ZDB-TGCONSTRCT-110127-14	Tg(H6Hsa.SOX11-gata2a:GFP)	TGCONSTRCT	ZDB-GENE-980526-260	GATA binding protein 2a	GENE	promoter of	SO:0000637	SO:0000704
ZDB-TGCONSTRCT-110127-14	Tg(H6Hsa.SOX11-gata2a:GFP)	TGCONSTRCT	ZDB-REGION-100917-1	T2M	REGION	contains engineered region	SO:0000637	SO:0000001
ZDB-TGCONSTRCT-110127-15	Tg(A6sox11a-gata2a:GFP)	TGCONSTRCT	ZDB-EFG-070117-2	GFP	EFG	coding sequence of	SO:0000637	SO:0000281
ZDB-TGCONSTRCT-110127-15	Tg(A6sox11a-gata2a:GFP)	TGCONSTRCT	ZDB-GENE-980526-260	GATA binding protein 2a	GENE	promoter of	SO:0000637	SO:0000704
ZDB-TGCONSTRCT-110127-15	Tg(A6sox11a-gata2a:GFP)	TGCONSTRCT	ZDB-GENE-980526-395	SRY (sex determining region Y)-box 11a	GENE	promoter of	SO:0000637	SO:0000704
ZDB-TGCONSTRCT-110127-15	Tg(A6sox11a-gata2a:GFP)	TGCONSTRCT	ZDB-REGION-100917-1	T2M	REGION	contains engineered region	SO:0000637	SO:0000001
ZDB-TGCONSTRCT-110127-16	Tg(B6sox11b-gata2a:GFP)	TGCONSTRCT	ZDB-EFG-070117-2	GFP	EFG	coding sequence of	SO:0000637	SO:0000281
ZDB-TGCONSTRCT-110127-16	Tg(B6sox11b-gata2a:GFP)	TGCONSTRCT	ZDB-GENE-980526-260	GATA binding protein 2a	GENE	promoter of	SO:0000637	SO:0000704
ZDB-TGCONSTRCT-110127-16	Tg(B6sox11b-gata2a:GFP)	TGCONSTRCT	ZDB-GENE-980526-466	SRY (sex determining region Y)-box 11b	GENE	promoter of	SO:0000637	SO:0000704
ZDB-TGCONSTRCT-110127-16	Tg(B6sox11b-gata2a:GFP)	TGCONSTRCT	ZDB-REGION-100917-1	T2M	REGION	contains engineered region	SO:0000637	SO:0000001
ZDB-TGCONSTRCT-110127-17	Tg(H7Hsa.SOX11-gata2a:GFP)	TGCONSTRCT	ZDB-EFG-070117-2	GFP	EFG	coding sequence of	SO:0000637	SO:0000281
ZDB-TGCONSTRCT-110127-17	Tg(H7Hsa.SOX11-gata2a:GFP)	TGCONSTRCT	ZDB-GENE-980526-260	GATA binding protein 2a	GENE	promoter of	SO:0000637	SO:0000704
ZDB-TGCONSTRCT-110127-17	Tg(H7Hsa.SOX11-gata2a:GFP)	TGCONSTRCT	ZDB-REGION-100917-1	T2M	REGION	contains engineered region	SO:0000637	SO:0000001
ZDB-TGCONSTRCT-110127-18	Tg(A7sox11a-gata2a:GFP)	TGCONSTRCT	ZDB-EFG-070117-2	GFP	EFG	coding sequence of	SO:0000637	SO:0000281
ZDB-TGCONSTRCT-110127-18	Tg(A7sox11a-gata2a:GFP)	TGCONSTRCT	ZDB-GENE-980526-260	GATA binding protein 2a	GENE	promoter of	SO:0000637	SO:0000704
ZDB-TGCONSTRCT-110127-18	Tg(A7sox11a-gata2a:GFP)	TGCONSTRCT	ZDB-GENE-980526-395	SRY (sex determining region Y)-box 11a	GENE	promoter of	SO:0000637	SO:0000704
ZDB-TGCONSTRCT-110127-18	Tg(A7sox11a-gata2a:GFP)	TGCONSTRCT	ZDB-REGION-100917-1	T2M	REGION	contains engineered region	SO:0000637	SO:0000001
ZDB-TGCONSTRCT-110127-19	Tg(kdrl:msna-EGFP)	TGCONSTRCT	ZDB-EFG-070117-1	EGFP	EFG	coding sequence of	SO:0000637	SO:0000281
ZDB-TGCONSTRCT-110127-19	Tg(kdrl:msna-EGFP)	TGCONSTRCT	ZDB-GENE-000705-1	kinase insert domain receptor like	GENE	promoter of	SO:0000637	SO:0000704
ZDB-TGCONSTRCT-110127-19	Tg(kdrl:msna-EGFP)	TGCONSTRCT	ZDB-GENE-021211-2	moesin a	GENE	coding sequence of	SO:0000637	SO:0000704
ZDB-TGCONSTRCT-110127-2	Tg(mitfa:Hsa.HRAS_G12V,mitfa:GFP)	TGCONSTRCT	ZDB-EFG-070117-2	GFP	EFG	coding sequence of	SO:0000637	SO:0000281
ZDB-TGCONSTRCT-110127-2	Tg(mitfa:Hsa.HRAS_G12V,mitfa:GFP)	TGCONSTRCT	ZDB-GENE-990910-11	microphthalmia-associated transcription factor a	GENE	promoter of	SO:0000637	SO:0000704
ZDB-TGCONSTRCT-110127-20	Tg(kdrl:mCherry-actb1)	TGCONSTRCT	ZDB-EFG-080214-1	mCherry	EFG	coding sequence of	SO:0000637	SO:0000281
ZDB-TGCONSTRCT-110127-20	Tg(kdrl:mCherry-actb1)	TGCONSTRCT	ZDB-GENE-000329-1	actin, beta 1	GENE	coding sequence of	SO:0000637	SO:0000704
ZDB-TGCONSTRCT-110127-20	Tg(kdrl:mCherry-actb1)	TGCONSTRCT	ZDB-GENE-000705-1	kinase insert domain receptor like	GENE	promoter of	SO:0000637	SO:0000704
ZDB-TGCONSTRCT-110127-21	Tg(kdrl:ctnna-EGFP)	TGCONSTRCT	ZDB-EFG-070117-1	EGFP	EFG	coding sequence of	SO:0000637	SO:0000281
ZDB-TGCONSTRCT-110127-21	Tg(kdrl:ctnna-EGFP)	TGCONSTRCT	ZDB-GENE-000705-1	kinase insert domain receptor like	GENE	promoter of	SO:0000637	SO:0000704
ZDB-TGCONSTRCT-110127-21	Tg(kdrl:ctnna-EGFP)	TGCONSTRCT	ZDB-GENE-991207-24	catenin (cadherin-associated protein), alpha 1	GENE	coding sequence of	SO:0000637	SO:0000704
ZDB-TGCONSTRCT-110127-22	Tg(kdrl:NLS-mCherry)	TGCONSTRCT	ZDB-EFG-080214-1	mCherry	EFG	coding sequence of	SO:0000637	SO:0000281
ZDB-TGCONSTRCT-110127-22	Tg(kdrl:NLS-mCherry)	TGCONSTRCT	ZDB-GENE-000705-1	kinase insert domain receptor like	GENE	promoter of	SO:0000637	SO:0000704
ZDB-TGCONSTRCT-110127-22	Tg(kdrl:NLS-mCherry)	TGCONSTRCT	ZDB-REGION-110816-1	NLS	REGION	contains engineered region	SO:0000637	SO:0000001
ZDB-TGCONSTRCT-110127-23	Tg(kdrl:mCherry)	TGCONSTRCT	ZDB-EFG-080214-1	mCherry	EFG	coding sequence of	SO:0000637	SO:0000281
ZDB-TGCONSTRCT-110127-23	Tg(kdrl:mCherry)	TGCONSTRCT	ZDB-GENE-000705-1	kinase insert domain receptor like	GENE	promoter of	SO:0000637	SO:0000704
ZDB-TGCONSTRCT-110127-24	Tg(T2OncZ,actb1:RFP)	TGCONSTRCT	ZDB-EFG-070117-3	RFP	EFG	coding sequence of	SO:0000637	SO:0000281
ZDB-TGCONSTRCT-110127-24	Tg(T2OncZ,actb1:RFP)	TGCONSTRCT	ZDB-GENE-000329-1	actin, beta 1	GENE	promoter of	SO:0000637	SO:0000704
ZDB-TGCONSTRCT-110127-3	Tg(mitfa:Hsa.BRAF_V600E,mitfa:GFP)	TGCONSTRCT	ZDB-EFG-070117-2	GFP	EFG	coding sequence of	SO:0000637	SO:0000281
ZDB-TGCONSTRCT-110127-3	Tg(mitfa:Hsa.BRAF_V600E,mitfa:GFP)	TGCONSTRCT	ZDB-GENE-990910-11	microphthalmia-associated transcription factor a	GENE	promoter of	SO:0000637	SO:0000704
ZDB-TGCONSTRCT-110127-4	Tg(mitfa:Hsa.HRAS_G12V,mitfa:Bta.Pik3r1)	TGCONSTRCT	ZDB-GENE-990910-11	microphthalmia-associated transcription factor a	GENE	promoter of	SO:0000637	SO:0000704
ZDB-TGCONSTRCT-110127-5	Tg(mbp:EGFP)	TGCONSTRCT	ZDB-EFG-070117-1	EGFP	EFG	coding sequence of	SO:0000637	SO:0000281
ZDB-TGCONSTRCT-110127-5	Tg(mbp:EGFP)	TGCONSTRCT	ZDB-GENE-030128-2	myelin basic protein a	GENE	promoter of	SO:0000637	SO:0000704
ZDB-TGCONSTRCT-110127-5	Tg(mbp:EGFP)	TGCONSTRCT	ZDB-REGION-100917-1	T2M	REGION	contains engineered region	SO:0000637	SO:0000001
ZDB-TGCONSTRCT-110127-6	Tg(H0Hsa.SOX11-gata2a:GFP)	TGCONSTRCT	ZDB-EFG-070117-2	GFP	EFG	coding sequence of	SO:0000637	SO:0000281
ZDB-TGCONSTRCT-110127-6	Tg(H0Hsa.SOX11-gata2a:GFP)	TGCONSTRCT	ZDB-GENE-980526-260	GATA binding protein 2a	GENE	promoter of	SO:0000637	SO:0000704
ZDB-TGCONSTRCT-110127-6	Tg(H0Hsa.SOX11-gata2a:GFP)	TGCONSTRCT	ZDB-REGION-100917-1	T2M	REGION	contains engineered region	SO:0000637	SO:0000001
ZDB-TGCONSTRCT-110127-7	Tg(H2Hsa.SOX11-gata2a:GFP)	TGCONSTRCT	ZDB-EFG-070117-2	GFP	EFG	coding sequence of	SO:0000637	SO:0000281
ZDB-TGCONSTRCT-110127-7	Tg(H2Hsa.SOX11-gata2a:GFP)	TGCONSTRCT	ZDB-GENE-980526-260	GATA binding protein 2a	GENE	promoter of	SO:0000637	SO:0000704
ZDB-TGCONSTRCT-110127-7	Tg(H2Hsa.SOX11-gata2a:GFP)	TGCONSTRCT	ZDB-REGION-100917-1	T2M	REGION	contains engineered region	SO:0000637	SO:0000001
ZDB-TGCONSTRCT-110127-8	Tg(B2sox11b-gata2a:GFP)	TGCONSTRCT	ZDB-EFG-070117-2	GFP	EFG	coding sequence of	SO:0000637	SO:0000281
ZDB-TGCONSTRCT-110127-8	Tg(B2sox11b-gata2a:GFP)	TGCONSTRCT	ZDB-GENE-980526-260	GATA binding protein 2a	GENE	promoter of	SO:0000637	SO:0000704
ZDB-TGCONSTRCT-110127-8	Tg(B2sox11b-gata2a:GFP)	TGCONSTRCT	ZDB-GENE-980526-466	SRY (sex determining region Y)-box 11b	GENE	promoter of	SO:0000637	SO:0000704
ZDB-TGCONSTRCT-110127-8	Tg(B2sox11b-gata2a:GFP)	TGCONSTRCT	ZDB-REGION-100917-1	T2M	REGION	contains engineered region	SO:0000637	SO:0000001
ZDB-TGCONSTRCT-110127-9	Tg(H3Hsa.SOX11-gata2a:GFP)	TGCONSTRCT	ZDB-EFG-070117-2	GFP	EFG	coding sequence of	SO:0000637	SO:0000281
ZDB-TGCONSTRCT-110127-9	Tg(H3Hsa.SOX11-gata2a:GFP)	TGCONSTRCT	ZDB-GENE-980526-260	GATA binding protein 2a	GENE	promoter of	SO:0000637	SO:0000704
ZDB-TGCONSTRCT-110127-9	Tg(H3Hsa.SOX11-gata2a:GFP)	TGCONSTRCT	ZDB-REGION-100917-1	T2M	REGION	contains engineered region	SO:0000637	SO:0000001
ZDB-TGCONSTRCT-110128-1	Tg(-2.8fabp10a:HBV.HBx-GFP)	TGCONSTRCT	ZDB-EFG-070117-2	GFP	EFG	coding sequence of	SO:0000637	SO:0000281
ZDB-TGCONSTRCT-110128-1	Tg(-2.8fabp10a:HBV.HBx-GFP)	TGCONSTRCT	ZDB-GENE-020318-1	fatty acid binding protein 10a, liver basic	GENE	promoter of	SO:0000637	SO:0000704
ZDB-TGCONSTRCT-110128-10	Tg2(-6.8wt1a:EGFP)	TGCONSTRCT	ZDB-EFG-070117-1	EGFP	EFG	coding sequence of	SO:0000637	SO:0000281
ZDB-TGCONSTRCT-110128-10	Tg2(-6.8wt1a:EGFP)	TGCONSTRCT	ZDB-GENE-980526-558	wilms tumor 1a	GENE	promoter of	SO:0000637	SO:0000704
ZDB-TGCONSTRCT-110128-11	Tg(rtn4a-002:GFP)	TGCONSTRCT	ZDB-EFG-070117-2	GFP	EFG	coding sequence of	SO:0000637	SO:0000281
ZDB-TGCONSTRCT-110128-11	Tg(rtn4a-002:GFP)	TGCONSTRCT	ZDB-GENE-030710-1	reticulon 4a	GENE	promoter of	SO:0000637	SO:0000704
ZDB-TGCONSTRCT-110128-11	Tg(rtn4a-002:GFP)	TGCONSTRCT	ZDB-TSCRIPT-090929-7192	rtn4a-002	TSCRIPT	promoter of	SO:0000637	SO:0000673
ZDB-TGCONSTRCT-110128-12	Tg(rtn4a-003:GFP)	TGCONSTRCT	ZDB-EFG-070117-2	GFP	EFG	coding sequence of	SO:0000637	SO:0000281
ZDB-TGCONSTRCT-110128-12	Tg(rtn4a-003:GFP)	TGCONSTRCT	ZDB-GENE-030710-1	reticulon 4a	GENE	promoter of	SO:0000637	SO:0000704
ZDB-TGCONSTRCT-110128-12	Tg(rtn4a-003:GFP)	TGCONSTRCT	ZDB-TSCRIPT-090929-7193	rtn4a-003	TSCRIPT	promoter of	SO:0000637	SO:0000673
ZDB-TGCONSTRCT-110128-13	Tg(rtn4a-004:GFP)	TGCONSTRCT	ZDB-EFG-070117-2	GFP	EFG	coding sequence of	SO:0000637	SO:0000281
ZDB-TGCONSTRCT-110128-13	Tg(rtn4a-004:GFP)	TGCONSTRCT	ZDB-GENE-030710-1	reticulon 4a	GENE	promoter of	SO:0000637	SO:0000704
ZDB-TGCONSTRCT-110128-13	Tg(rtn4a-004:GFP)	TGCONSTRCT	ZDB-TSCRIPT-090929-7194	rtn4a-004	TSCRIPT	promoter of	SO:0000637	SO:0000673
ZDB-TGCONSTRCT-110128-2	Tg(Xla.Rho:crb2a-HA)	TGCONSTRCT	ZDB-GENE-060612-1	crumbs family member 2a	GENE	coding sequence of	SO:0000637	SO:0000704
ZDB-TGCONSTRCT-110128-2	Tg(Xla.Rho:crb2a-HA)	TGCONSTRCT	ZDB-REGION-110822-1	HA	REGION	coding sequence of	SO:0000637	SO:0000001
ZDB-TGCONSTRCT-110128-2	Tg(Xla.Rho:crb2a-HA)	TGCONSTRCT	ZDB-REGION-110822-1	HA	REGION	contains engineered region	SO:0000637	SO:0000001
ZDB-TGCONSTRCT-110128-3	Tg(gata1a:EGFP-UTR-klfd)	TGCONSTRCT	ZDB-EFG-070117-1	EGFP	EFG	coding sequence of	SO:0000637	SO:0000281
ZDB-TGCONSTRCT-110128-3	Tg(gata1a:EGFP-UTR-klfd)	TGCONSTRCT	ZDB-GENE-980526-268	GATA binding protein 1a	GENE	promoter of	SO:0000637	SO:0000704
ZDB-TGCONSTRCT-110128-3	Tg(gata1a:EGFP-UTR-klfd)	TGCONSTRCT	ZDB-GENE-980526-55	Kruppel-like factor 1 (erythroid)	GENE	coding sequence of	SO:0000637	SO:0000704
ZDB-TGCONSTRCT-110128-3	Tg(gata1a:EGFP-UTR-klfd)	TGCONSTRCT	ZDB-REGION-110816-13	UTR	REGION	coding sequence of	SO:0000637	SO:0000001
ZDB-TGCONSTRCT-110128-4	Tg1(Xla.Rho:crb2a-HA)	TGCONSTRCT	ZDB-GENE-060612-1	crumbs family member 2a	GENE	coding sequence of	SO:0000637	SO:0000704
ZDB-TGCONSTRCT-110128-4	Tg1(Xla.Rho:crb2a-HA)	TGCONSTRCT	ZDB-REGION-110822-1	HA	REGION	coding sequence of	SO:0000637	SO:0000001
ZDB-TGCONSTRCT-110128-4	Tg1(Xla.Rho:crb2a-HA)	TGCONSTRCT	ZDB-REGION-110822-1	HA	REGION	contains engineered region	SO:0000637	SO:0000001
ZDB-TGCONSTRCT-110128-5	Tg(gnat2:NTR-EGFP)	TGCONSTRCT	ZDB-EFG-070117-1	EGFP	EFG	coding sequence of	SO:0000637	SO:0000281
ZDB-TGCONSTRCT-110128-5	Tg(gnat2:NTR-EGFP)	TGCONSTRCT	ZDB-EFG-140307-1	NTR	EFG	coding sequence of	SO:0000637	SO:0000281
ZDB-TGCONSTRCT-110128-5	Tg(gnat2:NTR-EGFP)	TGCONSTRCT	ZDB-GENE-011128-10	guanine nucleotide binding protein (G protein), alpha transducing activity polypeptide 2	GENE	promoter of	SO:0000637	SO:0000704
ZDB-TGCONSTRCT-110128-5	Tg(gnat2:NTR-EGFP)	TGCONSTRCT	ZDB-REGION-100917-2	T2K	REGION	contains engineered region	SO:0000637	SO:0000001
ZDB-TGCONSTRCT-110128-7	Tg(-35.1wt1a:EGFP)	TGCONSTRCT	ZDB-EFG-070117-1	EGFP	EFG	coding sequence of	SO:0000637	SO:0000281
ZDB-TGCONSTRCT-110128-7	Tg(-35.1wt1a:EGFP)	TGCONSTRCT	ZDB-GENE-980526-558	wilms tumor 1a	GENE	promoter of	SO:0000637	SO:0000704
ZDB-TGCONSTRCT-110128-8	TgBAC(hand2:EGFP)	TGCONSTRCT	ZDB-EFG-070117-1	EGFP	EFG	coding sequence of	SO:0000637	SO:0000281
ZDB-TGCONSTRCT-110128-8	TgBAC(hand2:EGFP)	TGCONSTRCT	ZDB-GENE-000511-1	heart and neural crest derivatives expressed 2	GENE	promoter of	SO:0000637	SO:0000704
ZDB-TGCONSTRCT-110128-9	Tg1(-6.8wt1a:EGFP)	TGCONSTRCT	ZDB-EFG-070117-1	EGFP	EFG	coding sequence of	SO:0000637	SO:0000281
ZDB-TGCONSTRCT-110128-9	Tg1(-6.8wt1a:EGFP)	TGCONSTRCT	ZDB-GENE-980526-558	wilms tumor 1a	GENE	promoter of	SO:0000637	SO:0000704
ZDB-TGCONSTRCT-110131-1	Tg1(fgf8a:GFP)	TGCONSTRCT	ZDB-EFG-070117-2	GFP	EFG	coding sequence of	SO:0000637	SO:0000281
ZDB-TGCONSTRCT-110131-1	Tg1(fgf8a:GFP)	TGCONSTRCT	ZDB-GENE-990415-72	fibroblast growth factor 8a	GENE	promoter of	SO:0000637	SO:0000704
ZDB-TGCONSTRCT-110131-1	Tg1(fgf8a:GFP)	TGCONSTRCT	ZDB-REGION-100917-1	T2M	REGION	contains engineered region	SO:0000637	SO:0000001
ZDB-TGCONSTRCT-110131-10	Tg10(fgf8a:GFP)	TGCONSTRCT	ZDB-EFG-070117-2	GFP	EFG	coding sequence of	SO:0000637	SO:0000281
ZDB-TGCONSTRCT-110131-10	Tg10(fgf8a:GFP)	TGCONSTRCT	ZDB-GENE-990415-72	fibroblast growth factor 8a	GENE	promoter of	SO:0000637	SO:0000704
ZDB-TGCONSTRCT-110131-10	Tg10(fgf8a:GFP)	TGCONSTRCT	ZDB-REGION-100917-1	T2M	REGION	contains engineered region	SO:0000637	SO:0000001
ZDB-TGCONSTRCT-110131-11	Tg11(fgf8a:GFP)	TGCONSTRCT	ZDB-EFG-070117-2	GFP	EFG	coding sequence of	SO:0000637	SO:0000281
ZDB-TGCONSTRCT-110131-11	Tg11(fgf8a:GFP)	TGCONSTRCT	ZDB-GENE-990415-72	fibroblast growth factor 8a	GENE	promoter of	SO:0000637	SO:0000704
ZDB-TGCONSTRCT-110131-11	Tg11(fgf8a:GFP)	TGCONSTRCT	ZDB-REGION-100917-1	T2M	REGION	contains engineered region	SO:0000637	SO:0000001
ZDB-TGCONSTRCT-110131-12	Tg12(fgf8a:GFP)	TGCONSTRCT	ZDB-EFG-070117-2	GFP	EFG	coding sequence of	SO:0000637	SO:0000281
ZDB-TGCONSTRCT-110131-12	Tg12(fgf8a:GFP)	TGCONSTRCT	ZDB-GENE-990415-72	fibroblast growth factor 8a	GENE	promoter of	SO:0000637	SO:0000704
ZDB-TGCONSTRCT-110131-12	Tg12(fgf8a:GFP)	TGCONSTRCT	ZDB-REGION-100917-1	T2M	REGION	contains engineered region	SO:0000637	SO:0000001
ZDB-TGCONSTRCT-110131-13	Tg13(fgf8a:GFP)	TGCONSTRCT	ZDB-EFG-070117-2	GFP	EFG	coding sequence of	SO:0000637	SO:0000281
ZDB-TGCONSTRCT-110131-13	Tg13(fgf8a:GFP)	TGCONSTRCT	ZDB-GENE-990415-72	fibroblast growth factor 8a	GENE	promoter of	SO:0000637	SO:0000704
ZDB-TGCONSTRCT-110131-13	Tg13(fgf8a:GFP)	TGCONSTRCT	ZDB-REGION-100917-1	T2M	REGION	contains engineered region	SO:0000637	SO:0000001
ZDB-TGCONSTRCT-110131-14	Tg14(fgf8a:GFP)	TGCONSTRCT	ZDB-EFG-070117-2	GFP	EFG	coding sequence of	SO:0000637	SO:0000281
ZDB-TGCONSTRCT-110131-14	Tg14(fgf8a:GFP)	TGCONSTRCT	ZDB-GENE-990415-72	fibroblast growth factor 8a	GENE	promoter of	SO:0000637	SO:0000704
ZDB-TGCONSTRCT-110131-14	Tg14(fgf8a:GFP)	TGCONSTRCT	ZDB-REGION-100917-1	T2M	REGION	contains engineered region	SO:0000637	SO:0000001
ZDB-TGCONSTRCT-110131-15	Tg15(fgf8a:GFP)	TGCONSTRCT	ZDB-EFG-070117-2	GFP	EFG	coding sequence of	SO:0000637	SO:0000281
ZDB-TGCONSTRCT-110131-15	Tg15(fgf8a:GFP)	TGCONSTRCT	ZDB-GENE-990415-72	fibroblast growth factor 8a	GENE	promoter of	SO:0000637	SO:0000704
ZDB-TGCONSTRCT-110131-15	Tg15(fgf8a:GFP)	TGCONSTRCT	ZDB-REGION-100917-1	T2M	REGION	contains engineered region	SO:0000637	SO:0000001
ZDB-TGCONSTRCT-110131-16	Tg16(fgf8a:GFP)	TGCONSTRCT	ZDB-EFG-070117-2	GFP	EFG	coding sequence of	SO:0000637	SO:0000281
ZDB-TGCONSTRCT-110131-16	Tg16(fgf8a:GFP)	TGCONSTRCT	ZDB-GENE-990415-72	fibroblast growth factor 8a	GENE	promoter of	SO:0000637	SO:0000704
ZDB-TGCONSTRCT-110131-16	Tg16(fgf8a:GFP)	TGCONSTRCT	ZDB-REGION-100917-1	T2M	REGION	contains engineered region	SO:0000637	SO:0000001
ZDB-TGCONSTRCT-110131-17	Tg17(fgf8a:GFP)	TGCONSTRCT	ZDB-EFG-070117-2	GFP	EFG	coding sequence of	SO:0000637	SO:0000281
ZDB-TGCONSTRCT-110131-17	Tg17(fgf8a:GFP)	TGCONSTRCT	ZDB-GENE-990415-72	fibroblast growth factor 8a	GENE	promoter of	SO:0000637	SO:0000704
ZDB-TGCONSTRCT-110131-17	Tg17(fgf8a:GFP)	TGCONSTRCT	ZDB-REGION-100917-1	T2M	REGION	contains engineered region	SO:0000637	SO:0000001
ZDB-TGCONSTRCT-110131-18	Tg18(fgf8a:GFP)	TGCONSTRCT	ZDB-EFG-070117-2	GFP	EFG	coding sequence of	SO:0000637	SO:0000281
ZDB-TGCONSTRCT-110131-18	Tg18(fgf8a:GFP)	TGCONSTRCT	ZDB-GENE-990415-72	fibroblast growth factor 8a	GENE	promoter of	SO:0000637	SO:0000704
ZDB-TGCONSTRCT-110131-18	Tg18(fgf8a:GFP)	TGCONSTRCT	ZDB-REGION-100917-1	T2M	REGION	contains engineered region	SO:0000637	SO:0000001
ZDB-TGCONSTRCT-110131-19	Tg19(Hsa.FGF8:GFP)	TGCONSTRCT	ZDB-EFG-070117-2	GFP	EFG	coding sequence of	SO:0000637	SO:0000281
ZDB-TGCONSTRCT-110131-19	Tg19(Hsa.FGF8:GFP)	TGCONSTRCT	ZDB-REGION-100917-1	T2M	REGION	contains engineered region	SO:0000637	SO:0000001
ZDB-TGCONSTRCT-110131-2	Tg2(fgf8a:GFP)	TGCONSTRCT	ZDB-EFG-070117-2	GFP	EFG	coding sequence of	SO:0000637	SO:0000281
ZDB-TGCONSTRCT-110131-2	Tg2(fgf8a:GFP)	TGCONSTRCT	ZDB-GENE-990415-72	fibroblast growth factor 8a	GENE	promoter of	SO:0000637	SO:0000704
ZDB-TGCONSTRCT-110131-2	Tg2(fgf8a:GFP)	TGCONSTRCT	ZDB-REGION-100917-1	T2M	REGION	contains engineered region	SO:0000637	SO:0000001
ZDB-TGCONSTRCT-110131-21	Tg20(fgf8a:GFP)	TGCONSTRCT	ZDB-EFG-070117-2	GFP	EFG	coding sequence of	SO:0000637	SO:0000281
ZDB-TGCONSTRCT-110131-21	Tg20(fgf8a:GFP)	TGCONSTRCT	ZDB-GENE-990415-72	fibroblast growth factor 8a	GENE	promoter of	SO:0000637	SO:0000704
ZDB-TGCONSTRCT-110131-21	Tg20(fgf8a:GFP)	TGCONSTRCT	ZDB-REGION-100917-1	T2M	REGION	contains engineered region	SO:0000637	SO:0000001
ZDB-TGCONSTRCT-110131-22	Tg21(fgf8a:GFP)	TGCONSTRCT	ZDB-EFG-070117-2	GFP	EFG	coding sequence of	SO:0000637	SO:0000281
ZDB-TGCONSTRCT-110131-22	Tg21(fgf8a:GFP)	TGCONSTRCT	ZDB-GENE-990415-72	fibroblast growth factor 8a	GENE	promoter of	SO:0000637	SO:0000704
ZDB-TGCONSTRCT-110131-22	Tg21(fgf8a:GFP)	TGCONSTRCT	ZDB-REGION-100917-1	T2M	REGION	contains engineered region	SO:0000637	SO:0000001
ZDB-TGCONSTRCT-110131-23	Tg22(fgf8a:GFP)	TGCONSTRCT	ZDB-EFG-070117-2	GFP	EFG	coding sequence of	SO:0000637	SO:0000281
ZDB-TGCONSTRCT-110131-23	Tg22(fgf8a:GFP)	TGCONSTRCT	ZDB-GENE-990415-72	fibroblast growth factor 8a	GENE	promoter of	SO:0000637	SO:0000704
ZDB-TGCONSTRCT-110131-23	Tg22(fgf8a:GFP)	TGCONSTRCT	ZDB-REGION-100917-1	T2M	REGION	contains engineered region	SO:0000637	SO:0000001
ZDB-TGCONSTRCT-110131-24	Tg(-1.2Mmu.Sox10:EGFP)	TGCONSTRCT	ZDB-EFG-070117-1	EGFP	EFG	coding sequence of	SO:0000637	SO:0000281
ZDB-TGCONSTRCT-110131-25	Tg(-9.5Mmu.Sox10:EGFP)	TGCONSTRCT	ZDB-EFG-070117-1	EGFP	EFG	coding sequence of	SO:0000637	SO:0000281
ZDB-TGCONSTRCT-110131-26	Tg(-28.5Mmu.Sox10:EGFP)	TGCONSTRCT	ZDB-EFG-070117-1	EGFP	EFG	coding sequence of	SO:0000637	SO:0000281
ZDB-TGCONSTRCT-110131-27	Tg(-37.2Mmu.Sox10:EGFP)	TGCONSTRCT	ZDB-EFG-070117-1	EGFP	EFG	coding sequence of	SO:0000637	SO:0000281
ZDB-TGCONSTRCT-110131-28	Tg(-43.3Mmu.Sox10:EGFP)	TGCONSTRCT	ZDB-EFG-070117-1	EGFP	EFG	coding sequence of	SO:0000637	SO:0000281
ZDB-TGCONSTRCT-110131-29	Tg(-48.5Mmu.Sox10:EGFP)	TGCONSTRCT	ZDB-EFG-070117-1	EGFP	EFG	coding sequence of	SO:0000637	SO:0000281
ZDB-TGCONSTRCT-110131-3	Tg3(fgf8a:GFP)	TGCONSTRCT	ZDB-EFG-070117-2	GFP	EFG	coding sequence of	SO:0000637	SO:0000281
ZDB-TGCONSTRCT-110131-3	Tg3(fgf8a:GFP)	TGCONSTRCT	ZDB-GENE-990415-72	fibroblast growth factor 8a	GENE	promoter of	SO:0000637	SO:0000704
ZDB-TGCONSTRCT-110131-3	Tg3(fgf8a:GFP)	TGCONSTRCT	ZDB-REGION-100917-1	T2M	REGION	contains engineered region	SO:0000637	SO:0000001
ZDB-TGCONSTRCT-110131-30	Tg(-55.1Mmu.Sox10:EGFP)	TGCONSTRCT	ZDB-EFG-070117-1	EGFP	EFG	coding sequence of	SO:0000637	SO:0000281
ZDB-TGCONSTRCT-110131-31	Tg(-59.1Mmu.Sox10:EGFP)	TGCONSTRCT	ZDB-EFG-070117-1	EGFP	EFG	coding sequence of	SO:0000637	SO:0000281
ZDB-TGCONSTRCT-110131-32	Tg1(Mmu.Sox10:EGFP)	TGCONSTRCT	ZDB-EFG-070117-1	EGFP	EFG	coding sequence of	SO:0000637	SO:0000281
ZDB-TGCONSTRCT-110131-33	Tg(Mmu.Sox10.1B:EGFP)	TGCONSTRCT	ZDB-EFG-070117-1	EGFP	EFG	coding sequence of	SO:0000637	SO:0000281
ZDB-TGCONSTRCT-110131-34	Tg(Mmu.Sox10.1C:EGFP)	TGCONSTRCT	ZDB-EFG-070117-1	EGFP	EFG	coding sequence of	SO:0000637	SO:0000281
ZDB-TGCONSTRCT-110131-35	Tg2(Xla.Rho:crb2a-HA)	TGCONSTRCT	ZDB-GENE-060612-1	crumbs family member 2a	GENE	coding sequence of	SO:0000637	SO:0000704
ZDB-TGCONSTRCT-110131-35	Tg2(Xla.Rho:crb2a-HA)	TGCONSTRCT	ZDB-REGION-110822-1	HA	REGION	coding sequence of	SO:0000637	SO:0000001
ZDB-TGCONSTRCT-110131-35	Tg2(Xla.Rho:crb2a-HA)	TGCONSTRCT	ZDB-REGION-110822-1	HA	REGION	contains engineered region	SO:0000637	SO:0000001
ZDB-TGCONSTRCT-110131-36	Tg(hsp70l:acvr1l)	TGCONSTRCT	ZDB-GENE-050321-1	heat shock cognate 70-kd protein, like	GENE	promoter of	SO:0000637	SO:0000704
ZDB-TGCONSTRCT-110131-36	Tg(hsp70l:acvr1l)	TGCONSTRCT	ZDB-GENE-990415-9	activin A receptor, type I like	GENE	coding sequence of	SO:0000637	SO:0000704
ZDB-TGCONSTRCT-110131-37	Tg(hsp70l:chd)	TGCONSTRCT	ZDB-GENE-050321-1	heat shock cognate 70-kd protein, like	GENE	promoter of	SO:0000637	SO:0000704
ZDB-TGCONSTRCT-110131-37	Tg(hsp70l:chd)	TGCONSTRCT	ZDB-GENE-990415-33	chordin	GENE	coding sequence of	SO:0000637	SO:0000704
ZDB-TGCONSTRCT-110131-38	Tg3(Xla.Rho:crb2a-HA)	TGCONSTRCT	ZDB-GENE-060612-1	crumbs family member 2a	GENE	coding sequence of	SO:0000637	SO:0000704
ZDB-TGCONSTRCT-110131-38	Tg3(Xla.Rho:crb2a-HA)	TGCONSTRCT	ZDB-REGION-110822-1	HA	REGION	coding sequence of	SO:0000637	SO:0000001
ZDB-TGCONSTRCT-110131-38	Tg3(Xla.Rho:crb2a-HA)	TGCONSTRCT	ZDB-REGION-110822-1	HA	REGION	contains engineered region	SO:0000637	SO:0000001
ZDB-TGCONSTRCT-110131-39	Tg4(Xla.Rho:crb2a-HA)	TGCONSTRCT	ZDB-GENE-060612-1	crumbs family member 2a	GENE	coding sequence of	SO:0000637	SO:0000704
ZDB-TGCONSTRCT-110131-39	Tg4(Xla.Rho:crb2a-HA)	TGCONSTRCT	ZDB-REGION-110822-1	HA	REGION	coding sequence of	SO:0000637	SO:0000001
ZDB-TGCONSTRCT-110131-39	Tg4(Xla.Rho:crb2a-HA)	TGCONSTRCT	ZDB-REGION-110822-1	HA	REGION	contains engineered region	SO:0000637	SO:0000001
ZDB-TGCONSTRCT-110131-4	Tg4(fgf8a:GFP)	TGCONSTRCT	ZDB-EFG-070117-2	GFP	EFG	coding sequence of	SO:0000637	SO:0000281
ZDB-TGCONSTRCT-110131-4	Tg4(fgf8a:GFP)	TGCONSTRCT	ZDB-GENE-990415-72	fibroblast growth factor 8a	GENE	promoter of	SO:0000637	SO:0000704
ZDB-TGCONSTRCT-110131-4	Tg4(fgf8a:GFP)	TGCONSTRCT	ZDB-REGION-100917-1	T2M	REGION	contains engineered region	SO:0000637	SO:0000001
ZDB-TGCONSTRCT-110131-40	Tg5(Xla.Rho:crb2a-HA)	TGCONSTRCT	ZDB-GENE-060612-1	crumbs family member 2a	GENE	coding sequence of	SO:0000637	SO:0000704
ZDB-TGCONSTRCT-110131-40	Tg5(Xla.Rho:crb2a-HA)	TGCONSTRCT	ZDB-REGION-110822-1	HA	REGION	coding sequence of	SO:0000637	SO:0000001
ZDB-TGCONSTRCT-110131-40	Tg5(Xla.Rho:crb2a-HA)	TGCONSTRCT	ZDB-REGION-110822-1	HA	REGION	contains engineered region	SO:0000637	SO:0000001
ZDB-TGCONSTRCT-110131-41	Tg(dharma:GFP)	TGCONSTRCT	ZDB-EFG-070117-2	GFP	EFG	coding sequence of	SO:0000637	SO:0000281
ZDB-TGCONSTRCT-110131-41	Tg(dharma:GFP)	TGCONSTRCT	ZDB-GENE-990415-22	dharma	GENE	promoter of	SO:0000637	SO:0000704
ZDB-TGCONSTRCT-110131-42	Tg6(Xla.Rho:crb2a-HA)	TGCONSTRCT	ZDB-GENE-060612-1	crumbs family member 2a	GENE	coding sequence of	SO:0000637	SO:0000704
ZDB-TGCONSTRCT-110131-42	Tg6(Xla.Rho:crb2a-HA)	TGCONSTRCT	ZDB-REGION-110822-1	HA	REGION	coding sequence of	SO:0000637	SO:0000001
ZDB-TGCONSTRCT-110131-42	Tg6(Xla.Rho:crb2a-HA)	TGCONSTRCT	ZDB-REGION-110822-1	HA	REGION	contains engineered region	SO:0000637	SO:0000001
ZDB-TGCONSTRCT-110131-44	TgBAC(etv2:EGFP)	TGCONSTRCT	ZDB-EFG-070117-1	EGFP	EFG	coding sequence of	SO:0000637	SO:0000281
ZDB-TGCONSTRCT-110131-44	TgBAC(etv2:EGFP)	TGCONSTRCT	ZDB-GENE-050622-14	ets variant 2	GENE	promoter of	SO:0000637	SO:0000704
ZDB-TGCONSTRCT-110131-46	Tg(-6.5kdrl:mCherry)	TGCONSTRCT	ZDB-EFG-080214-1	mCherry	EFG	coding sequence of	SO:0000637	SO:0000281
ZDB-TGCONSTRCT-110131-46	Tg(-6.5kdrl:mCherry)	TGCONSTRCT	ZDB-GENE-000705-1	kinase insert domain receptor like	GENE	promoter of	SO:0000637	SO:0000704
ZDB-TGCONSTRCT-110131-46	Tg(-6.5kdrl:mCherry)	TGCONSTRCT	ZDB-REGION-100917-1	T2M	REGION	contains engineered region	SO:0000637	SO:0000001
ZDB-TGCONSTRCT-110131-5	Tg5(fgf8a:GFP)	TGCONSTRCT	ZDB-EFG-070117-2	GFP	EFG	coding sequence of	SO:0000637	SO:0000281
ZDB-TGCONSTRCT-110131-5	Tg5(fgf8a:GFP)	TGCONSTRCT	ZDB-GENE-990415-72	fibroblast growth factor 8a	GENE	promoter of	SO:0000637	SO:0000704
ZDB-TGCONSTRCT-110131-5	Tg5(fgf8a:GFP)	TGCONSTRCT	ZDB-REGION-100917-1	T2M	REGION	contains engineered region	SO:0000637	SO:0000001
ZDB-TGCONSTRCT-110131-6	Tg6(fgf8a:GFP)	TGCONSTRCT	ZDB-EFG-070117-2	GFP	EFG	coding sequence of	SO:0000637	SO:0000281
ZDB-TGCONSTRCT-110131-6	Tg6(fgf8a:GFP)	TGCONSTRCT	ZDB-GENE-990415-72	fibroblast growth factor 8a	GENE	promoter of	SO:0000637	SO:0000704
ZDB-TGCONSTRCT-110131-6	Tg6(fgf8a:GFP)	TGCONSTRCT	ZDB-REGION-100917-1	T2M	REGION	contains engineered region	SO:0000637	SO:0000001
ZDB-TGCONSTRCT-110131-7	Tg7(fgf8a:GFP)	TGCONSTRCT	ZDB-EFG-070117-2	GFP	EFG	coding sequence of	SO:0000637	SO:0000281
ZDB-TGCONSTRCT-110131-7	Tg7(fgf8a:GFP)	TGCONSTRCT	ZDB-GENE-990415-72	fibroblast growth factor 8a	GENE	promoter of	SO:0000637	SO:0000704
ZDB-TGCONSTRCT-110131-7	Tg7(fgf8a:GFP)	TGCONSTRCT	ZDB-REGION-100917-1	T2M	REGION	contains engineered region	SO:0000637	SO:0000001
ZDB-TGCONSTRCT-110131-8	Tg8(fgf8a:GFP)	TGCONSTRCT	ZDB-EFG-070117-2	GFP	EFG	coding sequence of	SO:0000637	SO:0000281
ZDB-TGCONSTRCT-110131-8	Tg8(fgf8a:GFP)	TGCONSTRCT	ZDB-GENE-990415-72	fibroblast growth factor 8a	GENE	promoter of	SO:0000637	SO:0000704
ZDB-TGCONSTRCT-110131-8	Tg8(fgf8a:GFP)	TGCONSTRCT	ZDB-REGION-100917-1	T2M	REGION	contains engineered region	SO:0000637	SO:0000001
ZDB-TGCONSTRCT-110131-9	Tg9(fgf8a:GFP)	TGCONSTRCT	ZDB-EFG-070117-2	GFP	EFG	coding sequence of	SO:0000637	SO:0000281
ZDB-TGCONSTRCT-110131-9	Tg9(fgf8a:GFP)	TGCONSTRCT	ZDB-GENE-990415-72	fibroblast growth factor 8a	GENE	promoter of	SO:0000637	SO:0000704
ZDB-TGCONSTRCT-110131-9	Tg9(fgf8a:GFP)	TGCONSTRCT	ZDB-REGION-100917-1	T2M	REGION	contains engineered region	SO:0000637	SO:0000001
ZDB-TGCONSTRCT-110201-1	Tg(isl1-hsp70l:mRFP)	TGCONSTRCT	ZDB-EFG-080910-1	mRFP	EFG	coding sequence of	SO:0000637	SO:0000281
ZDB-TGCONSTRCT-110201-1	Tg(isl1-hsp70l:mRFP)	TGCONSTRCT	ZDB-GENE-050321-1	heat shock cognate 70-kd protein, like	GENE	promoter of	SO:0000637	SO:0000704
ZDB-TGCONSTRCT-110201-1	Tg(isl1-hsp70l:mRFP)	TGCONSTRCT	ZDB-GENE-980526-112	ISL LIM homeobox 1	GENE	promoter of	SO:0000637	SO:0000704
ZDB-TGCONSTRCT-110201-10	Tg6(-3.3her1:mCherry)	TGCONSTRCT	ZDB-EFG-080214-1	mCherry	EFG	coding sequence of	SO:0000637	SO:0000281
ZDB-TGCONSTRCT-110201-10	Tg6(-3.3her1:mCherry)	TGCONSTRCT	ZDB-GENE-980526-125	hairy-related 1	GENE	promoter of	SO:0000637	SO:0000704
ZDB-TGCONSTRCT-110201-10	Tg6(-3.3her1:mCherry)	TGCONSTRCT	ZDB-REGION-100917-1	T2M	REGION	contains engineered region	SO:0000637	SO:0000001
ZDB-TGCONSTRCT-110201-11	Tg(hoxb3a:GFP)	TGCONSTRCT	ZDB-EFG-070117-2	GFP	EFG	coding sequence of	SO:0000637	SO:0000281
ZDB-TGCONSTRCT-110201-11	Tg(hoxb3a:GFP)	TGCONSTRCT	ZDB-GENE-990415-104	homeobox B3a	GENE	promoter of	SO:0000637	SO:0000704
ZDB-TGCONSTRCT-110201-11	Tg(hoxb3a:GFP)	TGCONSTRCT	ZDB-REGION-100917-1	T2M	REGION	contains engineered region	SO:0000637	SO:0000001
ZDB-TGCONSTRCT-110201-12	Tg(-5.7hoxa4a:GFP)	TGCONSTRCT	ZDB-EFG-070117-2	GFP	EFG	coding sequence of	SO:0000637	SO:0000281
ZDB-TGCONSTRCT-110201-12	Tg(-5.7hoxa4a:GFP)	TGCONSTRCT	ZDB-GENE-000823-4	homeobox A4a	GENE	promoter of	SO:0000637	SO:0000704
ZDB-TGCONSTRCT-110201-12	Tg(-5.7hoxa4a:GFP)	TGCONSTRCT	ZDB-REGION-100917-1	T2M	REGION	contains engineered region	SO:0000637	SO:0000001
ZDB-TGCONSTRCT-110201-13	Tg(-4.3hoxa4a:GFP)	TGCONSTRCT	ZDB-EFG-070117-2	GFP	EFG	coding sequence of	SO:0000637	SO:0000281
ZDB-TGCONSTRCT-110201-13	Tg(-4.3hoxa4a:GFP)	TGCONSTRCT	ZDB-GENE-000823-4	homeobox A4a	GENE	promoter of	SO:0000637	SO:0000704
ZDB-TGCONSTRCT-110201-13	Tg(-4.3hoxa4a:GFP)	TGCONSTRCT	ZDB-REGION-100917-1	T2M	REGION	contains engineered region	SO:0000637	SO:0000001
ZDB-TGCONSTRCT-110201-15	Tg(-3.7hoxa4a:GFP)	TGCONSTRCT	ZDB-EFG-070117-2	GFP	EFG	coding sequence of	SO:0000637	SO:0000281
ZDB-TGCONSTRCT-110201-15	Tg(-3.7hoxa4a:GFP)	TGCONSTRCT	ZDB-GENE-000823-4	homeobox A4a	GENE	promoter of	SO:0000637	SO:0000704
ZDB-TGCONSTRCT-110201-15	Tg(-3.7hoxa4a:GFP)	TGCONSTRCT	ZDB-REGION-100917-1	T2M	REGION	contains engineered region	SO:0000637	SO:0000001
ZDB-TGCONSTRCT-110201-16	Tg(-1.7hoxa4a:GFP)	TGCONSTRCT	ZDB-EFG-070117-2	GFP	EFG	coding sequence of	SO:0000637	SO:0000281
ZDB-TGCONSTRCT-110201-16	Tg(-1.7hoxa4a:GFP)	TGCONSTRCT	ZDB-GENE-000823-4	homeobox A4a	GENE	promoter of	SO:0000637	SO:0000704
ZDB-TGCONSTRCT-110201-16	Tg(-1.7hoxa4a:GFP)	TGCONSTRCT	ZDB-REGION-100917-1	T2M	REGION	contains engineered region	SO:0000637	SO:0000001
ZDB-TGCONSTRCT-110201-17	Tg(hoxa4a:GFP)	TGCONSTRCT	ZDB-EFG-070117-2	GFP	EFG	coding sequence of	SO:0000637	SO:0000281
ZDB-TGCONSTRCT-110201-17	Tg(hoxa4a:GFP)	TGCONSTRCT	ZDB-GENE-000823-4	homeobox A4a	GENE	promoter of	SO:0000637	SO:0000704
ZDB-TGCONSTRCT-110201-17	Tg(hoxa4a:GFP)	TGCONSTRCT	ZDB-REGION-100917-1	T2M	REGION	contains engineered region	SO:0000637	SO:0000001
ZDB-TGCONSTRCT-110201-18	Tg(-11.3hoxb4a:GFP)	TGCONSTRCT	ZDB-EFG-070117-2	GFP	EFG	coding sequence of	SO:0000637	SO:0000281
ZDB-TGCONSTRCT-110201-18	Tg(-11.3hoxb4a:GFP)	TGCONSTRCT	ZDB-GENE-990415-105	homeobox B4a	GENE	promoter of	SO:0000637	SO:0000704
ZDB-TGCONSTRCT-110201-18	Tg(-11.3hoxb4a:GFP)	TGCONSTRCT	ZDB-REGION-100917-1	T2M	REGION	contains engineered region	SO:0000637	SO:0000001
ZDB-TGCONSTRCT-110201-19	Tg(-8.7hoxb4a:GFP)	TGCONSTRCT	ZDB-EFG-070117-2	GFP	EFG	coding sequence of	SO:0000637	SO:0000281
ZDB-TGCONSTRCT-110201-19	Tg(-8.7hoxb4a:GFP)	TGCONSTRCT	ZDB-GENE-990415-105	homeobox B4a	GENE	promoter of	SO:0000637	SO:0000704
ZDB-TGCONSTRCT-110201-19	Tg(-8.7hoxb4a:GFP)	TGCONSTRCT	ZDB-REGION-100917-1	T2M	REGION	contains engineered region	SO:0000637	SO:0000001
ZDB-TGCONSTRCT-110201-2	Tg7(-3.3her1:emGFP)	TGCONSTRCT	ZDB-EFG-110520-1	emGFP	EFG	coding sequence of	SO:0000637	SO:0000281
ZDB-TGCONSTRCT-110201-2	Tg7(-3.3her1:emGFP)	TGCONSTRCT	ZDB-GENE-980526-125	hairy-related 1	GENE	promoter of	SO:0000637	SO:0000704
ZDB-TGCONSTRCT-110201-2	Tg7(-3.3her1:emGFP)	TGCONSTRCT	ZDB-REGION-100917-1	T2M	REGION	contains engineered region	SO:0000637	SO:0000001
ZDB-TGCONSTRCT-110201-20	Tg(-7.7hoxb4a:GFP)	TGCONSTRCT	ZDB-EFG-070117-2	GFP	EFG	coding sequence of	SO:0000637	SO:0000281
ZDB-TGCONSTRCT-110201-20	Tg(-7.7hoxb4a:GFP)	TGCONSTRCT	ZDB-GENE-990415-105	homeobox B4a	GENE	promoter of	SO:0000637	SO:0000704
ZDB-TGCONSTRCT-110201-20	Tg(-7.7hoxb4a:GFP)	TGCONSTRCT	ZDB-REGION-100917-1	T2M	REGION	contains engineered region	SO:0000637	SO:0000001
ZDB-TGCONSTRCT-110201-21	Tg(-7.3hoxb4a:GFP)	TGCONSTRCT	ZDB-EFG-070117-2	GFP	EFG	coding sequence of	SO:0000637	SO:0000281
ZDB-TGCONSTRCT-110201-21	Tg(-7.3hoxb4a:GFP)	TGCONSTRCT	ZDB-GENE-990415-105	homeobox B4a	GENE	promoter of	SO:0000637	SO:0000704
ZDB-TGCONSTRCT-110201-21	Tg(-7.3hoxb4a:GFP)	TGCONSTRCT	ZDB-REGION-100917-1	T2M	REGION	contains engineered region	SO:0000637	SO:0000001
ZDB-TGCONSTRCT-110201-22	Tg(-4.5hoxb4a:GFP)	TGCONSTRCT	ZDB-EFG-070117-2	GFP	EFG	coding sequence of	SO:0000637	SO:0000281
ZDB-TGCONSTRCT-110201-22	Tg(-4.5hoxb4a:GFP)	TGCONSTRCT	ZDB-GENE-990415-105	homeobox B4a	GENE	promoter of	SO:0000637	SO:0000704
ZDB-TGCONSTRCT-110201-22	Tg(-4.5hoxb4a:GFP)	TGCONSTRCT	ZDB-REGION-100917-1	T2M	REGION	contains engineered region	SO:0000637	SO:0000001
ZDB-TGCONSTRCT-110201-23	Tg(-1.2hoxb4a:GFP)	TGCONSTRCT	ZDB-EFG-070117-2	GFP	EFG	coding sequence of	SO:0000637	SO:0000281
ZDB-TGCONSTRCT-110201-23	Tg(-1.2hoxb4a:GFP)	TGCONSTRCT	ZDB-GENE-990415-105	homeobox B4a	GENE	promoter of	SO:0000637	SO:0000704
ZDB-TGCONSTRCT-110201-23	Tg(-1.2hoxb4a:GFP)	TGCONSTRCT	ZDB-REGION-100917-1	T2M	REGION	contains engineered region	SO:0000637	SO:0000001
ZDB-TGCONSTRCT-110201-24	Tg(hoxb4a:GFP)	TGCONSTRCT	ZDB-EFG-070117-2	GFP	EFG	coding sequence of	SO:0000637	SO:0000281
ZDB-TGCONSTRCT-110201-24	Tg(hoxb4a:GFP)	TGCONSTRCT	ZDB-GENE-990415-105	homeobox B4a	GENE	promoter of	SO:0000637	SO:0000704
ZDB-TGCONSTRCT-110201-24	Tg(hoxb4a:GFP)	TGCONSTRCT	ZDB-REGION-100917-1	T2M	REGION	contains engineered region	SO:0000637	SO:0000001
ZDB-TGCONSTRCT-110201-25	Tg(1.9hoxb4a:GFP)	TGCONSTRCT	ZDB-EFG-070117-2	GFP	EFG	coding sequence of	SO:0000637	SO:0000281
ZDB-TGCONSTRCT-110201-25	Tg(1.9hoxb4a:GFP)	TGCONSTRCT	ZDB-GENE-990415-105	homeobox B4a	GENE	promoter of	SO:0000637	SO:0000704
ZDB-TGCONSTRCT-110201-25	Tg(1.9hoxb4a:GFP)	TGCONSTRCT	ZDB-REGION-100917-1	T2M	REGION	contains engineered region	SO:0000637	SO:0000001
ZDB-TGCONSTRCT-110201-26	Tg(3.2hoxb4a:GFP)	TGCONSTRCT	ZDB-EFG-070117-2	GFP	EFG	coding sequence of	SO:0000637	SO:0000281
ZDB-TGCONSTRCT-110201-26	Tg(3.2hoxb4a:GFP)	TGCONSTRCT	ZDB-GENE-990415-105	homeobox B4a	GENE	promoter of	SO:0000637	SO:0000704
ZDB-TGCONSTRCT-110201-26	Tg(3.2hoxb4a:GFP)	TGCONSTRCT	ZDB-REGION-100917-1	T2M	REGION	contains engineered region	SO:0000637	SO:0000001
ZDB-TGCONSTRCT-110201-27	Tg(-8.7hoxc4a:GFP)	TGCONSTRCT	ZDB-EFG-070117-2	GFP	EFG	coding sequence of	SO:0000637	SO:0000281
ZDB-TGCONSTRCT-110201-27	Tg(-8.7hoxc4a:GFP)	TGCONSTRCT	ZDB-GENE-990415-112	homeobox C4a	GENE	promoter of	SO:0000637	SO:0000704
ZDB-TGCONSTRCT-110201-27	Tg(-8.7hoxc4a:GFP)	TGCONSTRCT	ZDB-REGION-100917-1	T2M	REGION	contains engineered region	SO:0000637	SO:0000001
ZDB-TGCONSTRCT-110201-28	Tg(-2.6hoxc4a:GFP)	TGCONSTRCT	ZDB-EFG-070117-2	GFP	EFG	coding sequence of	SO:0000637	SO:0000281
ZDB-TGCONSTRCT-110201-28	Tg(-2.6hoxc4a:GFP)	TGCONSTRCT	ZDB-GENE-990415-112	homeobox C4a	GENE	promoter of	SO:0000637	SO:0000704
ZDB-TGCONSTRCT-110201-28	Tg(-2.6hoxc4a:GFP)	TGCONSTRCT	ZDB-REGION-100917-1	T2M	REGION	contains engineered region	SO:0000637	SO:0000001
ZDB-TGCONSTRCT-110201-29	Tg(hoxc4a:GFP)	TGCONSTRCT	ZDB-EFG-070117-2	GFP	EFG	coding sequence of	SO:0000637	SO:0000281
ZDB-TGCONSTRCT-110201-29	Tg(hoxc4a:GFP)	TGCONSTRCT	ZDB-GENE-990415-112	homeobox C4a	GENE	promoter of	SO:0000637	SO:0000704
ZDB-TGCONSTRCT-110201-29	Tg(hoxc4a:GFP)	TGCONSTRCT	ZDB-REGION-100917-1	T2M	REGION	contains engineered region	SO:0000637	SO:0000001
ZDB-TGCONSTRCT-110201-3	Tg8(-3.3her1:emGFP)	TGCONSTRCT	ZDB-EFG-110520-1	emGFP	EFG	coding sequence of	SO:0000637	SO:0000281
ZDB-TGCONSTRCT-110201-3	Tg8(-3.3her1:emGFP)	TGCONSTRCT	ZDB-GENE-980526-125	hairy-related 1	GENE	promoter of	SO:0000637	SO:0000704
ZDB-TGCONSTRCT-110201-3	Tg8(-3.3her1:emGFP)	TGCONSTRCT	ZDB-REGION-100917-1	T2M	REGION	contains engineered region	SO:0000637	SO:0000001
ZDB-TGCONSTRCT-110201-30	Tg(3.5hoxc4a:GFP)	TGCONSTRCT	ZDB-EFG-070117-2	GFP	EFG	coding sequence of	SO:0000637	SO:0000281
ZDB-TGCONSTRCT-110201-30	Tg(3.5hoxc4a:GFP)	TGCONSTRCT	ZDB-GENE-990415-112	homeobox C4a	GENE	promoter of	SO:0000637	SO:0000704
ZDB-TGCONSTRCT-110201-30	Tg(3.5hoxc4a:GFP)	TGCONSTRCT	ZDB-REGION-100917-1	T2M	REGION	contains engineered region	SO:0000637	SO:0000001
ZDB-TGCONSTRCT-110201-31	Tg(-12.2hoxd4a:GFP)	TGCONSTRCT	ZDB-EFG-070117-2	GFP	EFG	coding sequence of	SO:0000637	SO:0000281
ZDB-TGCONSTRCT-110201-31	Tg(-12.2hoxd4a:GFP)	TGCONSTRCT	ZDB-GENE-980526-214	homeobox D4a	GENE	promoter of	SO:0000637	SO:0000704
ZDB-TGCONSTRCT-110201-31	Tg(-12.2hoxd4a:GFP)	TGCONSTRCT	ZDB-REGION-100917-1	T2M	REGION	contains engineered region	SO:0000637	SO:0000001
ZDB-TGCONSTRCT-110201-4	Tg(-2.9her1:mCherry)	TGCONSTRCT	ZDB-EFG-080214-1	mCherry	EFG	coding sequence of	SO:0000637	SO:0000281
ZDB-TGCONSTRCT-110201-4	Tg(-2.9her1:mCherry)	TGCONSTRCT	ZDB-GENE-980526-125	hairy-related 1	GENE	promoter of	SO:0000637	SO:0000704
ZDB-TGCONSTRCT-110201-4	Tg(-2.9her1:mCherry)	TGCONSTRCT	ZDB-REGION-100917-1	T2M	REGION	contains engineered region	SO:0000637	SO:0000001
ZDB-TGCONSTRCT-110201-5	Tg1(-3.3her1:mCherry)	TGCONSTRCT	ZDB-EFG-080214-1	mCherry	EFG	coding sequence of	SO:0000637	SO:0000281
ZDB-TGCONSTRCT-110201-5	Tg1(-3.3her1:mCherry)	TGCONSTRCT	ZDB-GENE-980526-125	hairy-related 1	GENE	promoter of	SO:0000637	SO:0000704
ZDB-TGCONSTRCT-110201-5	Tg1(-3.3her1:mCherry)	TGCONSTRCT	ZDB-REGION-100917-1	T2M	REGION	contains engineered region	SO:0000637	SO:0000001
ZDB-TGCONSTRCT-110201-6	Tg2(-3.3her1:mCherry)	TGCONSTRCT	ZDB-EFG-080214-1	mCherry	EFG	coding sequence of	SO:0000637	SO:0000281
ZDB-TGCONSTRCT-110201-6	Tg2(-3.3her1:mCherry)	TGCONSTRCT	ZDB-GENE-980526-125	hairy-related 1	GENE	promoter of	SO:0000637	SO:0000704
ZDB-TGCONSTRCT-110201-6	Tg2(-3.3her1:mCherry)	TGCONSTRCT	ZDB-REGION-100917-1	T2M	REGION	contains engineered region	SO:0000637	SO:0000001
ZDB-TGCONSTRCT-110201-7	Tg3(-3.3her1:mCherry)	TGCONSTRCT	ZDB-EFG-080214-1	mCherry	EFG	coding sequence of	SO:0000637	SO:0000281
ZDB-TGCONSTRCT-110201-7	Tg3(-3.3her1:mCherry)	TGCONSTRCT	ZDB-GENE-980526-125	hairy-related 1	GENE	promoter of	SO:0000637	SO:0000704
ZDB-TGCONSTRCT-110201-7	Tg3(-3.3her1:mCherry)	TGCONSTRCT	ZDB-REGION-100917-1	T2M	REGION	contains engineered region	SO:0000637	SO:0000001
ZDB-TGCONSTRCT-110201-8	Tg4(-3.3her1:mCherry)	TGCONSTRCT	ZDB-EFG-080214-1	mCherry	EFG	coding sequence of	SO:0000637	SO:0000281
ZDB-TGCONSTRCT-110201-8	Tg4(-3.3her1:mCherry)	TGCONSTRCT	ZDB-GENE-980526-125	hairy-related 1	GENE	promoter of	SO:0000637	SO:0000704
ZDB-TGCONSTRCT-110201-8	Tg4(-3.3her1:mCherry)	TGCONSTRCT	ZDB-REGION-100917-1	T2M	REGION	contains engineered region	SO:0000637	SO:0000001
ZDB-TGCONSTRCT-110201-9	Tg5(-3.3her1:mCherry)	TGCONSTRCT	ZDB-EFG-080214-1	mCherry	EFG	coding sequence of	SO:0000637	SO:0000281
[truncated: 10,739 more rows]
