# Supplementary material for: A statistical approach to identify, monitor, and manage incomplete curated data sets
Source: BMC Bioinformatics. 2018 Apr 2;19:110. doi: 10.1186/s12859-018-2121-6 (PMC5879614; doi:10.1186/s12859-018-2121-6)
Supplement: Supplementary file 5 — The Excel file which includes model results and data analysis results. (XLSX 8346 kb) [file 12859_2018_2121_MOESM5_ESM.xlsx]

## Sheet: ZFIN Gene Modeling for Expressi
symbol	# journal pubs with direct xpat attribution	# expression annotations	Total Journal Pub Count	ConstructCount	Divide(# journal pubs with direct xpat attribution_Total Journal Pub Count)	Scored Labels	y-f(x) ; Residual	Abs(Residual)	t-stat	Outside 95% CI (2x RMSE)	Outside 99% CI (3x RMSE)	Negative Residual?	Histogram	Random Number for Sorting	Has Uncurated Expression?	ZDB-PUB ID	Date Examined
scn1a	4	5	6	0	0.666667	9.65481	-4.65481	4.65481	3.27385e-06	No	No	Yes		3	Y	ZDB-PUB-120813-12	2017-02-02
gbp1	1	1	2	0	0.5	2.21206	-1.21206	1.21206	0.225511	No	No	Yes		7	N	N/A	2017-02-03
tubb4b	2	6	5	0	0.4	4.79322	1.20678	1.20678	0.227536	No	No	No		13180	#N/A	#N/A	#N/A
tgm2b	1	3	1	0	1	1.90394	1.09606	1.09606	0.273072	No	No	No		13519	#N/A	#N/A	#N/A
ppp3cb	1	3	1	0	1	1.90394	1.09606	1.09606	0.273072	No	No	No		13828	#N/A	#N/A	#N/A
clasp1a	0	0	1	0	0	0.00323138	-0.00323138	0.00323138	0.997422	No	No	Yes		7	N	N/A	2017-02-06
eif4g1a	0	0	1	0	0	0.00323138	-0.00323138	0.00323138	0.997422	No	No	Yes		9	N	N/A	2017-02-06
muc5d	0	0	2	0	0	0.00646277	-0.00646277	0.00646277	0.994844	No	No	Yes		17	N	N/A	2017-02-06
smarce1	0	1	1	0	0	0.00323138	0.996769	0.996769	0.318895	No	No	No		11715	#N/A	#N/A	#N/A
whsc1l1	1	1	1	0	1	1.90394	-0.90394	0.90394	0.366043	No	No	Yes		22	N	N/A	2017-02-06
hrasa	0	2	6	0	0	0.0193883	1.98061	1.98061	0.0476552	No	No	No		184	#N/A	#N/A	#N/A
opn4.1	5	10	11	0	0.454545	12.3108	-2.3108	2.3108	0.0208592	No	No	Yes		22	N	N/A	2017-02-03
her15.2	3	5	6	0	0.5	7.24595	-2.24595	2.24595	0.0247232	No	No	Yes		23	#N/A	#N/A	#N/A
klf5a	2	3	1	0	2	3.80465	-0.804648	0.804648	0.421037	No	No	Yes		25	#N/A	#N/A	#N/A
mybl2a	3	11	2	0	1.5	6.62325	4.37675	4.37675	1.21373e-05	No	No	No		13224	#N/A	#N/A	#N/A
fryb	0	1	1	0	0	0.00323138	0.996769	0.996769	0.318895	No	No	No		757	#N/A	#N/A	#N/A
tnni1al	1	2	4	0	0.25	2.37097	-0.370966	0.370966	0.710669	No	No	Yes		32	#N/A	#N/A	#N/A
gpr153	0	0	1	0	0	0.00323138	-0.00323138	0.00323138	0.997422	No	No	Yes		39	#N/A	#N/A	#N/A
cldn2	1	3	3	0	0.333333	2.31692	0.68308	0.68308	0.494568	No	No	No		7900	#N/A	#N/A	#N/A
tshz3b	1	1	1	0	1	1.90394	-0.90394	0.90394	0.366043	No	No	Yes		43	#N/A	#N/A	#N/A
trhra	0	0	2	0	0	0.00646277	-0.00646277	0.00646277	0.994844	No	No	Yes		45	#N/A	#N/A	#N/A
tlr5a	5	7	9	0	0.555556	12.2427	-5.24274	5.24274	1.60609e-07	No	No	Yes		49	#N/A	#N/A	#N/A
slc3a2b	1	4	1	0	1	1.90394	2.09606	2.09606	0.0360955	No	No	No		736	#N/A	#N/A	#N/A
cyp11a1	14	26	52	0	0.269231	35.1506	-9.15064	9.15064	6.46535e-20	Yes	No	Yes		13166	Y	ZDB-PUB-030312-5	2017-01-03
bmp10l	1	3	1	0	1	1.90394	1.09606	1.09606	0.273072	No	No	No		1103	#N/A	#N/A	#N/A
ascc1	1	2	1	0	1	1.90394	0.0960601	0.0960601	0.923474	No	No	No		11315	#N/A	#N/A	#N/A
ccbe1	4	6	14	1	0.285714	9.84073	-3.84073	3.84073	0.000123231	No	No	Yes		54	#N/A	#N/A	#N/A
dnajb12b	0	0	1	0	0	0.00323138	-0.00323138	0.00323138	0.997422	No	No	Yes		54	#N/A	#N/A	#N/A
tbx3b	1	2	1	0	1	1.90394	0.0960601	0.0960601	0.923474	No	No	No		11831	#N/A	#N/A	#N/A
tlr20.2	2	4	6	0	0.333333	4.8371	-0.837099	0.837099	0.402552	No	No	Yes		76	#N/A	#N/A	#N/A
cyp2k19	1	1	2	0	0.5	2.21206	-1.21206	1.21206	0.225511	No	No	Yes		76	#N/A	#N/A	#N/A
apobb.1	4	9	8	0	0.5	9.7629	-0.762901	0.762901	0.445536	No	No	Yes		82	#N/A	#N/A	#N/A
klhl12	0	0	2	0	0	0.00646277	-0.00646277	0.00646277	0.994844	No	No	Yes		85	#N/A	#N/A	#N/A
elf3	1	2	1	0	1	1.90394	0.0960601	0.0960601	0.923474	No	No	No		263	#N/A	#N/A	#N/A
ugt5c3	1	1	2	0	0.5	2.21206	-1.21206	1.21206	0.225511	No	No	Yes		88	#N/A	#N/A	#N/A
ich	0	0	11	0	0	0.0355452	-0.0355452	0.0355452	0.971646	No	No	Yes		89	#N/A	#N/A	#N/A
hsp70l	8	25	250	330	0.032	-2.96102	27.961	27.961	2.86268e-167	Yes	Yes	No		11453	#N/A	#N/A	#N/A
cdc6	0	2	1	0	0	0.00323138	1.99677	1.99677	0.0458705	No	No	No		278	#N/A	#N/A	#N/A
adrb3a	1	2	2	0	0.5	2.21206	-0.212059	0.212059	0.832064	No	No	Yes		92	#N/A	#N/A	#N/A
bace2	1	2	3	0	0.333333	2.31692	-0.31692	0.31692	0.751309	No	No	Yes		97	#N/A	#N/A	#N/A
rgs5a	3	4	3	0	1	6.93137	-2.93137	2.93137	0.00338038	No	No	Yes		106	#N/A	#N/A	#N/A
cyba	0	1	7	0	0	0.0226197	0.97738	0.97738	0.328399	No	No	No		13361	#N/A	#N/A	#N/A
cldnh	2	5	7	0	0.285714	4.86937	0.130633	0.130633	0.896068	No	No	No		304	#N/A	#N/A	#N/A
nod1	3	3	9	0	0.333333	7.35728	-4.35728	4.35728	1.32669e-05	No	No	Yes		109	#N/A	#N/A	#N/A
cacna2d3	0	0	1	0	0	0.00323138	-0.00323138	0.00323138	0.997422	No	No	Yes		112	#N/A	#N/A	#N/A
ntn4	2	11	3	0	0.666667	4.62415	6.37585	6.37585	1.87901e-10	No	No	No		6078	#N/A	#N/A	#N/A
vps33a	1	5	1	0	1	1.90394	3.09606	3.09606	0.00196515	No	No	No		6377	#N/A	#N/A	#N/A
wdr35	0	1	3	0	0	0.00969415	0.990306	0.990306	0.322042	No	No	No		12825	#N/A	#N/A	#N/A
hmox1b	1	3	1	0	1	1.90394	1.09606	1.09606	0.273072	No	No	No		8269	#N/A	#N/A	#N/A
atf7b	1	2	1	0	1	1.90394	0.0960601	0.0960601	0.923474	No	No	No		675	#N/A	#N/A	#N/A
crebbpa	1	14	2	0	0.5	2.21206	11.7879	11.7879	6.47044e-32	Yes	Yes	No		328	#N/A	#N/A	#N/A
mnx2a	8	18	11	0	0.727273	19.6759	-1.67595	1.67595	0.0937718	No	No	Yes		113	#N/A	#N/A	#N/A
kmo	1	2	1	0	1	1.90394	0.0960601	0.0960601	0.923474	No	No	No		357	#N/A	#N/A	#N/A
syngr3a	0	0	1	0	0	0.00323138	-0.00323138	0.00323138	0.997422	No	No	Yes		120	#N/A	#N/A	#N/A
gsta.1	3	13	14	0	0.214286	7.44603	5.55397	5.55397	2.84554e-08	No	No	No		415	#N/A	#N/A	#N/A
valopb	4	5	7	0	0.571429	9.71611	-4.71611	4.71611	2.42811e-06	No	No	Yes		123	#N/A	#N/A	#N/A
myo7ab	0	0	2	0	0	0.00646277	-0.00646277	0.00646277	0.994844	No	No	Yes		123	#N/A	#N/A	#N/A
cxcl20	2	3	2	0	1	4.41766	-1.41766	1.41766	0.156314	No	No	Yes		124	#N/A	#N/A	#N/A
timeless	1	3	2	0	0.5	2.21206	0.787941	0.787941	0.430745	No	No	No		104	#N/A	#N/A	#N/A
kcnab3	1	1	1	0	1	1.90394	-0.90394	0.90394	0.366043	No	No	Yes		133	#N/A	#N/A	#N/A
crygmxl1	1	1	1	0	1	1.90394	-0.90394	0.90394	0.366043	No	No	Yes		133	#N/A	#N/A	#N/A
stmn1b	3	5	2	0	1.5	6.62325	-1.62325	1.62325	0.104559	No	No	Yes		135	#N/A	#N/A	#N/A
roo	0	0	1	0	0	0.00323138	-0.00323138	0.00323138	0.997422	No	No	Yes		139	#N/A	#N/A	#N/A
efemp2a	3	7	4	0	0.75	7.08705	-0.087047	0.087047	0.930635	No	No	Yes		145	#N/A	#N/A	#N/A
tomm22	1	2	2	0	0.5	2.21206	-0.212059	0.212059	0.832064	No	No	Yes		147	#N/A	#N/A	#N/A
fbln1	4	7	5	0	0.8	9.57027	-2.57027	2.57027	0.0101725	No	No	Yes		147	#N/A	#N/A	#N/A
ca15c	0	0	3	0	0	0.00969415	-0.00969415	0.00969415	0.992265	No	No	Yes		149	#N/A	#N/A	#N/A
pik3r3a	0	1	1	0	0	0.00323138	0.996769	0.996769	0.318895	No	No	No		5605	#N/A	#N/A	#N/A
rcc2	0	2	1	0	0	0.00323138	1.99677	1.99677	0.0458705	No	No	No		1643	#N/A	#N/A	#N/A
ca10b	1	1	2	0	0.5	2.21206	-1.21206	1.21206	0.225511	No	No	Yes		151	#N/A	#N/A	#N/A
optn	2	5	4	0	0.5	4.72901	0.270993	0.270993	0.7864	No	No	No		11795	#N/A	#N/A	#N/A
slc26a3.2	0	0	1	0	0	0.00323138	-0.00323138	0.00323138	0.997422	No	No	Yes		154	#N/A	#N/A	#N/A
stxbp1b	1	2	1	0	1	1.90394	0.0960601	0.0960601	0.923474	No	No	No		4598	#N/A	#N/A	#N/A
mrps36	0	0	1	0	0	0.00323138	-0.00323138	0.00323138	0.997422	No	No	Yes		164	#N/A	#N/A	#N/A
otop2	0	0	1	0	0	0.00323138	-0.00323138	0.00323138	0.997422	No	No	Yes		165	#N/A	#N/A	#N/A
plekhg5a	2	2	3	0	0.666667	4.62415	-2.62415	2.62415	0.00869649	No	No	Yes		167	#N/A	#N/A	#N/A
mchr1b	1	1	3	0	0.333333	2.31692	-1.31692	1.31692	0.187888	No	No	Yes		167	#N/A	#N/A	#N/A
mogat3a	0	0	1	0	0	0.00323138	-0.00323138	0.00323138	0.997422	No	No	Yes		167	#N/A	#N/A	#N/A
veph1	1	3	1	0	1	1.90394	1.09606	1.09606	0.273072	No	No	No		11127	#N/A	#N/A	#N/A
he1a	2	6	8	2	0.25	4.74993	1.25007	1.25007	0.211297	No	No	No		5121	#N/A	#N/A	#N/A
gphb5	0	0	1	0	0	0.00323138	-0.00323138	0.00323138	0.997422	No	No	Yes		168	#N/A	#N/A	#N/A
tnfaip3	1	1	3	0	0.333333	2.31692	-1.31692	1.31692	0.187888	No	No	Yes		170	#N/A	#N/A	#N/A
pgr	4	21	16	0	0.25	9.9412	11.0588	11.0588	2.63303e-28	Yes	Yes	No		12191	#N/A	#N/A	#N/A
sult1st4	2	4	5	0	0.4	4.79322	-0.793215	0.793215	0.427666	No	No	Yes		170	#N/A	#N/A	#N/A
neflb	0	0	2	0	0	0.00646277	-0.00646277	0.00646277	0.994844	No	No	Yes		178	#N/A	#N/A	#N/A
clpxb	1	2	1	0	1	1.90394	0.0960601	0.0960601	0.923474	No	No	No		5965	#N/A	#N/A	#N/A
uqcrc1	0	2	1	0	0	0.00323138	1.99677	1.99677	0.0458705	No	No	No		11927	#N/A	#N/A	#N/A
sc5d	1	3	1	0	1	1.90394	1.09606	1.09606	0.273072	No	No	No		701	#N/A	#N/A	#N/A
sass6	2	3	5	0	0.4	4.79322	-1.79322	1.79322	0.072961	No	No	Yes		179	#N/A	#N/A	#N/A
cica	1	2	1	0	1	1.90394	0.0960601	0.0960601	0.923474	No	No	No		5392	#N/A	#N/A	#N/A
chuk	3	7	6	0	0.5	7.24595	-0.245954	0.245954	0.805722	No	No	Yes		182	#N/A	#N/A	#N/A
otub1a	0	1	1	0	0	0.00323138	0.996769	0.996769	0.318895	No	No	No		11276	#N/A	#N/A	#N/A
ppp1r14bb	0	1	1	0	0	0.00323138	0.996769	0.996769	0.318895	No	No	No		9983	#N/A	#N/A	#N/A
cyp21a2	0	0	1	0	0	0.00323138	-0.00323138	0.00323138	0.997422	No	No	Yes		182	#N/A	#N/A	#N/A
ddx39ab	0	1	1	0	0	0.00323138	0.996769	0.996769	0.318895	No	No	No		95	#N/A	#N/A	#N/A
pafah1b1b	3	7	4	0	0.75	7.08705	-0.087047	0.087047	0.930635	No	No	Yes		185	#N/A	#N/A	#N/A
aldh6a1	0	1	2	0	0	0.00646277	0.993537	0.993537	0.320466	No	No	No		8134	#N/A	#N/A	#N/A
umod	0	0	1	0	0	0.00323138	-0.00323138	0.00323138	0.997422	No	No	Yes		186	#N/A	#N/A	#N/A
mxd	0	0	3	0	0	0.00969415	-0.00969415	0.00969415	0.992265	No	No	Yes		188	#N/A	#N/A	#N/A
usp5	0	1	2	0	0	0.00646277	0.993537	0.993537	0.320466	No	No	No		5177	#N/A	#N/A	#N/A
sox21a	6	8	11	0	0.545455	14.7658	-6.76585	6.76585	1.38026e-11	Yes	No	Yes		2152	Y	ZDB-PUB-090518-21	2017-01-04
aph1b	1	2	4	0	0.25	2.37097	-0.370966	0.370966	0.710669	No	No	Yes		192	#N/A	#N/A	#N/A
atxn7l2b	1	2	1	0	1	1.90394	0.0960601	0.0960601	0.923474	No	No	No		10806	#N/A	#N/A	#N/A
wdr92	0	1	1	0	0	0.00323138	0.996769	0.996769	0.318895	No	No	No		10536	#N/A	#N/A	#N/A
plod3	1	4	6	4	0.166667	2.13936	1.86064	1.86064	0.0628163	No	No	No		11539	#N/A	#N/A	#N/A
atoh7	48	119	102	9	0.470588	119.896	-0.895905	0.895905	0.37032	No	No	Yes		193	#N/A	#N/A	#N/A
gdf5	7	12	13	0	0.538462	17.2871	-5.28706	5.28706	1.26248e-07	No	No	Yes		568	Y	ZDB-PUB-970918-2	2016-12-15
atp1a1b	1	3	3	0	0.333333	2.31692	0.68308	0.68308	0.494568	No	No	No		12266	#N/A	#N/A	#N/A
nf2b	0	1	3	0	0	0.00969415	0.990306	0.990306	0.322042	No	No	No		8391	#N/A	#N/A	#N/A
ing2	0	0	1	0	0	0.00323138	-0.00323138	0.00323138	0.997422	No	No	Yes		193	#N/A	#N/A	#N/A
hs3st1l1	1	1	3	3	0.333333	2.10025	-1.10025	1.10025	0.271241	No	No	Yes		195	#N/A	#N/A	#N/A
egfrb	1	2	3	0	0.333333	2.31692	-0.31692	0.31692	0.751309	No	No	Yes		196	#N/A	#N/A	#N/A
nr1d2b	4	8	8	0	0.5	9.7629	-1.7629	1.7629	0.0779399	No	No	Yes		206	#N/A	#N/A	#N/A
dnase2b	2	4	2	0	1	4.41766	-0.417656	0.417656	0.676205	No	No	Yes		206	#N/A	#N/A	#N/A
ugt5a2	2	3	1	0	2	3.80465	-0.804648	0.804648	0.421037	No	No	Yes		208	#N/A	#N/A	#N/A
flcn	0	0	1	0	0	0.00323138	-0.00323138	0.00323138	0.997422	No	No	Yes		211	#N/A	#N/A	#N/A
adssl	0	0	1	0	0	0.00323138	-0.00323138	0.00323138	0.997422	No	No	Yes		215	#N/A	#N/A	#N/A
gli2a	18	34	95	1	0.189474	45.3079	-11.3079	11.3079	1.62985e-29	Yes	Yes	Yes		4758	Y	ZDB-PUB-030304-16	2016-12-22			Inside lower 95CI	outside lower 95CI
insl3	4	5	14	0	0.285714	9.91296	-4.91296	4.91296	9.07713e-07	No	No	Yes		216	#N/A	#N/A	#N/A
map2k4a	1	1	3	0	0.333333	2.31692	-1.31692	1.31692	0.187888	No	No	Yes		218	#N/A	#N/A	#N/A
rraga	0	1	1	0	0	0.00323138	0.996769	0.996769	0.318895	No	No	No		7056	#N/A	#N/A	#N/A
col6a4b	1	2	1	0	1	1.90394	0.0960601	0.0960601	0.923474	No	No	No		9477	#N/A	#N/A	#N/A
tmem120b	1	2	1	0	1	1.90394	0.0960601	0.0960601	0.923474	No	No	No		13305	#N/A	#N/A	#N/A
crabp2b	3	9	4	0	0.75	7.08705	1.91295	1.91295	0.0557753	No	No	No		6124	#N/A	#N/A	#N/A
sti	0	0	1	0	0	0.00323138	-0.00323138	0.00323138	0.997422	No	No	Yes		220	#N/A	#N/A	#N/A
e2f7	1	1	4	0	0.25	2.37097	-1.37097	1.37097	0.170408	No	No	Yes		222	#N/A	#N/A	#N/A
mrap	1	1	5	0	0.2	2.40469	-1.40469	1.40469	0.160138	No	No	Yes		225	#N/A	#N/A	#N/A
rer1	1	3	1	0	1	1.90394	1.09606	1.09606	0.273072	No	No	No		9858	#N/A	#N/A	#N/A
tecta	2	15	2	0	1	4.41766	10.5823	10.5823	4.55795e-26	Yes	Yes	No		12071	#N/A	#N/A	#N/A
cdc20	0	1	3	0	0	0.00969415	0.990306	0.990306	0.322042	No	No	No		5984	#N/A	#N/A	#N/A
barx1	13	37	16	0	0.8125	32.1926	4.80744	4.80744	1.5453e-06	No	No	No		13713	#N/A	#N/A	#N/A
cacna1fb	2	2	3	0	0.666667	4.62415	-2.62415	2.62415	0.00869649	No	No	Yes		230	#N/A	#N/A	#N/A
glra3	0	0	5	0	0	0.0161569	-0.0161569	0.0161569	0.987109	No	No	Yes		233	#N/A	#N/A	#N/A
st6galnac5b	0	1	1	0	0	0.00323138	0.996769	0.996769	0.318895	No	No	No		5904	#N/A	#N/A	#N/A
ppp2r2aa	0	0	1	0	0	0.00323138	-0.00323138	0.00323138	0.997422	No	No	Yes		235	#N/A	#N/A	#N/A
inhbab	1	2	15	0	0.0666667	2.5183	-0.518303	0.518303	0.604255	No	No	Yes		243	#N/A	#N/A	#N/A
kcnk3a	1	2	2	0	0.5	2.21206	-0.212059	0.212059	0.832064	No	No	Yes		246	#N/A	#N/A	#N/A
vps4b	0	0	1	0	0	0.00323138	-0.00323138	0.00323138	0.997422	No	No	Yes		249	#N/A	#N/A	#N/A
csrp1a	2	6	4	0	0.5	4.72901	1.27099	1.27099	0.203753	No	No	No		2123	#N/A	#N/A	#N/A
ctps1b	1	1	1	0	1	1.90394	-0.90394	0.90394	0.366043	No	No	Yes		250	#N/A	#N/A	#N/A
snord31.2	0	0	1	0	0	0.00323138	-0.00323138	0.00323138	0.997422	No	No	Yes		264	#N/A	#N/A	#N/A
mhc2a	0	0	4	0	0	0.0129255	-0.0129255	0.0129255	0.989687	No	No	Yes		271	#N/A	#N/A	#N/A
gli	0	0	2	0	0	0.00646277	-0.00646277	0.00646277	0.994844	No	No	Yes		275	#N/A	#N/A	#N/A
prkcsh	0	1	3	0	0	0.00969415	0.990306	0.990306	0.322042	No	No	No		5001	#N/A	#N/A	#N/A
arrdc1a	1	2	1	0	1	1.90394	0.0960601	0.0960601	0.923474	No	No	No		1225	#N/A	#N/A	#N/A
ccdc85b	0	1	1	0	0	0.00323138	0.996769	0.996769	0.318895	No	No	No		7900	#N/A	#N/A	#N/A
mt-rnr2	0	0	2	0	0	0.00646277	-0.00646277	0.00646277	0.994844	No	No	Yes		280	#N/A	#N/A	#N/A
nhsl1a	1	2	1	0	1	1.90394	0.0960601	0.0960601	0.923474	No	No	No		7402	#N/A	#N/A	#N/A
loe	0	0	1	0	0	0.00323138	-0.00323138	0.00323138	0.997422	No	No	Yes		281	#N/A	#N/A	#N/A
kcna6b	1	1	1	0	1	1.90394	-0.90394	0.90394	0.366043	No	No	Yes		283	#N/A	#N/A	#N/A
nkx2.2b	9	36	11	0	0.818182	22.131	13.869	13.869	1.94552e-43	Yes	Yes	No		1543	#N/A	#N/A	#N/A
cyb5r3	0	1	1	0	0	0.00323138	0.996769	0.996769	0.318895	No	No	No		920	#N/A	#N/A	#N/A
eif2ak1	0	0	2	0	0	0.00646277	-0.00646277	0.00646277	0.994844	No	No	Yes		283	#N/A	#N/A	#N/A
drd2a	3	3	8	0	0.375	7.32864	-4.32864	4.32864	1.51121e-05	No	No	Yes		284	#N/A	#N/A	#N/A
capn8	1	1	2	0	0.5	2.21206	-1.21206	1.21206	0.225511	No	No	Yes		292	#N/A	#N/A	#N/A
pecam1	0	0	1	1	0	-0.0689905	0.0689905	0.0689905	0.944998	No	No	No		959	#N/A	#N/A	#N/A
sft2d1	0	1	1	0	0	0.00323138	0.996769	0.996769	0.318895	No	No	No		476	#N/A	#N/A	#N/A
cyp1c2	4	18	29	0	0.137931	10.0515	7.94846	7.94846	2.03845e-15	Yes	No	No		13000	#N/A	#N/A	#N/A
irx1b	16	33	22	0	0.727273	39.7954	-6.79537	6.79537	1.12593e-11	Yes	No	Yes		10534	Y	ZDB-PUB-020513-7	2016-12-22		#Journal Pubs	#DIV/0!	5.90777
rem1	1	2	1	0	1	1.90394	0.0960601	0.0960601	0.923474	No	No	No		9443	#N/A	#N/A	#N/A
stmn2a	3	6	2	0	1.5	6.62325	-0.623252	0.623252	0.533129	No	No	Yes		293	#N/A	#N/A	#N/A
rock1	1	1	3	0	0.333333	2.31692	-1.31692	1.31692	0.187888	No	No	Yes		293	#N/A	#N/A	#N/A
gar1	1	2	2	0	0.5	2.21206	-0.212059	0.212059	0.832064	No	No	Yes		296	#N/A	#N/A	#N/A
bmp7a	15	33	74	0	0.202703	37.7728	-4.77279	4.77279	1.8361e-06	No	No	Yes		297	#N/A	#N/A	#N/A
pou2f1a	1	2	2	0	0.5	2.21206	-0.212059	0.212059	0.832064	No	No	Yes		304	#N/A	#N/A	#N/A
hlx1	7	18	11	0	0.636364	17.2209	0.779103	0.779103	0.435933	No	No	No		6900	#N/A	#N/A	#N/A
wdr1	0	1	1	0	0	0.00323138	0.996769	0.996769	0.318895	No	No	No		1959	#N/A	#N/A	#N/A
racgap1	0	1	1	0	0	0.00323138	0.996769	0.996769	0.318895	No	No	No		13417	#N/A	#N/A	#N/A
ago3b	2	3	1	0	2	3.80465	-0.804648	0.804648	0.421037	No	No	Yes		310	#N/A	#N/A	#N/A
pop4	0	1	1	0	0	0.00323138	0.996769	0.996769	0.318895	No	No	No		975	#N/A	#N/A	#N/A
capn5a	0	0	1	0	0	0.00323138	-0.00323138	0.00323138	0.997422	No	No	Yes		311	#N/A	#N/A	#N/A
ano3	1	1	1	0	1	1.90394	-0.90394	0.90394	0.366043	No	No	Yes		3153	N	N/A	2016-12-15
camk2d2	2	4	4	0	0.5	4.72901	-0.729007	0.729007	0.46601	No	No	Yes		311	#N/A	#N/A	#N/A
s1pr3a	2	4	2	0	1	4.41766	-0.417656	0.417656	0.676205	No	No	Yes		314	#N/A	#N/A	#N/A
edem1	1	2	3	0	0.333333	2.31692	-0.31692	0.31692	0.751309	No	No	Yes		314	#N/A	#N/A	#N/A
oxct1b	0	2	1	0	0	0.00323138	1.99677	1.99677	0.0458705	No	No	No		2656	#N/A	#N/A	#N/A
dvl2	1	3	23	2	0.0434783	2.41385	0.58615	0.58615	0.557785	No	No	No		2737	#N/A	#N/A	#N/A
soul3	0	0	1	0	0	0.00323138	-0.00323138	0.00323138	0.997422	No	No	Yes		316	#N/A	#N/A	#N/A
eif4ea	1	1	5	0	0.2	2.40469	-1.40469	1.40469	0.160138	No	No	Yes		318	#N/A	#N/A	#N/A
skp1	0	1	3	0	0	0.00969415	0.990306	0.990306	0.322042	No	No	No		7221	#N/A	#N/A	#N/A
kcnh6a	4	5	20	0	0.2	9.98461	-4.98461	4.98461	6.2861e-07	No	No	Yes		325	#N/A	#N/A	#N/A
dync1li1	2	3	1	0	2	3.80465	-0.804648	0.804648	0.421037	No	No	Yes		326	#N/A	#N/A	#N/A
npas3	1	2	1	0	1	1.90394	0.0960601	0.0960601	0.923474	No	No	No		299	#N/A	#N/A	#N/A
cacna1ea	1	1	1	0	1	1.90394	-0.90394	0.90394	0.366043	No	No	Yes		327	#N/A	#N/A	#N/A
slc15a1b	7	17	12	0	0.583333	17.2565	-0.256465	0.256465	0.797596	No	No	Yes		332	#N/A	#N/A	#N/A
sorbs3	0	0	2	0	0	0.00646277	-0.00646277	0.00646277	0.994844	No	No	Yes		334	#N/A	#N/A	#N/A
galcb	1	4	1	0	1	1.90394	2.09606	2.09606	0.0360955	No	No	No		8118	#N/A	#N/A	#N/A
ntn2	2	3	4	0	0.5	4.72901	-1.72901	1.72901	0.0838309	No	No	Yes		338	#N/A	#N/A	#N/A
taar16f	0	0	1	0	0	0.00323138	-0.00323138	0.00323138	0.997422	No	No	Yes		344	#N/A	#N/A	#N/A
lysmd2	1	2	1	0	1	1.90394	0.0960601	0.0960601	0.923474	No	No	No		6896	#N/A	#N/A	#N/A
rtn4r	2	3	5	0	0.4	4.79322	-1.79322	1.79322	0.072961	No	No	Yes		346	#N/A	#N/A	#N/A
etv7	1	2	1	0	1	1.90394	0.0960601	0.0960601	0.923474	No	No	No		1319	#N/A	#N/A	#N/A
hcrtr2	4	7	8	0	0.5	9.7629	-2.7629	2.7629	0.00573681	No	No	Yes		349	#N/A	#N/A	#N/A
tusc3	0	1	1	0	0	0.00323138	0.996769	0.996769	0.318895	No	No	No		2813	#N/A	#N/A	#N/A
mex3a	1	1	1	0	1	1.90394	-0.90394	0.90394	0.366043	No	No	Yes		350	#N/A	#N/A	#N/A
crkl	2	4	1	0	2	3.80465	0.195352	0.195352	0.845121	No	No	No		1025	#N/A	#N/A	#N/A
bcl11ba	2	3	3	0	0.666667	4.62415	-1.62415	1.62415	0.104368	No	No	Yes		351	#N/A	#N/A	#N/A
st6gal1	1	2	2	0	0.5	2.21206	-0.212059	0.212059	0.832064	No	No	Yes		355	#N/A	#N/A	#N/A
fstb	3	4	3	0	1	6.93137	-2.93137	2.93137	0.00338038	No	No	Yes		356	#N/A	#N/A	#N/A
rtn4rl1b	1	2	3	0	0.333333	2.31692	-0.31692	0.31692	0.751309	No	No	Yes		358	#N/A	#N/A	#N/A
cyp3c3	1	2	3	0	0.333333	2.31692	-0.31692	0.31692	0.751309	No	No	Yes		360	#N/A	#N/A	#N/A
kdr	11	19	34	2	0.323529	27.3835	-8.38347	8.38347	5.64685e-17	Yes	No	Yes		12294	Y	ZDB-PUB-090616-37	2016-12-22
kif17	3	10	6	1	0.5	7.17373	2.82627	2.82627	0.00471634	No	No	No		7351	#N/A	#N/A	#N/A
pdlim1	1	2	1	0	1	1.90394	0.0960601	0.0960601	0.923474	No	No	No		12573	#N/A	#N/A	#N/A
chia.2	2	4	2	0	1	4.41766	-0.417656	0.417656	0.676205	No	No	Yes		362	#N/A	#N/A	#N/A
zdhhc8b	0	1	2	0	0	0.00646277	0.993537	0.993537	0.320466	No	No	No		7358	#N/A	#N/A	#N/A
taz	2	4	1	0	2	3.80465	0.195352	0.195352	0.845121	No	No	No		5241	#N/A	#N/A	#N/A
cacng2b	1	1	1	0	1	1.90394	-0.90394	0.90394	0.366043	No	No	Yes		362	#N/A	#N/A	#N/A
hbl1	0	0	3	0	0	0.00969415	-0.00969415	0.00969415	0.992265	No	No	Yes		366	#N/A	#N/A	#N/A
acana	6	12	10	0	0.6	14.7294	-2.72936	2.72936	0.0063541	No	No	Yes		1101	N	N/A	2016-12-20
vim	4	8	9	0	0.444444	9.80001	-1.80001	1.80001	0.0718817	No	No	Yes		370	#N/A	#N/A	#N/A
camk4	1	2	2	0	0.5	2.21206	-0.212059	0.212059	0.832064	No	No	Yes		373	#N/A	#N/A	#N/A
arpc5la	0	1	1	0	0	0.00323138	0.996769	0.996769	0.318895	No	No	No		9485	#N/A	#N/A	#N/A
hmmr	1	4	2	0	0.5	2.21206	1.78794	1.78794	0.0738081	No	No	No		11959	#N/A	#N/A	#N/A
rab11fip4a	1	6	1	0	1	1.90394	4.09606	4.09606	4.22706e-05	No	No	No		349	#N/A	#N/A	#N/A
taar18c	0	0	1	0	0	0.00323138	-0.00323138	0.00323138	0.997422	No	No	Yes		374	#N/A	#N/A	#N/A
lypd6b	0	1	2	0	0	0.00646277	0.993537	0.993537	0.320466	No	No	No		2877	#N/A	#N/A	#N/A
spon1a	5	10	8	0	0.625	12.1972	-2.19716	2.19716	0.0280258	No	No	Yes		2145	Y	ZDB-PUB-000309-28	2016-12-15
cbln15	1	1	1	0	1	1.90394	-0.90394	0.90394	0.366043	No	No	Yes		376	#N/A	#N/A	#N/A
pum2	2	5	2	0	1	4.41766	0.582344	0.582344	0.560345	No	No	No		12072	#N/A	#N/A	#N/A
txnl1	1	6	1	0	1	1.90394	4.09606	4.09606	4.22706e-05	No	No	No		13567	#N/A	#N/A	#N/A
foxi2	2	3	1	0	2	3.80465	-0.804648	0.804648	0.421037	No	No	Yes		377	#N/A	#N/A	#N/A
slc26a6l	1	2	3	0	0.333333	2.31692	-0.31692	0.31692	0.751309	No	No	Yes		386	#N/A	#N/A	#N/A
cdc42	3	5	11	4	0.272727	7.11181	-2.11181	2.11181	0.0347213	No	No	Yes		391	#N/A	#N/A	#N/A
col4a3	2	3	2	0	1	4.41766	-1.41766	1.41766	0.156314	No	No	Yes		398	#N/A	#N/A	#N/A
rln3b	3	4	6	0	0.5	7.24595	-3.24595	3.24595	0.00117345	No	No	Yes		399	#N/A	#N/A	#N/A
abat	0	1	3	0	0	0.00969415	0.990306	0.990306	0.322042	No	No	No		10681	#N/A	#N/A	#N/A
ywhae1	3	5	4	0	0.75	7.08705	-2.08705	2.08705	0.0369027	No	No	Yes		411	#N/A	#N/A	#N/A
megf8	0	0	3	0	0	0.00969415	-0.00969415	0.00969415	0.992265	No	No	Yes		417	#N/A	#N/A	#N/A
rbfox1	2	4	4	0	0.5	4.72901	-0.729007	0.729007	0.46601	No	No	Yes		423	#N/A	#N/A	#N/A
lingo1b	3	5	2	0	1.5	6.62325	-1.62325	1.62325	0.104559	No	No	Yes		425	#N/A	#N/A	#N/A
sss	0	0	1	0	0	0.00323138	-0.00323138	0.00323138	0.997422	No	No	Yes		428	#N/A	#N/A	#N/A
spna2	1	7	2	0	0.5	2.21206	4.78794	4.78794	1.70299e-06	No	No	No		11199	#N/A	#N/A	#N/A
cldne	3	6	12	0	0.25	7.41779	-1.41779	1.41779	0.156276	No	No	Yes		431	#N/A	#N/A	#N/A
paqr5b	0	1	1	0	0	0.00323138	0.996769	0.996769	0.318895	No	No	No		1395	#N/A	#N/A	#N/A
cotl1	0	1	1	0	0	0.00323138	0.996769	0.996769	0.318895	No	No	No		2088	#N/A	#N/A	#N/A
cbfa2t2	0	0	1	0	0	0.00323138	-0.00323138	0.00323138	0.997422	No	No	Yes		435	#N/A	#N/A	#N/A
henmt1	1	3	1	0	1	1.90394	1.09606	1.09606	0.273072	No	No	No		9702	#N/A	#N/A	#N/A
hp1bp3	0	1	1	0	0	0.00323138	0.996769	0.996769	0.318895	No	No	No		1245	#N/A	#N/A	#N/A
f7	2	9	4	0	0.5	4.72901	4.27099	4.27099	1.95943e-05	No	No	No		301	#N/A	#N/A	#N/A
phlda3	0	0	2	0	0	0.00646277	-0.00646277	0.00646277	0.994844	No	No	Yes		440	#N/A	#N/A	#N/A
stat5a	4	6	14	0	0.285714	9.91296	-3.91296	3.91296	9.1623e-05	No	No	Yes		441	#N/A	#N/A	#N/A
slc4a1a	15	42	36	0	0.416667	37.5195	4.48048	4.48048	7.50921e-06	No	No	No		1279	#N/A	#N/A	#N/A
slc30a7	2	5	4	0	0.5	4.72901	0.270993	0.270993	0.7864	No	No	No		1284	#N/A	#N/A	#N/A
tuba8l4	0	1	2	0	0	0.00646277	0.993537	0.993537	0.320466	No	No	No		13609	#N/A	#N/A	#N/A
slitrk2	1	3	1	0	1	1.90394	1.09606	1.09606	0.273072	No	No	No		10782	#N/A	#N/A	#N/A
mhc1zea	1	3	3	0	0.333333	2.31692	0.68308	0.68308	0.494568	No	No	No		11320	#N/A	#N/A	#N/A
spint1a	2	7	5	0	0.4	4.79322	2.20678	2.20678	0.027346	No	No	No		11162	#N/A	#N/A	#N/A
il6r	2	2	4	0	0.5	4.72901	-2.72901	2.72901	0.00636082	No	No	Yes		442	#N/A	#N/A	#N/A
pds5a	0	1	1	0	0	0.00323138	0.996769	0.996769	0.318895	No	No	No		3631	#N/A	#N/A	#N/A
has2	27	68	40	0	0.675	67.5007	0.499263	0.499263	0.617602	No	No	No		4942	#N/A	#N/A	#N/A
necap2	0	1	1	0	0	0.00323138	0.996769	0.996769	0.318895	No	No	No		8221	#N/A	#N/A	#N/A
rnd1b	2	4	1	0	2	3.80465	0.195352	0.195352	0.845121	No	No	No		8130	#N/A	#N/A	#N/A
cxcl11.8	2	14	4	0	0.5	4.72901	9.27099	9.27099	2.12168e-20	Yes	No	No		11484	#N/A	#N/A	#N/A
zmynd19	0	1	1	0	0	0.00323138	0.996769	0.996769	0.318895	No	No	No		7511	#N/A	#N/A	#N/A
bnc2	1	4	5	0	0.2	2.40469	1.59531	1.59531	0.110666	No	No	No		4048	#N/A	#N/A	#N/A
gmppb	1	2	1	0	1	1.90394	0.0960601	0.0960601	0.923474	No	No	No		13225	#N/A	#N/A	#N/A
dlx2b	16	30	33	2	0.484848	39.8343	-9.83429	9.83429	9.56349e-23	Yes	No	Yes		113	Y	ZDB-PUB-971216-19	2017-02-03
msw	0	0	1	0	0	0.00323138	-0.00323138	0.00323138	0.997422	No	No	Yes		449	#N/A	#N/A	#N/A
gna14	2	2	1	0	2	3.80465	-1.80465	1.80465	0.0711521	No	No	Yes		450	#N/A	#N/A	#N/A
lpar6a	0	0	1	0	0	0.00323138	-0.00323138	0.00323138	0.997422	No	No	Yes		450	#N/A	#N/A	#N/A
or128-5	0	0	1	0	0	0.00323138	-0.00323138	0.00323138	0.997422	No	No	Yes		450	#N/A	#N/A	#N/A
gtf2f1	0	1	2	0	0	0.00646277	0.993537	0.993537	0.320466	No	No	No		13694	#N/A	#N/A	#N/A
pcna	71	195	108	0	0.657407	178.193	16.8075	16.8075	9.41114e-63	Yes	Yes	No		12865	#N/A	#N/A	#N/A
or103-4	0	0	2	0	0	0.00646277	-0.00646277	0.00646277	0.994844	No	No	Yes		450	#N/A	#N/A	#N/A
emx2	10	21	23	0	0.434783	24.914	-3.91405	3.91405	9.12103e-05	No	No	Yes		452	#N/A	#N/A	#N/A
dicer1	2	6	28	0	0.0714286	5.06789	0.932108	0.932108	0.351298	No	No	No		4439	#N/A	#N/A	#N/A
slc25a47a	0	0	1	0	0	0.00323138	-0.00323138	0.00323138	0.997422	No	No	Yes		454	#N/A	#N/A	#N/A
kcnj12a	1	1	1	0	1	1.90394	-0.90394	0.90394	0.366043	No	No	Yes		456	#N/A	#N/A	#N/A
adh5	3	4	6	0	0.5	7.24595	-3.24595	3.24595	0.00117345	No	No	Yes		458	#N/A	#N/A	#N/A
her8a	5	11	8	0	0.625	12.1972	-1.19716	1.19716	0.231264	No	No	Yes		461	#N/A	#N/A	#N/A
serpina7	2	3	5	0	0.4	4.79322	-1.79322	1.79322	0.072961	No	No	Yes		462	#N/A	#N/A	#N/A
cd248b	0	1	1	0	0	0.00323138	0.996769	0.996769	0.318895	No	No	No		11944	#N/A	#N/A	#N/A
trib2	0	0	2	0	0	0.00646277	-0.00646277	0.00646277	0.994844	No	No	Yes		477	#N/A	#N/A	#N/A
boka	1	2	3	0	0.333333	2.31692	-0.31692	0.31692	0.751309	No	No	Yes		486	#N/A	#N/A	#N/A
ugt1b5	1	1	1	0	1	1.90394	-0.90394	0.90394	0.366043	No	No	Yes		491	#N/A	#N/A	#N/A
drd7	0	0	1	0	0	0.00323138	-0.00323138	0.00323138	0.997422	No	No	Yes		498	#N/A	#N/A	#N/A
rxfp3.3a1	2	2	2	0	1	4.41766	-2.41766	2.41766	0.0156341	No	No	Yes		516	#N/A	#N/A	#N/A
dok6	0	0	1	0	0	0.00323138	-0.00323138	0.00323138	0.997422	No	No	Yes		516	#N/A	#N/A	#N/A
trpc5a	3	3	2	0	1.5	6.62325	-3.62325	3.62325	0.000291996	No	No	Yes		516	#N/A	#N/A	#N/A
lmo2	64	146	90	9	0.711111	159.878	-13.8782	13.8782	1.71409e-43	Yes	Yes	Yes		174	Y	ZDB-PUB-100211-7	2017-02-03
rab11ba	0	1	2	1	0	-0.0657591	1.06576	1.06576	0.286552	No	No	No		6197	#N/A	#N/A	#N/A
dbx1b	5	19	11	4	0.454545	12.0219	6.97809	6.97809	3.13254e-12	Yes	No	No		413	#N/A	#N/A	#N/A
dmbx1a	14	32	19	0	0.736842	34.7589	-2.75887	2.75887	0.00580801	No	No	Yes		516	#N/A	#N/A	#N/A
ankrd44	0	0	1	0	0	0.00323138	-0.00323138	0.00323138	0.997422	No	No	Yes		517	#N/A	#N/A	#N/A
sall3a	1	1	1	0	1	1.90394	-0.90394	0.90394	0.366043	No	No	Yes		518	#N/A	#N/A	#N/A
vwa2	2	18	2	0	1	4.41766	13.5823	13.5823	9.61616e-42	Yes	Yes	No		2839	#N/A	#N/A	#N/A
panx2	2	4	4	0	0.5	4.72901	-0.729007	0.729007	0.46601	No	No	Yes		522	#N/A	#N/A	#N/A
vmhcl	4	8	4	1	1	9.37287	-1.37287	1.37287	0.169817	No	No	Yes		525	#N/A	#N/A	#N/A
itf	0	0	1	0	0	0.00323138	-0.00323138	0.00323138	0.997422	No	No	Yes		528	#N/A	#N/A	#N/A
vmo1a	0	0	1	0	0	0.00323138	-0.00323138	0.00323138	0.997422	No	No	Yes		530	#N/A	#N/A	#N/A
mhc2deb	0	0	3	0	0	0.00969415	-0.00969415	0.00969415	0.992265	No	No	Yes		532	#N/A	#N/A	#N/A
reck	3	5	5	0	0.6	7.18174	-2.18174	2.18174	0.0291457	No	No	Yes		533	#N/A	#N/A	#N/A
atp5a1	4	9	10	0	0.4	9.83034	-0.830341	0.830341	0.406361	No	No	Yes		538	#N/A	#N/A	#N/A
mylz3	1	2	9	0	0.111111	2.47181	-0.471814	0.471814	0.637067	No	No	Yes		540	#N/A	#N/A	#N/A
vegfba	2	7	2	0	1	4.41766	2.58234	2.58234	0.00982365	No	No	No		1526	#N/A	#N/A	#N/A
fli3	0	0	1	0	0	0.00323138	-0.00323138	0.00323138	0.997422	No	No	Yes		542	#N/A	#N/A	#N/A
mlh1	1	3	5	0	0.2	2.40469	0.595314	0.595314	0.551644	No	No	No		12547	#N/A	#N/A	#N/A
lmf2b	0	2	2	0	0	0.00646277	1.99354	1.99354	0.0462229	No	No	No		11692	#N/A	#N/A	#N/A
rbp7b	2	3	4	0	0.5	4.72901	-1.72901	1.72901	0.0838309	No	No	Yes		546	#N/A	#N/A	#N/A
arf4b	3	9	2	0	1.5	6.62325	2.37675	2.37675	0.01748	No	No	No		10308	#N/A	#N/A	#N/A
crb3b	2	8	3	0	0.666667	4.62415	3.37585	3.37585	0.000737955	No	No	No		9706	#N/A	#N/A	#N/A
crygm1	2	2	2	0	1	4.41766	-2.41766	2.41766	0.0156341	No	No	Yes		549	#N/A	#N/A	#N/A
cenpw	1	2	1	0	1	1.90394	0.0960601	0.0960601	0.923474	No	No	No		8442	#N/A	#N/A	#N/A
ogdhb	0	0	1	0	0	0.00323138	-0.00323138	0.00323138	0.997422	No	No	Yes		550	#N/A	#N/A	#N/A
polq	1	1	1	0	1	1.90394	-0.90394	0.90394	0.366043	No	No	Yes		555	#N/A	#N/A	#N/A
gadd45gb.1	1	3	1	0	1	1.90394	1.09606	1.09606	0.273072	No	No	No		901	#N/A	#N/A	#N/A
gne	1	1	1	1	1	1.83172	-0.831718	0.831718	0.405583	No	No	Yes		558	#N/A	#N/A	#N/A
unc5da	1	3	1	0	1	1.90394	1.09606	1.09606	0.273072	No	No	No		11272	#N/A	#N/A	#N/A
nr0b1	4	6	6	0	0.666667	9.65481	-3.65481	3.65481	0.000258355	No	No	Yes		561	#N/A	#N/A	#N/A
jmjd6	2	5	2	0	1	4.41766	0.582344	0.582344	0.560345	No	No	No		12092	#N/A	#N/A	#N/A
kcnj1a.1	5	10	4	0	1.25	11.8031	-1.80313	1.80313	0.0713905	No	No	Yes		565	#N/A	#N/A	#N/A
syt4	0	1	4	0	0	0.0129255	0.987074	0.987074	0.323624	No	No	No		8525	#N/A	#N/A	#N/A
s100a10b	1	3	1	0	1	1.90394	1.09606	1.09606	0.273072	No	No	No		7927	#N/A	#N/A	#N/A
ntd5	1	4	2	0	0.5	2.21206	1.78794	1.78794	0.0738081	No	No	No		1619	#N/A	#N/A	#N/A
nfil3-5	3	6	3	0	1	6.93137	-0.931372	0.931372	0.351678	No	No	Yes		570	#N/A	#N/A	#N/A
taar32	0	0	1	0	0	0.00323138	-0.00323138	0.00323138	0.997422	No	No	Yes		570	#N/A	#N/A	#N/A
lze	0	0	1	0	0	0.00323138	-0.00323138	0.00323138	0.997422	No	No	Yes		573	#N/A	#N/A	#N/A
ncanb	0	0	1	0	0	0.00323138	-0.00323138	0.00323138	0.997422	No	No	Yes		588	#N/A	#N/A	#N/A
tnnt2b	0	0	1	0	0	0.00323138	-0.00323138	0.00323138	0.997422	No	No	Yes		590	#N/A	#N/A	#N/A
exosc3	1	2	1	0	1	1.90394	0.0960601	0.0960601	0.923474	No	No	No		8695	#N/A	#N/A	#N/A
f7i	1	2	2	0	0.5	2.21206	-0.212059	0.212059	0.832064	No	No	Yes		599	#N/A	#N/A	#N/A
polr1c	1	3	1	0	1	1.90394	1.09606	1.09606	0.273072	No	No	No		3927	#N/A	#N/A	#N/A
snrnau11	0	0	1	0	0	0.00323138	-0.00323138	0.00323138	0.997422	No	No	Yes		603	#N/A	#N/A	#N/A
mhc1laa	0	0	2	0	0	0.00646277	-0.00646277	0.00646277	0.994844	No	No	Yes		605	#N/A	#N/A	#N/A
efnb1	1	3	2	0	0.5	2.21206	0.787941	0.787941	0.430745	No	No	No		11802	#N/A	#N/A	#N/A
klhl24a	0	0	1	0	0	0.00323138	-0.00323138	0.00323138	0.997422	No	No	Yes		609	#N/A	#N/A	#N/A
irf3	1	6	19	0	0.0526316	2.53979	3.46021	3.46021	0.000541426	No	No	No		172	#N/A	#N/A	#N/A
cadm1b	1	2	3	0	0.333333	2.31692	-0.31692	0.31692	0.751309	No	No	Yes		613	#N/A	#N/A	#N/A
atoh1a	48	149	84	4	0.571429	120.137	28.8626	28.8626	8.90824e-178	Yes	Yes	No		5433	#N/A	#N/A	#N/A
cdh4	6	11	17	0	0.352941	14.9026	-3.90263	3.90263	9.56196e-05	No	No	Yes		613	#N/A	#N/A	#N/A
creb1a	3	11	7	0	0.428571	7.29274	3.70726	3.70726	0.000210357	No	No	No		13721	#N/A	#N/A	#N/A
bicc1a	1	1	1	0	1	1.90394	-0.90394	0.90394	0.366043	No	No	Yes		615	#N/A	#N/A	#N/A
cmasb	1	1	1	0	1	1.90394	-0.90394	0.90394	0.366043	No	No	Yes		617	#N/A	#N/A	#N/A
cbln7	1	1	1	0	1	1.90394	-0.90394	0.90394	0.366043	No	No	Yes		621	#N/A	#N/A	#N/A
oatx	0	0	1	0	0	0.00323138	-0.00323138	0.00323138	0.997422	No	No	Yes		627	#N/A	#N/A	#N/A
cldna	16	39	24	0	0.666667	39.8388	-0.838787	0.838787	0.401604	No	No	Yes		630	#N/A	#N/A	#N/A
hoxb2a	12	25	30	0	0.4	29.9788	-4.97884	4.97884	6.4759e-07	No	No	Yes		632	#N/A	#N/A	#N/A
lrp11	0	0	1	0	0	0.00323138	-0.00323138	0.00323138	0.997422	No	No	Yes		638	#N/A	#N/A	#N/A
her3	6	17	9	2	0.666667	14.541	2.45897	2.45897	0.0139461	No	No	No		342	#N/A	#N/A	#N/A
cyb5r2	1	2	2	0	0.5	2.21206	-0.212059	0.212059	0.832064	No	No	Yes		639	#N/A	#N/A	#N/A
gpr142al	0	0	1	0	0	0.00323138	-0.00323138	0.00323138	0.997422	No	No	Yes		640	#N/A	#N/A	#N/A
hemk1	0	1	1	0	0	0.00323138	0.996769	0.996769	0.318895	No	No	No		1797	#N/A	#N/A	#N/A
mhc1uka	0	0	2	0	0	0.00646277	-0.00646277	0.00646277	0.994844	No	No	Yes		642	#N/A	#N/A	#N/A
seph	0	2	2	0	0	0.00646277	1.99354	1.99354	0.0462229	No	No	No		4217	#N/A	#N/A	#N/A
cxcl11.3	2	14	2	0	1	4.41766	9.58234	9.58234	1.11292e-21	Yes	No	No		1841	#N/A	#N/A	#N/A
chee	0	0	1	0	0	0.00323138	-0.00323138	0.00323138	0.997422	No	No	Yes		644	#N/A	#N/A	#N/A
kmt2d	1	2	2	0	0.5	2.21206	-0.212059	0.212059	0.832064	No	No	Yes		646	#N/A	#N/A	#N/A
cay	0	0	1	0	0	0.00323138	-0.00323138	0.00323138	0.997422	No	No	Yes		650	#N/A	#N/A	#N/A
jade3	0	1	2	0	0	0.00646277	0.993537	0.993537	0.320466	No	No	No		11408	#N/A	#N/A	#N/A
hddc2	0	1	1	0	0	0.00323138	0.996769	0.996769	0.318895	No	No	No		1973	#N/A	#N/A	#N/A
pomk	0	1	1	0	0	0.00323138	0.996769	0.996769	0.318895	No	No	No		12705	#N/A	#N/A	#N/A
csnk1g2a	1	2	2	0	0.5	2.21206	-0.212059	0.212059	0.832064	No	No	Yes		650	#N/A	#N/A	#N/A
wnk1b	2	4	3	0	0.666667	4.62415	-0.624146	0.624146	0.532542	No	No	Yes		652	#N/A	#N/A	#N/A
xrcc6bp1	0	0	1	0	0	0.00323138	-0.00323138	0.00323138	0.997422	No	No	Yes		654	#N/A	#N/A	#N/A
snrpd3	1	2	2	0	0.5	2.21206	-0.212059	0.212059	0.832064	No	No	Yes		656	#N/A	#N/A	#N/A
meox2b	1	1	1	0	1	1.90394	-0.90394	0.90394	0.366043	No	No	Yes		664	#N/A	#N/A	#N/A
itgb4	1	1	2	0	0.5	2.21206	-1.21206	1.21206	0.225511	No	No	Yes		666	#N/A	#N/A	#N/A
aqp7	2	3	3	0	0.666667	4.62415	-1.62415	1.62415	0.104368	No	No	Yes		667	#N/A	#N/A	#N/A
mpp5b	1	10	4	0	0.25	2.37097	7.62903	7.62903	2.52415e-14	Yes	No	No		4063	#N/A	#N/A	#N/A
invs	1	1	12	0	0.0833333	2.49845	-1.49845	1.49845	0.134041	No	No	Yes		668	#N/A	#N/A	#N/A
ube2na	1	4	4	0	0.25	2.37097	1.62903	1.62903	0.103329	No	No	No		1190	#N/A	#N/A	#N/A
pax2b	10	22	23	0	0.434783	24.914	-2.91405	2.91405	0.00357366	No	No	Yes		670	#N/A	#N/A	#N/A
pdcl3	1	1	2	0	0.5	2.21206	-1.21206	1.21206	0.225511	No	No	Yes		673	#N/A	#N/A	#N/A
psma1	0	1	1	0	0	0.00323138	0.996769	0.996769	0.318895	No	No	No		1339	#N/A	#N/A	#N/A
trnasec2	0	0	1	0	0	0.00323138	-0.00323138	0.00323138	0.997422	No	No	Yes		673	#N/A	#N/A	#N/A
zic2a	16	36	18	2	0.888889	39.5394	-3.53945	3.53945	0.000402318	No	No	Yes		676	#N/A	#N/A	#N/A
fshb	8	17	47	0	0.170213	20.132	-3.13196	3.13196	0.00174017	No	No	Yes		678	#N/A	#N/A	#N/A
fbln2	1	2	1	0	1	1.90394	0.0960601	0.0960601	0.923474	No	No	No		13588	#N/A	#N/A	#N/A
bysl	0	1	2	0	0	0.00646277	0.993537	0.993537	0.320466	No	No	No		9339	#N/A	#N/A	#N/A
dctn2	0	1	4	0	0	0.0129255	0.987074	0.987074	0.323624	No	No	No		267	#N/A	#N/A	#N/A
pabpc4	1	3	2	0	0.5	2.21206	0.787941	0.787941	0.430745	No	No	No		1881	#N/A	#N/A	#N/A
prdx4	1	4	1	0	1	1.90394	2.09606	2.09606	0.0360955	No	No	No		1882	#N/A	#N/A	#N/A
csnk1g2b	0	0	1	0	0	0.00323138	-0.00323138	0.00323138	0.997422	No	No	Yes		680	#N/A	#N/A	#N/A
itga6a	3	6	4	0	0.75	7.08705	-1.08705	1.08705	0.277036	No	No	Yes		681	#N/A	#N/A	#N/A
inadl	0	0	1	0	0	0.00323138	-0.00323138	0.00323138	0.997422	No	No	Yes		681	#N/A	#N/A	#N/A
g3bp1	1	3	3	0	0.333333	2.31692	0.68308	0.68308	0.494568	No	No	No		10946	#N/A	#N/A	#N/A
kcnab1a	1	2	1	0	1	1.90394	0.0960601	0.0960601	0.923474	No	No	No		1621	#N/A	#N/A	#N/A
dpm2	1	3	1	0	1	1.90394	1.09606	1.09606	0.273072	No	No	No		10438	#N/A	#N/A	#N/A
vtg8	0	0	2	0	0	0.00646277	-0.00646277	0.00646277	0.994844	No	No	Yes		686	#N/A	#N/A	#N/A
sult1st5	1	1	6	0	0.166667	2.42824	-1.42824	1.42824	0.153245	No	No	Yes		686	#N/A	#N/A	#N/A
psmd14	1	1	1	0	1	1.90394	-0.90394	0.90394	0.366043	No	No	Yes		686	#N/A	#N/A	#N/A
nlrc5	0	0	1	0	0	0.00323138	-0.00323138	0.00323138	0.997422	No	No	Yes		690	#N/A	#N/A	#N/A
apoa1b	3	5	3	0	1	6.93137	-1.93137	1.93137	0.0534581	No	No	Yes		690	#N/A	#N/A	#N/A
gig2p	1	1	1	0	1	1.90394	-0.90394	0.90394	0.366043	No	No	Yes		690	#N/A	#N/A	#N/A
pcm1	0	1	1	0	0	0.00323138	0.996769	0.996769	0.318895	No	No	No		2795	#N/A	#N/A	#N/A
fam136a	1	2	1	0	1	1.90394	0.0960601	0.0960601	0.923474	No	No	No		11502	#N/A	#N/A	#N/A
fxr	0	0	1	0	0	0.00323138	-0.00323138	0.00323138	0.997422	No	No	Yes		693	#N/A	#N/A	#N/A
glsa	1	3	2	0	0.5	2.21206	0.787941	0.787941	0.430745	No	No	No		6583	#N/A	#N/A	#N/A
slc16a6a	1	4	1	0	1	1.90394	2.09606	2.09606	0.0360955	No	No	No		1283	#N/A	#N/A	#N/A
apln	5	9	12	0	0.416667	12.3371	-3.33713	3.33713	0.000848796	No	No	Yes		693	#N/A	#N/A	#N/A
arrb2b	3	7	9	0	0.333333	7.35728	-0.357277	0.357277	0.72089	No	No	Yes		693	#N/A	#N/A	#N/A
sae1	1	2	2	0	0.5	2.21206	-0.212059	0.212059	0.832064	No	No	Yes		696	#N/A	#N/A	#N/A
sirt3	0	0	1	0	0	0.00323138	-0.00323138	0.00323138	0.997422	No	No	Yes		697	#N/A	#N/A	#N/A
acadvl	1	4	2	0	0.5	2.21206	1.78794	1.78794	0.0738081	No	No	No		11256	#N/A	#N/A	#N/A
cep70	1	1	1	0	1	1.90394	-0.90394	0.90394	0.366043	No	No	Yes		698	#N/A	#N/A	#N/A
arap3	1	4	2	0	0.5	2.21206	1.78794	1.78794	0.0738081	No	No	No		11192	#N/A	#N/A	#N/A
irf2	0	1	3	0	0	0.00969415	0.990306	0.990306	0.322042	No	No	No		5942	#N/A	#N/A	#N/A
xpot	0	0	1	0	0	0.00323138	-0.00323138	0.00323138	0.997422	No	No	Yes		699	#N/A	#N/A	#N/A
pdk2b	2	5	4	0	0.5	4.72901	0.270993	0.270993	0.7864	No	No	No		7051	#N/A	#N/A	#N/A
cux2b	1	4	2	0	0.5	2.21206	1.78794	1.78794	0.0738081	No	No	No		8410	#N/A	#N/A	#N/A
adam17b	0	0	1	0	0	0.00323138	-0.00323138	0.00323138	0.997422	No	No	Yes		700	#N/A	#N/A	#N/A
kei	0	0	1	0	0	0.00323138	-0.00323138	0.00323138	0.997422	No	No	Yes		704	#N/A	#N/A	#N/A
sox11a	8	17	19	4	0.421053	19.5996	-2.59964	2.59964	0.00934247	No	No	Yes		704	#N/A	#N/A	#N/A
ippk	1	5	3	0	0.333333	2.31692	2.68308	2.68308	0.00730369	No	No	No		11177	#N/A	#N/A	#N/A
sema3e	2	2	5	0	0.4	4.79322	-2.79322	2.79322	0.00522608	No	No	Yes		709	#N/A	#N/A	#N/A
ide	1	1	1	0	1	1.90394	-0.90394	0.90394	0.366043	No	No	Yes		710	#N/A	#N/A	#N/A
ckmb	3	6	6	0	0.5	7.24595	-1.24595	1.24595	0.212803	No	No	Yes		718	#N/A	#N/A	#N/A
slc22a6l	0	0	1	0	0	0.00323138	-0.00323138	0.00323138	0.997422	No	No	Yes		720	#N/A	#N/A	#N/A
hoxc11a	1	4	3	0	0.333333	2.31692	1.68308	1.68308	0.0923829	No	No	No		2135	#N/A	#N/A	#N/A
lag	0	0	1	0	0	0.00323138	-0.00323138	0.00323138	0.997422	No	No	Yes		729	#N/A	#N/A	#N/A
gemin5	1	3	1	0	1	1.90394	1.09606	1.09606	0.273072	No	No	No		12450	#N/A	#N/A	#N/A
apex1	6	12	6	0	1	14.4725	-2.47252	2.47252	0.0134287	No	No	Yes		732	#N/A	#N/A	#N/A
grhl1	4	7	2	0	2	8.82885	-1.82885	1.82885	0.0674444	No	No	Yes		736	#N/A	#N/A	#N/A
akr7a3	0	1	1	0	0	0.00323138	0.996769	0.996769	0.318895	No	No	No		2971	#N/A	#N/A	#N/A
htr1aa	4	7	10	0	0.4	9.83034	-2.83034	2.83034	0.00465674	No	No	Yes		738	#N/A	#N/A	#N/A
syne2a	1	3	2	0	0.5	2.21206	0.787941	0.787941	0.430745	No	No	No		837	#N/A	#N/A	#N/A
ncor2	2	4	7	0	0.285714	4.86937	-0.869367	0.869367	0.384662	No	No	Yes		741	#N/A	#N/A	#N/A
opa1	2	7	4	0	0.5	4.72901	2.27099	2.27099	0.0231631	No	No	No		172	#N/A	#N/A	#N/A
gnas	3	8	3	0	1	6.93137	1.06863	1.06863	0.285256	No	No	No		11275	#N/A	#N/A	#N/A
gnaq	2	2	4	1	0.5	4.65678	-2.65678	2.65678	0.00789831	No	No	Yes		745	#N/A	#N/A	#N/A
tpi1a	1	3	3	0	0.333333	2.31692	0.68308	0.68308	0.494568	No	No	No		4202	#N/A	#N/A	#N/A
cd80	1	1	5	0	0.2	2.40469	-1.40469	1.40469	0.160138	No	No	Yes		745	#N/A	#N/A	#N/A
snord75.2	0	0	1	0	0	0.00323138	-0.00323138	0.00323138	0.997422	No	No	Yes		745	#N/A	#N/A	#N/A
irak4	2	4	5	0	0.4	4.79322	-0.793215	0.793215	0.427666	No	No	Yes		747	#N/A	#N/A	#N/A
hbp1	0	1	1	0	0	0.00323138	0.996769	0.996769	0.318895	No	No	No		4547	#N/A	#N/A	#N/A
ncam2	3	5	5	0	0.6	7.18174	-2.18174	2.18174	0.0291457	No	No	Yes		754	#N/A	#N/A	#N/A
fam20cb	0	0	1	0	0	0.00323138	-0.00323138	0.00323138	0.997422	No	No	Yes		756	#N/A	#N/A	#N/A
olig4	3	13	5	0	0.6	7.18174	5.81826	5.81826	6.08211e-09	No	No	No		12965	#N/A	#N/A	#N/A
apoda.2	0	0	1	0	0	0.00323138	-0.00323138	0.00323138	0.997422	No	No	Yes		756	#N/A	#N/A	#N/A
icn	1	2	3	0	0.333333	2.31692	-0.31692	0.31692	0.751309	No	No	Yes		758	#N/A	#N/A	#N/A
msk	0	0	1	0	0	0.00323138	-0.00323138	0.00323138	0.997422	No	No	Yes		760	#N/A	#N/A	#N/A
mical3b	1	1	2	0	0.5	2.21206	-1.21206	1.21206	0.225511	No	No	Yes		762	#N/A	#N/A	#N/A
mcl1a	5	11	10	0	0.5	12.2798	-1.27985	1.27985	0.200621	No	No	Yes		762	#N/A	#N/A	#N/A
ack	1	1	1	0	1	1.90394	-0.90394	0.90394	0.366043	No	No	Yes		764	#N/A	#N/A	#N/A
fkbp5	4	10	12	0	0.333333	9.87746	0.122544	0.122544	0.90247	No	No	No		8125	#N/A	#N/A	#N/A
egln1b	1	3	1	0	1	1.90394	1.09606	1.09606	0.273072	No	No	No		7354	#N/A	#N/A	#N/A
igl4c1	0	0	1	0	0	0.00323138	-0.00323138	0.00323138	0.997422	No	No	Yes		768	#N/A	#N/A	#N/A
nde1	0	0	1	0	0	0.00323138	-0.00323138	0.00323138	0.997422	No	No	Yes		772	#N/A	#N/A	#N/A
tlr7	4	6	11	0	0.363636	9.85575	-3.85575	3.85575	0.000115915	No	No	Yes		788	#N/A	#N/A	#N/A
prickle1b	2	5	9	0	0.222222	4.91455	0.0854544	0.0854544	0.931901	No	No	No		11713	#N/A	#N/A	#N/A
ccdc78	2	6	2	0	1	4.41766	1.58234	1.58234	0.113595	No	No	No		1685	#N/A	#N/A	#N/A
mb	6	17	14	0	0.428571	14.8468	2.15319	2.15319	0.0313218	No	No	No		3015	#N/A	#N/A	#N/A
agbl1	0	0	1	0	0	0.00323138	-0.00323138	0.00323138	0.997422	No	No	Yes		799	#N/A	#N/A	#N/A
ube2d2l	0	1	1	0	0	0.00323138	0.996769	0.996769	0.318895	No	No	No		12510	#N/A	#N/A	#N/A
lhx3	29	70	48	0	0.604167	72.5907	-2.59075	2.59075	0.00958707	No	No	Yes		801	#N/A	#N/A	#N/A
rhoab	3	6	15	3	0.2	7.2413	-1.2413	1.2413	0.214515	No	No	Yes		803	#N/A	#N/A	#N/A
sat1b	1	1	3	1	0.333333	2.2447	-1.2447	1.2447	0.213264	No	No	Yes		803	#N/A	#N/A	#N/A
k23	1	2	1	0	1	1.90394	0.0960601	0.0960601	0.923474	No	No	No		6958	#N/A	#N/A	#N/A
uqcrb	0	1	2	0	0	0.00646277	0.993537	0.993537	0.320466	No	No	No		3450	#N/A	#N/A	#N/A
gria1b	2	3	4	0	0.5	4.72901	-1.72901	1.72901	0.0838309	No	No	Yes		804	#N/A	#N/A	#N/A
zcchc11	1	2	3	0	0.333333	2.31692	-0.31692	0.31692	0.751309	No	No	Yes		804	#N/A	#N/A	#N/A
vstm5	0	0	1	0	0	0.00323138	-0.00323138	0.00323138	0.997422	No	No	Yes		804	#N/A	#N/A	#N/A
slc17a7a	8	20	15	2	0.533333	19.6627	0.337311	0.337311	0.735888	No	No	No		4140	#N/A	#N/A	#N/A
taar16c	0	0	2	0	0	0.00646277	-0.00646277	0.00646277	0.994844	No	No	Yes		810	#N/A	#N/A	#N/A
strip1	1	2	1	0	1	1.90394	0.0960601	0.0960601	0.923474	No	No	No		391	#N/A	#N/A	#N/A
igsf21a	1	3	1	0	1	1.90394	1.09606	1.09606	0.273072	No	No	No		9898	#N/A	#N/A	#N/A
sgcg	4	10	4	0	1	9.44509	0.554913	0.554913	0.578964	No	No	No		10344	#N/A	#N/A	#N/A
pcsk5b	3	5	5	0	0.6	7.18174	-2.18174	2.18174	0.0291457	No	No	Yes		813	#N/A	#N/A	#N/A
otomp	6	14	8	0	0.75	14.6314	-0.631426	0.631426	0.527773	No	No	Yes		822	#N/A	#N/A	#N/A
neo1a	6	11	12	0	0.5	14.7968	-3.7968	3.7968	0.000147224	No	No	Yes		823	#N/A	#N/A	#N/A
plcb1	0	0	1	0	0	0.00323138	-0.00323138	0.00323138	0.997422	No	No	Yes		824	#N/A	#N/A	#N/A
rpp14	0	1	1	0	0	0.00323138	0.996769	0.996769	0.318895	No	No	No		4414	#N/A	#N/A	#N/A
dnajc5ga	1	3	1	0	1	1.90394	1.09606	1.09606	0.273072	No	No	No		11987	#N/A	#N/A	#N/A
gstt1b	3	4	4	0	0.75	7.08705	-3.08705	3.08705	0.00202568	No	No	Yes		825	#N/A	#N/A	#N/A
scrt1a	2	5	2	0	1	4.41766	0.582344	0.582344	0.560345	No	No	No		3358	#N/A	#N/A	#N/A
ela2	1	1	4	0	0.25	2.37097	-1.37097	1.37097	0.170408	No	No	Yes		825	#N/A	#N/A	#N/A
dsela	1	1	1	0	1	1.90394	-0.90394	0.90394	0.366043	No	No	Yes		827	#N/A	#N/A	#N/A
manf	1	9	4	0	0.25	2.37097	6.62903	6.62903	3.50802e-11	No	No	No		2380	#N/A	#N/A	#N/A
scamp5a	0	1	1	0	0	0.00323138	0.996769	0.996769	0.318895	No	No	No		4758	#N/A	#N/A	#N/A
tbx2a	5	8	12	0	0.416667	12.3371	-4.33713	4.33713	1.45411e-05	No	No	Yes		828	#N/A	#N/A	#N/A
pim3	0	0	1	0	0	0.00323138	-0.00323138	0.00323138	0.997422	No	No	Yes		828	#N/A	#N/A	#N/A
gnrh3	15	47	50	5	0.3	37.2748	9.72521	9.72521	2.78857e-22	Yes	No	No		7279	#N/A	#N/A	#N/A
nnt	0	1	1	0	0	0.00323138	0.996769	0.996769	0.318895	No	No	No		12321	#N/A	#N/A	#N/A
fibinb	1	6	2	0	0.5	2.21206	3.78794	3.78794	0.000152564	No	No	No		13923	#N/A	#N/A	#N/A
igsf11	1	7	4	1	0.25	2.29874	4.70126	4.70126	2.61138e-06	No	No	No		4921	#N/A	#N/A	#N/A
slc39a11	1	1	4	0	0.25	2.37097	-1.37097	1.37097	0.170408	No	No	Yes		831	#N/A	#N/A	#N/A
mhc1zda	1	3	1	0	1	1.90394	1.09606	1.09606	0.273072	No	No	No		10345	#N/A	#N/A	#N/A
nf1b	2	4	7	0	0.285714	4.86937	-0.869367	0.869367	0.384662	No	No	Yes		834	#N/A	#N/A	#N/A
or111-7	3	3	10	3	0.3	7.16417	-4.16417	4.16417	3.14441e-05	No	No	Yes		837	#N/A	#N/A	#N/A
sulf2a	1	3	1	0	1	1.90394	1.09606	1.09606	0.273072	No	No	No		8608	#N/A	#N/A	#N/A
mob4	0	1	1	0	0	0.00323138	0.996769	0.996769	0.318895	No	No	No		14000	#N/A	#N/A	#N/A
dtwd2	0	0	1	0	0	0.00323138	-0.00323138	0.00323138	0.997422	No	No	Yes		843	#N/A	#N/A	#N/A
glra1	7	13	16	0	0.4375	17.3583	-4.35832	4.35832	1.32041e-05	No	No	Yes		846	#N/A	#N/A	#N/A
pitpnaa	0	1	3	0	0	0.00969415	0.990306	0.990306	0.322042	No	No	No		1726	#N/A	#N/A	#N/A
napba	1	2	1	0	1	1.90394	0.0960601	0.0960601	0.923474	No	No	No		2542	#N/A	#N/A	#N/A
plcd4a	0	0	1	0	0	0.00323138	-0.00323138	0.00323138	0.997422	No	No	Yes		848	#N/A	#N/A	#N/A
calcrlb	2	2	3	0	0.666667	4.62415	-2.62415	2.62415	0.00869649	No	No	Yes		855	#N/A	#N/A	#N/A
nitr14b	0	1	1	0	0	0.00323138	0.996769	0.996769	0.318895	No	No	No		13208	#N/A	#N/A	#N/A
ints9	0	1	1	0	0	0.00323138	0.996769	0.996769	0.318895	No	No	No		9614	#N/A	#N/A	#N/A
gpc5b	2	3	2	0	1	4.41766	-1.41766	1.41766	0.156314	No	No	Yes		859	#N/A	#N/A	#N/A
dpm3	1	3	1	0	1	1.90394	1.09606	1.09606	0.273072	No	No	No		2141	#N/A	#N/A	#N/A
lmo7b	1	1	2	0	0.5	2.21206	-1.21206	1.21206	0.225511	No	No	Yes		864	#N/A	#N/A	#N/A
smc1al	1	3	4	0	0.25	2.37097	0.629034	0.629034	0.529338	No	No	No		13857	#N/A	#N/A	#N/A
pou6f1	0	0	4	0	0	0.0129255	-0.0129255	0.0129255	0.989687	No	No	Yes		866	#N/A	#N/A	#N/A
fabp7a	16	31	38	0	0.421053	40.0338	-9.0338	9.0338	1.88185e-19	Yes	No	Yes		479	Y	ZDB-PUB-030224-2	2016-12-14
igiv2s4	0	0	1	0	0	0.00323138	-0.00323138	0.00323138	0.997422	No	No	Yes		867	#N/A	#N/A	#N/A
spop	1	7	1	0	1	1.90394	5.09606	5.09606	3.51507e-07	No	No	No		177	#N/A	#N/A	#N/A
snapc3	0	1	1	0	0	0.00323138	0.996769	0.996769	0.318895	No	No	No		11972	#N/A	#N/A	#N/A
waif2	0	0	2	0	0	0.00646277	-0.00646277	0.00646277	0.994844	No	No	Yes		870	#N/A	#N/A	#N/A
trpc3	1	1	1	0	1	1.90394	-0.90394	0.90394	0.366043	No	No	Yes		874	#N/A	#N/A	#N/A
ift81	1	1	3	0	0.333333	2.31692	-1.31692	1.31692	0.187888	No	No	Yes		874	#N/A	#N/A	#N/A
bfsp2	3	5	1	0	3	5.70536	-0.705357	0.705357	0.4806	No	No	Yes		877	#N/A	#N/A	#N/A
hem	1	3	1	0	1	1.90394	1.09606	1.09606	0.273072	No	No	No		10235	#N/A	#N/A	#N/A
rny2	0	0	1	0	0	0.00323138	-0.00323138	0.00323138	0.997422	No	No	Yes		878	#N/A	#N/A	#N/A
phf21ab	1	2	2	0	0.5	2.21206	-0.212059	0.212059	0.832064	No	No	Yes		879	#N/A	#N/A	#N/A
fam213aa	0	2	1	0	0	0.00323138	1.99677	1.99677	0.0458705	No	No	No		1745	#N/A	#N/A	#N/A
mhc1zia	0	0	1	0	0	0.00323138	-0.00323138	0.00323138	0.997422	No	No	Yes		889	#N/A	#N/A	#N/A
bcam	0	1	1	0	0	0.00323138	0.996769	0.996769	0.318895	No	No	No		9717	#N/A	#N/A	#N/A
tmem106ba	0	1	1	0	0	0.00323138	0.996769	0.996769	0.318895	No	No	No		11815	#N/A	#N/A	#N/A
sat1a.2	2	5	2	0	1	4.41766	0.582344	0.582344	0.560345	No	No	No		11095	#N/A	#N/A	#N/A
nfat5a	0	0	1	0	0	0.00323138	-0.00323138	0.00323138	0.997422	No	No	Yes		893	#N/A	#N/A	#N/A
zp2.4	1	2	2	0	0.5	2.21206	-0.212059	0.212059	0.832064	No	No	Yes		899	#N/A	#N/A	#N/A
znf423	0	0	1	0	0	0.00323138	-0.00323138	0.00323138	0.997422	No	No	Yes		901	#N/A	#N/A	#N/A
astn1	0	0	1	0	0	0.00323138	-0.00323138	0.00323138	0.997422	No	No	Yes		903	#N/A	#N/A	#N/A
thbs3b	0	0	1	0	0	0.00323138	-0.00323138	0.00323138	0.997422	No	No	Yes		904	#N/A	#N/A	#N/A
tam	0	0	1	0	0	0.00323138	-0.00323138	0.00323138	0.997422	No	No	Yes		908	#N/A	#N/A	#N/A
eed	0	1	2	0	0	0.00646277	0.993537	0.993537	0.320466	No	No	No		10080	#N/A	#N/A	#N/A
dnajc7	0	1	2	0	0	0.00646277	0.993537	0.993537	0.320466	No	No	No		615	#N/A	#N/A	#N/A
nos2b	3	14	10	0	0.3	7.38083	6.61917	6.61917	3.74954e-11	No	No	No		237	#N/A	#N/A	#N/A
sf3b1	1	7	3	0	0.333333	2.31692	4.68308	4.68308	2.85365e-06	No	No	No		13536	#N/A	#N/A	#N/A
glra4b	1	2	5	0	0.2	2.40469	-0.404686	0.404686	0.685715	No	No	Yes		913	#N/A	#N/A	#N/A
wrb	1	4	3	1	0.333333	2.2447	1.7553	1.7553	0.0792305	No	No	No		13104	#N/A	#N/A	#N/A
slco1e1	1	1	1	0	1	1.90394	-0.90394	0.90394	0.366043	No	No	Yes		914	#N/A	#N/A	#N/A
cd99l2	1	2	1	0	1	1.90394	0.0960601	0.0960601	0.923474	No	No	No		7236	#N/A	#N/A	#N/A
gmcl1	1	3	1	0	1	1.90394	1.09606	1.09606	0.273072	No	No	No		10963	#N/A	#N/A	#N/A
mamdc1	0	0	1	0	0	0.00323138	-0.00323138	0.00323138	0.997422	No	No	Yes		915	#N/A	#N/A	#N/A
dmrt2a	7	14	17	0	0.411765	17.3772	-3.37724	3.37724	0.000734249	No	No	Yes		920	#N/A	#N/A	#N/A
lgals2a	4	16	7	0	0.571429	9.71611	6.28389	6.28389	3.40417e-10	No	No	No		4121	#N/A	#N/A	#N/A
robo3	12	25	16	2	0.75	29.5757	-4.57574	4.57574	4.78792e-06	No	No	Yes		930	#N/A	#N/A	#N/A
ank2b	0	1	1	0	0	0.00323138	0.996769	0.996769	0.318895	No	No	No		2772	#N/A	#N/A	#N/A
aqp1a.2	1	1	3	0	0.333333	2.31692	-1.31692	1.31692	0.187888	No	No	Yes		930	#N/A	#N/A	#N/A
bdnf	12	33	42	0	0.285714	30.0873	2.91269	2.91269	0.00358921	No	No	No		6124	#N/A	#N/A	#N/A
pitx1	2	3	3	0	0.666667	4.62415	-1.62415	1.62415	0.104368	No	No	Yes		931	#N/A	#N/A	#N/A
dalrd3	0	0	1	0	0	0.00323138	-0.00323138	0.00323138	0.997422	No	No	Yes		936	#N/A	#N/A	#N/A
e2f1	1	2	2	0	0.5	2.21206	-0.212059	0.212059	0.832064	No	No	Yes		944	#N/A	#N/A	#N/A
mylka	2	4	7	0	0.285714	4.86937	-0.869367	0.869367	0.384662	No	No	Yes		946	#N/A	#N/A	#N/A
zdhhc16a	1	2	1	0	1	1.90394	0.0960601	0.0960601	0.923474	No	No	No		8635	#N/A	#N/A	#N/A
nbeaa	1	2	1	0	1	1.90394	0.0960601	0.0960601	0.923474	No	No	No		13890	#N/A	#N/A	#N/A
pdca	1	1	2	0	0.5	2.21206	-1.21206	1.21206	0.225511	No	No	Yes		946	#N/A	#N/A	#N/A
napaa	1	1	1	0	1	1.90394	-0.90394	0.90394	0.366043	No	No	Yes		947	#N/A	#N/A	#N/A
cldn1	1	2	7	0	0.142857	2.44599	-0.445993	0.445993	0.655609	No	No	Yes	2	8728	Y	ZDB-PUB-110207-32	2016-12-20
zfhx2	0	0	1	0	0	0.00323138	-0.00323138	0.00323138	0.997422	No	No	Yes		948	#N/A	#N/A	#N/A
jund	0	0	2	0	0	0.00646277	-0.00646277	0.00646277	0.994844	No	No	Yes		951	#N/A	#N/A	#N/A
pimr145	0	0	1	0	0	0.00323138	-0.00323138	0.00323138	0.997422	No	No	Yes		951	#N/A	#N/A	#N/A
cx41.8	2	5	40	9	0.05	4.46974	0.530262	0.530262	0.595939	No	No	No		11106	#N/A	#N/A	#N/A
mical2a	1	1	1	0	1	1.90394	-0.90394	0.90394	0.366043	No	No	Yes		951	#N/A	#N/A	#N/A
dscama	2	5	2	0	1	4.41766	0.582344	0.582344	0.560345	No	No	No		2809	#N/A	#N/A	#N/A
slc40a1	5	13	15	0	0.333333	12.3976	0.602366	0.602366	0.546941	No	No	No		5702	#N/A	#N/A	#N/A
eif2ak2	1	2	3	0	0.333333	2.31692	-0.31692	0.31692	0.751309	No	No	Yes		952	#N/A	#N/A	#N/A
myo9bl	0	0	1	0	0	0.00323138	-0.00323138	0.00323138	0.997422	No	No	Yes		956	#N/A	#N/A	#N/A
cirbpa	0	3	1	0	0	0.00323138	2.99677	2.99677	0.00273356	No	No	No		1996	#N/A	#N/A	#N/A
tbxa2r	1	1	1	0	1	1.90394	-0.90394	0.90394	0.366043	No	No	Yes		958	#N/A	#N/A	#N/A
syt10	0	0	5	0	0	0.0161569	-0.0161569	0.0161569	0.987109	No	No	Yes		962	#N/A	#N/A	#N/A
rx1	34	63	53	0	0.641509	85.1366	-22.1366	22.1366	1.12635e-106	Yes	Yes	Yes		1476	Y	ZDB-PUB-970918-17	2017-01-04
lygl2	0	0	1	0	0	0.00323138	-0.00323138	0.00323138	0.997422	No	No	Yes		969	#N/A	#N/A	#N/A
eif2ak3	4	10	10	0	0.4	9.83034	0.169659	0.169659	0.865281	No	No	No		2800	#N/A	#N/A	#N/A
git1	1	1	1	0	1	1.90394	-0.90394	0.90394	0.366043	No	No	Yes		972	#N/A	#N/A	#N/A
gabarapa	2	4	4	1	0.5	4.65678	-0.656785	0.656785	0.511331	No	No	Yes		973	#N/A	#N/A	#N/A
hbl2	0	0	2	0	0	0.00646277	-0.00646277	0.00646277	0.994844	No	No	Yes		976	#N/A	#N/A	#N/A
ccdc28a	0	1	1	0	0	0.00323138	0.996769	0.996769	0.318895	No	No	No		984	#N/A	#N/A	#N/A
nlrx1	0	0	2	0	0	0.00646277	-0.00646277	0.00646277	0.994844	No	No	Yes		978	#N/A	#N/A	#N/A
cdkn1ca	24	70	38	1	0.631579	59.9171	10.0829	10.0829	7.99158e-24	Yes	No	No		7540	#N/A	#N/A	#N/A
flrt3	1	3	1	0	1	1.90394	1.09606	1.09606	0.273072	No	No	No		10160	#N/A	#N/A	#N/A
rilpl2	1	1	1	0	1	1.90394	-0.90394	0.90394	0.366043	No	No	Yes		982	#N/A	#N/A	#N/A
tekt1	2	9	3	0	0.666667	4.62415	4.37585	4.37585	1.21871e-05	No	No	No		5396	#N/A	#N/A	#N/A
ctu1	0	1	1	0	0	0.00323138	0.996769	0.996769	0.318895	No	No	No		7415	#N/A	#N/A	#N/A
wnt16	2	4	6	0	0.333333	4.8371	-0.837099	0.837099	0.402552	No	No	Yes		988	#N/A	#N/A	#N/A
thap7	0	1	1	0	0	0.00323138	0.996769	0.996769	0.318895	No	No	No		10000	#N/A	#N/A	#N/A
htra1a	1	5	1	0	1	1.90394	3.09606	3.09606	0.00196515	No	No	No		11315	#N/A	#N/A	#N/A
rassf1	0	2	2	0	0	0.00646277	1.99354	1.99354	0.0462229	No	No	No		8630	#N/A	#N/A	#N/A
ddx11	0	1	1	0	0	0.00323138	0.996769	0.996769	0.318895	No	No	No		3028	#N/A	#N/A	#N/A
fndc5b	0	0	1	0	0	0.00323138	-0.00323138	0.00323138	0.997422	No	No	Yes		989	#N/A	#N/A	#N/A
pomcb	2	4	11	0	0.181818	4.94565	-0.945646	0.945646	0.344346	No	No	Yes		991	#N/A	#N/A	#N/A
has1	2	2	3	0	0.666667	4.62415	-2.62415	2.62415	0.00869649	No	No	Yes		991	#N/A	#N/A	#N/A
dhrs11b	1	1	2	0	0.5	2.21206	-1.21206	1.21206	0.225511	No	No	Yes		993	#N/A	#N/A	#N/A
ntf3	1	11	5	0	0.2	2.40469	8.59531	8.59531	9.21383e-18	Yes	No	No		3191	#N/A	#N/A	#N/A
mmp2	17	46	35	0	0.485714	42.4952	3.50484	3.50484	0.000458367	No	No	No		3199	#N/A	#N/A	#N/A
brat1	0	0	1	0	0	0.00323138	-0.00323138	0.00323138	0.997422	No	No	Yes		993	#N/A	#N/A	#N/A
cadm4	2	5	4	0	0.5	4.72901	0.270993	0.270993	0.7864	No	No	No		3230	#N/A	#N/A	#N/A
pcbp2	1	2	1	0	1	1.90394	0.0960601	0.0960601	0.923474	No	No	No		9138	#N/A	#N/A	#N/A
abcg8	0	0	2	0	0	0.00646277	-0.00646277	0.00646277	0.994844	No	No	Yes		995	#N/A	#N/A	#N/A
prex2	0	0	1	0	0	0.00323138	-0.00323138	0.00323138	0.997422	No	No	Yes		1000	#N/A	#N/A	#N/A
uchl1	3	6	6	0	0.5	7.24595	-1.24595	1.24595	0.212803	No	No	Yes		1000	#N/A	#N/A	#N/A
smad2	5	14	32	2	0.15625	12.4161	1.58389	1.58389	0.113241	No	No	No		6151	#N/A	#N/A	#N/A
rpe65c	1	2	2	0	0.5	2.21206	-0.212059	0.212059	0.832064	No	No	Yes		1003	#N/A	#N/A	#N/A
rbp2b	2	3	4	0	0.5	4.72901	-1.72901	1.72901	0.0838309	No	No	Yes		1009	#N/A	#N/A	#N/A
etv5b	52	117	78	1	0.666667	130.319	-13.3185	13.3185	3.25123e-40	Yes	Yes	Yes		639	Y	ZDB-PUB-010525-1	2017-02-06
ltb4r	1	2	1	0	1	1.90394	0.0960601	0.0960601	0.923474	No	No	No		9438	#N/A	#N/A	#N/A
lama2	5	8	16	0	0.3125	12.4136	-4.41357	4.41357	1.02473e-05	No	No	Yes		1012	#N/A	#N/A	#N/A
lhx8a	4	12	6	0	0.666667	9.65481	2.34519	2.34519	0.0190318	No	No	No		3269	#N/A	#N/A	#N/A
wdr5	0	1	2	0	0	0.00646277	0.993537	0.993537	0.320466	No	No	No		2277	#N/A	#N/A	#N/A
sod2	11	31	46	0	0.23913	27.6182	3.38184	3.38184	0.000722067	No	No	No		3533	#N/A	#N/A	#N/A
mtmr2	0	0	2	0	0	0.00646277	-0.00646277	0.00646277	0.994844	No	No	Yes		1014	#N/A	#N/A	#N/A
sfxn2	0	1	2	0	0	0.00646277	0.993537	0.993537	0.320466	No	No	No		10330	#N/A	#N/A	#N/A
il1rapl1b	1	2	1	0	1	1.90394	0.0960601	0.0960601	0.923474	No	No	No		13552	#N/A	#N/A	#N/A
ccdc3b	1	2	2	0	0.5	2.21206	-0.212059	0.212059	0.832064	No	No	Yes		1015	#N/A	#N/A	#N/A
spega	0	1	1	0	0	0.00323138	0.996769	0.996769	0.318895	No	No	No		5280	#N/A	#N/A	#N/A
st3gal1	1	2	1	0	1	1.90394	0.0960601	0.0960601	0.923474	No	No	No		11448	#N/A	#N/A	#N/A
thbs2a	0	0	2	0	0	0.00646277	-0.00646277	0.00646277	0.994844	No	No	Yes		1016	#N/A	#N/A	#N/A
cxcl11.1	3	6	2	0	1.5	6.62325	-0.623252	0.623252	0.533129	No	No	Yes		1016	#N/A	#N/A	#N/A
tmem132e	0	0	1	0	0	0.00323138	-0.00323138	0.00323138	0.997422	No	No	Yes		1017	#N/A	#N/A	#N/A
g6pd	3	6	10	0	0.3	7.38083	-1.38083	1.38083	0.167353	No	No	Yes		1021	#N/A	#N/A	#N/A
synj1	3	11	17	0	0.176471	7.47878	3.52122	3.52122	0.00043099	No	No	No		3511	#N/A	#N/A	#N/A
uqcrfs1	0	2	1	0	0	0.00323138	1.99677	1.99677	0.0458705	No	No	No		1637	#N/A	#N/A	#N/A
diexf	4	23	7	1	0.571429	9.64389	13.3561	13.3561	1.97638e-40	Yes	Yes	No		5420	#N/A	#N/A	#N/A
nba	0	0	2	0	0	0.00646277	-0.00646277	0.00646277	0.994844	No	No	Yes		1023	#N/A	#N/A	#N/A
hrh2a	1	1	2	0	0.5	2.21206	-1.21206	1.21206	0.225511	No	No	Yes		1028	#N/A	#N/A	#N/A
maff	2	7	3	0	0.666667	4.62415	2.37585	2.37585	0.0175223	No	No	No		11546	#N/A	#N/A	#N/A
ist1	0	1	1	0	0	0.00323138	0.996769	0.996769	0.318895	No	No	No		3403	#N/A	#N/A	#N/A
qad	0	0	1	0	0	0.00323138	-0.00323138	0.00323138	0.997422	No	No	Yes		1029	#N/A	#N/A	#N/A
hs2st1a	2	5	2	0	1	4.41766	0.582344	0.582344	0.560345	No	No	No		11905	#N/A	#N/A	#N/A
adamts14	1	1	1	0	1	1.90394	-0.90394	0.90394	0.366043	No	No	Yes		1032	#N/A	#N/A	#N/A
palmdb	2	2	1	0	2	3.80465	-1.80465	1.80465	0.0711521	No	No	Yes		1034	#N/A	#N/A	#N/A
selm	0	1	1	0	0	0.00323138	0.996769	0.996769	0.318895	No	No	No		2573	#N/A	#N/A	#N/A
gadd45bb	4	10	6	1	0.666667	9.58259	0.417413	0.417413	0.676383	No	No	No		4931	#N/A	#N/A	#N/A
osbpl8	0	0	1	0	0	0.00323138	-0.00323138	0.00323138	0.997422	No	No	Yes		1039	#N/A	#N/A	#N/A
ptrfb	1	2	3	0	0.333333	2.31692	-0.31692	0.31692	0.751309	No	No	Yes		1039	#N/A	#N/A	#N/A
usp22	0	0	1	0	0	0.00323138	-0.00323138	0.00323138	0.997422	No	No	Yes		1042	#N/A	#N/A	#N/A
tek	23	48	42	0	0.547619	57.5429	-9.54294	9.54294	1.62465e-21	Yes	No	Yes		8800	Y	ZDB-PUB-121010-15	2016-12-28
nudc	0	1	1	0	0	0.00323138	0.996769	0.996769	0.318895	No	No	No		7083	#N/A	#N/A	#N/A
tgm1l2	0	0	1	0	0	0.00323138	-0.00323138	0.00323138	0.997422	No	No	Yes		1045	#N/A	#N/A	#N/A
rimkla	0	0	1	0	0	0.00323138	-0.00323138	0.00323138	0.997422	No	No	Yes		1045	#N/A	#N/A	#N/A
ndufb8	1	3	1	0	1	1.90394	1.09606	1.09606	0.273072	No	No	No		13190	#N/A	#N/A	#N/A
syt2b	3	12	3	0	1	6.93137	5.06863	5.06863	4.06024e-07	No	No	No		13732	#N/A	#N/A	#N/A
padi2	0	3	1	0	0	0.00323138	2.99677	2.99677	0.00273356	No	No	No		1727	#N/A	#N/A	#N/A
or106-11	1	1	1	0	1	1.90394	-0.90394	0.90394	0.366043	No	No	Yes		1049	#N/A	#N/A	#N/A
sh3bgrl3	1	3	1	0	1	1.90394	1.09606	1.09606	0.273072	No	No	No		11544	#N/A	#N/A	#N/A
metap1d	0	1	1	0	0	0.00323138	0.996769	0.996769	0.318895	No	No	No		3469	#N/A	#N/A	#N/A
mipb	5	9	6	0	0.833333	12.0637	-3.06366	3.06366	0.00219078	No	No	Yes		1049	#N/A	#N/A	#N/A
uap1l1	0	2	1	0	0	0.00323138	1.99677	1.99677	0.0458705	No	No	No		9782	#N/A	#N/A	#N/A
baiap2l1b	0	0	1	0	0	0.00323138	-0.00323138	0.00323138	0.997422	No	No	Yes		1049	#N/A	#N/A	#N/A
ak3	1	3	1	0	1	1.90394	1.09606	1.09606	0.273072	No	No	No		13980	#N/A	#N/A	#N/A
tob1b	0	0	1	0	0	0.00323138	-0.00323138	0.00323138	0.997422	No	No	Yes		1052	#N/A	#N/A	#N/A
ubxn4	0	0	1	0	0	0.00323138	-0.00323138	0.00323138	0.997422	No	No	Yes		1054	#N/A	#N/A	#N/A
krt95	0	1	1	0	0	0.00323138	0.996769	0.996769	0.318895	No	No	No		3486	#N/A	#N/A	#N/A
dhx37	0	1	2	0	0	0.00646277	0.993537	0.993537	0.320466	No	No	No		10511	#N/A	#N/A	#N/A
ca16c	0	0	1	0	0	0.00323138	-0.00323138	0.00323138	0.997422	No	No	Yes		1057	#N/A	#N/A	#N/A
tcerg1a	0	1	1	0	0	0.00323138	0.996769	0.996769	0.318895	No	No	No		2937	#N/A	#N/A	#N/A
dia1b	0	0	1	0	0	0.00323138	-0.00323138	0.00323138	0.997422	No	No	Yes		1060	#N/A	#N/A	#N/A
vps18	2	7	3	0	0.666667	4.62415	2.37585	2.37585	0.0175223	No	No	No		877	#N/A	#N/A	#N/A
pip5k1bb	0	0	1	0	0	0.00323138	-0.00323138	0.00323138	0.997422	No	No	Yes		1061	#N/A	#N/A	#N/A
spns1	0	1	3	0	0	0.00969415	0.990306	0.990306	0.322042	No	No	No		9447	#N/A	#N/A	#N/A
tdp1	0	0	1	0	0	0.00323138	-0.00323138	0.00323138	0.997422	No	No	Yes		1064	#N/A	#N/A	#N/A
tyms	2	4	5	0	0.4	4.79322	-0.793215	0.793215	0.427666	No	No	Yes		1064	#N/A	#N/A	#N/A
sebox	11	30	15	1	0.733333	27.1444	2.85559	2.85559	0.00430227	No	No	No		487	#N/A	#N/A	#N/A
mhc1ufa	5	8	17	0	0.294118	12.428	-4.42801	4.42801	9.58578e-06	No	No	Yes		1069	#N/A	#N/A	#N/A
pmch	2	10	3	0	0.666667	4.62415	5.37585	5.37585	7.74956e-08	No	No	No		243	#N/A	#N/A	#N/A
tjp3	3	7	3	0	1	6.93137	0.0686284	0.0686284	0.945286	No	No	No		47	#N/A	#N/A	#N/A
xpo1b	1	1	1	0	1	1.90394	-0.90394	0.90394	0.366043	No	No	Yes		1069	#N/A	#N/A	#N/A
dhtkd1	0	1	1	0	0	0.00323138	0.996769	0.996769	0.318895	No	No	No		11054	#N/A	#N/A	#N/A
fam234b	0	1	1	0	0	0.00323138	0.996769	0.996769	0.318895	No	No	No		10452	#N/A	#N/A	#N/A
cox4i1	5	11	8	0	0.625	12.1972	-1.19716	1.19716	0.231264	No	No	Yes		1069	#N/A	#N/A	#N/A
ednrab	3	6	5	0	0.6	7.18174	-1.18174	1.18174	0.237328	No	No	Yes		1073	#N/A	#N/A	#N/A
ehmt2	2	2	2	0	1	4.41766	-2.41766	2.41766	0.0156341	No	No	Yes		1076	#N/A	#N/A	#N/A
bcl2a	12	21	75	6	0.16	29.8373	-8.83727	8.83727	1.10151e-18	Yes	No	Yes		11660	Y	ZDB-PUB-080908-4	2017-01-03
rnasen	0	1	2	0	0	0.00646277	0.993537	0.993537	0.320466	No	No	No		7371	#N/A	#N/A	#N/A
mbtps1	3	6	4	0	0.75	7.08705	-1.08705	1.08705	0.277036	No	No	Yes		1078	#N/A	#N/A	#N/A
t2gtl4a	0	0	2	0	0	0.00646277	-0.00646277	0.00646277	0.994844	No	No	Yes		1083	#N/A	#N/A	#N/A
ndr2	39	82	209	0	0.186603	98.4705	-16.4705	16.4705	2.33533e-60	Yes	Yes	Yes		802	Y	ZDB-PUB-990119-19	2017-02-06
camk2b1	2	2	5	0	0.4	4.79322	-2.79322	2.79322	0.00522608	No	No	Yes		1085	#N/A	#N/A	#N/A
rgd	0	0	1	0	0	0.00323138	-0.00323138	0.00323138	0.997422	No	No	Yes		1089	#N/A	#N/A	#N/A
tut1	1	1	1	0	1	1.90394	-0.90394	0.90394	0.366043	No	No	Yes		1093	#N/A	#N/A	#N/A
dal	0	0	1	0	0	0.00323138	-0.00323138	0.00323138	0.997422	No	No	Yes		1098	#N/A	#N/A	#N/A
malt1	0	0	1	0	0	0.00323138	-0.00323138	0.00323138	0.997422	No	No	Yes		1099	#N/A	#N/A	#N/A
etv4	56	141	100	0	0.56	140.569	0.431206	0.431206	0.666325	No	No	No		12575	#N/A	#N/A	#N/A
ugt1ab	1	2	22	0	0.0454545	2.55386	-0.553858	0.553858	0.579685	No	No	Yes		1105	#N/A	#N/A	#N/A
ccdc39	0	0	3	0	0	0.00969415	-0.00969415	0.00969415	0.992265	No	No	Yes		1106	#N/A	#N/A	#N/A
snhg1	0	0	1	0	0	0.00323138	-0.00323138	0.00323138	0.997422	No	No	Yes		1108	#N/A	#N/A	#N/A
atp6ap2	1	4	1	0	1	1.90394	2.09606	2.09606	0.0360955	No	No	No		1859	#N/A	#N/A	#N/A
irgq2	1	1	1	0	1	1.90394	-0.90394	0.90394	0.366043	No	No	Yes		1112	#N/A	#N/A	#N/A
gstm.3	1	1	2	0	0.5	2.21206	-1.21206	1.21206	0.225511	No	No	Yes		1125	#N/A	#N/A	#N/A
rnf183	0	0	1	0	0	0.00323138	-0.00323138	0.00323138	0.997422	No	No	Yes		1135	#N/A	#N/A	#N/A
ier2	1	2	3	0	0.333333	2.31692	-0.31692	0.31692	0.751309	No	No	Yes		1136	#N/A	#N/A	#N/A
sps2	4	9	5	0	0.8	9.57027	-0.570274	0.570274	0.568501	No	No	Yes		1142	#N/A	#N/A	#N/A
ap1g1	0	1	1	0	0	0.00323138	0.996769	0.996769	0.318895	No	No	No		5077	#N/A	#N/A	#N/A
mgat1b	0	0	1	0	0	0.00323138	-0.00323138	0.00323138	0.997422	No	No	Yes		1147	#N/A	#N/A	#N/A
rhcga	1	1	2	0	0.5	2.21206	-1.21206	1.21206	0.225511	No	No	Yes		1151	#N/A	#N/A	#N/A
litaf	0	2	2	0	0	0.00646277	1.99354	1.99354	0.0462229	No	No	No		1736	#N/A	#N/A	#N/A
dchs1b	2	5	2	0	1	4.41766	0.582344	0.582344	0.560345	No	No	No		12563	#N/A	#N/A	#N/A
ebf3a	2	2	2	0	1	4.41766	-2.41766	2.41766	0.0156341	No	No	Yes		1151	#N/A	#N/A	#N/A
hsd3b1	1	1	1	0	1	1.90394	-0.90394	0.90394	0.366043	No	No	Yes		1154	#N/A	#N/A	#N/A
aif1l	1	3	1	0	1	1.90394	1.09606	1.09606	0.273072	No	No	No		10227	#N/A	#N/A	#N/A
slc16a2	3	3	5	2	0.6	7.0373	-4.0373	4.0373	5.437e-05	No	No	Yes		1161	#N/A	#N/A	#N/A
irf4l	0	0	1	0	0	0.00323138	-0.00323138	0.00323138	0.997422	No	No	Yes		1162	#N/A	#N/A	#N/A
atf7a	1	3	1	0	1	1.90394	1.09606	1.09606	0.273072	No	No	No		3634	#N/A	#N/A	#N/A
hel_dr5	0	0	2	0	0	0.00646277	-0.00646277	0.00646277	0.994844	No	No	Yes		1168	#N/A	#N/A	#N/A
tdrd5	1	1	1	0	1	1.90394	-0.90394	0.90394	0.366043	No	No	Yes		1173	#N/A	#N/A	#N/A
lhx1b	3	6	5	0	0.6	7.18174	-1.18174	1.18174	0.237328	No	No	Yes		1174	#N/A	#N/A	#N/A
fbxl14b	2	3	2	0	1	4.41766	-1.41766	1.41766	0.156314	No	No	Yes		1175	#N/A	#N/A	#N/A
fosl1a	1	4	4	0	0.25	2.37097	1.62903	1.62903	0.103329	No	No	No		3671	#N/A	#N/A	#N/A
mtmr7a	0	0	1	0	0	0.00323138	-0.00323138	0.00323138	0.997422	No	No	Yes		1177	#N/A	#N/A	#N/A
peo1	2	4	3	0	0.666667	4.62415	-0.624146	0.624146	0.532542	No	No	Yes		1179	#N/A	#N/A	#N/A
tnnt2c	2	9	6	0	0.333333	4.8371	4.1629	4.1629	3.1619e-05	No	No	No		1177	#N/A	#N/A	#N/A
prlrb	1	1	3	0	0.333333	2.31692	-1.31692	1.31692	0.187888	No	No	Yes		1192	#N/A	#N/A	#N/A
ccdc80l2	0	0	1	0	0	0.00323138	-0.00323138	0.00323138	0.997422	No	No	Yes		1199	#N/A	#N/A	#N/A
tas2r3	0	0	1	0	0	0.00323138	-0.00323138	0.00323138	0.997422	No	No	Yes		1209	#N/A	#N/A	#N/A
flnca	1	1	5	0	0.2	2.40469	-1.40469	1.40469	0.160138	No	No	Yes		1143	Y	ZDB-PUB-150319-2	2017-01-05
runx1t1	0	0	2	0	0	0.00646277	-0.00646277	0.00646277	0.994844	No	No	Yes		1216	#N/A	#N/A	#N/A
ctd	0	0	1	0	0	0.00323138	-0.00323138	0.00323138	0.997422	No	No	Yes		1225	#N/A	#N/A	#N/A
asl	2	4	2	0	1	4.41766	-0.417656	0.417656	0.676205	No	No	Yes		1227	#N/A	#N/A	#N/A
trip4	1	2	1	0	1	1.90394	0.0960601	0.0960601	0.923474	No	No	No		2546	#N/A	#N/A	#N/A
ret	26	51	41	1	0.634146	64.9462	-13.9462	13.9462	6.71723e-44	Yes	Yes	Yes		3694	Y	ZDB-PUB-970327-5	2016-12-15
scmh1	0	0	1	0	0	0.00323138	-0.00323138	0.00323138	0.997422	No	No	Yes		1231	#N/A	#N/A	#N/A
ltb4r2a	1	1	1	0	1	1.90394	-0.90394	0.90394	0.366043	No	No	Yes		1238	#N/A	#N/A	#N/A
hmgn6	0	0	1	0	0	0.00323138	-0.00323138	0.00323138	0.997422	No	No	Yes		1239	#N/A	#N/A	#N/A
rcvrnb	1	1	1	0	1	1.90394	-0.90394	0.90394	0.366043	No	No	Yes		1239	#N/A	#N/A	#N/A
rspo3	2	8	5	0	0.4	4.79322	3.20678	3.20678	0.00134542	No	No	No		2106	#N/A	#N/A	#N/A
pdcb	0	0	1	0	0	0.00323138	-0.00323138	0.00323138	0.997422	No	No	Yes		1244	#N/A	#N/A	#N/A
gata5	47	97	95	3	0.494737	117.781	-20.7814	20.7814	1.94188e-94	Yes	Yes	Yes		822	Y	ZDB-PUB-001019-8	2017-02-06
eif4h	0	2	1	0	0	0.00323138	1.99677	1.99677	0.0458705	No	No	No		1928	#N/A	#N/A	#N/A
aldh1l2	0	0	1	0	0	0.00323138	-0.00323138	0.00323138	0.997422	No	No	Yes		1245	#N/A	#N/A	#N/A
taar20t	1	1	1	0	1	1.90394	-0.90394	0.90394	0.366043	No	No	Yes		1251	#N/A	#N/A	#N/A
pdlim4	1	1	1	0	1	1.90394	-0.90394	0.90394	0.366043	No	No	Yes		1254	#N/A	#N/A	#N/A
atp2a3	1	2	1	0	1	1.90394	0.0960601	0.0960601	0.923474	No	No	No		13717	#N/A	#N/A	#N/A
enpep	0	1	2	1	0	-0.0657591	1.06576	1.06576	0.286552	No	No	No		275	#N/A	#N/A	#N/A
med12	5	7	12	0	0.416667	12.3371	-5.33713	5.33713	9.59675e-08	No	No	Yes		1259	#N/A	#N/A	#N/A
gpc6a	1	2	1	0	1	1.90394	0.0960601	0.0960601	0.923474	No	No	No		6065	#N/A	#N/A	#N/A
hspb1	9	29	17	3	0.529412	22.1098	6.89019	6.89019	5.82003e-12	Yes	No	No		12908	#N/A	#N/A	#N/A
drd6b	0	0	1	0	0	0.00323138	-0.00323138	0.00323138	0.997422	No	No	Yes		1263	#N/A	#N/A	#N/A
capn5b	0	0	1	0	0	0.00323138	-0.00323138	0.00323138	0.997422	No	No	Yes		1265	#N/A	#N/A	#N/A
ndst2b	1	1	2	0	0.5	2.21206	-1.21206	1.21206	0.225511	No	No	Yes		1270	#N/A	#N/A	#N/A
mdga1	0	0	1	0	0	0.00323138	-0.00323138	0.00323138	0.997422	No	No	Yes		1270	#N/A	#N/A	#N/A
krt4	14	32	64	32	0.21875	32.9091	-0.909101	0.909101	0.363313	No	No	Yes		1275	#N/A	#N/A	#N/A
crp	0	0	4	0	0	0.0129255	-0.0129255	0.0129255	0.989687	No	No	Yes		1276	#N/A	#N/A	#N/A
cubn	2	2	3	0	0.666667	4.62415	-2.62415	2.62415	0.00869649	No	No	Yes		1293	#N/A	#N/A	#N/A
calub	0	2	2	0	0	0.00646277	1.99354	1.99354	0.0462229	No	No	No		12861	#N/A	#N/A	#N/A
tardbp	3	6	8	0	0.375	7.32864	-1.32864	1.32864	0.18399	No	No	Yes		1297	#N/A	#N/A	#N/A
dact1	5	14	7	0	0.714286	12.1395	1.86051	1.86051	0.0628349	No	No	No		8820	#N/A	#N/A	#N/A
fam169ab	0	0	1	0	0	0.00323138	-0.00323138	0.00323138	0.997422	No	No	Yes		1297	#N/A	#N/A	#N/A
myo15aa	1	1	1	0	1	1.90394	-0.90394	0.90394	0.366043	No	No	Yes		1301	#N/A	#N/A	#N/A
irge4	1	2	1	0	1	1.90394	0.0960601	0.0960601	0.923474	No	No	No		8359	#N/A	#N/A	#N/A
il12bb	2	5	2	0	1	4.41766	0.582344	0.582344	0.560345	No	No	No		3792	#N/A	#N/A	#N/A
foxq1a	1	2	1	0	1	1.90394	0.0960601	0.0960601	0.923474	No	No	No		3836	#N/A	#N/A	#N/A
plk4	3	7	3	0	1	6.93137	0.0686284	0.0686284	0.945286	No	No	No		13182	#N/A	#N/A	#N/A
polrmt	1	3	1	0	1	1.90394	1.09606	1.09606	0.273072	No	No	No		3016	#N/A	#N/A	#N/A
ror1	0	0	1	0	0	0.00323138	-0.00323138	0.00323138	0.997422	No	No	Yes		1302	#N/A	#N/A	#N/A
psenen	1	8	5	0	0.2	2.40469	5.59531	5.59531	2.24531e-08	No	No	No		8165	#N/A	#N/A	#N/A
trmt12	0	0	1	0	0	0.00323138	-0.00323138	0.00323138	0.997422	No	No	Yes		1303	#N/A	#N/A	#N/A
cep295	0	0	1	0	0	0.00323138	-0.00323138	0.00323138	0.997422	No	No	Yes		1307	#N/A	#N/A	#N/A
lzts2a	2	2	1	0	2	3.80465	-1.80465	1.80465	0.0711521	No	No	Yes		1314	#N/A	#N/A	#N/A
fhdc1	0	0	1	0	0	0.00323138	-0.00323138	0.00323138	0.997422	No	No	Yes		1316	#N/A	#N/A	#N/A
cox5aa	2	4	3	0	0.666667	4.62415	-0.624146	0.624146	0.532542	No	No	Yes		1316	#N/A	#N/A	#N/A
pfklb	1	3	1	0	1	1.90394	1.09606	1.09606	0.273072	No	No	No		1135	#N/A	#N/A	#N/A
bas	0	0	1	0	0	0.00323138	-0.00323138	0.00323138	0.997422	No	No	Yes		1317	#N/A	#N/A	#N/A
dnajb11	0	1	1	0	0	0.00323138	0.996769	0.996769	0.318895	No	No	No		9939	#N/A	#N/A	#N/A
pnp4b	2	3	1	0	2	3.80465	-0.804648	0.804648	0.421037	No	No	Yes		1322	#N/A	#N/A	#N/A
ttll10	0	2	1	0	0	0.00323138	1.99677	1.99677	0.0458705	No	No	No		3927	#N/A	#N/A	#N/A
hmgb1a	4	16	9	3	0.444444	9.58334	6.41666	6.41666	1.43976e-10	No	No	No		3852	#N/A	#N/A	#N/A
lamb2	3	5	5	0	0.6	7.18174	-2.18174	2.18174	0.0291457	No	No	Yes		1323	#N/A	#N/A	#N/A
st6galnac	0	1	1	0	0	0.00323138	0.996769	0.996769	0.318895	No	No	No		3544	#N/A	#N/A	#N/A
ric8b	1	1	1	0	1	1.90394	-0.90394	0.90394	0.366043	No	No	Yes		1341	#N/A	#N/A	#N/A
hnrnpaba	1	3	1	0	1	1.90394	1.09606	1.09606	0.273072	No	No	No		4837	#N/A	#N/A	#N/A
slc30a1b	0	0	3	0	0	0.00969415	-0.00969415	0.00969415	0.992265	No	No	Yes		1341	#N/A	#N/A	#N/A
cct4	1	4	3	0	0.333333	2.31692	1.68308	1.68308	0.0923829	No	No	No		1940	#N/A	#N/A	#N/A
prlh2r	0	0	1	0	0	0.00323138	-0.00323138	0.00323138	0.997422	No	No	Yes		1345	#N/A	#N/A	#N/A
fz12	0	0	1	0	0	0.00323138	-0.00323138	0.00323138	0.997422	No	No	Yes		1351	#N/A	#N/A	#N/A
ahr2	9	28	91	1	0.0989011	22.7559	5.24411	5.24411	1.59421e-07	No	No	No		2225	#N/A	#N/A	#N/A
lhx4	1	3	4	0	0.25	2.37097	0.629034	0.629034	0.529338	No	No	No		3527	#N/A	#N/A	#N/A
nudt3a	0	1	1	0	0	0.00323138	0.996769	0.996769	0.318895	No	No	No		1333	#N/A	#N/A	#N/A
nin	1	1	1	0	1	1.90394	-0.90394	0.90394	0.366043	No	No	Yes		1354	#N/A	#N/A	#N/A
ecscr	1	3	2	0	0.5	2.21206	0.787941	0.787941	0.430745	No	No	No		3559	#N/A	#N/A	#N/A
prss23	1	1	1	0	1	1.90394	-0.90394	0.90394	0.366043	No	No	Yes		1358	#N/A	#N/A	#N/A
col4a6	3	3	1	0	3	5.70536	-2.70536	2.70536	0.00683171	No	No	Yes		1359	#N/A	#N/A	#N/A
cdk6	0	0	3	0	0	0.00969415	-0.00969415	0.00969415	0.992265	No	No	Yes		1361	#N/A	#N/A	#N/A
thoc2	0	0	1	0	0	0.00323138	-0.00323138	0.00323138	0.997422	No	No	Yes		1363	#N/A	#N/A	#N/A
arid1b	0	0	1	1	0	-0.0689905	0.0689905	0.0689905	0.944998	No	No	No		860	#N/A	#N/A	#N/A
gli1	25	67	75	4	0.333333	62.5123	4.48768	4.48768	7.26014e-06	No	No	No		12172	#N/A	#N/A	#N/A
kpna3	0	1	1	0	0	0.00323138	0.996769	0.996769	0.318895	No	No	No		10168	#N/A	#N/A	#N/A
per3	7	22	24	1	0.291667	17.4009	4.59913	4.59913	4.28138e-06	No	No	No		12315	#N/A	#N/A	#N/A
zcchc14	0	0	1	0	0	0.00323138	-0.00323138	0.00323138	0.997422	No	No	Yes		1364	#N/A	#N/A	#N/A
alox5ap	2	6	4	0	0.5	4.72901	1.27099	1.27099	0.203753	No	No	No		3940	#N/A	#N/A	#N/A
gabbr2	0	0	1	0	0	0.00323138	-0.00323138	0.00323138	0.997422	No	No	Yes		1365	#N/A	#N/A	#N/A
has3	2	4	3	0	0.666667	4.62415	-0.624146	0.624146	0.532542	No	No	Yes		1368	#N/A	#N/A	#N/A
pitpnb	1	7	3	0	0.333333	2.31692	4.68308	4.68308	2.85365e-06	No	No	No		1308	#N/A	#N/A	#N/A
lipin2	0	0	1	0	0	0.00323138	-0.00323138	0.00323138	0.997422	No	No	Yes		1368	#N/A	#N/A	#N/A
cx23	4	6	5	0	0.8	9.57027	-3.57027	3.57027	0.000357854	No	No	Yes		1370	#N/A	#N/A	#N/A
ybx1	2	5	5	2	0.4	4.64877	0.351228	0.351228	0.725423	No	No	No		11698	#N/A	#N/A	#N/A
st8sia1	3	4	5	0	0.6	7.18174	-3.18174	3.18174	0.00146724	No	No	Yes		1372	#N/A	#N/A	#N/A
gart	2	3	2	0	1	4.41766	-1.41766	1.41766	0.156314	No	No	Yes		1374	#N/A	#N/A	#N/A
ctbs	0	2	1	0	0	0.00323138	1.99677	1.99677	0.0458705	No	No	No		7772	#N/A	#N/A	#N/A
olfcd2	1	1	2	0	0.5	2.21206	-1.21206	1.21206	0.225511	No	No	Yes		1377	#N/A	#N/A	#N/A
st3gal3b	1	3	1	0	1	1.90394	1.09606	1.09606	0.273072	No	No	No		12218	#N/A	#N/A	#N/A
prepl	0	0	1	0	0	0.00323138	-0.00323138	0.00323138	0.997422	No	No	Yes		1378	#N/A	#N/A	#N/A
cyp2aa9	0	0	1	0	0	0.00323138	-0.00323138	0.00323138	0.997422	No	No	Yes		1378	#N/A	#N/A	#N/A
ccnb1	18	30	40	18	0.45	43.7436	-13.7436	13.7436	1.08237e-42	Yes	Yes	Yes		1133	Y	ZDB-PUB-971013-2	2017-02-02
mycbp2	3	5	8	0	0.375	7.32864	-2.32864	2.32864	0.019893	No	No	Yes		1378	#N/A	#N/A	#N/A
nrarpb	2	4	7	0	0.285714	4.86937	-0.869367	0.869367	0.384662	No	No	Yes		1379	#N/A	#N/A	#N/A
fdps	1	9	3	0	0.333333	2.31692	6.68308	6.68308	2.43206e-11	No	No	No		13921	#N/A	#N/A	#N/A
srfa	2	5	5	0	0.4	4.79322	0.206785	0.206785	0.836181	No	No	No		8571	#N/A	#N/A	#N/A
cdc14aa	1	2	3	0	0.333333	2.31692	-0.31692	0.31692	0.751309	No	No	Yes		1382	#N/A	#N/A	#N/A
guk1b	2	5	2	0	1	4.41766	0.582344	0.582344	0.560345	No	No	No		3850	#N/A	#N/A	#N/A
isa	0	0	1	0	0	0.00323138	-0.00323138	0.00323138	0.997422	No	No	Yes		1384	#N/A	#N/A	#N/A
cyb5r4	1	2	1	0	1	1.90394	0.0960601	0.0960601	0.923474	No	No	No		11969	#N/A	#N/A	#N/A
tirap	4	9	5	0	0.8	9.57027	-0.570274	0.570274	0.568501	No	No	Yes		1385	#N/A	#N/A	#N/A
prkar2aa	0	0	2	0	0	0.00646277	-0.00646277	0.00646277	0.994844	No	No	Yes		1399	#N/A	#N/A	#N/A
ugt5a3	1	1	2	0	0.5	2.21206	-1.21206	1.21206	0.225511	No	No	Yes		1399	#N/A	#N/A	#N/A
trim69	1	1	2	0	0.5	2.21206	-1.21206	1.21206	0.225511	No	No	Yes		1404	#N/A	#N/A	#N/A
trps1	0	0	5	0	0	0.0161569	-0.0161569	0.0161569	0.987109	No	No	Yes		1421	#N/A	#N/A	#N/A
sync	0	0	1	0	0	0.00323138	-0.00323138	0.00323138	0.997422	No	No	Yes		1423	#N/A	#N/A	#N/A
grb2b	2	6	2	0	1	4.41766	1.58234	1.58234	0.113595	No	No	No		9278	#N/A	#N/A	#N/A
angpt1	9	18	17	0	0.529412	22.3265	-4.32647	4.32647	1.52612e-05	No	No	Yes		1428	#N/A	#N/A	#N/A
nkl.2	1	3	1	0	1	1.90394	1.09606	1.09606	0.273072	No	No	No		10550	#N/A	#N/A	#N/A
htr4	1	1	1	0	1	1.90394	-0.90394	0.90394	0.366043	No	No	Yes		1430	#N/A	#N/A	#N/A
nuf2	1	2	1	0	1	1.90394	0.0960601	0.0960601	0.923474	No	No	No		12596	#N/A	#N/A	#N/A
fndc1	0	0	1	0	0	0.00323138	-0.00323138	0.00323138	0.997422	No	No	Yes		1432	#N/A	#N/A	#N/A
ppp4ca	2	4	1	0	2	3.80465	0.195352	0.195352	0.845121	No	No	No		4670	#N/A	#N/A	#N/A
sepw2a	0	1	2	0	0	0.00646277	0.993537	0.993537	0.320466	No	No	No		4115	#N/A	#N/A	#N/A
cbln17	1	1	1	0	1	1.90394	-0.90394	0.90394	0.366043	No	No	Yes		1436	#N/A	#N/A	#N/A
ppp2r5eb	0	1	1	0	0	0.00323138	0.996769	0.996769	0.318895	No	No	No		13222	#N/A	#N/A	#N/A
chrna3	1	2	3	0	0.333333	2.31692	-0.31692	0.31692	0.751309	No	No	Yes		1447	#N/A	#N/A	#N/A
psmb2	0	2	2	0	0	0.00646277	1.99354	1.99354	0.0462229	No	No	No		11589	#N/A	#N/A	#N/A
ankrd49	1	3	1	0	1	1.90394	1.09606	1.09606	0.273072	No	No	No		13013	#N/A	#N/A	#N/A
hao1	0	0	2	0	0	0.00646277	-0.00646277	0.00646277	0.994844	No	No	Yes		1451	#N/A	#N/A	#N/A
aqp4	2	2	4	0	0.5	4.72901	-2.72901	2.72901	0.00636082	No	No	Yes		1452	#N/A	#N/A	#N/A
fyna	5	8	12	2	0.416667	12.1927	-4.19268	4.19268	2.77443e-05	No	No	Yes		1456	#N/A	#N/A	#N/A
lhfpl4a	1	1	1	0	1	1.90394	-0.90394	0.90394	0.366043	No	No	Yes		1460	#N/A	#N/A	#N/A
gnb4a	1	1	1	0	1	1.90394	-0.90394	0.90394	0.366043	No	No	Yes		1461	#N/A	#N/A	#N/A
rnf207a	0	0	1	0	0	0.00323138	-0.00323138	0.00323138	0.997422	No	No	Yes		1461	#N/A	#N/A	#N/A
stmn1a	1	3	3	0	0.333333	2.31692	0.68308	0.68308	0.494568	No	No	No		11215	#N/A	#N/A	#N/A
lil	0	0	2	0	0	0.00646277	-0.00646277	0.00646277	0.994844	No	No	Yes		1464	#N/A	#N/A	#N/A
ciita	0	0	2	0	0	0.00646277	-0.00646277	0.00646277	0.994844	No	No	Yes		1467	#N/A	#N/A	#N/A
slc2a11l	1	2	1	0	1	1.90394	0.0960601	0.0960601	0.923474	No	No	No		2355	#N/A	#N/A	#N/A
eif3hb	1	2	1	0	1	1.90394	0.0960601	0.0960601	0.923474	No	No	No		9262	#N/A	#N/A	#N/A
cds1	0	0	1	0	0	0.00323138	-0.00323138	0.00323138	0.997422	No	No	Yes		1468	#N/A	#N/A	#N/A
vps45	0	0	1	0	0	0.00323138	-0.00323138	0.00323138	0.997422	No	No	Yes		1473	#N/A	#N/A	#N/A
gucy2f	3	4	5	0	0.6	7.18174	-3.18174	3.18174	0.00146724	No	No	Yes		1474	#N/A	#N/A	#N/A
cib1	0	1	1	0	0	0.00323138	0.996769	0.996769	0.318895	No	No	No		9627	#N/A	#N/A	#N/A
esyt1a	0	0	1	0	0	0.00323138	-0.00323138	0.00323138	0.997422	No	No	Yes		1475	#N/A	#N/A	#N/A
atp1a1a.4	10	26	11	1	0.909091	24.5138	1.48617	1.48617	0.137257	No	No	No		5439	#N/A	#N/A	#N/A
glsb	1	3	2	0	0.5	2.21206	0.787941	0.787941	0.430745	No	No	No		13879	#N/A	#N/A	#N/A
pth2r	3	5	8	0	0.375	7.32864	-2.32864	2.32864	0.019893	No	No	Yes		1479	#N/A	#N/A	#N/A
tbx18	5	25	15	2	0.333333	12.2532	12.7468	12.7468	5.32082e-37	Yes	Yes	No		5139	#N/A	#N/A	#N/A
atxn7	1	2	1	0	1	1.90394	0.0960601	0.0960601	0.923474	No	No	No		12829	#N/A	#N/A	#N/A
akt1s1	1	1	2	0	0.5	2.21206	-1.21206	1.21206	0.225511	No	No	Yes		1480	#N/A	#N/A	#N/A
cx44.2	2	3	2	0	1	4.41766	-1.41766	1.41766	0.156314	No	No	Yes		1487	#N/A	#N/A	#N/A
tlr4al	1	4	4	0	0.25	2.37097	1.62903	1.62903	0.103329	No	No	No		12993	#N/A	#N/A	#N/A
cpsf2	0	1	1	0	0	0.00323138	0.996769	0.996769	0.318895	No	No	No		8412	#N/A	#N/A	#N/A
cd8a	3	3	11	0	0.272727	7.4007	-4.4007	4.4007	1.08737e-05	No	No	Yes		1492	#N/A	#N/A	#N/A
utp15	1	6	2	0	0.5	2.21206	3.78794	3.78794	0.000152564	No	No	No		2430	#N/A	#N/A	#N/A
tbx6l	48	136	77	6	0.623377	119.939	16.0614	16.0614	1.633e-57	Yes	Yes	No		4716	#N/A	#N/A	#N/A
nfybb	1	3	2	0	0.5	2.21206	0.787941	0.787941	0.430745	No	No	No		1763	#N/A	#N/A	#N/A
mfsd12a	0	1	1	0	0	0.00323138	0.996769	0.996769	0.318895	No	No	No		4784	#N/A	#N/A	#N/A
pdha1a	2	4	2	0	1	4.41766	-0.417656	0.417656	0.676205	No	No	Yes		1495	#N/A	#N/A	#N/A
abcf2a	1	3	2	0	0.5	2.21206	0.787941	0.787941	0.430745	No	No	No		632	#N/A	#N/A	#N/A
vip	7	12	7	0	1	16.9862	-4.98624	4.98624	6.23359e-07	No	No	Yes		1496	#N/A	#N/A	#N/A
ackr4b	1	2	1	0	1	1.90394	0.0960601	0.0960601	0.923474	No	No	No		8270	#N/A	#N/A	#N/A
s100z	1	3	6	0	0.166667	2.42824	0.571757	0.571757	0.567496	No	No	No		13112	#N/A	#N/A	#N/A
mos	3	9	5	0	0.6	7.18174	1.81826	1.81826	0.0690474	No	No	No		4286	#N/A	#N/A	#N/A
dram1	2	6	2	0	1	4.41766	1.58234	1.58234	0.113595	No	No	No		4287	#N/A	#N/A	#N/A
upk3b	0	0	2	0	0	0.00646277	-0.00646277	0.00646277	0.994844	No	No	Yes		1499	#N/A	#N/A	#N/A
limk1a	2	2	3	0	0.666667	4.62415	-2.62415	2.62415	0.00869649	No	No	Yes		1501	#N/A	#N/A	#N/A
ptgs2b	6	13	21	0	0.285714	14.9565	-1.95654	1.95654	0.0504218	No	No	Yes		1502	#N/A	#N/A	#N/A
cyp11c1	5	11	31	0	0.16129	12.5542	-1.55424	1.55424	0.12015	No	No	Yes		1506	#N/A	#N/A	#N/A
kcna2a	1	1	2	0	0.5	2.21206	-1.21206	1.21206	0.225511	No	No	Yes		1508	#N/A	#N/A	#N/A
ptges	3	7	11	0	0.272727	7.4007	-0.400696	0.400696	0.68865	No	No	Yes		1513	#N/A	#N/A	#N/A
elovl6	1	9	3	0	0.333333	2.31692	6.68308	6.68308	2.43206e-11	No	No	No		11903	#N/A	#N/A	#N/A
hspb3	2	2	3	0	0.666667	4.62415	-2.62415	2.62415	0.00869649	No	No	Yes		1516	#N/A	#N/A	#N/A
trdn	1	3	1	0	1	1.90394	1.09606	1.09606	0.273072	No	No	No		12029	#N/A	#N/A	#N/A
elk	0	0	1	0	0	0.00323138	-0.00323138	0.00323138	0.997422	No	No	Yes		1518	#N/A	#N/A	#N/A
capn3a	3	8	2	0	1.5	6.62325	1.37675	1.37675	0.168613	No	No	No		11064	#N/A	#N/A	#N/A
ppm1la	0	0	1	0	0	0.00323138	-0.00323138	0.00323138	0.997422	No	No	Yes		1519	#N/A	#N/A	#N/A
fancb	1	2	1	0	1	1.90394	0.0960601	0.0960601	0.923474	No	No	No		7103	#N/A	#N/A	#N/A
pfkfb3	0	0	2	0	0	0.00646277	-0.00646277	0.00646277	0.994844	No	No	Yes		1520	#N/A	#N/A	#N/A
arhgef7a	1	2	3	0	0.333333	2.31692	-0.31692	0.31692	0.751309	No	No	Yes		1534	#N/A	#N/A	#N/A
hmgcra	6	22	28	0	0.214286	15.0227	6.97728	6.97728	3.15059e-12	Yes	No	No		3676	#N/A	#N/A	#N/A
efemp2b	2	5	3	0	0.666667	4.62415	0.375854	0.375854	0.707031	No	No	No		4847	#N/A	#N/A	#N/A
mfn1b	1	2	2	0	0.5	2.21206	-0.212059	0.212059	0.832064	No	No	Yes		1534	#N/A	#N/A	#N/A
alpi.1	3	9	4	0	0.75	7.08705	1.91295	1.91295	0.0557753	No	No	No		5088	#N/A	#N/A	#N/A
slc30a1a	3	6	8	0	0.375	7.32864	-1.32864	1.32864	0.18399	No	No	Yes		1535	#N/A	#N/A	#N/A
hoxc12a	0	0	1	0	0	0.00323138	-0.00323138	0.00323138	0.997422	No	No	Yes		1537	#N/A	#N/A	#N/A
s1pr4	2	3	3	0	0.666667	4.62415	-1.62415	1.62415	0.104368	No	No	Yes		1546	#N/A	#N/A	#N/A
prkar1aa	1	7	1	0	1	1.90394	5.09606	5.09606	3.51507e-07	No	No	No		11717	#N/A	#N/A	#N/A
dlx5a	31	76	55	5	0.563636	77.2979	-1.29794	1.29794	0.194329	No	No	Yes		1551	#N/A	#N/A	#N/A
npffr2b	0	0	3	0	0	0.00969415	-0.00969415	0.00969415	0.992265	No	No	Yes		1555	#N/A	#N/A	#N/A
fstl1a	2	3	4	0	0.5	4.72901	-1.72901	1.72901	0.0838309	No	No	Yes		1559	#N/A	#N/A	#N/A
myom1a	0	2	1	0	0	0.00323138	1.99677	1.99677	0.0458705	No	No	No		11918	#N/A	#N/A	#N/A
map3k1	0	0	1	0	0	0.00323138	-0.00323138	0.00323138	0.997422	No	No	Yes		1560	#N/A	#N/A	#N/A
sdhc	0	1	1	0	0	0.00323138	0.996769	0.996769	0.318895	No	No	No		13843	#N/A	#N/A	#N/A
s1pr3b	2	2	2	0	1	4.41766	-2.41766	2.41766	0.0156341	No	No	Yes		1561	#N/A	#N/A	#N/A
agrn	4	10	10	0	0.4	9.83034	0.169659	0.169659	0.865281	No	No	No		12155	#N/A	#N/A	#N/A
notch3	66	128	111	2	0.594595	165.544	-37.5436	37.5436	1.99102e-293	Yes	Yes	Yes		6781	Y	ZDB-PUB-020716-12	2017-01-04
supt6h	1	1	8	0	0.125	2.46011	-1.46011	1.46011	0.144282	No	No	Yes		1569	#N/A	#N/A	#N/A
ppargc1a	2	4	18	0	0.111111	5.01138	-1.01138	1.01138	0.311852	No	No	Yes		1572	#N/A	#N/A	#N/A
tcf7l1a	7	12	47	2	0.148936	17.49	-5.49	5.49	4.09222e-08	No	No	Yes		1576	#N/A	#N/A	#N/A
thap9	0	0	1	0	0	0.00323138	-0.00323138	0.00323138	0.997422	No	No	Yes		1577	#N/A	#N/A	#N/A
nxf1	1	2	1	0	1	1.90394	0.0960601	0.0960601	0.923474	No	No	No		3386	#N/A	#N/A	#N/A
ighv1-1	1	1	2	0	0.5	2.21206	-1.21206	1.21206	0.225511	No	No	Yes		1582	#N/A	#N/A	#N/A
hnrnpa1a	0	1	1	0	0	0.00323138	0.996769	0.996769	0.318895	No	No	No		1640	#N/A	#N/A	#N/A
pcnxl4	0	0	1	0	0	0.00323138	-0.00323138	0.00323138	0.997422	No	No	Yes		1583	#N/A	#N/A	#N/A
bmb	1	2	1	0	1	1.90394	0.0960601	0.0960601	0.923474	No	No	No		8943	#N/A	#N/A	#N/A
gpr148b	0	0	1	0	0	0.00323138	-0.00323138	0.00323138	0.997422	No	No	Yes		1588	#N/A	#N/A	#N/A
hm13	1	4	1	0	1	1.90394	2.09606	2.09606	0.0360955	No	No	No		11372	#N/A	#N/A	#N/A
xie	0	0	1	0	0	0.00323138	-0.00323138	0.00323138	0.997422	No	No	Yes		1591	#N/A	#N/A	#N/A
ddx18	3	7	5	0	0.6	7.18174	-0.181745	0.181745	0.855786	No	No	Yes		1592	#N/A	#N/A	#N/A
sept4a	0	0	1	0	0	0.00323138	-0.00323138	0.00323138	0.997422	No	No	Yes		1595	#N/A	#N/A	#N/A
pigu	1	1	1	0	1	1.90394	-0.90394	0.90394	0.366043	No	No	Yes		1596	#N/A	#N/A	#N/A
mc1r	4	4	13	0	0.307692	9.89632	-5.89632	5.89632	3.80625e-09	No	No	Yes		1597	#N/A	#N/A	#N/A
dpysl3	5	7	7	0	0.714286	12.1395	-5.13949	5.13949	2.79357e-07	No	No	Yes		1598	#N/A	#N/A	#N/A
fad	1	2	3	0	0.333333	2.31692	-0.31692	0.31692	0.751309	No	No	Yes		1610	#N/A	#N/A	#N/A
faslg	1	1	3	0	0.333333	2.31692	-1.31692	1.31692	0.187888	No	No	Yes		1610	#N/A	#N/A	#N/A
mknk2b	0	1	6	0	0	0.0193883	0.980612	0.980612	0.326802	No	No	No		434	#N/A	#N/A	#N/A
mag	4	10	6	0	0.666667	9.65481	0.345191	0.345191	0.729956	No	No	No		7703	#N/A	#N/A	#N/A
ghsrb	1	2	4	0	0.25	2.37097	-0.370966	0.370966	0.710669	No	No	Yes		1612	#N/A	#N/A	#N/A
mybpha	0	2	2	0	0	0.00646277	1.99354	1.99354	0.0462229	No	No	No		2989	#N/A	#N/A	#N/A
six2b	0	0	1	0	0	0.00323138	-0.00323138	0.00323138	0.997422	No	No	Yes		1622	#N/A	#N/A	#N/A
six6a	0	0	5	0	0	0.0161569	-0.0161569	0.0161569	0.987109	No	No	Yes		1624	#N/A	#N/A	#N/A
pri	0	0	2	0	0	0.00646277	-0.00646277	0.00646277	0.994844	No	No	Yes		1625	#N/A	#N/A	#N/A
slc7a6os	1	5	1	0	1	1.90394	3.09606	3.09606	0.00196515	No	No	No		7002	#N/A	#N/A	#N/A
macf1b	1	1	1	0	1	1.90394	-0.90394	0.90394	0.366043	No	No	Yes		1626	#N/A	#N/A	#N/A
cyp2p6	1	2	3	0	0.333333	2.31692	-0.31692	0.31692	0.751309	No	No	Yes		1627	#N/A	#N/A	#N/A
nras	2	2	9	0	0.222222	4.91455	-2.91455	2.91455	0.00356795	No	No	Yes		1629	#N/A	#N/A	#N/A
uvrag	0	1	1	0	0	0.00323138	0.996769	0.996769	0.318895	No	No	No		4538	#N/A	#N/A	#N/A
slc4a3	1	1	1	0	1	1.90394	-0.90394	0.90394	0.366043	No	No	Yes		1631	#N/A	#N/A	#N/A
drd4b	1	1	4	0	0.25	2.37097	-1.37097	1.37097	0.170408	No	No	Yes		1632	#N/A	#N/A	#N/A
nitr7b	0	0	1	0	0	0.00323138	-0.00323138	0.00323138	0.997422	No	No	Yes		1640	#N/A	#N/A	#N/A
rbp1	2	5	3	0	0.666667	4.62415	0.375854	0.375854	0.707031	No	No	No		1913	#N/A	#N/A	#N/A
nkap	3	17	8	0	0.375	7.32864	9.67136	9.67136	4.7091e-22	Yes	No	No		10855	#N/A	#N/A	#N/A
grin1b	2	3	6	0	0.333333	4.8371	-1.8371	1.8371	0.0662174	No	No	Yes		1643	#N/A	#N/A	#N/A
ptpn12	1	3	1	0	1	1.90394	1.09606	1.09606	0.273072	No	No	No		4612	#N/A	#N/A	#N/A
fsta	21	46	41	2	0.512195	52.3959	-6.39589	6.39589	1.64902e-10	No	No	Yes		1649	#N/A	#N/A	#N/A
brcc3	1	1	2	0	0.5	2.21206	-1.21206	1.21206	0.225511	No	No	Yes		1656	#N/A	#N/A	#N/A
snord47.1	0	0	1	0	0	0.00323138	-0.00323138	0.00323138	0.997422	No	No	Yes		1657	#N/A	#N/A	#N/A
socs7	0	0	1	0	0	0.00323138	-0.00323138	0.00323138	0.997422	No	No	Yes		1657	#N/A	#N/A	#N/A
med17	1	2	2	0	0.5	2.21206	-0.212059	0.212059	0.832064	No	No	Yes		1659	#N/A	#N/A	#N/A
orc3	1	2	1	0	1	1.90394	0.0960601	0.0960601	0.923474	No	No	No		9745	#N/A	#N/A	#N/A
lgsn	3	10	2	2	1.5	6.47881	3.52119	3.52119	0.000431037	No	No	No		10295	#N/A	#N/A	#N/A
psat1	1	5	2	0	0.5	2.21206	2.78794	2.78794	0.00531188	No	No	No		13189	#N/A	#N/A	#N/A
trim54	3	4	3	0	1	6.93137	-2.93137	2.93137	0.00338038	No	No	Yes		1659	#N/A	#N/A	#N/A
tmem88a	4	10	2	0	2	8.82885	1.17115	1.17115	0.241559	No	No	No		6452	#N/A	#N/A	#N/A
il17rb	0	0	1	0	0	0.00323138	-0.00323138	0.00323138	0.997422	No	No	Yes		1660	#N/A	#N/A	#N/A
cyp3c2	1	1	1	0	1	1.90394	-0.90394	0.90394	0.366043	No	No	Yes		1662	#N/A	#N/A	#N/A
tgm1l4	1	2	1	0	1	1.90394	0.0960601	0.0960601	0.923474	No	No	No		10311	#N/A	#N/A	#N/A
znf711	1	5	1	0	1	1.90394	3.09606	3.09606	0.00196515	No	No	No		11083	#N/A	#N/A	#N/A
pak1	5	11	7	0	0.714286	12.1395	-1.13949	1.13949	0.25452	No	No	Yes		1671	#N/A	#N/A	#N/A
insra	3	4	13	0	0.230769	7.43274	-3.43274	3.43274	0.000599309	No	No	Yes		1671	#N/A	#N/A	#N/A
pcdhb	0	1	1	0	0	0.00323138	0.996769	0.996769	0.318895	No	No	No		4447	#N/A	#N/A	#N/A
lmbrd1	0	1	1	0	0	0.00323138	0.996769	0.996769	0.318895	No	No	No		4475	#N/A	#N/A	#N/A
sipa1l3	1	2	1	0	1	1.90394	0.0960601	0.0960601	0.923474	No	No	No		10812	#N/A	#N/A	#N/A
dmxl2	2	4	3	0	0.666667	4.62415	-0.624146	0.624146	0.532542	No	No	Yes		1674	#N/A	#N/A	#N/A
pcsk1	2	2	4	1	0.5	4.65678	-2.65678	2.65678	0.00789831	No	No	Yes		1678	#N/A	#N/A	#N/A
sqstm1	5	13	9	0	0.555556	12.2427	0.75726	0.75726	0.448908	No	No	No		3276	#N/A	#N/A	#N/A
ddr2l	1	1	1	0	1	1.90394	-0.90394	0.90394	0.366043	No	No	Yes		1685	#N/A	#N/A	#N/A
utp3	0	1	1	0	0	0.00323138	0.996769	0.996769	0.318895	No	No	No		13824	#N/A	#N/A	#N/A
ndel1a	1	3	1	0	1	1.90394	1.09606	1.09606	0.273072	No	No	No		6672	#N/A	#N/A	#N/A
mcc	1	2	1	0	1	1.90394	0.0960601	0.0960601	0.923474	No	No	No		9090	#N/A	#N/A	#N/A
sdhb	1	5	2	0	0.5	2.21206	2.78794	2.78794	0.00531188	No	No	No		4026	#N/A	#N/A	#N/A
metap2b	2	4	2	0	1	4.41766	-0.417656	0.417656	0.676205	No	No	Yes		1690	#N/A	#N/A	#N/A
ier5	0	1	1	0	0	0.00323138	0.996769	0.996769	0.318895	No	No	No		5054	#N/A	#N/A	#N/A
hoxd10a	5	11	10	0	0.5	12.2798	-1.27985	1.27985	0.200621	No	No	Yes		1693	#N/A	#N/A	#N/A
orc6	0	2	1	0	0	0.00323138	1.99677	1.99677	0.0458705	No	No	No		5477	#N/A	#N/A	#N/A
dpm1	1	3	2	0	0.5	2.21206	0.787941	0.787941	0.430745	No	No	No		5886	#N/A	#N/A	#N/A
npvf	3	4	7	0	0.428571	7.29274	-3.29274	3.29274	0.000994724	No	No	Yes		1700	#N/A	#N/A	#N/A
slc35b2	1	1	8	0	0.125	2.46011	-1.46011	1.46011	0.144282	No	No	Yes		1703	#N/A	#N/A	#N/A
lepb	3	5	9	20	0.333333	5.91284	-0.912839	0.912839	0.361344	No	No	Yes		1706	#N/A	#N/A	#N/A
glrbb	1	2	7	0	0.142857	2.44599	-0.445993	0.445993	0.655609	No	No	Yes		1706	#N/A	#N/A	#N/A
smtnb	2	3	2	0	1	4.41766	-1.41766	1.41766	0.156314	No	No	Yes		1710	#N/A	#N/A	#N/A
eif3c	1	3	2	0	0.5	2.21206	0.787941	0.787941	0.430745	No	No	No		2011	#N/A	#N/A	#N/A
psmd13	0	1	2	0	0	0.00646277	0.993537	0.993537	0.320466	No	No	No		9101	#N/A	#N/A	#N/A
nptx2a	3	7	3	1	1	6.85915	0.14085	0.14085	0.88799	No	No	No		5797	#N/A	#N/A	#N/A
hk2	2	4	4	0	0.5	4.72901	-0.729007	0.729007	0.46601	No	No	Yes		1714	#N/A	#N/A	#N/A
pald1b	0	0	1	0	0	0.00323138	-0.00323138	0.00323138	0.997422	No	No	Yes		1717	#N/A	#N/A	#N/A
hoxd3a	7	15	9	0	0.777778	17.1282	-2.1282	2.1282	0.0333384	No	No	Yes		1717	#N/A	#N/A	#N/A
crygmx	3	4	3	0	1	6.93137	-2.93137	2.93137	0.00338038	No	No	Yes		1722	#N/A	#N/A	#N/A
klf1	5	11	7	1	0.714286	12.0673	-1.06727	1.06727	0.285871	No	No	Yes		1722	#N/A	#N/A	#N/A
jmjd1cb	0	0	1	0	0	0.00323138	-0.00323138	0.00323138	0.997422	No	No	Yes		1724	#N/A	#N/A	#N/A
stard3	1	3	1	0	1	1.90394	1.09606	1.09606	0.273072	No	No	No		10323	#N/A	#N/A	#N/A
ca2	12	30	18	0	0.666667	29.7775	0.222539	0.222539	0.823898	No	No	No		1897	#N/A	#N/A	#N/A
crispld2	2	4	2	0	1	4.41766	-0.417656	0.417656	0.676205	No	No	Yes		1732	#N/A	#N/A	#N/A
tm9sf2	1	2	2	0	0.5	2.21206	-0.212059	0.212059	0.832064	No	No	Yes		1735	#N/A	#N/A	#N/A
slc30a10	0	0	74	0	0	0.239122	-0.239122	0.239122	0.811014	No	No	Yes		1737	#N/A	#N/A	#N/A
si	0	0	2	0	0	0.00646277	-0.00646277	0.00646277	0.994844	No	No	Yes		1741	#N/A	#N/A	#N/A
her4.5	2	3	9	0	0.222222	4.91455	-1.91455	1.91455	0.0555717	No	No	Yes		1743	#N/A	#N/A	#N/A
lats2	1	2	3	0	0.333333	2.31692	-0.31692	0.31692	0.751309	No	No	Yes		1748	#N/A	#N/A	#N/A
thrab	3	5	5	0	0.6	7.18174	-2.18174	2.18174	0.0291457	No	No	Yes		1750	#N/A	#N/A	#N/A
adra2db	1	2	5	0	0.2	2.40469	-0.404686	0.404686	0.685715	No	No	Yes		1753	#N/A	#N/A	#N/A
arfip2b	0	2	1	0	0	0.00323138	1.99677	1.99677	0.0458705	No	No	No		8522	#N/A	#N/A	#N/A
htr1fb	1	1	1	0	1	1.90394	-0.90394	0.90394	0.366043	No	No	Yes		1755	#N/A	#N/A	#N/A
glis2a	1	1	3	0	0.333333	2.31692	-1.31692	1.31692	0.187888	No	No	Yes		1771	#N/A	#N/A	#N/A
oraov1	0	1	1	0	0	0.00323138	0.996769	0.996769	0.318895	No	No	No		4092	#N/A	#N/A	#N/A
brinp1	1	2	1	0	1	1.90394	0.0960601	0.0960601	0.923474	No	No	No		8798	#N/A	#N/A	#N/A
sdpra	0	0	1	0	0	0.00323138	-0.00323138	0.00323138	0.997422	No	No	Yes		1772	#N/A	#N/A	#N/A
or102-1	3	3	4	0	0.75	7.08705	-4.08705	4.08705	4.3944e-05	No	No	Yes		1781	#N/A	#N/A	#N/A
il17c	1	2	3	0	0.333333	2.31692	-0.31692	0.31692	0.751309	No	No	Yes		1786	#N/A	#N/A	#N/A
ube4b	1	1	2	0	0.5	2.21206	-1.21206	1.21206	0.225511	No	No	Yes		1792	#N/A	#N/A	#N/A
galr1b	1	1	3	0	0.333333	2.31692	-1.31692	1.31692	0.187888	No	No	Yes		1798	#N/A	#N/A	#N/A
cplx4b	0	0	2	0	0	0.00646277	-0.00646277	0.00646277	0.994844	No	No	Yes		1799	#N/A	#N/A	#N/A
ptger1c	2	2	2	0	1	4.41766	-2.41766	2.41766	0.0156341	No	No	Yes		1803	#N/A	#N/A	#N/A
cx34.5	0	0	1	0	0	0.00323138	-0.00323138	0.00323138	0.997422	No	No	Yes		1805	#N/A	#N/A	#N/A
ihha	15	30	25	1	0.6	37.3	-7.29996	7.29996	3.0403e-13	Yes	No	Yes		13426	Y	ZDB-PUB-110512-12	2016-12-13
il21	0	0	7	0	0	0.0226197	-0.0226197	0.0226197	0.981954	No	No	Yes		1810	#N/A	#N/A	#N/A
tpst1l	0	1	1	0	0	0.00323138	0.996769	0.996769	0.318895	No	No	No		4727	#N/A	#N/A	#N/A
msx1b	44	98	75	2	0.586667	110.201	-12.2015	12.2015	4.62259e-34	Yes	Yes	Yes		4758	Y	ZDB-PUB-970917-2	2017-01-04
usp8	0	0	1	0	0	0.00323138	-0.00323138	0.00323138	0.997422	No	No	Yes		1810	#N/A	#N/A	#N/A
calcrla	2	6	6	0	0.333333	4.8371	1.1629	1.1629	0.24489	No	No	No		5403	#N/A	#N/A	#N/A
zp3.4	0	0	2	0	0	0.00646277	-0.00646277	0.00646277	0.994844	No	No	Yes		1811	#N/A	#N/A	#N/A
trpm4b.2	0	0	2	0	0	0.00646277	-0.00646277	0.00646277	0.994844	No	No	Yes		1814	#N/A	#N/A	#N/A
abf	0	0	1	0	0	0.00323138	-0.00323138	0.00323138	0.997422	No	No	Yes		1817	#N/A	#N/A	#N/A
sstr1b	0	0	1	0	0	0.00323138	-0.00323138	0.00323138	0.997422	No	No	Yes		1822	#N/A	#N/A	#N/A
ech1	0	1	1	0	0	0.00323138	0.996769	0.996769	0.318895	No	No	No		2131	#N/A	#N/A	#N/A
irf8	4	11	29	1	0.137931	9.97932	1.02068	1.02068	0.307424	No	No	No		10434	#N/A	#N/A	#N/A
pwp2h	3	4	3	0	1	6.93137	-2.93137	2.93137	0.00338038	No	No	Yes		1822	#N/A	#N/A	#N/A
nfia	0	1	1	0	0	0.00323138	0.996769	0.996769	0.318895	No	No	No		3991	#N/A	#N/A	#N/A
ogdhl	0	0	1	0	0	0.00323138	-0.00323138	0.00323138	0.997422	No	No	Yes		1823	#N/A	#N/A	#N/A
scap	0	0	4	0	0	0.0129255	-0.0129255	0.0129255	0.989687	No	No	Yes		1835	#N/A	#N/A	#N/A
tgfb2	4	6	10	0	0.4	9.83034	-3.83034	3.83034	0.000128548	No	No	Yes		1840	#N/A	#N/A	#N/A
gnal	3	4	4	0	0.75	7.08705	-3.08705	3.08705	0.00202568	No	No	Yes		7127	Y	ZDB-PUB-140806-7	2016-12-15
itpr2	1	1	2	0	0.5	2.21206	-1.21206	1.21206	0.225511	No	No	Yes		1841	#N/A	#N/A	#N/A
slc2a10	2	5	4	0	0.5	4.72901	0.270993	0.270993	0.7864	No	No	No		6481	#N/A	#N/A	#N/A
fam196aa	0	0	1	0	0	0.00323138	-0.00323138	0.00323138	0.997422	No	No	Yes		1844	#N/A	#N/A	#N/A
hhex	51	178	155	0	0.329032	128.335	49.6651	49.6651	0	Yes	Yes	No		11620	#N/A	#N/A	#N/A
myh11a	7	18	13	0	0.538462	17.2871	0.712942	0.712942	0.475894	No	No	No		11686	#N/A	#N/A	#N/A
zic6	1	1	4	0	0.25	2.37097	-1.37097	1.37097	0.170408	No	No	Yes		1846	#N/A	#N/A	#N/A
cyfip2	1	1	1	0	1	1.90394	-0.90394	0.90394	0.366043	No	No	Yes		1847	#N/A	#N/A	#N/A
slco1f3	0	0	3	0	0	0.00969415	-0.00969415	0.00969415	0.992265	No	No	Yes		1850	#N/A	#N/A	#N/A
bag6	0	1	1	0	0	0.00323138	0.996769	0.996769	0.318895	No	No	No		1437	#N/A	#N/A	#N/A
asb2a.1	0	0	1	0	0	0.00323138	-0.00323138	0.00323138	0.997422	No	No	Yes		1851	#N/A	#N/A	#N/A
or115-1	0	0	1	0	0	0.00323138	-0.00323138	0.00323138	0.997422	No	No	Yes		1853	#N/A	#N/A	#N/A
btbd6b	3	5	1	0	3	5.70536	-0.705357	0.705357	0.4806	No	No	Yes		1856	#N/A	#N/A	#N/A
cacng3b	0	0	1	0	0	0.00323138	-0.00323138	0.00323138	0.997422	No	No	Yes		1858	#N/A	#N/A	#N/A
grp	1	2	2	0	0.5	2.21206	-0.212059	0.212059	0.832064	No	No	Yes		1867	#N/A	#N/A	#N/A
nr1h4	0	2	3	0	0	0.00969415	1.99031	1.99031	0.0465775	No	No	No		6698	#N/A	#N/A	#N/A
mapk1	3	7	11	0	0.272727	7.4007	-0.400696	0.400696	0.68865	No	No	Yes		7155	Y	ZDB-PUB-100309-15	2017-01-04
akt2	1	3	11	1	0.0909091	2.41837	0.581626	0.581626	0.560828	No	No	No		8579	#N/A	#N/A	#N/A
mmel1	0	0	1	0	0	0.00323138	-0.00323138	0.00323138	0.997422	No	No	Yes		1869	#N/A	#N/A	#N/A
kcnk17	0	0	1	0	0	0.00323138	-0.00323138	0.00323138	0.997422	No	No	Yes		1872	#N/A	#N/A	#N/A
dis3l2	1	1	1	0	1	1.90394	-0.90394	0.90394	0.366043	No	No	Yes		1876	#N/A	#N/A	#N/A
ncor1	2	4	4	0	0.5	4.72901	-0.729007	0.729007	0.46601	No	No	Yes		1883	#N/A	#N/A	#N/A
mmp25a	1	1	2	0	0.5	2.21206	-1.21206	1.21206	0.225511	No	No	Yes		1883	#N/A	#N/A	#N/A
postnb	0	3	6	0	0	0.0193883	2.98061	2.98061	0.00288189	No	No	No		5677	#N/A	#N/A	#N/A
kdm5ba	0	1	1	0	0	0.00323138	0.996769	0.996769	0.318895	No	No	No		4908	#N/A	#N/A	#N/A
tbkbp1	0	0	1	0	0	0.00323138	-0.00323138	0.00323138	0.997422	No	No	Yes		1885	#N/A	#N/A	#N/A
lrp8	1	2	3	0	0.333333	2.31692	-0.31692	0.31692	0.751309	No	No	Yes		1888	#N/A	#N/A	#N/A
dip2ba	0	1	1	0	0	0.00323138	0.996769	0.996769	0.318895	No	No	No		4924	#N/A	#N/A	#N/A
adra1ba	0	0	1	0	0	0.00323138	-0.00323138	0.00323138	0.997422	No	No	Yes		1890	#N/A	#N/A	#N/A
fam73a	0	2	1	0	0	0.00323138	1.99677	1.99677	0.0458705	No	No	No		7957	#N/A	#N/A	#N/A
pcdh10b	5	14	6	0	0.833333	12.0637	1.93634	1.93634	0.0528475	No	No	No		5298	#N/A	#N/A	#N/A
mrpl16	1	3	1	0	1	1.90394	1.09606	1.09606	0.273072	No	No	No		7391	#N/A	#N/A	#N/A
gng13b	1	2	1	0	1	1.90394	0.0960601	0.0960601	0.923474	No	No	No		4135	#N/A	#N/A	#N/A
sh2d1ab	0	0	1	0	0	0.00323138	-0.00323138	0.00323138	0.997422	No	No	Yes		1891	#N/A	#N/A	#N/A
krt91	2	7	1	0	2	3.80465	3.19535	3.19535	0.00139984	No	No	No		8611	#N/A	#N/A	#N/A
ppid	0	0	2	0	0	0.00646277	-0.00646277	0.00646277	0.994844	No	No	Yes		1892	#N/A	#N/A	#N/A
adora1b	2	3	7	0	0.285714	4.86937	-1.86937	1.86937	0.0615935	No	No	Yes		1894	#N/A	#N/A	#N/A
ccr12a	1	1	1	0	1	1.90394	-0.90394	0.90394	0.366043	No	No	Yes		1896	#N/A	#N/A	#N/A
frmd4bb	0	0	1	0	0	0.00323138	-0.00323138	0.00323138	0.997422	No	No	Yes		1902	#N/A	#N/A	#N/A
thap11	0	1	2	0	0	0.00646277	0.993537	0.993537	0.320466	No	No	No		5068	#N/A	#N/A	#N/A
cx52.8	0	0	1	0	0	0.00323138	-0.00323138	0.00323138	0.997422	No	No	Yes		1904	#N/A	#N/A	#N/A
thsd7aa	1	4	2	1	0.5	2.13984	1.86016	1.86016	0.0628844	No	No	No		6013	#N/A	#N/A	#N/A
nln	0	1	1	0	0	0.00323138	0.996769	0.996769	0.318895	No	No	No		352	#N/A	#N/A	#N/A
hexa	0	1	1	0	0	0.00323138	0.996769	0.996769	0.318895	No	No	No		13684	#N/A	#N/A	#N/A
abcf1	1	3	2	0	0.5	2.21206	0.787941	0.787941	0.430745	No	No	No		10087	#N/A	#N/A	#N/A
malt2	0	0	3	0	0	0.00969415	-0.00969415	0.00969415	0.992265	No	No	Yes		1913	#N/A	#N/A	#N/A
ca15b	1	3	6	0	0.166667	2.42824	0.571757	0.571757	0.567496	No	No	No		7150	#N/A	#N/A	#N/A
rxrba	5	8	13	0	0.384615	12.3599	-4.3599	4.3599	1.3109e-05	No	No	Yes		1917	#N/A	#N/A	#N/A
nucb2b	1	3	4	0	0.25	2.37097	0.629034	0.629034	0.529338	No	No	No		443	#N/A	#N/A	#N/A
coro1b	1	2	1	0	1	1.90394	0.0960601	0.0960601	0.923474	No	No	No		11231	#N/A	#N/A	#N/A
pip5k1ab	1	3	1	0	1	1.90394	1.09606	1.09606	0.273072	No	No	No		13103	#N/A	#N/A	#N/A
znf644a	0	0	1	0	0	0.00323138	-0.00323138	0.00323138	0.997422	No	No	Yes		1918	#N/A	#N/A	#N/A
smpd5	0	0	2	0	0	0.00646277	-0.00646277	0.00646277	0.994844	No	No	Yes		1919	#N/A	#N/A	#N/A
sdc4	3	3	8	0	0.375	7.32864	-4.32864	4.32864	1.51121e-05	No	No	Yes		1924	#N/A	#N/A	#N/A
adgra3	2	3	2	0	1	4.41766	-1.41766	1.41766	0.156314	No	No	Yes		1926	#N/A	#N/A	#N/A
gpr176	0	0	1	0	0	0.00323138	-0.00323138	0.00323138	0.997422	No	No	Yes		1927	#N/A	#N/A	#N/A
lactb	0	1	1	0	0	0.00323138	0.996769	0.996769	0.318895	No	No	No		5093	#N/A	#N/A	#N/A
dkc1	1	1	2	0	0.5	2.21206	-1.21206	1.21206	0.225511	No	No	Yes		1931	#N/A	#N/A	#N/A
mfsd2aa	1	2	2	0	0.5	2.21206	-0.212059	0.212059	0.832064	No	No	Yes		1931	#N/A	#N/A	#N/A
ogr	0	0	2	0	0	0.00646277	-0.00646277	0.00646277	0.994844	No	No	Yes		1933	#N/A	#N/A	#N/A
pnk	0	0	1	0	0	0.00323138	-0.00323138	0.00323138	0.997422	No	No	Yes		1935	#N/A	#N/A	#N/A
uhrf1	3	10	12	0	0.25	7.41779	2.58221	2.58221	0.00982736	No	No	No		10499	#N/A	#N/A	#N/A
cacna1sa	1	2	2	0	0.5	2.21206	-0.212059	0.212059	0.832064	No	No	Yes		1940	#N/A	#N/A	#N/A
osbp	0	0	1	0	0	0.00323138	-0.00323138	0.00323138	0.997422	No	No	Yes		1940	#N/A	#N/A	#N/A
ft1	0	1	2	0	0	0.00646277	0.993537	0.993537	0.320466	No	No	No		7985	#N/A	#N/A	#N/A
nrarpa	5	9	10	0	0.5	12.2798	-3.27985	3.27985	0.00104128	No	No	Yes		1941	#N/A	#N/A	#N/A
rorcb	1	2	2	0	0.5	2.21206	-0.212059	0.212059	0.832064	No	No	Yes		1943	#N/A	#N/A	#N/A
dusp27	1	1	1	0	1	1.90394	-0.90394	0.90394	0.366043	No	No	Yes		1949	#N/A	#N/A	#N/A
taar11	0	0	1	0	0	0.00323138	-0.00323138	0.00323138	0.997422	No	No	Yes		1950	#N/A	#N/A	#N/A
isca1	1	1	1	0	1	1.90394	-0.90394	0.90394	0.366043	No	No	Yes		1955	#N/A	#N/A	#N/A
jam2a	4	9	4	0	1	9.44509	-0.445087	0.445087	0.656264	No	No	Yes		1956	#N/A	#N/A	#N/A
ahcy	3	6	6	0	0.5	7.24595	-1.24595	1.24595	0.212803	No	No	Yes		1959	#N/A	#N/A	#N/A
epas1b	8	17	17	0	0.470588	19.8519	-2.85186	2.85186	0.00435311	No	No	Yes		1968	#N/A	#N/A	#N/A
cul4a	2	3	3	0	0.666667	4.62415	-1.62415	1.62415	0.104368	No	No	Yes		1969	#N/A	#N/A	#N/A
nedd8	1	3	1	0	1	1.90394	1.09606	1.09606	0.273072	No	No	No		13101	#N/A	#N/A	#N/A
hbegfb	0	0	3	0	0	0.00969415	-0.00969415	0.00969415	0.992265	No	No	Yes		1971	#N/A	#N/A	#N/A
btr20	1	2	1	0	1	1.90394	0.0960601	0.0960601	0.923474	No	No	No		5220	#N/A	#N/A	#N/A
sap130a	0	0	1	0	0	0.00323138	-0.00323138	0.00323138	0.997422	No	No	Yes		1979	#N/A	#N/A	#N/A
gad2	12	19	27	0	0.444444	29.942	-10.942	10.942	9.50065e-28	Yes	Yes	Yes		7747	Y	ZDB-PUB-100330-35	2016-12-14
cry5	5	19	13	0	0.384615	12.3599	6.6401	6.6401	3.25531e-11	No	No	No		2880	#N/A	#N/A	#N/A
cld	0	0	1	0	0	0.00323138	-0.00323138	0.00323138	0.997422	No	No	Yes		1980	#N/A	#N/A	#N/A
ldhbb	1	3	1	0	1	1.90394	1.09606	1.09606	0.273072	No	No	No		13978	#N/A	#N/A	#N/A
psmb12	0	1	4	0	0	0.0129255	0.987074	0.987074	0.323624	No	No	No		5227	#N/A	#N/A	#N/A
snap29	1	2	1	0	1	1.90394	0.0960601	0.0960601	0.923474	No	No	No		9817	#N/A	#N/A	#N/A
tll1	4	8	19	0	0.210526	9.97496	-1.97496	1.97496	0.0482931	No	No	Yes		1985	#N/A	#N/A	#N/A
selt1b	0	1	2	0	0	0.00646277	0.993537	0.993537	0.320466	No	No	No		9279	#N/A	#N/A	#N/A
cbr4	0	1	1	0	0	0.00323138	0.996769	0.996769	0.318895	No	No	No		12650	#N/A	#N/A	#N/A
ttll3	1	1	2	0	0.5	2.21206	-1.21206	1.21206	0.225511	No	No	Yes		1993	#N/A	#N/A	#N/A
rltpr	1	2	1	0	1	1.90394	0.0960601	0.0960601	0.923474	No	No	No		12115	#N/A	#N/A	#N/A
rps5	0	1	4	0	0	0.0129255	0.987074	0.987074	0.323624	No	No	No		6176	#N/A	#N/A	#N/A
znfl2b	1	2	1	0	1	1.90394	0.0960601	0.0960601	0.923474	No	No	No		11559	#N/A	#N/A	#N/A
ctss1	0	1	3	0	0	0.00969415	0.990306	0.990306	0.322042	No	No	No		11062	#N/A	#N/A	#N/A
bglap	10	23	26	0	0.384615	24.9543	-1.95433	1.95433	0.0506828	No	No	Yes		2003	#N/A	#N/A	#N/A
ppp1r14ab	1	2	2	1	0.5	2.13984	-0.139837	0.139837	0.888791	No	No	Yes		2003	#N/A	#N/A	#N/A
itga2b	11	29	24	1	0.458333	27.3412	1.65882	1.65882	0.0971754	No	No	No		11566	#N/A	#N/A	#N/A
sepw2b	1	9	2	0	0.5	2.21206	6.78794	6.78794	1.18523e-11	Yes	No	No		2952	#N/A	#N/A	#N/A
asz1	1	2	2	0	0.5	2.21206	-0.212059	0.212059	0.832064	No	No	Yes		2004	#N/A	#N/A	#N/A
gsk3ab	0	0	5	0	0	0.0161569	-0.0161569	0.0161569	0.987109	No	No	Yes		2010	#N/A	#N/A	#N/A
cyp2aa2	1	5	3	0	0.333333	2.31692	2.68308	2.68308	0.00730369	No	No	No		7160	#N/A	#N/A	#N/A
cbx3a	0	1	1	0	0	0.00323138	0.996769	0.996769	0.318895	No	No	No		4353	#N/A	#N/A	#N/A
magi2a	1	3	2	0	0.5	2.21206	0.787941	0.787941	0.430745	No	No	No		2962	#N/A	#N/A	#N/A
cadm1a	1	1	3	0	0.333333	2.31692	-1.31692	1.31692	0.187888	No	No	Yes		2010	#N/A	#N/A	#N/A
hhip	4	14	10	0	0.4	9.83034	4.16966	4.16966	3.06971e-05	No	No	No		9513	#N/A	#N/A	#N/A
kcnq2b	2	2	2	0	1	4.41766	-2.41766	2.41766	0.0156341	No	No	Yes		2012	#N/A	#N/A	#N/A
slc6a3	33	86	52	8	0.634615	82.0493	3.95073	3.95073	7.8312e-05	No	No	No		5287	#N/A	#N/A	#N/A
tmem41b	0	0	1	0	0	0.00323138	-0.00323138	0.00323138	0.997422	No	No	Yes		2013	#N/A	#N/A	#N/A
tuba8l	1	3	1	0	1	1.90394	1.09606	1.09606	0.273072	No	No	No		11054	#N/A	#N/A	#N/A
atp2b2	4	17	9	0	0.444444	9.80001	7.19999	7.19999	6.34195e-13	Yes	No	No		2009	#N/A	#N/A	#N/A
p2rx5	2	2	4	0	0.5	4.72901	-2.72901	2.72901	0.00636082	No	No	Yes		2014	#N/A	#N/A	#N/A
zp3a.1	0	1	1	0	0	0.00323138	0.996769	0.996769	0.318895	No	No	No		3959	#N/A	#N/A	#N/A
elovl1a	0	1	3	0	0	0.00969415	0.990306	0.990306	0.322042	No	No	No		10038	#N/A	#N/A	#N/A
rbpjl	0	0	1	0	0	0.00323138	-0.00323138	0.00323138	0.997422	No	No	Yes		2023	#N/A	#N/A	#N/A
mbtps2	0	1	1	0	0	0.00323138	0.996769	0.996769	0.318895	No	No	No		976	#N/A	#N/A	#N/A
zfhx4	1	2	1	0	1	1.90394	0.0960601	0.0960601	0.923474	No	No	No		5448	#N/A	#N/A	#N/A
btbd3b	0	0	1	0	0	0.00323138	-0.00323138	0.00323138	0.997422	No	No	Yes		2029	#N/A	#N/A	#N/A
lcat	0	0	1	0	0	0.00323138	-0.00323138	0.00323138	0.997422	No	No	Yes		2038	#N/A	#N/A	#N/A
panx1a	5	8	8	0	0.625	12.1972	-4.19716	4.19716	2.72019e-05	No	No	Yes		2039	#N/A	#N/A	#N/A
nes	9	26	28	4	0.321429	22.2	3.80005	3.80005	0.000145307	No	No	No		9261	#N/A	#N/A	#N/A
klhl20	0	1	1	0	0	0.00323138	0.996769	0.996769	0.318895	No	No	No		7990	#N/A	#N/A	#N/A
snord80.1	0	0	1	0	0	0.00323138	-0.00323138	0.00323138	0.997422	No	No	Yes		2041	#N/A	#N/A	#N/A
fus	2	3	4	0	0.5	4.72901	-1.72901	1.72901	0.0838309	No	No	Yes		2048	#N/A	#N/A	#N/A
kera	2	10	2	0	1	4.41766	5.58234	5.58234	2.41898e-08	No	No	No		10210	#N/A	#N/A	#N/A
slc9a7	1	4	2	0	0.5	2.21206	1.78794	1.78794	0.0738081	No	No	No		5232	#N/A	#N/A	#N/A
arpc5b	0	1	2	0	0	0.00646277	0.993537	0.993537	0.320466	No	No	No		13856	#N/A	#N/A	#N/A
cyp27a1.2	1	4	1	0	1	1.90394	2.09606	2.09606	0.0360955	No	No	No		5200	#N/A	#N/A	#N/A
hcn1	1	1	1	0	1	1.90394	-0.90394	0.90394	0.366043	No	No	Yes		2049	#N/A	#N/A	#N/A
arntl1a	8	27	21	0	0.380952	19.9194	7.08056	7.08056	1.50713e-12	Yes	No	No		6165	#N/A	#N/A	#N/A
syt1b	0	0	2	0	0	0.00646277	-0.00646277	0.00646277	0.994844	No	No	Yes		2050	#N/A	#N/A	#N/A
efhd2	0	0	1	0	0	0.00323138	-0.00323138	0.00323138	0.997422	No	No	Yes		2050	#N/A	#N/A	#N/A
wnt5b	26	61	79	1	0.329114	65.255	-4.25497	4.25497	2.10497e-05	No	No	Yes		2050	#N/A	#N/A	#N/A
rpe65a	5	14	8	0	0.625	12.1972	1.80284	1.80284	0.0714363	No	No	No		2747	#N/A	#N/A	#N/A
pggt1b	1	2	6	0	0.166667	2.42824	-0.428243	0.428243	0.668481	No	No	Yes		2054	#N/A	#N/A	#N/A
tlr8c	0	0	1	0	0	0.00323138	-0.00323138	0.00323138	0.997422	No	No	Yes		2057	#N/A	#N/A	#N/A
tiam2b	0	0	1	0	0	0.00323138	-0.00323138	0.00323138	0.997422	No	No	Yes		2058	#N/A	#N/A	#N/A
crfb15	0	0	4	0	0	0.0129255	-0.0129255	0.0129255	0.989687	No	No	Yes		2058	#N/A	#N/A	#N/A
guca1b	2	2	5	0	0.4	4.79322	-2.79322	2.79322	0.00522608	No	No	Yes		2061	#N/A	#N/A	#N/A
fgf4	8	22	19	0	0.421053	19.8885	2.11148	2.11148	0.0347499	No	No	No		12131	#N/A	#N/A	#N/A
ripk2	2	2	5	0	0.4	4.79322	-2.79322	2.79322	0.00522608	No	No	Yes		2063	#N/A	#N/A	#N/A
ing5b	0	0	3	0	0	0.00969415	-0.00969415	0.00969415	0.992265	No	No	Yes		2068	#N/A	#N/A	#N/A
tas1r3	1	1	4	0	0.25	2.37097	-1.37097	1.37097	0.170408	No	No	Yes		2069	#N/A	#N/A	#N/A
c3a.2	5	14	16	0	0.3125	12.4136	1.58643	1.58643	0.112665	No	No	No		5009	#N/A	#N/A	#N/A
pdgfaa	8	12	12	0	0.666667	19.7161	-7.71614	7.71614	1.2835e-14	Yes	No	Yes		7112	Y	0	2016-12-13
eef1a1a	0	0	1	0	0	0.00323138	-0.00323138	0.00323138	0.997422	No	No	Yes		2079	#N/A	#N/A	#N/A
tulp4a	0	0	1	0	0	0.00323138	-0.00323138	0.00323138	0.997422	No	No	Yes		2079	#N/A	#N/A	#N/A
cryaba	9	10	12	0	0.75	22.1758	-12.1758	12.1758	6.31334e-34	Yes	Yes	Yes		1525	Y	ZDB-PUB-991112-6	2017-01-03
pax8	32	94	70	2	0.457143	80.1385	13.8615	13.8615	2.1568e-43	Yes	Yes	No		11877	#N/A	#N/A	#N/A
bnip1b	0	0	1	0	0	0.00323138	-0.00323138	0.00323138	0.997422	No	No	Yes		2079	#N/A	#N/A	#N/A
lin7a	3	7	4	0	0.75	7.08705	-0.087047	0.087047	0.930635	No	No	Yes		2081	#N/A	#N/A	#N/A
pi4kaa	1	1	1	0	1	1.90394	-0.90394	0.90394	0.366043	No	No	Yes		2082	#N/A	#N/A	#N/A
pkp1b	0	1	1	0	0	0.00323138	0.996769	0.996769	0.318895	No	No	No		9127	#N/A	#N/A	#N/A
hspb15	2	2	2	0	1	4.41766	-2.41766	2.41766	0.0156341	No	No	Yes		2084	#N/A	#N/A	#N/A
bhmt	2	6	3	0	0.666667	4.62415	1.37585	1.37585	0.16889	No	No	No		11859	#N/A	#N/A	#N/A
psmc3	0	1	2	0	0	0.00646277	0.993537	0.993537	0.320466	No	No	No		3302	#N/A	#N/A	#N/A
tbpl2	3	8	3	0	1	6.93137	1.06863	1.06863	0.285256	No	No	No		5567	#N/A	#N/A	#N/A
smc3	3	11	9	0	0.333333	7.35728	3.64272	3.64272	0.000270785	No	No	No		8524	#N/A	#N/A	#N/A
kirrela	0	1	3	0	0	0.00969415	0.990306	0.990306	0.322042	No	No	No		238	#N/A	#N/A	#N/A
alox5b.3	0	1	3	0	0	0.00969415	0.990306	0.990306	0.322042	No	No	No		8529	#N/A	#N/A	#N/A
hs3st3b1b	1	1	4	0	0.25	2.37097	-1.37097	1.37097	0.170408	No	No	Yes		2089	#N/A	#N/A	#N/A
wdr73	1	3	1	0	1	1.90394	1.09606	1.09606	0.273072	No	No	No		13957	#N/A	#N/A	#N/A
mtnr1bb	2	3	6	0	0.333333	4.8371	-1.8371	1.8371	0.0662174	No	No	Yes		2091	#N/A	#N/A	#N/A
mvp	3	7	3	0	1	6.93137	0.0686284	0.0686284	0.945286	No	No	No		13114	#N/A	#N/A	#N/A
nkl.3	1	3	1	0	1	1.90394	1.09606	1.09606	0.273072	No	No	No		11225	#N/A	#N/A	#N/A
mylk3	3	5	3	0	1	6.93137	-1.93137	1.93137	0.0534581	No	No	Yes		8174	N	N/A	2017-01-04
sult1st2	1	2	6	0	0.166667	2.42824	-0.428243	0.428243	0.668481	No	No	Yes		2092	#N/A	#N/A	#N/A
xirp1	3	15	5	0	0.6	7.18174	7.81826	7.81826	5.75373e-15	Yes	No	No		9410	#N/A	#N/A	#N/A
lypc	1	3	2	0	0.5	2.21206	0.787941	0.787941	0.430745	No	No	No		13740	#N/A	#N/A	#N/A
dlg1l	1	2	1	0	1	1.90394	0.0960601	0.0960601	0.923474	No	No	No		1969	#N/A	#N/A	#N/A
kng1	2	4	2	0	1	4.41766	-0.417656	0.417656	0.676205	No	No	Yes		2101	#N/A	#N/A	#N/A
grhd	0	0	1	0	0	0.00323138	-0.00323138	0.00323138	0.997422	No	No	Yes		2101	#N/A	#N/A	#N/A
cx40.8	2	5	3	0	0.666667	4.62415	0.375854	0.375854	0.707031	No	No	No		12304	#N/A	#N/A	#N/A
dnajc6	1	1	1	0	1	1.90394	-0.90394	0.90394	0.366043	No	No	Yes		2110	#N/A	#N/A	#N/A
sec24d	2	5	3	0	0.666667	4.62415	0.375854	0.375854	0.707031	No	No	No		8981	#N/A	#N/A	#N/A
ivy	0	0	1	0	0	0.00323138	-0.00323138	0.00323138	0.997422	No	No	Yes		2111	#N/A	#N/A	#N/A
adcy3b	0	0	1	0	0	0.00323138	-0.00323138	0.00323138	0.997422	No	No	Yes		2115	#N/A	#N/A	#N/A
apoa1bp	0	0	2	0	0	0.00646277	-0.00646277	0.00646277	0.994844	No	No	Yes		2117	#N/A	#N/A	#N/A
rsph9	0	0	1	0	0	0.00323138	-0.00323138	0.00323138	0.997422	No	No	Yes		2118	#N/A	#N/A	#N/A
panx3	2	2	3	0	0.666667	4.62415	-2.62415	2.62415	0.00869649	No	No	Yes		2123	#N/A	#N/A	#N/A
cd4-1	3	6	6	0	0.5	7.24595	-1.24595	1.24595	0.212803	No	No	Yes		2128	#N/A	#N/A	#N/A
gin12	0	0	1	0	0	0.00323138	-0.00323138	0.00323138	0.997422	No	No	Yes		2130	#N/A	#N/A	#N/A
dnm2a	3	4	7	1	0.428571	7.22052	-3.22052	3.22052	0.00128264	No	No	Yes		2131	#N/A	#N/A	#N/A
cps1	2	3	2	0	1	4.41766	-1.41766	1.41766	0.156314	No	No	Yes		2131	#N/A	#N/A	#N/A
tfr1b	2	4	5	0	0.4	4.79322	-0.793215	0.793215	0.427666	No	No	Yes		2134	#N/A	#N/A	#N/A
cacng4a	0	0	1	0	0	0.00323138	-0.00323138	0.00323138	0.997422	No	No	Yes		2136	#N/A	#N/A	#N/A
mns1	0	1	1	0	0	0.00323138	0.996769	0.996769	0.318895	No	No	No		7185	#N/A	#N/A	#N/A
rgs14a	1	4	1	0	1	1.90394	2.09606	2.09606	0.0360955	No	No	No		5759	#N/A	#N/A	#N/A
kes	0	0	1	0	0	0.00323138	-0.00323138	0.00323138	0.997422	No	No	Yes		2137	#N/A	#N/A	#N/A
ift20	3	5	5	0	0.6	7.18174	-2.18174	2.18174	0.0291457	No	No	Yes		2141	#N/A	#N/A	#N/A
tet3	3	5	7	0	0.428571	7.29274	-2.29274	2.29274	0.0218783	No	No	Yes		2142	#N/A	#N/A	#N/A
adam10a	0	0	1	0	0	0.00323138	-0.00323138	0.00323138	0.997422	No	No	Yes		2142	#N/A	#N/A	#N/A
chpf2	1	1	1	0	1	1.90394	-0.90394	0.90394	0.366043	No	No	Yes		2143	#N/A	#N/A	#N/A
kcnab1b	1	1	1	0	1	1.90394	-0.90394	0.90394	0.366043	No	No	Yes		2144	#N/A	#N/A	#N/A
bhlha9	1	1	1	0	1	1.90394	-0.90394	0.90394	0.366043	No	No	Yes		2147	#N/A	#N/A	#N/A
mgat4b	0	0	1	0	0	0.00323138	-0.00323138	0.00323138	0.997422	No	No	Yes		2151	#N/A	#N/A	#N/A
nr5a5	1	3	7	0	0.142857	2.44599	0.554007	0.554007	0.579583	No	No	No		10316	#N/A	#N/A	#N/A
dab2ipb	0	0	2	0	0	0.00646277	-0.00646277	0.00646277	0.994844	No	No	Yes		2152	#N/A	#N/A	#N/A
nanos3	18	36	72	34	0.25	42.8134	-6.81339	6.81339	9.93886e-12	Yes	No	Yes		5910	#N/A	#N/A	#N/A
cfs	0	0	1	0	0	0.00323138	-0.00323138	0.00323138	0.997422	No	No	Yes		2156	#N/A	#N/A	#N/A
rgra	1	2	3	0	0.333333	2.31692	-0.31692	0.31692	0.751309	No	No	Yes		2163	#N/A	#N/A	#N/A
pop	0	0	1	0	0	0.00323138	-0.00323138	0.00323138	0.997422	No	No	Yes		2172	#N/A	#N/A	#N/A
gpx1b	6	25	7	0	0.857143	14.5629	10.4371	10.4371	2.09881e-25	Yes	Yes	No		6416	#N/A	#N/A	#N/A
cfp	1	2	2	0	0.5	2.21206	-0.212059	0.212059	0.832064	No	No	Yes		2180	#N/A	#N/A	#N/A
ugdh	7	15	8	0	0.875	17.0657	-2.06569	2.06569	0.0388771	No	No	Yes		2186	#N/A	#N/A	#N/A
nbeab	0	0	1	0	0	0.00323138	-0.00323138	0.00323138	0.997422	No	No	Yes		2187	#N/A	#N/A	#N/A
adnp2b	1	1	1	0	1	1.90394	-0.90394	0.90394	0.366043	No	No	Yes		2187	#N/A	#N/A	#N/A
btr29	0	0	1	0	0	0.00323138	-0.00323138	0.00323138	0.997422	No	No	Yes		2191	#N/A	#N/A	#N/A
itga3b	2	3	5	0	0.4	4.79322	-1.79322	1.79322	0.072961	No	No	Yes		2191	#N/A	#N/A	#N/A
ntn1a	19	36	40	0	0.475	47.5388	-11.5388	11.5388	1.1728e-30	Yes	Yes	Yes		1402	Y	ZDB-PUB-970812-9	2017-02-03
grnas	1	1	1	0	1	1.90394	-0.90394	0.90394	0.366043	No	No	Yes		2198	#N/A	#N/A	#N/A
slco2a1	1	1	3	0	0.333333	2.31692	-1.31692	1.31692	0.187888	No	No	Yes		2198	#N/A	#N/A	#N/A
rab8b	1	1	1	0	1	1.90394	-0.90394	0.90394	0.366043	No	No	Yes		2201	#N/A	#N/A	#N/A
bdkrb1	1	2	4	0	0.25	2.37097	-0.370966	0.370966	0.710669	No	No	Yes		2203	#N/A	#N/A	#N/A
hsd17b12b	2	4	2	0	1	4.41766	-0.417656	0.417656	0.676205	No	No	Yes		2207	#N/A	#N/A	#N/A
hp	2	5	4	0	0.5	4.72901	0.270993	0.270993	0.7864	No	No	No		6051	#N/A	#N/A	#N/A
pprc1	0	1	1	0	0	0.00323138	0.996769	0.996769	0.318895	No	No	No		6077	#N/A	#N/A	#N/A
tax1bp3	1	3	2	0	0.5	2.21206	0.787941	0.787941	0.430745	No	No	No		5591	#N/A	#N/A	#N/A
bsna	1	1	1	0	1	1.90394	-0.90394	0.90394	0.366043	No	No	Yes		2207	#N/A	#N/A	#N/A
cfhl3	1	3	2	0	0.5	2.21206	0.787941	0.787941	0.430745	No	No	No		6115	#N/A	#N/A	#N/A
cxcr3.2	2	10	2	0	1	4.41766	5.58234	5.58234	2.41898e-08	No	No	No		13470	#N/A	#N/A	#N/A
hgd	0	1	1	0	0	0.00323138	0.996769	0.996769	0.318895	No	No	No		1487	#N/A	#N/A	#N/A
cdc42se1	0	1	3	0	0	0.00969415	0.990306	0.990306	0.322042	No	No	No		2595	#N/A	#N/A	#N/A
msx1a	13	36	23	0	0.565217	32.366	3.63404	3.63404	0.000280063	No	No	No		5101	#N/A	#N/A	#N/A
rnf145b	0	1	1	0	0	0.00323138	0.996769	0.996769	0.318895	No	No	No		2594	#N/A	#N/A	#N/A
fscn2b	1	3	6	3	0.166667	2.21158	0.788422	0.788422	0.430464	No	No	No		5699	#N/A	#N/A	#N/A
ccka	6	7	7	0	0.857143	14.5629	-7.56286	7.56286	4.19878e-14	Yes	No	Yes		2000	Y	ZDB-PUB-150331-3	2017-02-06
csad	1	3	1	0	1	1.90394	1.09606	1.09606	0.273072	No	No	No		8063	#N/A	#N/A	#N/A
ccna2	7	14	13	0	0.538462	17.2871	-3.28706	3.28706	0.001015	No	No	Yes		2209	#N/A	#N/A	#N/A
pdzk1	3	4	2	0	1.5	6.62325	-2.62325	2.62325	0.00871932	No	No	Yes		2211	#N/A	#N/A	#N/A
blm	1	1	1	0	1	1.90394	-0.90394	0.90394	0.366043	No	No	Yes		2216	#N/A	#N/A	#N/A
il17rd	21	56	37	0	0.567568	52.4936	3.50635	3.50635	0.000455774	No	No	No		7757	#N/A	#N/A	#N/A
ntf4	1	3	1	0	1	1.90394	1.09606	1.09606	0.273072	No	No	No		46	#N/A	#N/A	#N/A
setd5	1	1	1	0	1	1.90394	-0.90394	0.90394	0.366043	No	No	Yes		2219	#N/A	#N/A	#N/A
pycr1b	0	1	2	0	0	0.00646277	0.993537	0.993537	0.320466	No	No	No		10472	#N/A	#N/A	#N/A
shroom3	2	8	4	5	0.5	4.3679	3.6321	3.6321	0.000282168	No	No	No		13252	#N/A	#N/A	#N/A
fcer1g	2	2	2	0	1	4.41766	-2.41766	2.41766	0.0156341	No	No	Yes		2219	#N/A	#N/A	#N/A
pvalb4	0	1	7	0	0	0.0226197	0.97738	0.97738	0.328399	No	No	No		6872	#N/A	#N/A	#N/A
psmf1	0	2	1	0	0	0.00323138	1.99677	1.99677	0.0458705	No	No	No		12263	#N/A	#N/A	#N/A
itga9	2	5	4	0	0.5	4.72901	0.270993	0.270993	0.7864	No	No	No		8204	#N/A	#N/A	#N/A
dio3a	3	9	4	0	0.75	7.08705	1.91295	1.91295	0.0557753	No	No	No		9992	#N/A	#N/A	#N/A
gfra1a	5	6	7	0	0.714286	12.1395	-6.13949	6.13949	8.51214e-10	No	No	Yes		3485	N	N/A	2017-01-03
col18a1	5	10	8	0	0.625	12.1972	-2.19716	2.19716	0.0280258	No	No	Yes		2220	#N/A	#N/A	#N/A
vps51	1	2	4	0	0.25	2.37097	-0.370966	0.370966	0.710669	No	No	Yes		2223	#N/A	#N/A	#N/A
rfx1a	0	0	1	0	0	0.00323138	-0.00323138	0.00323138	0.997422	No	No	Yes		2223	#N/A	#N/A	#N/A
mybpc1	5	12	7	0	0.714286	12.1395	-0.139488	0.139488	0.889067	No	No	Yes		2226	#N/A	#N/A	#N/A
hivep1	0	0	1	0	0	0.00323138	-0.00323138	0.00323138	0.997422	No	No	Yes		2226	#N/A	#N/A	#N/A
s100a10a	2	4	1	0	2	3.80465	0.195352	0.195352	0.845121	No	No	No		12819	#N/A	#N/A	#N/A
dmbx1b	2	4	3	0	0.666667	4.62415	-0.624146	0.624146	0.532542	No	No	Yes		2231	#N/A	#N/A	#N/A
nme2b.2	2	2	11	0	0.181818	4.94565	-2.94565	2.94565	0.00322834	No	No	Yes		2235	#N/A	#N/A	#N/A
lig4	0	0	4	0	0	0.0129255	-0.0129255	0.0129255	0.989687	No	No	Yes		2239	#N/A	#N/A	#N/A
rab11fip2	1	5	1	0	1	1.90394	3.09606	3.09606	0.00196515	No	No	No		1632	#N/A	#N/A	#N/A
wasa	1	1	4	0	0.25	2.37097	-1.37097	1.37097	0.170408	No	No	Yes		2240	#N/A	#N/A	#N/A
rnaset2l	1	2	2	0	0.5	2.21206	-0.212059	0.212059	0.832064	No	No	Yes		2240	#N/A	#N/A	#N/A
eml1	2	6	2	0	1	4.41766	1.58234	1.58234	0.113595	No	No	No		133	#N/A	#N/A	#N/A
gnal2	1	3	1	0	1	1.90394	1.09606	1.09606	0.273072	No	No	No		8380	#N/A	#N/A	#N/A
fzd7a	7	18	24	0	0.291667	17.4731	0.526907	0.526907	0.598267	No	No	No		2090	#N/A	#N/A	#N/A
schip1	0	1	1	0	0	0.00323138	0.996769	0.996769	0.318895	No	No	No		8858	#N/A	#N/A	#N/A
sdc3	2	2	3	0	0.666667	4.62415	-2.62415	2.62415	0.00869649	No	No	Yes		2242	#N/A	#N/A	#N/A
olig3	1	6	4	0	0.25	2.37097	3.62903	3.62903	0.00028554	No	No	No		13589	#N/A	#N/A	#N/A
notum1a	2	6	3	1	0.666667	4.55192	1.44808	1.44808	0.147619	No	No	No		9017	#N/A	#N/A	#N/A
sbds	2	5	3	0	0.666667	4.62415	0.375854	0.375854	0.707031	No	No	No		10608	#N/A	#N/A	#N/A
usp14	0	2	1	0	0	0.00323138	1.99677	1.99677	0.0458705	No	No	No		11987	#N/A	#N/A	#N/A
bdkrb2	0	0	1	0	0	0.00323138	-0.00323138	0.00323138	0.997422	No	No	Yes		2248	#N/A	#N/A	#N/A
chm	2	6	5	0	0.4	4.79322	1.20678	1.20678	0.227536	No	No	No		12658	#N/A	#N/A	#N/A
gars	2	6	1	0	2	3.80465	2.19535	2.19535	0.0281554	No	No	No		5810	#N/A	#N/A	#N/A
vgll4b	0	0	2	0	0	0.00646277	-0.00646277	0.00646277	0.994844	No	No	Yes		2250	#N/A	#N/A	#N/A
tefb	1	3	3	0	0.333333	2.31692	0.68308	0.68308	0.494568	No	No	No		13697	#N/A	#N/A	#N/A
prss12	0	0	1	0	0	0.00323138	-0.00323138	0.00323138	0.997422	No	No	Yes		2257	#N/A	#N/A	#N/A
tot	0	0	1	0	0	0.00323138	-0.00323138	0.00323138	0.997422	No	No	Yes		2267	#N/A	#N/A	#N/A
cox7c	2	4	4	0	0.5	4.72901	-0.729007	0.729007	0.46601	No	No	Yes		2275	#N/A	#N/A	#N/A
wdr18	1	2	1	0	1	1.90394	0.0960601	0.0960601	0.923474	No	No	No		6565	#N/A	#N/A	#N/A
serpina1	1	1	3	0	0.333333	2.31692	-1.31692	1.31692	0.187888	No	No	Yes		2282	#N/A	#N/A	#N/A
gig2l	1	1	2	0	0.5	2.21206	-1.21206	1.21206	0.225511	No	No	Yes		2282	#N/A	#N/A	#N/A
trmt5	0	0	1	0	0	0.00323138	-0.00323138	0.00323138	0.997422	No	No	Yes		2283	#N/A	#N/A	#N/A
ago3a	1	3	1	0	1	1.90394	1.09606	1.09606	0.273072	No	No	No		12594	#N/A	#N/A	#N/A
slc35c2	1	3	1	0	1	1.90394	1.09606	1.09606	0.273072	No	No	No		5722	#N/A	#N/A	#N/A
h1m	3	7	5	0	0.6	7.18174	-0.181745	0.181745	0.855786	No	No	Yes		2288	#N/A	#N/A	#N/A
mcmbp	0	2	1	0	0	0.00323138	1.99677	1.99677	0.0458705	No	No	No		11871	#N/A	#N/A	#N/A
cttn	0	0	1	0	0	0.00323138	-0.00323138	0.00323138	0.997422	No	No	Yes		2288	#N/A	#N/A	#N/A
guca1g	1	1	4	0	0.25	2.37097	-1.37097	1.37097	0.170408	No	No	Yes		2289	#N/A	#N/A	#N/A
pi4kb	1	1	2	0	0.5	2.21206	-1.21206	1.21206	0.225511	No	No	Yes		2290	#N/A	#N/A	#N/A
hpse	0	1	2	0	0	0.00646277	0.993537	0.993537	0.320466	No	No	No		4647	#N/A	#N/A	#N/A
mapk12a	3	6	4	0	0.75	7.08705	-1.08705	1.08705	0.277036	No	No	Yes		2292	#N/A	#N/A	#N/A
hist2h2l	0	2	7	8	0	-0.555156	2.55516	2.55516	0.010625	No	No	No		28	#N/A	#N/A	#N/A
tm4sf4	1	5	1	0	1	1.90394	3.09606	3.09606	0.00196515	No	No	No		1680	#N/A	#N/A	#N/A
ehd1b	1	3	2	0	0.5	2.21206	0.787941	0.787941	0.430745	No	No	No		4805	#N/A	#N/A	#N/A
mertka	0	0	1	0	0	0.00323138	-0.00323138	0.00323138	0.997422	No	No	Yes		2292	#N/A	#N/A	#N/A
tgfb3	10	19	16	0	0.625	24.7754	-5.77544	5.77544	7.8454e-09	No	No	Yes		2297	#N/A	#N/A	#N/A
ndnl2	1	4	1	0	1	1.90394	2.09606	2.09606	0.0360955	No	No	No		2887	#N/A	#N/A	#N/A
fam222ba	0	0	1	0	0	0.00323138	-0.00323138	0.00323138	0.997422	No	No	Yes		2299	#N/A	#N/A	#N/A
mlh	0	0	1	0	0	0.00323138	-0.00323138	0.00323138	0.997422	No	No	Yes		2301	#N/A	#N/A	#N/A
ptprn2	3	3	1	0	3	5.70536	-2.70536	2.70536	0.00683171	No	No	Yes		2302	#N/A	#N/A	#N/A
sec23ip	0	1	1	0	0	0.00323138	0.996769	0.996769	0.318895	No	No	No		5277	#N/A	#N/A	#N/A
nmt2	0	0	1	0	0	0.00323138	-0.00323138	0.00323138	0.997422	No	No	Yes		2304	#N/A	#N/A	#N/A
drd5b	0	0	1	0	0	0.00323138	-0.00323138	0.00323138	0.997422	No	No	Yes		2305	#N/A	#N/A	#N/A
rpgra	1	2	3	0	0.333333	2.31692	-0.31692	0.31692	0.751309	No	No	Yes		2307	#N/A	#N/A	#N/A
jdp2b	0	1	2	0	0	0.00646277	0.993537	0.993537	0.320466	No	No	No		13451	#N/A	#N/A	#N/A
cep72	0	0	1	0	0	0.00323138	-0.00323138	0.00323138	0.997422	No	No	Yes		2308	#N/A	#N/A	#N/A
tbc1d32	0	0	1	0	0	0.00323138	-0.00323138	0.00323138	0.997422	No	No	Yes		2310	#N/A	#N/A	#N/A
ton	0	0	1	0	0	0.00323138	-0.00323138	0.00323138	0.997422	No	No	Yes		2317	#N/A	#N/A	#N/A
crfb17	4	8	7	0	0.571429	9.71611	-1.71611	1.71611	0.0861642	No	No	Yes		2317	#N/A	#N/A	#N/A
ribc1	0	1	1	0	0	0.00323138	0.996769	0.996769	0.318895	No	No	No		7738	#N/A	#N/A	#N/A
lmx1al	1	1	1	0	1	1.90394	-0.90394	0.90394	0.366043	No	No	Yes		2320	#N/A	#N/A	#N/A
pum1	0	0	1	0	0	0.00323138	-0.00323138	0.00323138	0.997422	No	No	Yes		2325	#N/A	#N/A	#N/A
rxfp3.3a2	2	2	2	0	1	4.41766	-2.41766	2.41766	0.0156341	No	No	Yes		9081	N	N/A	2016-12-15
efhd1	0	0	1	0	0	0.00323138	-0.00323138	0.00323138	0.997422	No	No	Yes		2329	#N/A	#N/A	#N/A
myo1eb	0	1	2	0	0	0.00646277	0.993537	0.993537	0.320466	No	No	No		13656	#N/A	#N/A	#N/A
znf45l	1	2	1	0	1	1.90394	0.0960601	0.0960601	0.923474	No	No	No		11273	#N/A	#N/A	#N/A
sp8b	3	8	6	0	0.5	7.24595	0.754046	0.754046	0.450835	No	No	No		3951	#N/A	#N/A	#N/A
slc34a2a	3	3	5	0	0.6	7.18174	-4.18174	4.18174	2.91117e-05	No	No	Yes		2331	#N/A	#N/A	#N/A
xpa	1	2	6	0	0.166667	2.42824	-0.428243	0.428243	0.668481	No	No	Yes		2331	#N/A	#N/A	#N/A
smc4	1	2	1	0	1	1.90394	0.0960601	0.0960601	0.923474	No	No	No		11945	#N/A	#N/A	#N/A
sh2d1aa	0	0	1	0	0	0.00323138	-0.00323138	0.00323138	0.997422	No	No	Yes		2332	#N/A	#N/A	#N/A
fanca	1	2	2	0	0.5	2.21206	-0.212059	0.212059	0.832064	No	No	Yes		2334	#N/A	#N/A	#N/A
ywhah	1	2	1	0	1	1.90394	0.0960601	0.0960601	0.923474	No	No	No		12996	#N/A	#N/A	#N/A
adamts8b	1	1	1	0	1	1.90394	-0.90394	0.90394	0.366043	No	No	Yes		2343	#N/A	#N/A	#N/A
dhx32b	0	0	1	0	0	0.00323138	-0.00323138	0.00323138	0.997422	No	No	Yes		2344	#N/A	#N/A	#N/A
esr2b	10	15	72	0	0.138889	25.2528	-10.2528	10.2528	1.4161e-24	Yes	Yes	Yes		13723	Y	ZDB-PUB-030116-10	2017-01-03
tnnt1	2	4	5	0	0.4	4.79322	-0.793215	0.793215	0.427666	No	No	Yes		2349	#N/A	#N/A	#N/A
zp3b	1	3	6	4	0.166667	2.13936	0.860644	0.860644	0.389449	No	No	No		1832	#N/A	#N/A	#N/A
nefma	0	1	3	0	0	0.00969415	0.990306	0.990306	0.322042	No	No	No		9602	#N/A	#N/A	#N/A
otulinb	0	1	1	0	0	0.00323138	0.996769	0.996769	0.318895	No	No	No		11516	#N/A	#N/A	#N/A
mapk8ip3	1	2	1	0	1	1.90394	0.0960601	0.0960601	0.923474	No	No	No		7714	#N/A	#N/A	#N/A
rltgr	1	1	1	0	1	1.90394	-0.90394	0.90394	0.366043	No	No	Yes		2355	#N/A	#N/A	#N/A
pinx1	1	4	2	0	0.5	2.21206	1.78794	1.78794	0.0738081	No	No	No		3205	#N/A	#N/A	#N/A
ezh1	2	3	1	0	2	3.80465	-0.804648	0.804648	0.421037	No	No	Yes		2357	#N/A	#N/A	#N/A
pacsin2	0	1	1	0	0	0.00323138	0.996769	0.996769	0.318895	No	No	No		12452	#N/A	#N/A	#N/A
krt1-19d	1	1	1	0	1	1.90394	-0.90394	0.90394	0.366043	No	No	Yes		2359	#N/A	#N/A	#N/A
nxt2	1	1	2	0	0.5	2.21206	-1.21206	1.21206	0.225511	No	No	Yes		2359	#N/A	#N/A	#N/A
ubb	1	2	26	37	0.0384615	-0.101163	2.10116	2.10116	0.0356452	No	No	No		10444	#N/A	#N/A	#N/A
pvalb8	4	12	13	2	0.307692	9.75188	2.24812	2.24812	0.0245846	No	No	No		8744	#N/A	#N/A	#N/A
cd22	1	3	1	0	1	1.90394	1.09606	1.09606	0.273072	No	No	No		10815	#N/A	#N/A	#N/A
baxb	2	3	10	2	0.2	4.78688	-1.78688	1.78688	0.0739788	No	No	Yes		2359	#N/A	#N/A	#N/A
mnl	0	0	4	0	0	0.0129255	-0.0129255	0.0129255	0.989687	No	No	Yes		2365	#N/A	#N/A	#N/A
dnmt3aa	4	5	9	0	0.444444	9.80001	-4.80001	4.80001	1.60368e-06	No	No	Yes		2369	#N/A	#N/A	#N/A
dmrta2	4	5	8	2	0.5	9.61846	-4.61846	4.61846	3.90194e-06	No	No	Yes		2384	#N/A	#N/A	#N/A
selplg	1	2	2	0	0.5	2.21206	-0.212059	0.212059	0.832064	No	No	Yes		2386	#N/A	#N/A	#N/A
ddx3b	0	0	6	0	0	0.0193883	-0.0193883	0.0193883	0.984532	No	No	Yes		2393	#N/A	#N/A	#N/A
trim55b	1	2	1	0	1	1.90394	0.0960601	0.0960601	0.923474	No	No	No		12294	#N/A	#N/A	#N/A
chy	0	0	1	0	0	0.00323138	-0.00323138	0.00323138	0.997422	No	No	Yes		2394	#N/A	#N/A	#N/A
csrnp1a	1	4	3	0	0.333333	2.31692	1.68308	1.68308	0.0923829	No	No	No		2062	#N/A	#N/A	#N/A
sle	0	0	1	0	0	0.00323138	-0.00323138	0.00323138	0.997422	No	No	Yes		2402	#N/A	#N/A	#N/A
socs4	0	0	1	0	0	0.00323138	-0.00323138	0.00323138	0.997422	No	No	Yes		2402	#N/A	#N/A	#N/A
opn1lw2	7	14	14	0	0.5	17.3137	-3.31374	3.31374	0.000922998	No	No	Yes		2404	#N/A	#N/A	#N/A
efna3b	3	15	4	0	0.75	7.08705	7.91295	7.91295	2.70956e-15	Yes	No	No		6562	#N/A	#N/A	#N/A
odf3l2	1	2	1	1	1	1.83172	0.168282	0.168282	0.866364	No	No	No		6895	#N/A	#N/A	#N/A
ompb	13	23	25	13	0.52	31.4611	-8.46111	8.46111	2.92029e-17	Yes	No	Yes		6569	Y	ZDB-PUB-090204-25_x000D_ZDB-PUB-121205-45	2016-12-13
bms1	1	3	3	0	0.333333	2.31692	0.68308	0.68308	0.494568	No	No	No		10261	#N/A	#N/A	#N/A
bne	0	0	1	0	0	0.00323138	-0.00323138	0.00323138	0.997422	No	No	Yes		2406	#N/A	#N/A	#N/A
sox2	55	147	106	2	0.518868	137.958	9.04166	9.04166	1.75194e-19	Yes	No	No		2151	#N/A	#N/A	#N/A
pax3b	2	2	2	0	1	4.41766	-2.41766	2.41766	0.0156341	No	No	Yes		2408	#N/A	#N/A	#N/A
sult2st3	1	1	3	0	0.333333	2.31692	-1.31692	1.31692	0.187888	No	No	Yes		6711	Y	ZDB-PUB-150827-2	2016-12-15
cers5	1	2	1	0	1	1.90394	0.0960601	0.0960601	0.923474	No	No	No		13284	#N/A	#N/A	#N/A
trbc1	0	0	4	0	0	0.0129255	-0.0129255	0.0129255	0.989687	No	No	Yes		2409	#N/A	#N/A	#N/A
kctd12.1	32	92	39	2	0.820513	79.8168	12.1832	12.1832	5.7686e-34	Yes	Yes	No		1995	#N/A	#N/A	#N/A
cbln8	1	1	2	0	0.5	2.21206	-1.21206	1.21206	0.225511	No	No	Yes		8180	N	N/A	2017-01-03
adap2	1	2	1	0	1	1.90394	0.0960601	0.0960601	0.923474	No	No	No		6556	#N/A	#N/A	#N/A
gle1	1	1	3	0	0.333333	2.31692	-1.31692	1.31692	0.187888	No	No	Yes		2411	#N/A	#N/A	#N/A
gcgrb	1	4	6	0	0.166667	2.42824	1.57176	1.57176	0.116031	No	No	No		3564	#N/A	#N/A	#N/A
exosc8	0	1	1	0	0	0.00323138	0.996769	0.996769	0.318895	No	No	No		11668	#N/A	#N/A	#N/A
pde7a	1	3	1	0	1	1.90394	1.09606	1.09606	0.273072	No	No	No		1879	#N/A	#N/A	#N/A
pax10	3	7	4	2	0.75	6.9426	0.0573968	0.0573968	0.95423	No	No	No		651	#N/A	#N/A	#N/A
afap1l1a	1	1	1	0	1	1.90394	-0.90394	0.90394	0.366043	No	No	Yes		2412	#N/A	#N/A	#N/A
hmbsb	2	4	2	0	1	4.41766	-0.417656	0.417656	0.676205	No	No	Yes		2412	#N/A	#N/A	#N/A
ppp3r1a	1	1	4	0	0.25	2.37097	-1.37097	1.37097	0.170408	No	No	Yes		2419	#N/A	#N/A	#N/A
emp2	1	2	3	0	0.333333	2.31692	-0.31692	0.31692	0.751309	No	No	Yes		2419	#N/A	#N/A	#N/A
hbl3	1	2	6	0	0.166667	2.42824	-0.428243	0.428243	0.668481	No	No	Yes		2431	#N/A	#N/A	#N/A
pvalb9	1	1	8	8	0.125	1.88234	-0.882338	0.882338	0.37761	No	No	Yes		2433	#N/A	#N/A	#N/A
lgn	0	0	1	0	0	0.00323138	-0.00323138	0.00323138	0.997422	No	No	Yes		2434	#N/A	#N/A	#N/A
ada	4	7	13	0	0.307692	9.89632	-2.89632	2.89632	0.00378174	No	No	Yes		2439	#N/A	#N/A	#N/A
f2rl2	1	1	1	0	1	1.90394	-0.90394	0.90394	0.366043	No	No	Yes		2440	#N/A	#N/A	#N/A
arvcfb	1	1	1	0	1	1.90394	-0.90394	0.90394	0.366043	No	No	Yes		2443	#N/A	#N/A	#N/A
ldhba	3	5	4	0	0.75	7.08705	-2.08705	2.08705	0.0369027	No	No	Yes		2444	#N/A	#N/A	#N/A
ren	3	19	6	1	0.5	7.17373	11.8263	11.8263	4.12139e-32	Yes	Yes	No		6726	#N/A	#N/A	#N/A
kitb	4	7	9	0	0.444444	9.80001	-2.80001	2.80001	0.00511742	No	No	Yes		2445	#N/A	#N/A	#N/A
dcbld2	0	0	2	0	0	0.00646277	-0.00646277	0.00646277	0.994844	No	No	Yes		2452	#N/A	#N/A	#N/A
ugt1b3	1	1	1	0	1	1.90394	-0.90394	0.90394	0.366043	No	No	Yes		2455	#N/A	#N/A	#N/A
elp4	1	2	5	0	0.2	2.40469	-0.404686	0.404686	0.685715	No	No	Yes		2456	#N/A	#N/A	#N/A
opn1mw1	16	32	31	5	0.516129	39.5921	-7.59209	7.59209	3.35526e-14	Yes	No	Yes		2105	Y	ZDB-PUB-990520-1	2017-02-03
chrnb2b	0	0	2	0	0	0.00646277	-0.00646277	0.00646277	0.994844	No	No	Yes		2459	#N/A	#N/A	#N/A
entpd2b	5	10	13	0	0.384615	12.3599	-2.3599	2.3599	0.018294	No	No	Yes		2467	#N/A	#N/A	#N/A
ccr6a	1	1	1	0	1	1.90394	-0.90394	0.90394	0.366043	No	No	Yes		2468	#N/A	#N/A	#N/A
pdx1	56	157	82	1	0.682927	140.363	16.6366	16.6366	1.56315e-61	Yes	Yes	No		3732	#N/A	#N/A	#N/A
smo	5	13	184	3	0.0271739	12.9138	0.086239	0.086239	0.931278	No	No	No		9956	#N/A	#N/A	#N/A
smoc2	3	5	2	0	1.5	6.62325	-1.62325	1.62325	0.104559	No	No	Yes		2471	#N/A	#N/A	#N/A
kcnj14	1	1	1	0	1	1.90394	-0.90394	0.90394	0.366043	No	No	Yes		2471	#N/A	#N/A	#N/A
cpt	0	0	2	0	0	0.00646277	-0.00646277	0.00646277	0.994844	No	No	Yes		2472	#N/A	#N/A	#N/A
prph	2	6	6	0	0.333333	4.8371	1.1629	1.1629	0.24489	No	No	No		10803	#N/A	#N/A	#N/A
specc1lb	1	1	3	0	0.333333	2.31692	-1.31692	1.31692	0.187888	No	No	Yes		2476	#N/A	#N/A	#N/A
v2ra1	0	0	1	0	0	0.00323138	-0.00323138	0.00323138	0.997422	No	No	Yes		2477	#N/A	#N/A	#N/A
ppan	0	1	3	0	0	0.00969415	0.990306	0.990306	0.322042	No	No	No		8916	#N/A	#N/A	#N/A
grnb	3	6	5	0	0.6	7.18174	-1.18174	1.18174	0.237328	No	No	Yes		2480	#N/A	#N/A	#N/A
cfi	1	3	2	0	0.5	2.21206	0.787941	0.787941	0.430745	No	No	No		11940	#N/A	#N/A	#N/A
bbs12	0	0	4	0	0	0.0129255	-0.0129255	0.0129255	0.989687	No	No	Yes		2482	#N/A	#N/A	#N/A
gucy1b3	0	0	1	0	0	0.00323138	-0.00323138	0.00323138	0.997422	No	No	Yes		2488	#N/A	#N/A	#N/A
raf1b	0	0	2	0	0	0.00646277	-0.00646277	0.00646277	0.994844	No	No	Yes		2493	#N/A	#N/A	#N/A
cers4b	1	1	1	0	1	1.90394	-0.90394	0.90394	0.366043	No	No	Yes		2494	#N/A	#N/A	#N/A
fat1a	3	7	4	0	0.75	7.08705	-0.087047	0.087047	0.930635	No	No	Yes		2496	#N/A	#N/A	#N/A
arf6a	2	5	5	0	0.4	4.79322	0.206785	0.206785	0.836181	No	No	No		13014	#N/A	#N/A	#N/A
stxbp2	1	2	2	0	0.5	2.21206	-0.212059	0.212059	0.832064	No	No	Yes		2500	#N/A	#N/A	#N/A
rapsn	1	4	4	1	0.25	2.29874	1.70126	1.70126	0.0889181	No	No	No		2611	#N/A	#N/A	#N/A
fmnl2b	2	5	2	0	1	4.41766	0.582344	0.582344	0.560345	No	No	No		6632	#N/A	#N/A	#N/A
camta1a	0	0	1	0	0	0.00323138	-0.00323138	0.00323138	0.997422	No	No	Yes		2502	#N/A	#N/A	#N/A
flnb	0	0	1	0	0	0.00323138	-0.00323138	0.00323138	0.997422	No	No	Yes		2503	#N/A	#N/A	#N/A
nrxn1a	2	3	7	0	0.285714	4.86937	-1.86937	1.86937	0.0615935	No	No	Yes		2503	#N/A	#N/A	#N/A
slc2a8	1	5	3	0	0.333333	2.31692	2.68308	2.68308	0.00730369	No	No	No		8618	#N/A	#N/A	#N/A
pmela	3	11	6	0	0.5	7.24595	3.75405	3.75405	0.000174737	No	No	No		4198	#N/A	#N/A	#N/A
parietopsin	2	2	2	0	1	4.41766	-2.41766	2.41766	0.0156341	No	No	Yes		2506	#N/A	#N/A	#N/A
c1qtnf5	0	0	1	0	0	0.00323138	-0.00323138	0.00323138	0.997422	No	No	Yes		2508	#N/A	#N/A	#N/A
xpr1b	0	0	1	0	0	0.00323138	-0.00323138	0.00323138	0.997422	No	No	Yes		2508	#N/A	#N/A	#N/A
mxb	4	14	18	0	0.222222	9.9646	4.0354	4.0354	5.48108e-05	No	No	No		5272	#N/A	#N/A	#N/A
psmb7	0	1	5	0	0	0.0161569	0.983843	0.983843	0.32521	No	No	No		10432	#N/A	#N/A	#N/A
gch2	12	30	18	0	0.666667	29.7775	0.222539	0.222539	0.823898	No	No	No		3687	#N/A	#N/A	#N/A
rad23ab	0	0	1	0	0	0.00323138	-0.00323138	0.00323138	0.997422	No	No	Yes		2510	#N/A	#N/A	#N/A
mmrn2a	1	1	1	0	1	1.90394	-0.90394	0.90394	0.366043	No	No	Yes		2516	#N/A	#N/A	#N/A
dfna5b	4	8	4	0	1	9.44509	-1.44509	1.44509	0.148457	No	No	Yes		2517	#N/A	#N/A	#N/A
pde4d	1	1	3	0	0.333333	2.31692	-1.31692	1.31692	0.187888	No	No	Yes		2521	#N/A	#N/A	#N/A
rpa1	1	7	4	0	0.25	2.37097	4.62903	4.62903	3.70817e-06	No	No	No		10323	#N/A	#N/A	#N/A
rhof	1	2	1	0	1	1.90394	0.0960601	0.0960601	0.923474	No	No	No		7687	#N/A	#N/A	#N/A
tapbp.2	0	0	1	0	0	0.00323138	-0.00323138	0.00323138	0.997422	No	No	Yes		2522	#N/A	#N/A	#N/A
clic4	2	3	3	0	0.666667	4.62415	-1.62415	1.62415	0.104368	No	No	Yes		2522	#N/A	#N/A	#N/A
ern2	2	6	3	0	0.666667	4.62415	1.37585	1.37585	0.16889	No	No	No		9685	#N/A	#N/A	#N/A
col11a1b	3	5	3	0	1	6.93137	-1.93137	1.93137	0.0534581	No	No	Yes		2524	#N/A	#N/A	#N/A
dnmt1	8	15	28	0	0.285714	20.0001	-5.00013	5.00013	5.80139e-07	No	No	Yes		2527	#N/A	#N/A	#N/A
rab27a	0	0	2	0	0	0.00646277	-0.00646277	0.00646277	0.994844	No	No	Yes		2528	#N/A	#N/A	#N/A
her7	29	70	48	1	0.604167	72.5185	-2.51853	2.51853	0.0117962	No	No	Yes		2530	#N/A	#N/A	#N/A
rac2	2	5	4	2	0.5	4.58456	0.415437	0.415437	0.677828	No	No	No		12840	#N/A	#N/A	#N/A
fibpb	1	4	1	0	1	1.90394	2.09606	2.09606	0.0360955	No	No	No		3549	#N/A	#N/A	#N/A
ptgesl	5	13	5	0	1	11.9588	1.0412	1.0412	0.297803	No	No	No		6554	#N/A	#N/A	#N/A
dhx58	0	0	5	0	0	0.0161569	-0.0161569	0.0161569	0.987109	No	No	Yes		2533	#N/A	#N/A	#N/A
h2afx	7	22	16	5	0.4375	16.9972	5.00279	5.00279	5.72202e-07	No	No	No		6319	#N/A	#N/A	#N/A
atf4a	2	8	8	0	0.25	4.89438	3.10562	3.10562	0.00190273	No	No	No		5747	#N/A	#N/A	#N/A
las1l	0	0	1	0	0	0.00323138	-0.00323138	0.00323138	0.997422	No	No	Yes		2535	#N/A	#N/A	#N/A
atpif1a	1	3	3	0	0.333333	2.31692	0.68308	0.68308	0.494568	No	No	No		6939	#N/A	#N/A	#N/A
kby	0	0	1	0	0	0.00323138	-0.00323138	0.00323138	0.997422	No	No	Yes		2537	#N/A	#N/A	#N/A
hlw	0	0	1	0	0	0.00323138	-0.00323138	0.00323138	0.997422	No	No	Yes		2548	#N/A	#N/A	#N/A
cstf2	0	1	2	0	0	0.00646277	0.993537	0.993537	0.320466	No	No	No		2607	#N/A	#N/A	#N/A
neil1	1	7	1	0	1	1.90394	5.09606	5.09606	3.51507e-07	No	No	No		83	#N/A	#N/A	#N/A
rtn4a	6	11	10	3	0.6	14.5127	-3.51269	3.51269	0.000445054	No	No	Yes		2548	#N/A	#N/A	#N/A
mmp17a	3	4	3	0	1	6.93137	-2.93137	2.93137	0.00338038	No	No	Yes		2549	#N/A	#N/A	#N/A
thrb	5	9	45	6	0.111111	12.1968	-3.19675	3.19675	0.00139307	No	No	Yes		2551	#N/A	#N/A	#N/A
arntl1b	2	3	12	2	0.166667	4.81367	-1.81367	1.81367	0.0697505	No	No	Yes		2553	#N/A	#N/A	#N/A
rab3ip	0	1	1	0	0	0.00323138	0.996769	0.996769	0.318895	No	No	No		599	#N/A	#N/A	#N/A
mtg1	0	1	1	0	0	0.00323138	0.996769	0.996769	0.318895	No	No	No		823	#N/A	#N/A	#N/A
ahr1b	0	0	12	0	0	0.0387766	-0.0387766	0.0387766	0.969069	No	No	Yes		2554	#N/A	#N/A	#N/A
rac3a	2	4	2	0	1	4.41766	-0.417656	0.417656	0.676205	No	No	Yes		2556	#N/A	#N/A	#N/A
or115-5	1	5	1	0	1	1.90394	3.09606	3.09606	0.00196515	No	No	No		13934	#N/A	#N/A	#N/A
chd7	2	3	4	0	0.5	4.72901	-1.72901	1.72901	0.0838309	No	No	Yes		2559	#N/A	#N/A	#N/A
tnfb	9	14	25	0	0.36	22.4556	-8.45563	8.45563	3.06023e-17	Yes	No	Yes		10147	Y	ZDB-PUB-100702-16	2015-12-15
angptl1a	1	2	3	0	0.333333	2.31692	-0.31692	0.31692	0.751309	No	No	Yes		2562	#N/A	#N/A	#N/A
chrnb2a	0	0	1	0	0	0.00323138	-0.00323138	0.00323138	0.997422	No	No	Yes		2565	#N/A	#N/A	#N/A
bhlhe23	1	4	1	0	1	1.90394	2.09606	2.09606	0.0360955	No	No	No		7001	#N/A	#N/A	#N/A
gnb5a	1	1	2	0	0.5	2.21206	-1.21206	1.21206	0.225511	No	No	Yes		2565	#N/A	#N/A	#N/A
p2rx2	1	1	3	0	0.333333	2.31692	-1.31692	1.31692	0.187888	No	No	Yes		2573	#N/A	#N/A	#N/A
tube1	0	1	1	0	0	0.00323138	0.996769	0.996769	0.318895	No	No	No		11744	#N/A	#N/A	#N/A
syt16	0	0	2	0	0	0.00646277	-0.00646277	0.00646277	0.994844	No	No	Yes		2578	#N/A	#N/A	#N/A
nsmaf	1	2	1	0	1	1.90394	0.0960601	0.0960601	0.923474	No	No	No		13883	#N/A	#N/A	#N/A
ldb1a	4	9	3	0	1.33333	9.2386	-0.238597	0.238597	0.811421	No	No	Yes		2588	#N/A	#N/A	#N/A
cd209	2	8	4	0	0.5	4.72901	3.27099	3.27099	0.00107441	No	No	No		7027	#N/A	#N/A	#N/A
hmx2	4	10	4	0	1	9.44509	0.554913	0.554913	0.578964	No	No	No		7028	#N/A	#N/A	#N/A
fabp10b	2	3	7	0	0.285714	4.86937	-1.86937	1.86937	0.0615935	No	No	Yes		2588	#N/A	#N/A	#N/A
osbpl9	0	0	1	0	0	0.00323138	-0.00323138	0.00323138	0.997422	No	No	Yes		2592	#N/A	#N/A	#N/A
sin	0	0	1	0	0	0.00323138	-0.00323138	0.00323138	0.997422	No	No	Yes		2603	#N/A	#N/A	#N/A
top	0	0	6	0	0	0.0193883	-0.0193883	0.0193883	0.984532	No	No	Yes		2609	#N/A	#N/A	#N/A
meox2a	1	1	1	0	1	1.90394	-0.90394	0.90394	0.366043	No	No	Yes		2615	#N/A	#N/A	#N/A
uma	0	0	1	0	0	0.00323138	-0.00323138	0.00323138	0.997422	No	No	Yes		2617	#N/A	#N/A	#N/A
vps9d1	1	3	1	0	1	1.90394	1.09606	1.09606	0.273072	No	No	No		976	#N/A	#N/A	#N/A
hhat	0	0	1	0	0	0.00323138	-0.00323138	0.00323138	0.997422	No	No	Yes		2621	#N/A	#N/A	#N/A
gpm6ab	1	2	3	0	0.333333	2.31692	-0.31692	0.31692	0.751309	No	No	Yes		2622	#N/A	#N/A	#N/A
timp2b	3	5	11	0	0.272727	7.4007	-2.4007	2.4007	0.0163774	No	No	Yes		2623	#N/A	#N/A	#N/A
ndufa9a	1	3	1	0	1	1.90394	1.09606	1.09606	0.273072	No	No	No		8153	#N/A	#N/A	#N/A
rpl35	2	4	8	0	0.25	4.89438	-0.894376	0.894376	0.371137	No	No	Yes		2625	#N/A	#N/A	#N/A
srm	0	2	2	0	0	0.00646277	1.99354	1.99354	0.0462229	No	No	No		5981	#N/A	#N/A	#N/A
smyhc3	1	2	3	0	0.333333	2.31692	-0.31692	0.31692	0.751309	No	No	Yes		2638	#N/A	#N/A	#N/A
srfb	1	3	2	0	0.5	2.21206	0.787941	0.787941	0.430745	No	No	No		1277	#N/A	#N/A	#N/A
rps26l	0	1	1	0	0	0.00323138	0.996769	0.996769	0.318895	No	No	No		3013	#N/A	#N/A	#N/A
tinagl1	1	1	1	0	1	1.90394	-0.90394	0.90394	0.366043	No	No	Yes		5925	N	N/A	2016-12-28
ndst1b	1	1	2	0	0.5	2.21206	-1.21206	1.21206	0.225511	No	No	Yes		2643	#N/A	#N/A	#N/A
crema	2	4	1	0	2	3.80465	0.195352	0.195352	0.845121	No	No	No		2850	#N/A	#N/A	#N/A
dicp3.1	0	0	1	0	0	0.00323138	-0.00323138	0.00323138	0.997422	No	No	Yes		2646	#N/A	#N/A	#N/A
noto	82	187	197	4	0.416244	205.954	-18.9536	18.9536	4.43029e-79	Yes	Yes	Yes		2278	Y	ZDB-PUB-961014-1111	2017-02-06
ik	0	2	2	0	0	0.00646277	1.99354	1.99354	0.0462229	No	No	No		6914	#N/A	#N/A	#N/A
fkbp11	1	1	2	0	0.5	2.21206	-1.21206	1.21206	0.225511	No	No	Yes		2647	#N/A	#N/A	#N/A
vipr2	2	2	5	0	0.4	4.79322	-2.79322	2.79322	0.00522608	No	No	Yes		2647	#N/A	#N/A	#N/A
foxc1a	11	22	23	0	0.478261	27.398	-5.39802	5.39802	6.85263e-08	No	No	Yes		2647	#N/A	#N/A	#N/A
sfy	0	0	1	0	0	0.00323138	-0.00323138	0.00323138	0.997422	No	No	Yes		2648	#N/A	#N/A	#N/A
tnni1c	0	1	1	0	0	0.00323138	0.996769	0.996769	0.318895	No	No	No		11757	#N/A	#N/A	#N/A
dusp5	5	15	9	0	0.555556	12.2427	2.75726	2.75726	0.00583668	No	No	No		10881	#N/A	#N/A	#N/A
tnni2b.1	0	0	3	0	0	0.00969415	-0.00969415	0.00969415	0.992265	No	No	Yes		2648	#N/A	#N/A	#N/A
apbb1	0	0	1	0	0	0.00323138	-0.00323138	0.00323138	0.997422	No	No	Yes		2649	#N/A	#N/A	#N/A
faf1	1	2	2	0	0.5	2.21206	-0.212059	0.212059	0.832064	No	No	Yes		2650	#N/A	#N/A	#N/A
rnf213b	0	0	1	0	0	0.00323138	-0.00323138	0.00323138	0.997422	No	No	Yes		2660	#N/A	#N/A	#N/A
gnao1a	2	5	5	0	0.4	4.79322	0.206785	0.206785	0.836181	No	No	No		7986	#N/A	#N/A	#N/A
baxa	26	79	93	2	0.27957	65.2582	13.7418	13.7418	1.10891e-42	Yes	Yes	No		12410	#N/A	#N/A	#N/A
angelina	0	0	1	0	0	0.00323138	-0.00323138	0.00323138	0.997422	No	No	Yes		2670	#N/A	#N/A	#N/A
med22	0	0	1	0	0	0.00323138	-0.00323138	0.00323138	0.997422	No	No	Yes		2671	#N/A	#N/A	#N/A
smyhc2	2	12	5	0	0.4	4.79322	7.20678	7.20678	6.03475e-13	Yes	No	No		8127	#N/A	#N/A	#N/A
itk	1	1	1	0	1	1.90394	-0.90394	0.90394	0.366043	No	No	Yes		2671	#N/A	#N/A	#N/A
ppp1cab	0	1	2	0	0	0.00646277	0.993537	0.993537	0.320466	No	No	No		7186	#N/A	#N/A	#N/A
pdgfra	9	19	16	0	0.5625	22.3031	-3.30306	3.30306	0.000958848	No	No	Yes		2676	#N/A	#N/A	#N/A
grin2ca	0	0	2	0	0	0.00646277	-0.00646277	0.00646277	0.994844	No	No	Yes		2682	#N/A	#N/A	#N/A
rbm47	1	1	1	0	1	1.90394	-0.90394	0.90394	0.366043	No	No	Yes		2684	#N/A	#N/A	#N/A
enpp6	0	2	2	0	0	0.00646277	1.99354	1.99354	0.0462229	No	No	No		3413	#N/A	#N/A	#N/A
adcy6a	0	0	1	0	0	0.00323138	-0.00323138	0.00323138	0.997422	No	No	Yes		2684	#N/A	#N/A	#N/A
ighm	10	17	36	0	0.277778	25.0518	-8.05179	8.05179	8.84221e-16	Yes	No	Yes		2331	Y	ZDB-PUB-021016-12	2017-02-06
serpinb1	2	3	2	0	1	4.41766	-1.41766	1.41766	0.156314	No	No	Yes		2689	#N/A	#N/A	#N/A
murca	2	4	4	0	0.5	4.72901	-0.729007	0.729007	0.46601	No	No	Yes		2689	#N/A	#N/A	#N/A
nelfe	0	1	1	0	0	0.00323138	0.996769	0.996769	0.318895	No	No	No		2189	#N/A	#N/A	#N/A
and1	5	20	7	5	0.714286	11.7784	8.22162	8.22162	2.19084e-16	Yes	No	No		3428	#N/A	#N/A	#N/A
dicp3.3	0	0	1	0	0	0.00323138	-0.00323138	0.00323138	0.997422	No	No	Yes		2691	#N/A	#N/A	#N/A
lrrc3	0	1	1	0	0	0.00323138	0.996769	0.996769	0.318895	No	No	No		8922	#N/A	#N/A	#N/A
sell	0	0	1	0	0	0.00323138	-0.00323138	0.00323138	0.997422	No	No	Yes		2701	#N/A	#N/A	#N/A
ptpra	4	8	5	0	0.8	9.57027	-1.57027	1.57027	0.116375	No	No	Yes		2705	#N/A	#N/A	#N/A
gbgt1l1	0	1	1	0	0	0.00323138	0.996769	0.996769	0.318895	No	No	No		7048	#N/A	#N/A	#N/A
wnt7ba	6	8	5	0	1.2	14.3473	-6.34733	6.34733	2.26125e-10	No	No	Yes		2706	#N/A	#N/A	#N/A
arrb2a	1	2	5	0	0.2	2.40469	-0.404686	0.404686	0.685715	No	No	Yes		2714	#N/A	#N/A	#N/A
ctsf	1	2	2	0	0.5	2.21206	-0.212059	0.212059	0.832064	No	No	Yes		2720	#N/A	#N/A	#N/A
gcgra	1	4	6	0	0.166667	2.42824	1.57176	1.57176	0.116031	No	No	No		10033	#N/A	#N/A	#N/A
pkd1b	2	2	3	0	0.666667	4.62415	-2.62415	2.62415	0.00869649	No	No	Yes		2722	#N/A	#N/A	#N/A
pigrl4.2	0	0	1	0	0	0.00323138	-0.00323138	0.00323138	0.997422	No	No	Yes		2727	#N/A	#N/A	#N/A
gzm3	0	0	1	0	0	0.00323138	-0.00323138	0.00323138	0.997422	No	No	Yes		2728	#N/A	#N/A	#N/A
stat1a	4	5	11	0	0.363636	9.85575	-4.85575	4.85575	1.21285e-06	No	No	Yes		2733	#N/A	#N/A	#N/A
hace1	1	1	1	0	1	1.90394	-0.90394	0.90394	0.366043	No	No	Yes		2734	#N/A	#N/A	#N/A
rtn3	1	2	2	0	0.5	2.21206	-0.212059	0.212059	0.832064	No	No	Yes		2742	#N/A	#N/A	#N/A
get4	0	1	1	0	0	0.00323138	0.996769	0.996769	0.318895	No	No	No		9176	#N/A	#N/A	#N/A
slc2a16	1	2	1	0	1	1.90394	0.0960601	0.0960601	0.923474	No	No	No		9733	#N/A	#N/A	#N/A
cpb1	2	2	3	0	0.666667	4.62415	-2.62415	2.62415	0.00869649	No	No	Yes	2	2744	#N/A	#N/A	#N/A
cyp1a	37	165	160	1	0.23125	93.1917	71.8083	71.8083	0	Yes	Yes	No		1687	#N/A	#N/A	#N/A
ela2l	5	17	5	0	1	11.9588	5.0412	5.0412	4.68657e-07	No	No	No		4870	#N/A	#N/A	#N/A
got2a	0	0	1	0	0	0.00323138	-0.00323138	0.00323138	0.997422	No	No	Yes		2745	#N/A	#N/A	#N/A
chd4a	1	6	2	0	0.5	2.21206	3.78794	3.78794	0.000152564	No	No	No		7284	#N/A	#N/A	#N/A
cysltr2b	0	0	1	0	0	0.00323138	-0.00323138	0.00323138	0.997422	No	No	Yes		2747	#N/A	#N/A	#N/A
nkx2.1	18	44	27	0	0.666667	44.8695	-0.86945	0.86945	0.384616	No	No	Yes		2747	#N/A	#N/A	#N/A
wnt2ba	7	17	14	0	0.5	17.3137	-0.313743	0.313743	0.753721	No	No	Yes		2751	#N/A	#N/A	#N/A
fkbp7	0	0	1	0	0	0.00323138	-0.00323138	0.00323138	0.997422	No	No	Yes		2751	#N/A	#N/A	#N/A
ntrk2a	2	3	5	0	0.4	4.79322	-1.79322	1.79322	0.072961	No	No	Yes		2751	#N/A	#N/A	#N/A
tph1b	4	6	9	2	0.444444	9.65556	-3.65556	3.65556	0.000257596	No	No	Yes		2757	#N/A	#N/A	#N/A
dchs1a	1	1	2	0	0.5	2.21206	-1.21206	1.21206	0.225511	No	No	Yes		2759	#N/A	#N/A	#N/A
vwc2l	1	4	2	0	0.5	2.21206	1.78794	1.78794	0.0738081	No	No	No		875	#N/A	#N/A	#N/A
ucp3	1	4	4	0	0.25	2.37097	1.62903	1.62903	0.103329	No	No	No		4237	#N/A	#N/A	#N/A
sh3gl1a	1	2	2	0	0.5	2.21206	-0.212059	0.212059	0.832064	No	No	Yes		2762	#N/A	#N/A	#N/A
abhd16a	0	0	1	0	0	0.00323138	-0.00323138	0.00323138	0.997422	No	No	Yes		2769	#N/A	#N/A	#N/A
pgam5	0	2	1	0	0	0.00323138	1.99677	1.99677	0.0458705	No	No	No		8522	#N/A	#N/A	#N/A
obfc1	0	1	1	0	0	0.00323138	0.996769	0.996769	0.318895	No	No	No		13677	#N/A	#N/A	#N/A
dctn1b	0	0	2	0	0	0.00646277	-0.00646277	0.00646277	0.994844	No	No	Yes		2770	#N/A	#N/A	#N/A
etv2	34	95	67	22	0.507463	83.6747	11.3253	11.3253	1.33898e-29	Yes	Yes	No		7377	#N/A	#N/A	#N/A
apoa2	2	5	5	1	0.4	4.72099	0.279006	0.279006	0.780244	No	No	No		2461	#N/A	#N/A	#N/A
bbs1	1	2	15	0	0.0666667	2.5183	-0.518303	0.518303	0.604255	No	No	Yes		2782	#N/A	#N/A	#N/A
upf1	2	6	4	0	0.5	4.72901	1.27099	1.27099	0.203753	No	No	No		912	#N/A	#N/A	#N/A
tfpia	1	1	2	0	0.5	2.21206	-1.21206	1.21206	0.225511	No	No	Yes		2789	#N/A	#N/A	#N/A
mhc2dbb	0	0	3	0	0	0.00969415	-0.00969415	0.00969415	0.992265	No	No	Yes		2793	#N/A	#N/A	#N/A
mkn	0	0	1	0	0	0.00323138	-0.00323138	0.00323138	0.997422	No	No	Yes		2793	#N/A	#N/A	#N/A
anxa1a	5	11	5	0	1	11.9588	-0.958803	0.958803	0.337675	No	No	Yes		2795	#N/A	#N/A	#N/A
adcy8	1	2	2	0	0.5	2.21206	-0.212059	0.212059	0.832064	No	No	Yes		2797	#N/A	#N/A	#N/A
msrb3	2	8	4	0	0.5	4.72901	3.27099	3.27099	0.00107441	No	No	No		7417	#N/A	#N/A	#N/A
gnb4b	2	2	2	0	1	4.41766	-2.41766	2.41766	0.0156341	No	No	Yes		2801	#N/A	#N/A	#N/A
dck	1	4	1	0	1	1.90394	2.09606	2.09606	0.0360955	No	No	No		7420	#N/A	#N/A	#N/A
eya3	2	2	2	0	1	4.41766	-2.41766	2.41766	0.0156341	No	No	Yes		2803	#N/A	#N/A	#N/A
surf6	0	1	2	0	0	0.00646277	0.993537	0.993537	0.320466	No	No	No		10639	#N/A	#N/A	#N/A
cbfa2t3	0	0	1	0	0	0.00323138	-0.00323138	0.00323138	0.997422	No	No	Yes		2805	#N/A	#N/A	#N/A
mgo	0	0	1	0	0	0.00323138	-0.00323138	0.00323138	0.997422	No	No	Yes		2807	#N/A	#N/A	#N/A
clip3	0	0	1	0	0	0.00323138	-0.00323138	0.00323138	0.997422	No	No	Yes		2807	#N/A	#N/A	#N/A
btc	2	3	8	0	0.25	4.89438	-1.89438	1.89438	0.0581966	No	No	Yes		2811	#N/A	#N/A	#N/A
slc39a3	3	5	4	0	0.75	7.08705	-2.08705	2.08705	0.0369027	No	No	Yes		2825	#N/A	#N/A	#N/A
mrpl40	0	1	1	0	0	0.00323138	0.996769	0.996769	0.318895	No	No	No		355	#N/A	#N/A	#N/A
slc4a2b	1	2	3	0	0.333333	2.31692	-0.31692	0.31692	0.751309	No	No	Yes		2837	#N/A	#N/A	#N/A
cecr1a	3	6	11	0	0.272727	7.4007	-1.4007	1.4007	0.161328	No	No	Yes		2838	#N/A	#N/A	#N/A
ugt5a1	1	1	1	0	1	1.90394	-0.90394	0.90394	0.366043	No	No	Yes		2842	#N/A	#N/A	#N/A
rp2	6	18	7	0	0.857143	14.5629	3.43714	3.43714	0.000589677	No	No	No		10747	#N/A	#N/A	#N/A
hmgcl	0	2	1	0	0	0.00323138	1.99677	1.99677	0.0458705	No	No	No		12038	#N/A	#N/A	#N/A
peli1b	0	0	1	0	0	0.00323138	-0.00323138	0.00323138	0.997422	No	No	Yes		2852	#N/A	#N/A	#N/A
gpr55a	0	0	1	0	0	0.00323138	-0.00323138	0.00323138	0.997422	No	No	Yes		2855	#N/A	#N/A	#N/A
sh3bgrl	1	2	1	0	1	1.90394	0.0960601	0.0960601	0.923474	No	No	No		2183	#N/A	#N/A	#N/A
mep1a.1	2	2	2	0	1	4.41766	-2.41766	2.41766	0.0156341	No	No	Yes		2857	#N/A	#N/A	#N/A
hibadhb	1	2	1	0	1	1.90394	0.0960601	0.0960601	0.923474	No	No	No		3687	#N/A	#N/A	#N/A
uts1	6	14	9	0	0.666667	14.6855	-0.685472	0.685472	0.493058	No	No	Yes		2861	#N/A	#N/A	#N/A
iqsec1a	1	2	3	0	0.333333	2.31692	-0.31692	0.31692	0.751309	No	No	Yes		2865	#N/A	#N/A	#N/A
atxn7l3	1	1	1	0	1	1.90394	-0.90394	0.90394	0.366043	No	No	Yes		2866	#N/A	#N/A	#N/A
tmtops3b	1	1	1	0	1	1.90394	-0.90394	0.90394	0.366043	No	No	Yes		2867	#N/A	#N/A	#N/A
ercc5	0	1	1	0	0	0.00323138	0.996769	0.996769	0.318895	No	No	No		699	#N/A	#N/A	#N/A
qpct	0	0	1	0	0	0.00323138	-0.00323138	0.00323138	0.997422	No	No	Yes		2874	#N/A	#N/A	#N/A
nanos1	1	4	4	2	0.25	2.22652	1.77348	1.77348	0.0761722	No	No	No		7511	#N/A	#N/A	#N/A
ift88	11	32	48	0	0.229167	27.6307	4.3693	4.3693	1.25578e-05	No	No	No		7315	#N/A	#N/A	#N/A
poc5	1	1	1	0	1	1.90394	-0.90394	0.90394	0.366043	No	No	Yes		2876	#N/A	#N/A	#N/A
ackr3b	20	59	39	3	0.512821	49.8063	9.19366	9.19366	4.34848e-20	Yes	No	No		13855	#N/A	#N/A	#N/A
nphs2	21	46	26	8	0.807692	51.7339	-5.7339	5.7339	1.00259e-08	No	No	Yes		2881	#N/A	#N/A	#N/A
ggh	0	0	3	3	0	-0.206972	0.206972	0.206972	0.836035	No	No	No		9077	#N/A	#N/A	#N/A
exoc6	0	1	1	0	0	0.00323138	0.996769	0.996769	0.318895	No	No	No		12045	#N/A	#N/A	#N/A
numb	3	13	7	0	0.428571	7.29274	5.70726	5.70726	1.17237e-08	No	No	No		5790	#N/A	#N/A	#N/A
fzd8b	6	12	12	0	0.5	14.7968	-2.7968	2.7968	0.00516856	No	No	Yes		2892	#N/A	#N/A	#N/A
cntrl	1	1	1	0	1	1.90394	-0.90394	0.90394	0.366043	No	No	Yes		2894	#N/A	#N/A	#N/A
myzap	0	1	1	0	0	0.00323138	0.996769	0.996769	0.318895	No	No	No		5417	#N/A	#N/A	#N/A
med15	0	1	1	0	0	0.00323138	0.996769	0.996769	0.318895	No	No	No		7008	#N/A	#N/A	#N/A
tnrc6a	0	0	2	0	0	0.00646277	-0.00646277	0.00646277	0.994844	No	No	Yes		2898	#N/A	#N/A	#N/A
pigp	1	2	1	0	1	1.90394	0.0960601	0.0960601	0.923474	No	No	No		9652	#N/A	#N/A	#N/A
lim2.1	0	1	1	0	0	0.00323138	0.996769	0.996769	0.318895	No	No	No		6407	#N/A	#N/A	#N/A
epb41b	3	13	8	0	0.375	7.32864	5.67136	5.67136	1.44589e-08	No	No	No		10483	#N/A	#N/A	#N/A
mastl	0	3	1	0	0	0.00323138	2.99677	2.99677	0.00273356	No	No	No		6652	#N/A	#N/A	#N/A
evpla	0	2	1	0	0	0.00323138	1.99677	1.99677	0.0458705	No	No	No		5971	#N/A	#N/A	#N/A
mob1bb	1	2	1	0	1	1.90394	0.0960601	0.0960601	0.923474	No	No	No		3922	#N/A	#N/A	#N/A
rom1a	1	1	1	0	1	1.90394	-0.90394	0.90394	0.366043	No	No	Yes		2899	#N/A	#N/A	#N/A
coq7	0	1	1	0	0	0.00323138	0.996769	0.996769	0.318895	No	No	No		3322	#N/A	#N/A	#N/A
slc12a5b	2	6	4	0	0.5	4.72901	1.27099	1.27099	0.203753	No	No	No		10149	#N/A	#N/A	#N/A
es1	2	6	8	1	0.25	4.82215	1.17785	1.17785	0.238879	No	No	No		5391	#N/A	#N/A	#N/A
cep76	0	0	1	0	0	0.00323138	-0.00323138	0.00323138	0.997422	No	No	Yes		2901	#N/A	#N/A	#N/A
tet1	4	7	7	0	0.571429	9.71611	-2.71611	2.71611	0.00661377	No	No	Yes		2908	#N/A	#N/A	#N/A
adam12	1	1	1	1	1	1.83172	-0.831718	0.831718	0.405583	No	No	Yes		2912	#N/A	#N/A	#N/A
tyrobp	2	2	2	0	1	4.41766	-2.41766	2.41766	0.0156341	No	No	Yes		2928	#N/A	#N/A	#N/A
wnt3	5	7	12	4	0.416667	12.0482	-5.04824	5.04824	4.51744e-07	No	No	Yes		2931	#N/A	#N/A	#N/A
foxq2	0	0	1	0	0	0.00323138	-0.00323138	0.00323138	0.997422	No	No	Yes		2932	#N/A	#N/A	#N/A
caprin1a	0	1	1	0	0	0.00323138	0.996769	0.996769	0.318895	No	No	No		13864	#N/A	#N/A	#N/A
igf2bp1	1	1	1	0	1	1.90394	-0.90394	0.90394	0.366043	No	No	Yes		2934	#N/A	#N/A	#N/A
vwc2	1	1	1	0	1	1.90394	-0.90394	0.90394	0.366043	No	No	Yes		2944	#N/A	#N/A	#N/A
galnt8b.1	1	2	1	0	1	1.90394	0.0960601	0.0960601	0.923474	No	No	No		5476	#N/A	#N/A	#N/A
ext1b	1	2	1	0	1	1.90394	0.0960601	0.0960601	0.923474	No	No	No		3535	#N/A	#N/A	#N/A
nfkbiab	3	6	10	0	0.3	7.38083	-1.38083	1.38083	0.167353	No	No	Yes		2945	#N/A	#N/A	#N/A
pebp1	1	3	1	0	1	1.90394	1.09606	1.09606	0.273072	No	No	No		965	#N/A	#N/A	#N/A
gnl2	0	1	3	0	0	0.00969415	0.990306	0.990306	0.322042	No	No	No		12332	#N/A	#N/A	#N/A
akap6	0	0	1	0	0	0.00323138	-0.00323138	0.00323138	0.997422	No	No	Yes		2954	#N/A	#N/A	#N/A
mgll	0	1	2	0	0	0.00646277	0.993537	0.993537	0.320466	No	No	No		2539	#N/A	#N/A	#N/A
myo1ca	1	1	2	0	0.5	2.21206	-1.21206	1.21206	0.225511	No	No	Yes		2955	#N/A	#N/A	#N/A
tp53bp2b	2	4	1	0	2	3.80465	0.195352	0.195352	0.845121	No	No	No		7793	#N/A	#N/A	#N/A
npy2rl	1	1	3	0	0.333333	2.31692	-1.31692	1.31692	0.187888	No	No	Yes		2962	#N/A	#N/A	#N/A
rab3c	2	10	4	1	0.5	4.65678	5.34322	5.34322	9.28039e-08	No	No	No		2911	#N/A	#N/A	#N/A
pxna	5	21	5	1	1	11.8866	9.11342	9.11342	9.09987e-20	Yes	No	No		2255	#N/A	#N/A	#N/A
ugt1b1	1	2	2	0	0.5	2.21206	-0.212059	0.212059	0.832064	No	No	Yes		2973	#N/A	#N/A	#N/A
wisp1a	0	0	1	0	0	0.00323138	-0.00323138	0.00323138	0.997422	No	No	Yes		2974	#N/A	#N/A	#N/A
tmem125a	0	0	1	0	0	0.00323138	-0.00323138	0.00323138	0.997422	No	No	Yes		2984	#N/A	#N/A	#N/A
bsnb	1	1	1	0	1	1.90394	-0.90394	0.90394	0.366043	No	No	Yes		2984	#N/A	#N/A	#N/A
igic3s1	0	0	1	0	0	0.00323138	-0.00323138	0.00323138	0.997422	No	No	Yes		2987	#N/A	#N/A	#N/A
slc9a1	1	2	1	0	1	1.90394	0.0960601	0.0960601	0.923474	No	No	No		5461	#N/A	#N/A	#N/A
mavs	2	6	14	0	0.142857	4.9791	1.0209	1.0209	0.307319	No	No	No		5159	#N/A	#N/A	#N/A
cacna1da	3	12	11	0	0.272727	7.4007	4.5993	4.5993	4.27779e-06	No	No	No		4596	#N/A	#N/A	#N/A
eif3ha	3	5	1	0	3	5.70536	-0.705357	0.705357	0.4806	No	No	Yes		2990	#N/A	#N/A	#N/A
ndel1b	1	3	1	0	1	1.90394	1.09606	1.09606	0.273072	No	No	No		10733	#N/A	#N/A	#N/A
wnt11r	11	28	15	2	0.733333	27.0722	0.927813	0.927813	0.353521	No	No	No		6110	#N/A	#N/A	#N/A
trpc1	4	4	4	0	1	9.44509	-5.44509	5.44509	5.26906e-08	No	No	Yes		2992	#N/A	#N/A	#N/A
npm2b	1	4	1	0	1	1.90394	2.09606	2.09606	0.0360955	No	No	No		7693	#N/A	#N/A	#N/A
col8a1b	0	0	1	0	0	0.00323138	-0.00323138	0.00323138	0.997422	No	No	Yes		2995	#N/A	#N/A	#N/A
adamts8a	1	1	1	0	1	1.90394	-0.90394	0.90394	0.366043	No	No	Yes		2996	#N/A	#N/A	#N/A
ttn.1	2	13	7	0	0.285714	4.86937	8.13063	8.13063	4.64269e-16	Yes	No	No		4466	#N/A	#N/A	#N/A
irx2a	5	16	6	2	0.833333	11.9192	4.08078	4.08078	4.51445e-05	No	No	No		10910	#N/A	#N/A	#N/A
hsd17b8	0	0	6	0	0	0.0193883	-0.0193883	0.0193883	0.984532	No	No	Yes		2997	#N/A	#N/A	#N/A
blc	0	0	2	0	0	0.00646277	-0.00646277	0.00646277	0.994844	No	No	Yes		3002	#N/A	#N/A	#N/A
prf1.3	1	2	1	0	1	1.90394	0.0960601	0.0960601	0.923474	No	No	No		8109	#N/A	#N/A	#N/A
mmp25b	2	3	3	0	0.666667	4.62415	-1.62415	1.62415	0.104368	No	No	Yes		3005	#N/A	#N/A	#N/A
pex5	0	1	3	0	0	0.00969415	0.990306	0.990306	0.322042	No	No	No		2431	#N/A	#N/A	#N/A
slc6a6b	1	1	1	0	1	1.90394	-0.90394	0.90394	0.366043	No	No	Yes		3017	#N/A	#N/A	#N/A
prkcg	3	7	3	0	1	6.93137	0.0686284	0.0686284	0.945286	No	No	No		7740	#N/A	#N/A	#N/A
adamts12	1	1	1	0	1	1.90394	-0.90394	0.90394	0.366043	No	No	Yes		3019	#N/A	#N/A	#N/A
il22ra2	0	0	2	0	0	0.00646277	-0.00646277	0.00646277	0.994844	No	No	Yes		3019	#N/A	#N/A	#N/A
tmem8a	0	0	1	0	0	0.00323138	-0.00323138	0.00323138	0.997422	No	No	Yes		3024	#N/A	#N/A	#N/A
rn7sl1	1	1	1	0	1	1.90394	-0.90394	0.90394	0.366043	No	No	Yes		3026	#N/A	#N/A	#N/A
apitd1	0	0	1	0	0	0.00323138	-0.00323138	0.00323138	0.997422	No	No	Yes		3031	#N/A	#N/A	#N/A
atp5b	2	4	6	0	0.333333	4.8371	-0.837099	0.837099	0.402552	No	No	Yes		3033	#N/A	#N/A	#N/A
adhfe1	1	2	1	0	1	1.90394	0.0960601	0.0960601	0.923474	No	No	No		5566	#N/A	#N/A	#N/A
pcyt1ab	0	1	1	0	0	0.00323138	0.996769	0.996769	0.318895	No	No	No		6823	#N/A	#N/A	#N/A
zbtb32	0	0	1	0	0	0.00323138	-0.00323138	0.00323138	0.997422	No	No	Yes		3035	#N/A	#N/A	#N/A
nxnl2	0	1	1	0	0	0.00323138	0.996769	0.996769	0.318895	No	No	No		12234	#N/A	#N/A	#N/A
npm1a	1	3	5	0	0.2	2.40469	0.595314	0.595314	0.551644	No	No	No		8381	#N/A	#N/A	#N/A
setd1ba	2	3	1	0	2	3.80465	-0.804648	0.804648	0.421037	No	No	Yes		3038	#N/A	#N/A	#N/A
relb	0	0	2	0	0	0.00646277	-0.00646277	0.00646277	0.994844	No	No	Yes		3045	#N/A	#N/A	#N/A
chst12b	1	1	1	0	1	1.90394	-0.90394	0.90394	0.366043	No	No	Yes		3048	#N/A	#N/A	#N/A
med21	1	3	1	0	1	1.90394	1.09606	1.09606	0.273072	No	No	No		1626	#N/A	#N/A	#N/A
stc2a	0	1	5	0	0	0.0161569	0.983843	0.983843	0.32521	No	No	No		3866	#N/A	#N/A	#N/A
lss	1	1	2	0	0.5	2.21206	-1.21206	1.21206	0.225511	No	No	Yes		3049	#N/A	#N/A	#N/A
dicp1.17	0	0	1	0	0	0.00323138	-0.00323138	0.00323138	0.997422	No	No	Yes		3061	#N/A	#N/A	#N/A
lims2	0	1	1	0	0	0.00323138	0.996769	0.996769	0.318895	No	No	No		3090	#N/A	#N/A	#N/A
gig2g	0	0	1	0	0	0.00323138	-0.00323138	0.00323138	0.997422	No	No	Yes		3063	#N/A	#N/A	#N/A
vps13c	0	0	1	0	0	0.00323138	-0.00323138	0.00323138	0.997422	No	No	Yes		3068	#N/A	#N/A	#N/A
foxa	18	51	23	0	0.782609	44.7858	6.21417	6.21417	5.31208e-10	No	No	No		6506	#N/A	#N/A	#N/A
angpt4	0	0	1	0	0	0.00323138	-0.00323138	0.00323138	0.997422	No	No	Yes		3070	#N/A	#N/A	#N/A
cebpg	2	4	5	0	0.4	4.79322	-0.793215	0.793215	0.427666	No	No	Yes		3073	#N/A	#N/A	#N/A
gnat1	10	19	15	0	0.666667	24.7468	-5.7468	5.7468	9.2925e-09	No	No	Yes		3075	#N/A	#N/A	#N/A
timm50	1	2	1	0	1	1.90394	0.0960601	0.0960601	0.923474	No	No	No		3443	#N/A	#N/A	#N/A
rpl29	0	1	1	0	0	0.00323138	0.996769	0.996769	0.318895	No	No	No		605	#N/A	#N/A	#N/A
cap1	4	7	5	0	0.8	9.57027	-2.57027	2.57027	0.0101725	No	No	Yes		3077	#N/A	#N/A	#N/A
cx45.6	3	4	7	1	0.428571	7.22052	-3.22052	3.22052	0.00128264	No	No	Yes		3088	#N/A	#N/A	#N/A
tjp2a	2	2	2	0	1	4.41766	-2.41766	2.41766	0.0156341	No	No	Yes		3090	#N/A	#N/A	#N/A
ccl20b	4	5	4	0	1	9.44509	-4.44509	4.44509	8.85605e-06	No	No	Yes		3090	#N/A	#N/A	#N/A
srpx	0	1	1	0	0	0.00323138	0.996769	0.996769	0.318895	No	No	No		9071	#N/A	#N/A	#N/A
slc5a1	3	5	4	0	0.75	7.08705	-2.08705	2.08705	0.0369027	No	No	Yes		3092	#N/A	#N/A	#N/A
tnnc2	4	11	10	0	0.4	9.83034	1.16966	1.16966	0.242159	No	No	No		211	#N/A	#N/A	#N/A
vtg6	5	6	17	0	0.294118	12.428	-6.42801	6.42801	1.33656e-10	No	No	Yes		3101	#N/A	#N/A	#N/A
dip2ca	0	1	1	0	0	0.00323138	0.996769	0.996769	0.318895	No	No	No		5147	#N/A	#N/A	#N/A
ntng1a	0	0	1	0	0	0.00323138	-0.00323138	0.00323138	0.997422	No	No	Yes		3101	#N/A	#N/A	#N/A
trim71	1	9	5	0	0.2	2.40469	6.59531	6.59531	4.40247e-11	No	No	No		7887	#N/A	#N/A	#N/A
mtor	6	17	16	0	0.375	14.8859	2.11406	2.11406	0.0345288	No	No	No		2842	#N/A	#N/A	#N/A
rnu6-4	0	0	5	1	0	-0.056065	0.056065	0.056065	0.955291	No	No	No		10348	#N/A	#N/A	#N/A
dgat2	1	3	8	0	0.125	2.46011	0.539886	0.539886	0.589284	No	No	No		226	#N/A	#N/A	#N/A
st6galnac6	0	0	1	0	0	0.00323138	-0.00323138	0.00323138	0.997422	No	No	Yes		3101	#N/A	#N/A	#N/A
npffl	1	1	3	0	0.333333	2.31692	-1.31692	1.31692	0.187888	No	No	Yes		3110	#N/A	#N/A	#N/A
oprd1b	3	4	12	0	0.25	7.41779	-3.41779	3.41779	0.000633201	No	No	Yes		3119	#N/A	#N/A	#N/A
aamp	1	3	1	0	1	1.90394	1.09606	1.09606	0.273072	No	No	No		732	#N/A	#N/A	#N/A
elmo1	3	10	8	0	0.375	7.32864	2.67136	2.67136	0.00756354	No	No	No		8640	#N/A	#N/A	#N/A
med24	1	1	5	0	0.2	2.40469	-1.40469	1.40469	0.160138	No	No	Yes		3123	#N/A	#N/A	#N/A
mtmr8	2	10	2	0	1	4.41766	5.58234	5.58234	2.41898e-08	No	No	No		10198	#N/A	#N/A	#N/A
dock1	2	6	6	0	0.333333	4.8371	1.1629	1.1629	0.24489	No	No	No		1881	#N/A	#N/A	#N/A
sypl2a	0	1	1	0	0	0.00323138	0.996769	0.996769	0.318895	No	No	No		11184	#N/A	#N/A	#N/A
zbtb18	0	1	1	0	0	0.00323138	0.996769	0.996769	0.318895	No	No	No		4888	#N/A	#N/A	#N/A
snrpb	0	0	1	0	0	0.00323138	-0.00323138	0.00323138	0.997422	No	No	Yes		3130	#N/A	#N/A	#N/A
figla	2	3	4	0	0.5	4.72901	-1.72901	1.72901	0.0838309	No	No	Yes		3130	#N/A	#N/A	#N/A
acp5b	3	8	5	0	0.6	7.18174	0.818255	0.818255	0.413226	No	No	No		11680	#N/A	#N/A	#N/A
crocc	0	0	1	0	0	0.00323138	-0.00323138	0.00323138	0.997422	No	No	Yes		3131	#N/A	#N/A	#N/A
ban	0	0	1	0	0	0.00323138	-0.00323138	0.00323138	0.997422	No	No	Yes		3132	#N/A	#N/A	#N/A
calua	1	2	2	0	0.5	2.21206	-0.212059	0.212059	0.832064	No	No	Yes		3136	#N/A	#N/A	#N/A
il26	2	12	7	0	0.285714	4.86937	7.13063	7.13063	1.0502e-12	Yes	No	No		888	#N/A	#N/A	#N/A
cttnl	1	2	1	0	1	1.90394	0.0960601	0.0960601	0.923474	No	No	No		8235	#N/A	#N/A	#N/A
cers2b	1	1	1	0	1	1.90394	-0.90394	0.90394	0.366043	No	No	Yes		3137	#N/A	#N/A	#N/A
smyhc1l	2	4	5	0	0.4	4.79322	-0.793215	0.793215	0.427666	No	No	Yes		3139	#N/A	#N/A	#N/A
hepacama	1	5	1	0	1	1.90394	3.09606	3.09606	0.00196515	No	No	No		9501	#N/A	#N/A	#N/A
cry-dash	0	0	4	0	0	0.0129255	-0.0129255	0.0129255	0.989687	No	No	Yes		3142	#N/A	#N/A	#N/A
nsmce2	0	0	1	0	0	0.00323138	-0.00323138	0.00323138	0.997422	No	No	Yes		3142	#N/A	#N/A	#N/A
gng3	2	6	2	0	1	4.41766	1.58234	1.58234	0.113595	No	No	No		9457	#N/A	#N/A	#N/A
cyt1	4	12	11	1	0.363636	9.78352	2.21648	2.21648	0.0266756	No	No	No		12812	#N/A	#N/A	#N/A
chrnb1l	2	3	4	0	0.5	4.72901	-1.72901	1.72901	0.0838309	No	No	Yes		3144	#N/A	#N/A	#N/A
lipf	1	2	2	0	0.5	2.21206	-0.212059	0.212059	0.832064	No	No	Yes		3149	#N/A	#N/A	#N/A
or104-2	0	0	1	0	0	0.00323138	-0.00323138	0.00323138	0.997422	No	No	Yes		3151	#N/A	#N/A	#N/A
slc16a1b	1	4	1	0	1	1.90394	2.09606	2.09606	0.0360955	No	No	No		6101	#N/A	#N/A	#N/A
fgd5a	2	3	3	0	0.666667	4.62415	-1.62415	1.62415	0.104368	No	No	Yes		3152	#N/A	#N/A	#N/A
kirrelb	1	1	2	0	0.5	2.21206	-1.21206	1.21206	0.225511	No	No	Yes		3153	#N/A	#N/A	#N/A
nlrb5	0	0	2	0	0	0.00646277	-0.00646277	0.00646277	0.994844	No	No	Yes		3154	#N/A	#N/A	#N/A
sparc	9	28	24	0	0.375	22.4432	5.55675	5.55675	2.80073e-08	No	No	No		9084	#N/A	#N/A	#N/A
atoh1b	9	39	20	1	0.45	22.3124	16.6876	16.6876	6.7694e-62	Yes	Yes	No		12644	#N/A	#N/A	#N/A
tlr20.1	0	0	1	0	0	0.00323138	-0.00323138	0.00323138	0.997422	No	No	Yes	2	3154	#N/A	#N/A	#N/A
sult1st8	1	1	2	0	0.5	2.21206	-1.21206	1.21206	0.225511	No	No	Yes		3155	#N/A	#N/A	#N/A
sult1st6	1	1	4	0	0.25	2.37097	-1.37097	1.37097	0.170408	No	No	Yes		3157	#N/A	#N/A	#N/A
hebp2	2	4	3	0	0.666667	4.62415	-0.624146	0.624146	0.532542	No	No	Yes		3159	#N/A	#N/A	#N/A
specc1la	1	2	2	0	0.5	2.21206	-0.212059	0.212059	0.832064	No	No	Yes		3160	#N/A	#N/A	#N/A
sdhaf2	0	0	2	0	0	0.00646277	-0.00646277	0.00646277	0.994844	No	No	Yes		3163	#N/A	#N/A	#N/A
cx43	16	46	44	4	0.363636	39.7993	6.20069	6.20069	5.78632e-10	No	No	No		12173	#N/A	#N/A	#N/A
lmx1bb	10	23	16	1	0.625	24.7032	-1.70321	1.70321	0.088551	No	No	Yes		3164	#N/A	#N/A	#N/A
tenm1	0	0	1	0	0	0.00323138	-0.00323138	0.00323138	0.997422	No	No	Yes		3165	#N/A	#N/A	#N/A
mhc1zca	1	3	2	0	0.5	2.21206	0.787941	0.787941	0.430745	No	No	No		5242	#N/A	#N/A	#N/A
clocka	8	19	36	1	0.222222	19.9925	-0.992478	0.992478	0.320982	No	No	Yes		10366	Y	ZDB-PUB-990507-12	2016-12-20
vtg5	4	6	12	0	0.333333	9.87746	-3.87746	3.87746	0.000106057	No	No	Yes		3169	#N/A	#N/A	#N/A
naa38	0	0	1	0	0	0.00323138	-0.00323138	0.00323138	0.997422	No	No	Yes		3171	#N/A	#N/A	#N/A
klhl41a	2	2	2	0	1	4.41766	-2.41766	2.41766	0.0156341	No	No	Yes		3176	#N/A	#N/A	#N/A
rab32a	2	4	2	1	1	4.34543	-0.345434	0.345434	0.729774	No	No	Yes		3182	#N/A	#N/A	#N/A
wisp2	1	1	1	0	1	1.90394	-0.90394	0.90394	0.366043	No	No	Yes		3182	#N/A	#N/A	#N/A
camkk2	0	0	1	0	0	0.00323138	-0.00323138	0.00323138	0.997422	No	No	Yes		3202	#N/A	#N/A	#N/A
rnf17	1	2	1	0	1	1.90394	0.0960601	0.0960601	0.923474	No	No	No		11147	#N/A	#N/A	#N/A
polr2ea	0	0	1	0	0	0.00323138	-0.00323138	0.00323138	0.997422	No	No	Yes		3203	#N/A	#N/A	#N/A
foxj1b	9	23	9	1	1	21.9414	1.05856	1.05856	0.289821	No	No	No		6754	#N/A	#N/A	#N/A
aifm1	0	1	5	0	0	0.0161569	0.983843	0.983843	0.32521	No	No	No		10081	#N/A	#N/A	#N/A
npr1a	0	0	1	0	0	0.00323138	-0.00323138	0.00323138	0.997422	No	No	Yes		3203	#N/A	#N/A	#N/A
hsd3b2	5	8	35	0	0.142857	12.5784	-4.57841	4.57841	4.72732e-06	No	No	Yes		3208	#N/A	#N/A	#N/A
cam	0	0	1	0	0	0.00323138	-0.00323138	0.00323138	0.997422	No	No	Yes		3210	#N/A	#N/A	#N/A
slc13a3	1	2	2	0	0.5	2.21206	-0.212059	0.212059	0.832064	No	No	Yes		3212	#N/A	#N/A	#N/A
ptp4a2b	2	3	1	0	2	3.80465	-0.804648	0.804648	0.421037	No	No	Yes		3219	#N/A	#N/A	#N/A
scinlb	3	5	2	1	1.5	6.55103	-1.55103	1.55103	0.120918	No	No	Yes		3220	#N/A	#N/A	#N/A
foxh1	5	8	34	0	0.147059	12.5726	-4.57262	4.57262	4.85976e-06	No	No	Yes		3221	#N/A	#N/A	#N/A
mtnr1ba	2	3	4	0	0.5	4.72901	-1.72901	1.72901	0.0838309	No	No	Yes		3224	#N/A	#N/A	#N/A
rhcgl1	2	9	8	0	0.25	4.89438	4.10562	4.10562	4.05612e-05	No	No	No		12114	#N/A	#N/A	#N/A
sept9b	1	1	3	0	0.333333	2.31692	-1.31692	1.31692	0.187888	No	No	Yes		3225	#N/A	#N/A	#N/A
mt-nd4l	0	0	1	0	0	0.00323138	-0.00323138	0.00323138	0.997422	No	No	Yes		3229	#N/A	#N/A	#N/A
lamc1	6	13	33	0	0.181818	15.0587	-2.05867	2.05867	0.0395447	No	No	Yes		3239	#N/A	#N/A	#N/A
lgr6	2	2	2	0	1	4.41766	-2.41766	2.41766	0.0156341	No	No	Yes		3244	#N/A	#N/A	#N/A
plac8.2	0	0	2	0	0	0.00646277	-0.00646277	0.00646277	0.994844	No	No	Yes		3247	#N/A	#N/A	#N/A
atp6v0cb	2	6	3	0	0.666667	4.62415	1.37585	1.37585	0.16889	No	No	No		11677	#N/A	#N/A	#N/A
nup58	0	1	1	0	0	0.00323138	0.996769	0.996769	0.318895	No	No	No		4847	#N/A	#N/A	#N/A
abcg2c	1	2	2	0	0.5	2.21206	-0.212059	0.212059	0.832064	No	No	Yes		3249	#N/A	#N/A	#N/A
copa	2	11	2	0	1	4.41766	6.58234	6.58234	4.80293e-11	No	No	No		3090	#N/A	#N/A	#N/A
fbp1a	2	4	3	0	0.666667	4.62415	-0.624146	0.624146	0.532542	No	No	Yes		3253	#N/A	#N/A	#N/A
pou3f3a	3	5	6	0	0.5	7.24595	-2.24595	2.24595	0.0247232	No	No	Yes		3258	#N/A	#N/A	#N/A
opa3	1	1	1	0	1	1.90394	-0.90394	0.90394	0.366043	No	No	Yes		3260	#N/A	#N/A	#N/A
gfpt2	0	0	1	0	0	0.00323138	-0.00323138	0.00323138	0.997422	No	No	Yes		3269	#N/A	#N/A	#N/A
ctr9	1	4	4	0	0.25	2.37097	1.62903	1.62903	0.103329	No	No	No		132	#N/A	#N/A	#N/A
cct3	1	3	4	0	0.25	2.37097	0.629034	0.629034	0.529338	No	No	No		12276	#N/A	#N/A	#N/A
cct6a	0	1	2	0	0	0.00646277	0.993537	0.993537	0.320466	No	No	No		422	#N/A	#N/A	#N/A
ptrfa	1	2	1	0	1	1.90394	0.0960601	0.0960601	0.923474	No	No	No		6996	#N/A	#N/A	#N/A
col6a2	2	7	1	0	2	3.80465	3.19535	3.19535	0.00139984	No	No	No		6097	#N/A	#N/A	#N/A
nrg1	9	25	17	3	0.529412	22.1098	2.89019	2.89019	0.0038562	No	No	No		8327	#N/A	#N/A	#N/A
prom1b	4	8	5	1	0.8	9.49805	-1.49805	1.49805	0.134143	No	No	Yes		3269	#N/A	#N/A	#N/A
crygm2d2	3	3	1	0	3	5.70536	-2.70536	2.70536	0.00683171	No	No	Yes		3271	#N/A	#N/A	#N/A
snord94-2	0	0	1	0	0	0.00323138	-0.00323138	0.00323138	0.997422	No	No	Yes		3273	#N/A	#N/A	#N/A
grik2	1	1	1	0	1	1.90394	-0.90394	0.90394	0.366043	No	No	Yes		3274	#N/A	#N/A	#N/A
atg5	3	13	9	0	0.333333	7.35728	5.64272	5.64272	1.70766e-08	No	No	No		4714	#N/A	#N/A	#N/A
cpsf3	0	2	1	0	0	0.00323138	1.99677	1.99677	0.0458705	No	No	No		9277	#N/A	#N/A	#N/A
foxp2	5	17	10	7	0.5	11.7743	5.22571	5.22571	1.76092e-07	No	No	No		212	#N/A	#N/A	#N/A
ror2	3	4	3	0	1	6.93137	-2.93137	2.93137	0.00338038	No	No	Yes		3285	#N/A	#N/A	#N/A
il17ra3	0	0	2	0	0	0.00646277	-0.00646277	0.00646277	0.994844	No	No	Yes		3288	#N/A	#N/A	#N/A
anxa4	3	16	5	0	0.6	7.18174	8.81826	8.81826	1.30431e-18	Yes	No	No		1798	#N/A	#N/A	#N/A
tap1	0	0	3	0	0	0.00969415	-0.00969415	0.00969415	0.992265	No	No	Yes		3298	#N/A	#N/A	#N/A
foxn2a	0	0	1	0	0	0.00323138	-0.00323138	0.00323138	0.997422	No	No	Yes		3299	#N/A	#N/A	#N/A
upf2	1	1	1	0	1	1.90394	-0.90394	0.90394	0.366043	No	No	Yes		3299	#N/A	#N/A	#N/A
her8.2	1	1	2	0	0.5	2.21206	-1.21206	1.21206	0.225511	No	No	Yes		3303	#N/A	#N/A	#N/A
ntrk2b	4	8	7	0	0.571429	9.71611	-1.71611	1.71611	0.0861642	No	No	Yes		3304	#N/A	#N/A	#N/A
isl2a	50	125	69	4	0.724638	125.016	-0.0164344	0.0164344	0.986888	No	No	Yes		3305	#N/A	#N/A	#N/A
plekhg5b	0	0	1	0	0	0.00323138	-0.00323138	0.00323138	0.997422	No	No	Yes		3305	#N/A	#N/A	#N/A
lbx1a	2	3	6	0	0.333333	4.8371	-1.8371	1.8371	0.0662174	No	No	Yes		3306	#N/A	#N/A	#N/A
snx2	0	0	1	0	0	0.00323138	-0.00323138	0.00323138	0.997422	No	No	Yes		3307	#N/A	#N/A	#N/A
lpar1	1	7	7	0	0.142857	2.44599	4.55401	4.55401	5.30968e-06	No	No	No		3811	#N/A	#N/A	#N/A
fabp11a	8	19	22	0	0.363636	19.9332	-0.933229	0.933229	0.350718	No	No	Yes		3309	#N/A	#N/A	#N/A
mrps18b	1	3	2	0	0.5	2.21206	0.787941	0.787941	0.430745	No	No	No		3968	#N/A	#N/A	#N/A
mbz	0	0	1	0	0	0.00323138	-0.00323138	0.00323138	0.997422	No	No	Yes		3309	#N/A	#N/A	#N/A
xpr1a	0	0	1	0	0	0.00323138	-0.00323138	0.00323138	0.997422	No	No	Yes		3315	#N/A	#N/A	#N/A
syvn1	0	1	3	0	0	0.00969415	0.990306	0.990306	0.322042	No	No	No		5866	#N/A	#N/A	#N/A
igl3v5	0	0	1	0	0	0.00323138	-0.00323138	0.00323138	0.997422	No	No	Yes		3317	#N/A	#N/A	#N/A
fgf21	1	2	4	0	0.25	2.37097	-0.370966	0.370966	0.710669	No	No	Yes		3318	#N/A	#N/A	#N/A
mt-co3	0	0	2	0	0	0.00646277	-0.00646277	0.00646277	0.994844	No	No	Yes		3328	#N/A	#N/A	#N/A
cfy	0	0	1	0	0	0.00323138	-0.00323138	0.00323138	0.997422	No	No	Yes		3338	#N/A	#N/A	#N/A
zfyve26	2	2	3	0	0.666667	4.62415	-2.62415	2.62415	0.00869649	No	No	Yes		3338	#N/A	#N/A	#N/A
perp	1	5	2	0	0.5	2.21206	2.78794	2.78794	0.00531188	No	No	No		6474	#N/A	#N/A	#N/A
tmpob	0	1	1	0	0	0.00323138	0.996769	0.996769	0.318895	No	No	No		2724	#N/A	#N/A	#N/A
col15a1a	1	4	4	0	0.25	2.37097	1.62903	1.62903	0.103329	No	No	No		8210	#N/A	#N/A	#N/A
matn4	1	3	3	0	0.333333	2.31692	0.68308	0.68308	0.494568	No	No	No		9576	#N/A	#N/A	#N/A
zcchc7	0	0	1	0	0	0.00323138	-0.00323138	0.00323138	0.997422	No	No	Yes		3339	#N/A	#N/A	#N/A
gna	0	0	2	0	0	0.00646277	-0.00646277	0.00646277	0.994844	No	No	Yes		3346	#N/A	#N/A	#N/A
grhl3	4	5	6	0	0.666667	9.65481	-4.65481	4.65481	3.27385e-06	No	No	Yes		3348	#N/A	#N/A	#N/A
c4	1	2	3	0	0.333333	2.31692	-0.31692	0.31692	0.751309	No	No	Yes		3352	#N/A	#N/A	#N/A
ap2m1a	0	2	1	0	0	0.00323138	1.99677	1.99677	0.0458705	No	No	No		2538	#N/A	#N/A	#N/A
cdkn2d	0	0	2	0	0	0.00646277	-0.00646277	0.00646277	0.994844	No	No	Yes		3353	#N/A	#N/A	#N/A
olfcw1	0	0	1	0	0	0.00323138	-0.00323138	0.00323138	0.997422	No	No	Yes		3354	#N/A	#N/A	#N/A
ryk	2	3	5	0	0.4	4.79322	-1.79322	1.79322	0.072961	No	No	Yes		3354	#N/A	#N/A	#N/A
opn7a	1	2	2	0	0.5	2.21206	-0.212059	0.212059	0.832064	No	No	Yes		6214	N	N/A	2016-12-15
ca7	2	3	4	0	0.5	4.72901	-1.72901	1.72901	0.0838309	No	No	Yes		3361	#N/A	#N/A	#N/A
opn1sw1	34	68	68	9	0.5	84.6213	-16.6213	16.6213	2.0052e-61	Yes	Yes	Yes		6019	Y	ZDB-PUB-990520-1	2017-01-04
slc9a8	1	4	1	0	1	1.90394	2.09606	2.09606	0.0360955	No	No	No		4910	#N/A	#N/A	#N/A
ackr3a	3	3	4	0	0.75	7.08705	-4.08705	4.08705	4.3944e-05	No	No	Yes		3363	#N/A	#N/A	#N/A
dacha	6	8	9	0	0.666667	14.6855	-6.68547	6.68547	2.3928e-11	No	No	Yes		8259	N	N/A	2016-12-22
fance	1	2	2	0	0.5	2.21206	-0.212059	0.212059	0.832064	No	No	Yes		3368	#N/A	#N/A	#N/A
scpp6	0	0	1	0	0	0.00323138	-0.00323138	0.00323138	0.997422	No	No	Yes		3368	#N/A	#N/A	#N/A
gbgt1l4	0	1	4	0	0	0.0129255	0.987074	0.987074	0.323624	No	No	No		756	#N/A	#N/A	#N/A
gas5	0	0	1	0	0	0.00323138	-0.00323138	0.00323138	0.997422	No	No	Yes		3373	#N/A	#N/A	#N/A
ccl19a.1	2	2	4	0	0.5	4.72901	-2.72901	2.72901	0.00636082	No	No	Yes		586	Y	ZDB-PUB-080519-8	2016-12-15
adamts18	1	2	1	0	1	1.90394	0.0960601	0.0960601	0.923474	No	No	No		6610	#N/A	#N/A	#N/A
tcn2	0	1	1	0	0	0.00323138	0.996769	0.996769	0.318895	No	No	No		2982	#N/A	#N/A	#N/A
insl5a	2	2	7	0	0.285714	4.86937	-2.86937	2.86937	0.00411936	No	No	Yes		3373	#N/A	#N/A	#N/A
glud1a	2	6	2	0	1	4.41766	1.58234	1.58234	0.113595	No	No	No		888	#N/A	#N/A	#N/A
myo1ea	1	1	2	0	0.5	2.21206	-1.21206	1.21206	0.225511	No	No	Yes		3375	#N/A	#N/A	#N/A
samm50	0	1	1	0	0	0.00323138	0.996769	0.996769	0.318895	No	No	No		13062	#N/A	#N/A	#N/A
cart3	3	8	6	1	0.5	7.17373	0.826268	0.826268	0.408667	No	No	No		8341	#N/A	#N/A	#N/A
hps4	1	5	1	0	1	1.90394	3.09606	3.09606	0.00196515	No	No	No		12614	#N/A	#N/A	#N/A
pla2g1b	1	1	2	0	0.5	2.21206	-1.21206	1.21206	0.225511	No	No	Yes		3375	#N/A	#N/A	#N/A
lrp6	1	1	6	0	0.166667	2.42824	-1.42824	1.42824	0.153245	No	No	Yes		3376	#N/A	#N/A	#N/A
piezo2b	1	1	2	0	0.5	2.21206	-1.21206	1.21206	0.225511	No	No	Yes		3376	#N/A	#N/A	#N/A
hdac4	2	9	3	0	0.666667	4.62415	4.37585	4.37585	1.21871e-05	No	No	No		1225	#N/A	#N/A	#N/A
bmp1b	0	0	1	0	0	0.00323138	-0.00323138	0.00323138	0.997422	No	No	Yes		3378	#N/A	#N/A	#N/A
esrrd	2	3	2	0	1	4.41766	-1.41766	1.41766	0.156314	No	No	Yes		3380	#N/A	#N/A	#N/A
dbpb	1	3	3	0	0.333333	2.31692	0.68308	0.68308	0.494568	No	No	No		8361	#N/A	#N/A	#N/A
pkp2	2	3	2	0	1	4.41766	-1.41766	1.41766	0.156314	No	No	Yes		3380	#N/A	#N/A	#N/A
oprd2	0	0	1	0	0	0.00323138	-0.00323138	0.00323138	0.997422	No	No	Yes		3384	#N/A	#N/A	#N/A
myo1cb	1	2	2	0	0.5	2.21206	-0.212059	0.212059	0.832064	No	No	Yes		3386	#N/A	#N/A	#N/A
zp3.5	0	0	2	0	0	0.00646277	-0.00646277	0.00646277	0.994844	No	No	Yes		3390	#N/A	#N/A	#N/A
cdh17	30	78	44	12	0.681818	74.1743	3.8257	3.8257	0.000130989	No	No	No		5863	#N/A	#N/A	#N/A
git2b	1	1	1	0	1	1.90394	-0.90394	0.90394	0.366043	No	No	Yes		3395	#N/A	#N/A	#N/A
as3mt	0	0	1	0	0	0.00323138	-0.00323138	0.00323138	0.997422	No	No	Yes		3398	#N/A	#N/A	#N/A
cntfr	3	6	2	0	1.5	6.62325	-0.623252	0.623252	0.533129	No	No	Yes		3401	#N/A	#N/A	#N/A
dysf	2	6	4	0	0.5	4.72901	1.27099	1.27099	0.203753	No	No	No		1041	#N/A	#N/A	#N/A
dnajc8	0	0	1	0	0	0.00323138	-0.00323138	0.00323138	0.997422	No	No	Yes		3413	#N/A	#N/A	#N/A
foxn2b	0	1	1	0	0	0.00323138	0.996769	0.996769	0.318895	No	No	No		5473	#N/A	#N/A	#N/A
sec24c	2	5	3	0	0.666667	4.62415	0.375854	0.375854	0.707031	No	No	No		8427	#N/A	#N/A	#N/A
her2	6	19	9	0	0.666667	14.6855	4.31453	4.31453	1.61088e-05	No	No	No		7926	#N/A	#N/A	#N/A
dpf2	2	4	1	0	2	3.80465	0.195352	0.195352	0.845121	No	No	No		1451	#N/A	#N/A	#N/A
snw1	1	3	2	0	0.5	2.21206	0.787941	0.787941	0.430745	No	No	No		1158	#N/A	#N/A	#N/A
nlrc3l	0	0	3	0	0	0.00969415	-0.00969415	0.00969415	0.992265	No	No	Yes		3414	#N/A	#N/A	#N/A
tyrp1a	2	3	4	0	0.5	4.72901	-1.72901	1.72901	0.0838309	No	No	Yes		3417	#N/A	#N/A	#N/A
arr3a	8	16	10	0	0.8	19.6284	-3.62837	3.62837	0.000286276	No	No	Yes		3418	#N/A	#N/A	#N/A
ugcg	0	1	2	0	0	0.00646277	0.993537	0.993537	0.320466	No	No	No		7817	#N/A	#N/A	#N/A
itgb7	0	0	1	0	0	0.00323138	-0.00323138	0.00323138	0.997422	No	No	Yes		3423	#N/A	#N/A	#N/A
vax2	21	53	29	0	0.724138	52.3723	0.627678	0.627678	0.530226	No	No	No		5843	#N/A	#N/A	#N/A
nr4a1	2	8	5	0	0.4	4.79322	3.20678	3.20678	0.00134542	No	No	No		1805	#N/A	#N/A	#N/A
cyp3c4	2	3	3	0	0.666667	4.62415	-1.62415	1.62415	0.104368	No	No	Yes		3428	#N/A	#N/A	#N/A
ppp2r2ab	0	1	3	0	0	0.00969415	0.990306	0.990306	0.322042	No	No	No		5795	#N/A	#N/A	#N/A
pbx2	0	1	15	0	0	0.0484707	0.951529	0.951529	0.341353	No	No	No		8523	#N/A	#N/A	#N/A
kcnk13a	0	0	1	0	0	0.00323138	-0.00323138	0.00323138	0.997422	No	No	Yes		3440	#N/A	#N/A	#N/A
prodha	0	1	1	0	0	0.00323138	0.996769	0.996769	0.318895	No	No	No		9897	#N/A	#N/A	#N/A
vdra	3	9	20	0	0.15	7.50461	1.49539	1.49539	0.134837	No	No	No		8535	#N/A	#N/A	#N/A
ptgs2a	15	38	44	0	0.340909	37.5916	0.40843	0.40843	0.682964	No	No	No		3733	#N/A	#N/A	#N/A
map2k1	1	1	5	2	0.2	2.26024	-1.26024	1.26024	0.207604	No	No	Yes		3440	#N/A	#N/A	#N/A
slc4a4a	13	22	15	0	0.866667	32.1563	-10.1563	10.1563	3.7979e-24	Yes	Yes	Yes		6256	Y	ZDB-PUB-100420-8	2016-12-13
ednrbb	0	0	1	0	0	0.00323138	-0.00323138	0.00323138	0.997422	No	No	Yes		3441	#N/A	#N/A	#N/A
oprk1	2	2	9	0	0.222222	4.91455	-2.91455	2.91455	0.00356795	No	No	Yes		3444	#N/A	#N/A	#N/A
kctd8	6	14	8	0	0.75	14.6314	-0.631426	0.631426	0.527773	No	No	Yes		3447	#N/A	#N/A	#N/A
slc25a27	1	4	2	0	0.5	2.21206	1.78794	1.78794	0.0738081	No	No	No		8644	#N/A	#N/A	#N/A
mybpc3	4	5	6	0	0.666667	9.65481	-4.65481	4.65481	3.27385e-06	No	No	Yes		3447	#N/A	#N/A	#N/A
wars	1	2	2	0	0.5	2.21206	-0.212059	0.212059	0.832064	No	No	Yes		3448	#N/A	#N/A	#N/A
hoxa4a	5	11	14	5	0.357143	12.0188	-1.01878	1.01878	0.308328	No	No	Yes		3451	#N/A	#N/A	#N/A
egf	4	9	16	0	0.25	9.9412	-0.941196	0.941196	0.346621	No	No	Yes		3456	#N/A	#N/A	#N/A
npsn	3	6	6	0	0.5	7.24595	-1.24595	1.24595	0.212803	No	No	Yes		3457	#N/A	#N/A	#N/A
ncapg	1	3	1	0	1	1.90394	1.09606	1.09606	0.273072	No	No	No		5479	#N/A	#N/A	#N/A
pigrl3.8	0	0	1	0	0	0.00323138	-0.00323138	0.00323138	0.997422	No	No	Yes		3462	#N/A	#N/A	#N/A
fkbp4	1	3	1	0	1	1.90394	1.09606	1.09606	0.273072	No	No	No		5883	#N/A	#N/A	#N/A
syt1a	0	1	2	0	0	0.00646277	0.993537	0.993537	0.320466	No	No	No		5018	#N/A	#N/A	#N/A
cplx4a	2	4	2	0	1	4.41766	-0.417656	0.417656	0.676205	No	No	Yes		3464	#N/A	#N/A	#N/A
shank3a	1	2	2	0	0.5	2.21206	-0.212059	0.212059	0.832064	No	No	Yes		3464	#N/A	#N/A	#N/A
gbp	2	7	3	0	0.666667	4.62415	2.37585	2.37585	0.0175223	No	No	No		6225	#N/A	#N/A	#N/A
gna11a	2	2	1	0	2	3.80465	-1.80465	1.80465	0.0711521	No	No	Yes		3465	#N/A	#N/A	#N/A
hos	0	0	1	0	0	0.00323138	-0.00323138	0.00323138	0.997422	No	No	Yes		3467	#N/A	#N/A	#N/A
foxo3b	5	10	10	0	0.5	12.2798	-2.27985	2.27985	0.0226323	No	No	Yes		3469	#N/A	#N/A	#N/A
sid4	4	15	6	0	0.666667	9.65481	5.34519	5.34519	9.17994e-08	No	No	No		2438	#N/A	#N/A	#N/A
ikzf5	1	3	1	0	1	1.90394	1.09606	1.09606	0.273072	No	No	No		12801	#N/A	#N/A	#N/A
chac2	0	1	1	0	0	0.00323138	0.996769	0.996769	0.318895	No	No	No		11753	#N/A	#N/A	#N/A
htr7d	1	1	1	0	1	1.90394	-0.90394	0.90394	0.366043	No	No	Yes		3470	#N/A	#N/A	#N/A
2017-09-03	0	1	2	0	0	0.00646277	0.993537	0.993537	0.320466	No	No	No		12818	#N/A	#N/A	#N/A
nfasca	1	5	1	0	1	1.90394	3.09606	3.09606	0.00196515	No	No	No		10052	#N/A	#N/A	#N/A
asic4a	3	4	6	0	0.5	7.24595	-3.24595	3.24595	0.00117345	No	No	Yes		3476	#N/A	#N/A	#N/A
shk	0	0	1	0	0	0.00323138	-0.00323138	0.00323138	0.997422	No	No	Yes		3486	#N/A	#N/A	#N/A
npffr1l1	1	1	2	0	0.5	2.21206	-1.21206	1.21206	0.225511	No	No	Yes		3490	#N/A	#N/A	#N/A
cyp20a1	1	11	1	0	1	1.90394	9.09606	9.09606	1.06673e-19	Yes	No	No		2327	#N/A	#N/A	#N/A
adam23a	0	1	1	0	0	0.00323138	0.996769	0.996769	0.318895	No	No	No		6539	#N/A	#N/A	#N/A
tnfrsf19	2	5	3	0	0.666667	4.62415	0.375854	0.375854	0.707031	No	No	No		1101	#N/A	#N/A	#N/A
grem1a	1	4	4	0	0.25	2.37097	1.62903	1.62903	0.103329	No	No	No		1358	#N/A	#N/A	#N/A
pthlha	3	7	5	0	0.6	7.18174	-0.181745	0.181745	0.855786	No	No	Yes		3499	#N/A	#N/A	#N/A
myrf	0	0	1	0	0	0.00323138	-0.00323138	0.00323138	0.997422	No	No	Yes		3503	#N/A	#N/A	#N/A
ca16a	0	0	1	0	0	0.00323138	-0.00323138	0.00323138	0.997422	No	No	Yes		3505	#N/A	#N/A	#N/A
hoxa11a	1	2	14	0	0.0714286	2.51217	-0.512168	0.512168	0.608542	No	No	Yes		3506	#N/A	#N/A	#N/A
dnah7	1	1	2	0	0.5	2.21206	-1.21206	1.21206	0.225511	No	No	Yes		3508	#N/A	#N/A	#N/A
exosc6	1	3	2	0	0.5	2.21206	0.787941	0.787941	0.430745	No	No	No		4347	#N/A	#N/A	#N/A
supt4h1	0	1	1	0	0	0.00323138	0.996769	0.996769	0.318895	No	No	No		2584	#N/A	#N/A	#N/A
mipa	5	12	9	0	0.555556	12.2427	-0.24274	0.24274	0.80821	No	No	Yes		3509	#N/A	#N/A	#N/A
clcf1	2	3	3	0	0.666667	4.62415	-1.62415	1.62415	0.104368	No	No	Yes		3509	#N/A	#N/A	#N/A
ponzr10	0	0	1	0	0	0.00323138	-0.00323138	0.00323138	0.997422	No	No	Yes		3516	#N/A	#N/A	#N/A
bmi1b	1	2	5	0	0.2	2.40469	-0.404686	0.404686	0.685715	No	No	Yes		3519	#N/A	#N/A	#N/A
hrc	1	3	1	0	1	1.90394	1.09606	1.09606	0.273072	No	No	No		6021	#N/A	#N/A	#N/A
slc22a5	1	1	2	0	0.5	2.21206	-1.21206	1.21206	0.225511	No	No	Yes		3523	#N/A	#N/A	#N/A
oxtrl	1	1	2	0	0.5	2.21206	-1.21206	1.21206	0.225511	No	No	Yes		3525	#N/A	#N/A	#N/A
cs	1	4	10	0	0.1	2.48182	1.51818	1.51818	0.128993	No	No	No		8767	#N/A	#N/A	#N/A
hsf1	4	6	14	0	0.285714	9.91296	-3.91296	3.91296	9.1623e-05	No	No	Yes		3527	#N/A	#N/A	#N/A
med23	2	8	2	0	1	4.41766	3.58234	3.58234	0.000341729	No	No	No		13507	#N/A	#N/A	#N/A
foxf2b	2	4	2	0	1	4.41766	-0.417656	0.417656	0.676205	No	No	Yes		3531	#N/A	#N/A	#N/A
isg15	1	6	13	0	0.0769231	2.50559	3.49441	3.49441	0.000476636	No	No	No		10801	#N/A	#N/A	#N/A
braf	1	2	6	0	0.166667	2.42824	-0.428243	0.428243	0.668481	No	No	Yes		3535	#N/A	#N/A	#N/A
syt5b	0	1	2	0	0	0.00646277	0.993537	0.993537	0.320466	No	No	No		12048	#N/A	#N/A	#N/A
rabl2	0	0	1	0	0	0.00323138	-0.00323138	0.00323138	0.997422	No	No	Yes		3535	#N/A	#N/A	#N/A
ift27	0	1	2	0	0	0.00646277	0.993537	0.993537	0.320466	No	No	No		3039	#N/A	#N/A	#N/A
ca4c	1	1	2	0	0.5	2.21206	-1.21206	1.21206	0.225511	No	No	Yes		3538	#N/A	#N/A	#N/A
copb2	1	5	3	0	0.333333	2.31692	2.68308	2.68308	0.00730369	No	No	No		7974	#N/A	#N/A	#N/A
hsp70.3	0	0	9	2	0	-0.115361	0.115361	0.115361	0.90816	No	No	No		5466	#N/A	#N/A	#N/A
kctd15b	1	1	3	0	0.333333	2.31692	-1.31692	1.31692	0.187888	No	No	Yes		3538	#N/A	#N/A	#N/A
clec14a	2	5	3	0	0.666667	4.62415	0.375854	0.375854	0.707031	No	No	No		12302	#N/A	#N/A	#N/A
mmp14a	5	10	17	0	0.294118	12.428	-2.42801	2.42801	0.015195	No	No	Yes		3538	#N/A	#N/A	#N/A
cyp2aa8	0	0	2	0	0	0.00646277	-0.00646277	0.00646277	0.994844	No	No	Yes		3539	#N/A	#N/A	#N/A
nqo1	2	7	11	0	0.181818	4.94565	2.05435	2.05435	0.0399607	No	No	No		13434	#N/A	#N/A	#N/A
cacna1ba	2	2	4	0	0.5	4.72901	-2.72901	2.72901	0.00636082	No	No	Yes		3542	#N/A	#N/A	#N/A
cdkal1	0	1	1	0	0	0.00323138	0.996769	0.996769	0.318895	No	No	No		5329	#N/A	#N/A	#N/A
kcnk12l	0	0	1	0	0	0.00323138	-0.00323138	0.00323138	0.997422	No	No	Yes		3542	#N/A	#N/A	#N/A
dnaaf2	1	1	1	0	1	1.90394	-0.90394	0.90394	0.366043	No	No	Yes		3543	#N/A	#N/A	#N/A
clns1a	1	1	3	0	0.333333	2.31692	-1.31692	1.31692	0.187888	No	No	Yes		3544	#N/A	#N/A	#N/A
tpbga	1	6	3	0	0.333333	2.31692	3.68308	3.68308	0.000231337	No	No	No		8821	#N/A	#N/A	#N/A
myl2b	1	1	3	0	0.333333	2.31692	-1.31692	1.31692	0.187888	No	No	Yes		3545	#N/A	#N/A	#N/A
socs3a	5	17	24	0	0.208333	12.5029	4.49706	4.49706	6.94768e-06	No	No	No		6933	#N/A	#N/A	#N/A
arhgef16	0	0	1	0	0	0.00323138	-0.00323138	0.00323138	0.997422	No	No	Yes		3547	#N/A	#N/A	#N/A
hdac5	0	0	2	0	0	0.00646277	-0.00646277	0.00646277	0.994844	No	No	Yes		3556	#N/A	#N/A	#N/A
lingo3a	0	1	1	0	0	0.00323138	0.996769	0.996769	0.318895	No	No	No		1526	#N/A	#N/A	#N/A
ankrd46a	0	0	1	0	0	0.00323138	-0.00323138	0.00323138	0.997422	No	No	Yes		3558	#N/A	#N/A	#N/A
inhbaa	7	15	19	0	0.368421	17.4101	-2.41013	2.41013	0.0159601	No	No	Yes		3559	#N/A	#N/A	#N/A
f8	0	0	1	0	0	0.00323138	-0.00323138	0.00323138	0.997422	No	No	Yes		3560	#N/A	#N/A	#N/A
agps	0	1	1	0	0	0.00323138	0.996769	0.996769	0.318895	No	No	No		8271	#N/A	#N/A	#N/A
golgb1	0	1	1	0	0	0.00323138	0.996769	0.996769	0.318895	No	No	No		3658	#N/A	#N/A	#N/A
tspan3a	1	2	2	0	0.5	2.21206	-0.212059	0.212059	0.832064	No	No	Yes		7502	N	N/A	2016-12-28
scn3b	1	1	2	0	0.5	2.21206	-1.21206	1.21206	0.225511	No	No	Yes		3561	#N/A	#N/A	#N/A
rgmb	2	5	3	0	0.666667	4.62415	0.375854	0.375854	0.707031	No	No	No		5304	#N/A	#N/A	#N/A
phlda1	0	1	1	0	0	0.00323138	0.996769	0.996769	0.318895	No	No	No		4756	#N/A	#N/A	#N/A
mpi	0	1	4	0	0	0.0129255	0.987074	0.987074	0.323624	No	No	No		9006	#N/A	#N/A	#N/A
mucms3	0	0	1	0	0	0.00323138	-0.00323138	0.00323138	0.997422	No	No	Yes		3562	#N/A	#N/A	#N/A
tnni2a.4	2	5	10	0	0.2	4.93133	0.0686724	0.0686724	0.945251	No	No	No		9601	#N/A	#N/A	#N/A
ap3d1	1	4	1	0	1	1.90394	2.09606	2.09606	0.0360955	No	No	No		8820	#N/A	#N/A	#N/A
stac3	2	4	2	1	1	4.34543	-0.345434	0.345434	0.729774	No	No	Yes		3568	#N/A	#N/A	#N/A
fktn	2	4	4	0	0.5	4.72901	-0.729007	0.729007	0.46601	No	No	Yes		3571	#N/A	#N/A	#N/A
adamts10	1	1	1	0	1	1.90394	-0.90394	0.90394	0.366043	No	No	Yes		3575	#N/A	#N/A	#N/A
esrrb	3	4	5	1	0.6	7.10952	-3.10952	3.10952	0.00187782	No	No	Yes		3580	#N/A	#N/A	#N/A
id2a	6	16	16	2	0.375	14.7415	1.2585	1.2585	0.208233	No	No	No		9039	#N/A	#N/A	#N/A
opn7b	1	2	1	0	1	1.90394	0.0960601	0.0960601	0.923474	No	No	No		9050	#N/A	#N/A	#N/A
bnip3la	0	0	1	0	0	0.00323138	-0.00323138	0.00323138	0.997422	No	No	Yes		3584	#N/A	#N/A	#N/A
smg5	1	2	1	0	1	1.90394	0.0960601	0.0960601	0.923474	No	No	No		9454	#N/A	#N/A	#N/A
il2rgb	1	1	1	0	1	1.90394	-0.90394	0.90394	0.366043	No	No	Yes		3588	#N/A	#N/A	#N/A
slc48a1b	1	2	1	0	1	1.90394	0.0960601	0.0960601	0.923474	No	No	No		3062	#N/A	#N/A	#N/A
cpt2	1	2	3	0	0.333333	2.31692	-0.31692	0.31692	0.751309	No	No	Yes		3590	#N/A	#N/A	#N/A
crygm2d3	2	5	2	0	1	4.41766	0.582344	0.582344	0.560345	No	No	No		2554	#N/A	#N/A	#N/A
atp6v0d1	5	9	7	0	0.714286	12.1395	-3.13949	3.13949	0.0016961	No	No	Yes		3591	#N/A	#N/A	#N/A
pie	0	0	3	0	0	0.00969415	-0.00969415	0.00969415	0.992265	No	No	Yes		3591	#N/A	#N/A	#N/A
pgls	0	1	1	0	0	0.00323138	0.996769	0.996769	0.318895	No	No	No		6274	#N/A	#N/A	#N/A
furina	5	6	14	0	0.357143	12.3799	-6.37988	6.37988	1.83037e-10	No	No	Yes		9077	Y	ZDB-PUB-150128-9	2017-01-03
smurf1	0	1	4	0	0	0.0129255	0.987074	0.987074	0.323624	No	No	No		11857	#N/A	#N/A	#N/A
kpnb1	0	1	3	0	0	0.00969415	0.990306	0.990306	0.322042	No	No	No		4720	#N/A	#N/A	#N/A
fgf23	5	9	6	0	0.833333	12.0637	-3.06366	3.06366	0.00219078	No	No	Yes		3592	#N/A	#N/A	#N/A
mapk8a	1	2	1	0	1	1.90394	0.0960601	0.0960601	0.923474	No	No	No		3618	#N/A	#N/A	#N/A
btbd6a	1	5	1	0	1	1.90394	3.09606	3.09606	0.00196515	No	No	No		13387	#N/A	#N/A	#N/A
cdca9	0	0	3	0	0	0.00969415	-0.00969415	0.00969415	0.992265	No	No	Yes		3593	#N/A	#N/A	#N/A
gabrr2a	0	0	1	0	0	0.00323138	-0.00323138	0.00323138	0.997422	No	No	Yes		3594	#N/A	#N/A	#N/A
thbs4b	0	1	3	0	0	0.00969415	0.990306	0.990306	0.322042	No	No	No		13370	#N/A	#N/A	#N/A
tmem165	1	2	1	0	1	1.90394	0.0960601	0.0960601	0.923474	No	No	No		2209	#N/A	#N/A	#N/A
hpn	0	0	1	0	0	0.00323138	-0.00323138	0.00323138	0.997422	No	No	Yes		3597	#N/A	#N/A	#N/A
scxb	0	0	1	0	0	0.00323138	-0.00323138	0.00323138	0.997422	No	No	Yes		3599	#N/A	#N/A	#N/A
oui	0	0	1	0	0	0.00323138	-0.00323138	0.00323138	0.997422	No	No	Yes		3616	#N/A	#N/A	#N/A
cdon	3	6	4	0	0.75	7.08705	-1.08705	1.08705	0.277036	No	No	Yes		3618	#N/A	#N/A	#N/A
serpinh1b	6	19	12	0	0.5	14.7968	4.2032	4.2032	2.64866e-05	No	No	No		10336	#N/A	#N/A	#N/A
slc16a7	1	3	1	0	1	1.90394	1.09606	1.09606	0.273072	No	No	No		6525	#N/A	#N/A	#N/A
bru	0	0	2	0	0	0.00646277	-0.00646277	0.00646277	0.994844	No	No	Yes		3621	#N/A	#N/A	#N/A
ropn1l	1	2	1	1	1	1.83172	0.168282	0.168282	0.866364	No	No	No		882	#N/A	#N/A	#N/A
ccne2	5	11	9	0	0.555556	12.2427	-1.24274	1.24274	0.213985	No	No	Yes		3625	#N/A	#N/A	#N/A
gata1b	0	0	1	0	0	0.00323138	-0.00323138	0.00323138	0.997422	No	No	Yes		3627	#N/A	#N/A	#N/A
sergef	0	0	1	0	0	0.00323138	-0.00323138	0.00323138	0.997422	No	No	Yes		3634	#N/A	#N/A	#N/A
[truncated: 5,388 more rows]

## Sheet: Master Results
Symbol	Date Examined	Has uncurated expression?	PUB ID with uncurated expression		# journal pubs		PubDate	YYMM	bins
adh8a	2016-12-13	Y			#N/A
hdc	2016-12-13	Y			12
trpc2b	2016-12-13	Y			9
pdgfaa	2016-12-13	Y			12
slit1b	2016-12-13	Y			13
zic2b	2016-12-13	Y			14
sema3ab	2016-12-13	Y			18
cryabb	2016-12-13	Y			11
slc4a4a	2016-12-13	Y	ZDB-PUB-100420-8		15		100420	1004
slit3	2016-12-13	Y	ZDB-PUB-010220-4		18		010220	0102
nrp2a	2016-12-13	Y	ZDB-PUB-141006-5		19		141006	1410
twist1a	2016-12-13	Y	ZDB-PUB-160123-9		21		160123	1601
sst1.1	2016-12-13	Y	ZDB-PUB-120301-2		23		120301	1203
ompb	2016-12-13	Y	ZDB-PUB-090204-25 ZDB-PUB-121205-45		25		090204	0902
tbr1b	2016-12-13	Y	ZDB-PUB-990427-16		20		990427	9904
trac	2016-12-13	Y	ZDB-PUB-040216-26		25		040216	0402
aldh1a3	2016-12-13	Y	ZDB-PUB-100317-23		25		100317	1003
slc6a5	2016-12-13	Y	ZDB-PUB-041101-4		26		041101	0411
ihha	2016-12-13	Y	ZDB-PUB-110512-12		25		110512	1105
bmpr1aa	2016-12-13	Y	ZDB-PUB-121012-14		#N/A		121012	1210
jag1a	2016-12-13	Y	ZDB-PUB-100625-27		23		100625	1006
gad2	2016-12-14	Y	ZDB-PUB-100330-35		27		100330	1003
hesx1	2016-12-14	Y	ZDB-PUB-991102-9		22		991102	9911
fezf2	2016-12-14	Y	ZDB-PUB-091101-2		#N/A		091101	0911
pax9	2016-12-14	Y	ZDB-PUB-990628-22 ZDB-PUB-991220-16		#N/A		990628	9906
hcrt	2016-12-14	Y	ZDB-PUB-110609-3		#N/A		110609	1106
dbh	2016-12-14	Y	ZDB-PUB-030602-5		#N/A		030602	0306
dazl	2016-12-14	Y	ZDB-PUB-990506-5		29		990506	9905
piwi1	2016-12-14	Y	ZDB-PUB-011109-2		#N/A		011109	0111
igf2b	2016-12-14	Y	ZDB-PUB-100504-19		30		100504	1005
rag2	2015-12-15	Y	ZDB-PUB-040308-2 ZDB-PUB-140514-11		31		040308	0403
tnfb	2015-12-15	Y	ZDB-PUB-100702-16		25		100702	1007
ntn1b	2015-12-15	Y	ZDB-PUB-970812-9		#N/A		970812	9708
jag2b	2015-12-15	Y	ZDB-PUB-120306-6 ZDB-PUB-150721-5		#N/A		120306	1203
dlx6a	2015-12-15	Y	ZDB-PUB-000202-9		29		000202	0002
wnt8b	2015-12-15	Y	ZDB-PUB-040223-1		#N/A		040223	0402
dab2	2016-12-15	Y	ZDB-PUB-100309-8		#N/A		100309	1003
cyp26b1	2016-12-15	Y	ZDB-PUB-100223-14		36		100223	1002
nrp1a	2016-12-15	Y	ZDB-PUB-030707-2		45		030707	0307
ret	2016-12-15	Y	ZDB-PUB-970327-5		41		970327	9703
fgfr3	2016-12-15	Y	ZDB-PUB-101027-20		35		101027	1010
notch2	2016-12-15	Y	ZDB-PUB-120106-16		#N/A		120106	1201
col1a2	2016-12-15	Y	ZDB-PUB-090518-21		29		090518	0905
fabp7a	2016-12-14	Y	ZDB-PUB-030224-2		38		030224	0302
fgfr2	2016-12-14	Y	ZDB-PUB-090518-15		38		090518	0905
bmp2a	2016-12-14	Y	ZDB-PUB-000201-35		41		000201	0002
ephb4a	2016-12-14	Y	ZDB-PUB-011109-2		#N/A		011109	0111
lhcgr	2016-12-15	Y	ZDB-PUB-091023-8		49		091023	0910
hoxb3a	2016-12-15	Y	ZDB-PUB-010205-2		41		010205	0102
tie1	2016-12-15	Y	ZDB-PUB-991103-11		#N/A		991103	9911
sult2st3	2016-12-15	Y	ZDB-PUB-150827-2		3		150827	1508
rspo1	2016-12-15	Y	ZDB-PUB-160809-6		7		160809	1608
tbx22	2016-12-15	Y	ZDB-PUB-151112-9		#N/A		151112	1511
jupa	2016-12-15	Y	ZDB-PUB-990824-15		#N/A		990824	9908
gnb3b	2016-12-15	Y	ZDB-PUB-140614-9		#N/A		140614	1406
mmp14b	2016-12-15	Y	ZDB-PUB-030716-5		11		030716	0307
mmp15a	2016-12-15	Y	ZDB-PUB-140923-17		2		140923	1409
fezf1	2016-12-15	Y	ZDB-PUB-160619-3		3		160619	1606
gdf9	2016-12-15	Y	ZDB-PUB-091023-8		21		091023	0910
gnal	2016-12-15	Y	ZDB-PUB-140806-7		4		140806	1408
gdf5	2016-12-15	Y	ZDB-PUB-970918-2		13		970918	9709
ccl19a.1	2016-12-15	Y	ZDB-PUB-080519-8		4		080519	0805
spon1a	2016-12-15	Y	ZDB-PUB-000309-28		8		000309	0003
inaa	2016-12-15	Y	ZDB-GENE-060531-65		2		-06053	-060
cmlc1	2016-12-16	Y	ZDB-PUB-141202-1		22		141202	1412
s1pr2	2016-12-16	Y	ZDB-PUB-000824-19		#N/A		000824	0008
hoxa3a	2016-12-16	Y	ZDB-PUB-110609-47		18		110609	1106
plcg1	2016-12-16	Y	ZDB-PUB-030717-17		#N/A		030717	0307
tgfbi	2016-12-13	N	N/A		9
itgb1b	2016-12-13	N	N/A		13
col14a1b	2016-12-15	N	N/A		#N/A
inpp5d	2016-12-15	N	N/A		#N/A
sult3st1	2016-12-15	N	N/A		#N/A
rnd3b	2016-12-15	N	N/A		#N/A
kcnj11l	2016-12-15	N	N/A		#N/A
cerkl	2016-12-15	N	N/A		2
ano3	2016-12-15	N	N/A		1
trmt1	2016-12-15	N	N/A		#N/A
nbl1	2016-12-15	N	N/A		#N/A
ghsra	2016-12-15	N	N/A		#N/A
h2afy2	2016-12-15	N	N/A		1
opn8c	2016-12-15	N	N/A		1
ncs1a	2016-12-15	N	N/A		#N/A
rxfp3.3a2	2016-12-15	N	N/A		2
aatkb	2016-12-15	N	N/A		#N/A
irgf3	2016-12-15	N	N/A		#N/A
nrxn2a	2016-12-15	N	N/A		4
opn6b	2016-12-15	N	N/A		#N/A
gng5	2016-12-15	N	N/A		1
nol4lb	2016-12-15	N	N/A		1
frem2b	2016-12-15	N	N/A		#N/A
opn7a	2016-12-15	N	N/A		2
wfikkn2a	2016-12-15	N	N/A		1
gfra1b	2016-12-15	N	N/A		6
pcgf5b	2016-12-15	N	N/A		1
tunar	2016-12-15	N	N/A		1
bmp1a	2016-12-15	N	N/A		10
vat1	2016-12-15	N	N/A		1
chrnd	2016-12-15	N	N/A		13
zpld1a	2016-12-14	N	N/A		1
zwi	2016-12-14	N	N/A		2
zdhhc22	2016-12-14	N	N/A		#N/A
yjefn3	2016-12-14	N	N/A		1
zp2.5	2016-12-14	N	N/A		1
zswim6	2016-12-14	N	N/A		#N/A
meis2a	2016-12-20	Y	ZDB-PUB-160707-4		7		160707	1607
robo2	2016-12-20	Y	ZDB-PUB-040429-8		35		040429	0404
acana	2016-12-20	N	N/A		10
actn3a	2016-12-20	N	N/A		#N/A
anxa6	2016-12-20	N	N/A		4
arnt	2016-12-20	N	N/A		10
atp6v1e1b	2016-12-20	N	N/A		#N/A
cldn1	2016-12-20	Y	ZDB-PUB-110207-32		7		110207	1102
cldnb	2016-12-20	Y	ZDB-PUB-041111-13		29		041111	0411
clocka	2016-12-20	Y	ZDB-PUB-990507-12		36		990507	9905
cryba2a	2016-12-20	N	N/A		4
ctnnb1	2016-12-22	Y	ZDB-PUB-990824-15		62		990824	9908
dacha	2016-12-22	N	N/A		9
dcc	2016-12-22	Y	ZDB-PUB-120608-3		16		120608	1206
dgki	2016-12-22	N	N/A		#N/A
dlx1a	2016-12-22	Y	ZDB-PUB-971216-19		#N/A		971216	9712
epcam	2016-12-22	Y	ZDB-PUB-151028-9		14		151028	1510
gapdh	N/A	N/A	N/A	Ignored because it is used as a loading control on gels…irrelevant	160
gli2a	2016-12-22	Y	ZDB-PUB-030304-16	Heavily studied mutant (yot)..so lots of papers	95		030304	0303
her5	2016-12-22	Y	ZDB-PUB-010404-13		55		010404	0104
hoxc4a	2016-12-22	Y	ZDB-PUB-150904-2		10		150904	1509
igf2a	2016-12-22	Y	ZDB-PUB-160430-6		42		160430	1604
irx1b	2016-12-22	Y	ZDB-PUB-020513-7		22		020513	0205
kdr	2016-12-22	Y	ZDB-PUB-090616-37		34		090616	0906
klhl41b	2016-12-22	Y	ZDB-PUB-100322-18		3		100322	1003
lhx1a	2016-12-22	Y	ZDB-PUB-961014-1135		40		961014	9610
med10	2016-12-22	N	N/A		5
mex3b	2016-12-22	Y	ZDB-PUB-151225-6		2		151225	1512
pcsk1nl	2016-12-22	N	N/A		2
prf1.6	2016-12-22	N	N/A		2
ptprub	2016-12-22	N	N/A		2
sema3aa	2016-12-22	Y	ZDB-PUB-980519-1		27		980519	9805
sox8b	2016-12-28	N	N/A		#N/A
tek	2016-12-28	Y	ZDB-PUB-121010-15		42		121010	1210
tfeb	2016-12-28	Y	ZDB-PUB-141018-10		#N/A		141018	1410
tinagl1	2016-12-28	N	N/A		1
tpm1	2016-12-28	N	N/A		3
tspan3a	2016-12-28	N	N/A		2
wnt3a	2016-12-28	Y	ZDB-PUB-961014-636		45		961014	9610
wnt5a	2016-12-28	Y	ZDB-PUB-130722-4		20		130722	1307
adgrl3.2	2017-01-03	N	N/A		#N/A
agtpbp1	2017-01-03	N	N/A		3
aplnrb	2017-01-03	N	N/A		11
arhgef9b	2017-01-03	N	N/A		2
bcl2a	2017-01-03	Y	ZDB-PUB-080908-4		75		080908	0809
btg4	2017-01-03	N	N/A		#N/A
cabp7a	2017-01-03	N	N/A		#N/A
calca	2017-01-03	Y	ZDB-PUB-160617-4	This paper is being curated by Ceri, but currently has not had it's expression done yet…so although technically this is a gene missing expression, the paper is in the pipeline to curate.	#N/A		160617	1606
cbln8	2017-01-03	N	N/A		2
cbr1l	2017-01-03	Y	ZDB-PUB-090616-19		14		090616	0906
cflara	2017-01-03	N	N/A		#N/A
clcnk	2017-01-03	N	N/A		#N/A
col1a1a	2017-01-03	Y	ZDB-PUB-070625-18		36		070625	0706
cryaba	2017-01-03	Y	ZDB-PUB-991112-6		12		991112	9911
crygm2d13	2017-01-03	N	N/A		#N/A
crygm6	2017-01-03	N	N/A		1
cyp11a1	2017-01-03	Y	ZDB-PUB-030312-5		52		030312	0303
dachc	2017-01-03	N	N/A		3
dharma	2017-01-03	Y	ZDB-PUB-981208-30		100		981208	9812
dll4	2017-01-03	Y	ZDB-PUB-101108-12		74		101108	1011
eef1a1l1	2017-01-03	Y	ZDB-PUB-970320-1		175		970320	9703
emx3	2017-01-03	Y	ZDB-PUB-981208-36		65		981208	9812
entpd3	2017-01-03	Y	ZDB-PUB-110603-12		#N/A		110603	1106
esr2b	2017-01-03	Y	ZDB-PUB-030116-10		72		030116	0301
foxo1b	2017-01-03	N	N/A		2
furina	2017-01-03	Y	ZDB-PUB-150128-9		14		150128	1501
gfra1a	2017-01-03	N	N/A	PUB-150827-4 has some ISH, but I'm not including stuff in supplements for this analysis	7
hpx	2017-01-03	Y	ZDB-PUB-160229-6	PUB-101027-22 has some in supplement but I'm not including supplements for this analysis	#N/A		160229	1602
igf1	2017-01-03	Y	ZDB-PUB-060921-10		64		060921	0609
ihhb	2017-01-04	Y	ZDB-PUB-990628-19		47		990628	9906
irx5a	2017-01-04	Y	ZDB-PUB-151019-2		11		151019	1510
jag1b	2017-01-04	Y	ZDB-PUB-100806-17		32		100806	1008
macf1a	2017-01-04	Y	ZDB-PUB-151125-12		6		151125	1511
mapk1	2017-01-04	Y	ZDB-PUB-100309-15		11		100309	1003
mapta	2017-01-04	N	N/A		2
msx1b	2017-01-04	Y	ZDB-PUB-970917-2		75		970917	9709
myhc4	2017-01-04	N	N/A		#N/A
mylk3	2017-01-04	N	N/A		3
ncam1a	2017-01-04	Y	ZDB-PUB-120326-13		13		120326	1203
ndufaf7	2017-01-04	N	N/A		1
nlgn4a	2017-01-04	N	N/A		#N/A
notch3	2017-01-04	Y	ZDB-PUB-020716-12		111		020716	0207
nrp2b	2017-01-04	Y	ZDB-PUB-041006-5		17		041006	0410
ntrk3a	2017-01-04	Y	ZDB-PUB-980415-12		13		980415	9804
opn1lw1	2017-01-04	Y	ZDB-PUB-970616-1		55		970616	9706
opn1sw1	2017-01-04	Y	ZDB-PUB-990520-1		68		990520	9905
pax6b	2017-01-04	Y	ZDB-PUB-041022-5		#N/A		041022	0410
pcdh1g30	2017-01-04	N	N/A		#N/A
pdlim7	2017-01-04	N	N/A		5
prkci	2017-01-04	Y	ZDB-PUB-030128-2		#N/A		030128	0301
ptger3	2017-01-04	Y	ZDB-PUB-160624-9		2		160624	1606
ptger4a	2017-01-04	Y	ZDB-PUB-060113-2		8		060113	0601
ptpn13	2017-01-04	N	N/A		1
rfx4	2017-01-03	N	N/A		3
rx1	2017-01-04	Y	ZDB-PUB-970918-17		53		970918	9709
rx2	2017-01-04	Y	ZDB-PUB-140516-4		27		140516	1405
scube2	2017-01-04	N	N/A		14
sfrp5	2017-01-03	N	N/A		9
slc17a6a	2017-01-04	Y	ZDB-PUB-100330-35		35		100330	1003
snx3	2017-01-03	N	N/A		1
socs1a	2017-01-04	Y	ZDB-PUB-150825-58		11		150825	1508
sox19b	2017-01-04	Y	ZDB-PUB-080728-9		22		080728	0807
sox21a	2017-01-04	Y	ZDB-PUB-090518-21		11		090518	0905
star	2017-01-04	Y	ZDB-PUB-090511-16		#N/A		090511	0905
tgfbr2	2017-01-04	Y	ZDB-PUB-160809-6		7		160809	1608
tnnt2a	2017-01-04	Y	ZDB-PUB-020514-12		134		020514	0205
unc93b1	2017-01-04	N	N/A		#N/A
vsx2	2017-01-04	Y	ZDB-PUB-970722-18		40		970722	9707
wnt11	2017-01-04	Y	ZDB-PUB-980415-7		#N/A		980415	9804
zbtb4	2017-01-04	N	N/A		3
zfpl1	2017-01-04	N	N/A		1
slc5a12	2017-01-05	Y	ZDB-PUB-160612-10	waiting for nomenclature	2		160612	1606
dntt	2017-01-05	N	N/A		1
fancm	2017-01-05	N	N/A		1
taar15	2017-01-05	Y	ZDB-PUB-150626-11		1		150626	1506
aqp9a	2017-01-05	Y	ZDB-PUB-150820-2		#N/A		150820	1508
crygm2d11	2017-01-05	N	N/A		#N/A
btk	2017-01-05	N	N/A		1
gb:bi430182	2017-01-05	Y	ZDB-PUB-100929-5		#N/A		100929	1009
ighz2	2017-01-05	N	N/A		2
ddit3	2017-01-05	Y	ZDB-PUB-090310-22		21		090310	0903
flnca	2017-01-05	Y	ZDB-PUB-150319-2		5		150319	1503
scn1a	2017-02-02	Y	ZDB-PUB-120813-12		6		120813	1208
ccnb1	2017-02-02	Y	ZDB-PUB-971013-2		40		971013	9710
gbp1	2017-02-03	N	N/A		2
lmo2	2017-02-03	Y	ZDB-PUB-100211-7		90		100211	1002
opn1mw1	2017-02-03	Y	ZDB-PUB-990520-1		31		990520	9905
robo1	2017-02-03	N	N/A		13
wnt1	2017-02-03	Y	ZDB-PUB-961014-793		112		961014	9610
ntn1a	2017-02-03	Y	ZDB-PUB-970812-9		40		970812	9708
vox	2017-02-03	Y	ZDB-PUB-001027-7		50		001027	0010
opn4.1	2017-02-03	N	N/A		11
opn1sw2	2017-02-03	Y	ZDB-PUB-961220-1		58		961220	9612
aldh1a2	2017-02-03	Y	ZDB-PUB-091023-20		133		091023	0910
dlx2b	2017-02-03	Y	ZDB-PUB-971216-19		33		971216	9712
epha4a	2017-02-03	Y	ZDB-PUB-970618-71		64		970618	9706
ckma	2017-02-06	Y	ZDB-PUB-001026-4		19		001026	0010
whsc1l1	2017-02-06	N	N/A		1
clasp1a	2017-02-06	N	N/A		1
csf1ra	2017-02-06	Y	ZDB-PUB-010918-1		95		010918	0109
noto	2017-02-06	Y	ZDB-PUB-961014-1111		197		961014	9610
eif4g1a	2017-02-06	N	N/A		1
tbx20	2017-02-06	Y	ZDB-PUB-090622-7		50		090622	0906
esr2a	2017-02-06	Y	ZDB-PUB-030116-10		54		030116	0301
etv5b	2017-02-06	Y	ZDB-PUB-010525-1		78		010525	0105
mixl1	2017-02-06	Y	ZDB-PUB-991102-6		57		991102	9911
muc5d	2017-02-06	N	N/A		2
gata5	2017-02-06	Y	ZDB-PUB-001019-8		95		001019	0010
cxcr4b	2017-02-06	Y	ZDB-PUB-021202-2		111		021202	0212
emx1	2017-02-06	Y	ZDB-PUB-110823-36		60		110823	1108
irx1a	2017-02-06	Y	ZDB-PUB-011108-4		16		011108	0111
sox9b	2017-02-06	Y	ZDB-PUB-010205-1		96		010205	0102
ccka	2017-02-06	Y	ZDB-PUB-150331-3		7		150331	1503
ighm	2017-02-06	Y	ZDB-PUB-021016-12		36		021016	0210
lft2	2017-02-06	Y	ZDB-PUB-030115-24		98		030115	0301
ndr2	2017-02-06	Y	ZDB-PUB-990119-19		209		990119	9901

## Sheet: Earliest Year
PubDate	YYMM	YY
961014	9610	1996
961014	9610	1996			Row Labels	Count of YY
961014	9610	1996			1996	10
961014	9610	1996			1997	14
961220	9612	1996			1998	7
96		1996		ZDB-PUB-961014-639	1999	16
96		1996		ZDB-PUB-961014-797	2000	8
96		1996		ZDB-PUB-961014-310	2001	10
96		1996		ZDB-PUB-961014-1292	2002	8
96		1996		ZDB-PUB-961014-821	2003	15
970320	9703	1997			2004	10
970327	9703	1997			2005	1
970616	9706	1997			2006	3
970618	9706	1997			2007	3
970722	9707	1997			2008	3
970812	9708	1997			2009	19
970812	9708	1997			2010	22
970917	9709	1997			2011	9
970918	9709	1997			2012	13
970918	9709	1997			2013	2
971013	9710	1997			2014	8
971216	9712	1997			2015	16
971216	9712	1997			2016	13
97		1997		ZDB-PUB-970121-7	(blank)
980415	9804	1998			Grand Total	210
980415	9804	1998
980519	9805	1998
981208	9812	1998
981208	9812	1998
98		1998		ZDB-PUB-980313-3
98		1998		ZDB-PUB-981027-4
990119	9901	1999
990427	9904	1999
990506	9905	1999
990507	9905	1999
990520	9905	1999
990520	9905	1999
990628	9906	1999
990628	9906	1999
990824	9908	1999
990824	9908	1999
991102	9911	1999
991102	9911	1999
991103	9911	1999
991112	9911	1999
99		1999		ZDB-PUB-990423-7
99		1999		ZDB-PUB-991102-12
000201	0002	2000
000202	0002	2000
000309	0003	2000
000824	0008	2000
001019	0010	2000
001026	0010	2000
001027	0010	2000
00		2000		ZDB-PUB-000505-2
010205	0102	2001
010205	0102	2001
010220	0102	2001
010404	0104	2001
010525	0105	2001
010918	0109	2001
011108	0111	2001
011109	0111	2001
011109	0111	2001
01		2001		ZDB-PUB-011109-9
020513	0205	2002
020514	0205	2002
020716	0207	2002
021016	0210	2002
021202	0212	2002
02		2002		ZDB-PUB-020102-2
02		2002		ZDB-PUB-020102-2
02		2002		ZDB-PUB-020220-9
030115	0301	2003
030116	0301	2003
030116	0301	2003
030128	0301	2003
030224	0302	2003
030304	0303	2003
030312	0303	2003
030602	0306	2003
030707	0307	2003
030716	0307	2003
030717	0307	2003
03		2003		ZDB-PUB-030527-20
03		2003		ZDB-PUB-030826-18
03		2003		ZDB-PUB-030826-18
03		2003		ZDB-PUB-030514-4
040216	0402	2004
040223	0402	2004
040308	0403	2004
040429	0404	2004
041006	0410	2004
041022	0410	2004
041101	0411	2004
041111	0411	2004
04		2004		ZDB-PUB-041111-19
04		2004		ZDB-PUB-041111-19
05		2005		ZDB-PUB-050209-9
1916-07-27	605	2006
060113	0601	2006
060921	0609	2006
070625	0706	2007
07		2007		ZDB-PUB-070813-8
07		2007		ZDB-PUB-070625-18
080519	0805	2008
080728	0807	2008
080908	0809	2008
090204	0902	2009
090310	0903	2009
090511	0905	2009
090518	0905	2009
090518	0905	2009
090518	0905	2009
090616	0906	2009
090616	0906	2009
090622	0906	2009
091023	0910	2009
091023	0910	2009
091023	0910	2009
091101	0911	2009
09		2009		ZDB-PUB-090601-16
09		2009		ZDB-PUB-090714-12
09		2009		ZDB-PUB-090424-23
09		2009		ZDB-PUB-090714-3
09		2009		ZDB-PUB-090518-15
09		2009		ZDB-PUB-090422-11
100211	1002	2010
100223	1002	2010
100309	1003	2010
100309	1003	2010
100317	1003	2010
100322	1003	2010
100330	1003	2010
100330	1003	2010
100420	1004	2010
100504	1005	2010
100625	1006	2010
100702	1007	2010
100806	1008	2010
100929	1009	2010
101027	1010	2010
101108	1011	2010
10		2010		ZDB-PUB-100420-8
10		2010		ZDB-PUB-100309-15
10		2010		ZDB-PUB-100929-12
10		2010		ZDB-PUB-101004-9
10		2010		ZDB-PUB-100119-7
10		2010		ZDB-PUB-100119-7
110207	1102	2011
110512	1105	2011
110603	1106	2011
110609	1106	2011
110609	1106	2011
110823	1108	2011
11		2011		ZDB-PUB-110119-30
11		2011		ZDB-PUB-110628-13
11		2011		ZDB-PUB-110628-14
120106	1201	2012
120301	1203	2012
120306	1203	2012
120326	1203	2012
120608	1206	2012
120813	1208	2012
121010	1210	2012
121012	1210	2012
12		2012		ZDB-PUB-121012-5
12		2012		ZDB-PUB-120830-20
12		2012		ZDB-PUB-120718-10
12		2012		ZDB-PUB-121005-15
12		2012		ZDB-PUB-120409-2
130722	1307	2013
13		2013		ZDB-PUB-130726-6
140516	1405	2014
140614	1406	2014
140806	1408	2014
140923	1409	2014
141006	1410	2014
141018	1410	2014
141202	1412	2014
14		2014		ZDB-PUB-140213-19
150128	1501	2015
150319	1503	2015
150331	1503	2015
150626	1506	2015
150820	1508	2015
150825	1508	2015
150827	1508	2015
150904	1509	2015
151019	1510	2015
151028	1510	2015
151112	1511	2015
151125	1511	2015
151225	1512	2015
15		2015		ZDB-PUB-150804-8
15		2015		ZDB-PUB-151225-10
15		2015		ZDB-PUB-150822-1
160123	1601	2016
160229	1602	2016
160430	1604	2016
160612	1606	2016
160617	1606	2016
160619	1606	2016
160624	1606	2016
160707	1607	2016
160809	1608	2016
160809	1608	2016
16		2016		ZDB-PUB-160422-1
16		2016		ZDB-PUB-160716-6
16		2016		ZDB-PUB-160831-5

## Sheet: Evaluate Model
Mean Absolute Error	1.58264					# genes checked	200
Root Mean Squared Error	3.36875					True+	97		+ means outside 95% CI…so missing data
Relative Absolute Error	0.233714					False+	3		- means inside 95% CI…so not missing data
Relative Squared Error	0.047532					True-	61
Coefficient of Determination	0.952468					False-	39
95% CI (2x RMSE)	6.73749					Positive Precision (true +/all + predictions)	0.97
99% CI (3x RMSE)	10.1062					Positive Recall (true+/ all actual +)	0.713235
						# checked inside 95% CI	100
						# checked outside 95% CI	100
						Negative Precision (true - / all - predictions)	0.61
						Negative Recall (true -/all actual -)	0.953125									Negative Residuals
						% right overall	0.79								Actual		Model Prediction
						Total # outside 95%CI w/ neg. residual	122	165	<--positive residual							n=200	Not Missing Data (Inside lower 95%CI)	Missing Data (Outside lower 95%CI)
						Total # inside 95%CI w/ neg. residual	4321	2779	<--positive residual							Not Missing Data	True Neg. = 61	False Pos. = 3	64
						Total genes on sheet	7387									Missing Data	False Neg. = 39	True Pos. = 97	136
																	100	100
AML Experiment Name	ZFIN Gene Modeling for Expression for Biocuration 2017
																Precision +	0.97	True + / Predicted +					combined precision = 0.90
																Recall +	0.71	True + / Actual +					combined recall = 0.72
																Precision -	0.61	True - / Predicted -
																Recall -	0.95	True -/ Actual -
																Positive Residuals
															Actual		Model Prediction
																n=100	Not Missing Data (Inside upper 95%CI)	Missing Data (Outside upper 95%CI)
																Not Missing Data	True Neg. = 36	False Pos. = 12	48
																Missing Data	False Neg. = 14	True Pos. = 38	52
																	50	50
																Precision +	0.76	True + / Predicted +
																Recall +	0.73	True + / Actual +
																Precision -	0.72	True - / Predicted -
																Recall -	0.69	True -/ Actual -

## Sheet: ConstructsPerGene
Histogram	# Associated Constructs	ZDB-GENE-ID
0	1	ZDB-GENE-000128-13
1	1	ZDB-GENE-000208-18				Max	330
2	1	ZDB-GENE-000210-20				Min	1
3	1	ZDB-GENE-000210-6				Med	2
4	1	ZDB-GENE-000323-1				Avg	5.25417
5	1	ZDB-GENE-000328-3				Std.	20.1851
6	1	ZDB-GENE-000329-13
7	1	ZDB-GENE-000403-1
8	1	ZDB-GENE-000403-2				ConstructComponents.txt (12/19/2016)
9	1	ZDB-GENE-000427-10				Records	Constructs	Genes	Constructs per Gene
10	1	ZDB-GENE-000427-6							Min	Max	Med	Avg	Std
15	1	ZDB-GENE-000713-1				12738	3685	779	1	330	2	5.3	20.2
20	1	ZDB-GENE-000804-1
30	1	ZDB-GENE-000823-3
40	1	ZDB-GENE-000828-1
50	1	ZDB-GENE-001103-1					0	Frequency
	1	ZDB-GENE-001127-3					1	332
	1	ZDB-GENE-001201-1					2	159
	1	ZDB-GENE-001205-1					3	78
	1	ZDB-GENE-001205-4					4	51
	1	ZDB-GENE-001212-2					5	27
	1	ZDB-GENE-001212-4					6	17
	1	ZDB-GENE-001228-1					7	19
	1	ZDB-GENE-010131-7					8	17
	1	ZDB-GENE-010201-1					9	13
	1	ZDB-GENE-010306-3					10	8
	1	ZDB-GENE-010328-12					15	20
	1	ZDB-GENE-010504-1					20	10
	1	ZDB-GENE-010606-1					30	11
	1	ZDB-GENE-010607-3					40	8
	1	ZDB-GENE-010611-1					More	9
	1	ZDB-GENE-010618-1
	1	ZDB-GENE-010730-1
	1	ZDB-GENE-010906-1
	1	ZDB-GENE-011101-2
	1	ZDB-GENE-011101-3
	1	ZDB-GENE-011109-2
	1	ZDB-GENE-011212-6
	1	ZDB-GENE-011219-1
	1	ZDB-GENE-011220-2
	1	ZDB-GENE-020102-1
	1	ZDB-GENE-020103-1
	1	ZDB-GENE-020107-3
	1	ZDB-GENE-020111-2
	1	ZDB-GENE-020122-5
	1	ZDB-GENE-020318-3
	1	ZDB-GENE-020423-3
	1	ZDB-GENE-020806-4
	1	ZDB-GENE-020829-1
	1	ZDB-GENE-020905-5
	1	ZDB-GENE-021003-1
	1	ZDB-GENE-021008-1
	1	ZDB-GENE-021115-2
	1	ZDB-GENE-021120-2
	1	ZDB-GENE-021206-4
	1	ZDB-GENE-021209-1
	1	ZDB-GENE-021211-2
	1	ZDB-GENE-021217-2
	1	ZDB-GENE-021231-1
	1	ZDB-GENE-030102-4
	1	ZDB-GENE-030128-3
	1	ZDB-GENE-030131-1046
	1	ZDB-GENE-030131-1089
	1	ZDB-GENE-030131-1263
	1	ZDB-GENE-030131-1280
	1	ZDB-GENE-030131-1571
	1	ZDB-GENE-030131-2040
	1	ZDB-GENE-030131-224
	1	ZDB-GENE-030131-2805
	1	ZDB-GENE-030131-2908
	1	ZDB-GENE-030131-3036
	1	ZDB-GENE-030131-3544
	1	ZDB-GENE-030131-3587
	1	ZDB-GENE-030131-4042
	1	ZDB-GENE-030131-4218
	1	ZDB-GENE-030131-4459
	1	ZDB-GENE-030131-4663
	1	ZDB-GENE-030131-5024
	1	ZDB-GENE-030131-5148
	1	ZDB-GENE-030131-5174
	1	ZDB-GENE-030131-651
	1	ZDB-GENE-030131-7038
	1	ZDB-GENE-030131-722
	1	ZDB-GENE-030131-7647
	1	ZDB-GENE-030131-7696
	1	ZDB-GENE-030131-780
	1	ZDB-GENE-030131-8225
	1	ZDB-GENE-030131-8434
	1	ZDB-GENE-030131-845
	1	ZDB-GENE-030131-9102
	1	ZDB-GENE-030131-9136
	1	ZDB-GENE-030131-9261
	1	ZDB-GENE-030131-9303
	1	ZDB-GENE-030313-1
	1	ZDB-GENE-030407-2
	1	ZDB-GENE-030424-1
	1	ZDB-GENE-030513-1
	1	ZDB-GENE-030516-1
	1	ZDB-GENE-030523-1
	1	ZDB-GENE-030616-51
	1	ZDB-GENE-030616-7
	1	ZDB-GENE-030721-3
	1	ZDB-GENE-030725-2
	1	ZDB-GENE-030728-6
	1	ZDB-GENE-030818-1
	1	ZDB-GENE-030825-5
	1	ZDB-GENE-030911-9
	1	ZDB-GENE-030925-47
	1	ZDB-GENE-031003-1
	1	ZDB-GENE-031006-10
	1	ZDB-GENE-031007-5
	1	ZDB-GENE-031027-1
	1	ZDB-GENE-031116-52
	1	ZDB-GENE-031118-202
	1	ZDB-GENE-031126-3
	1	ZDB-GENE-031219-1
	1	ZDB-GENE-040105-1
	1	ZDB-GENE-040114-1
	1	ZDB-GENE-040121-6
	1	ZDB-GENE-040122-3
	1	ZDB-GENE-040123-1
	1	ZDB-GENE-040312-3
	1	ZDB-GENE-040407-3
	1	ZDB-GENE-040415-2
	1	ZDB-GENE-040419-1
	1	ZDB-GENE-040420-1
	1	ZDB-GENE-040426-1013
	1	ZDB-GENE-040426-1143
	1	ZDB-GENE-040426-1221
	1	ZDB-GENE-040426-1236
	1	ZDB-GENE-040426-1521
	1	ZDB-GENE-040426-1783
	1	ZDB-GENE-040426-1848
	1	ZDB-GENE-040426-1970
	1	ZDB-GENE-040426-1971
	1	ZDB-GENE-040426-1998
	1	ZDB-GENE-040426-2068
	1	ZDB-GENE-040426-2101
	1	ZDB-GENE-040426-2127
	1	ZDB-GENE-040426-2227
	1	ZDB-GENE-040426-2308
	1	ZDB-GENE-040426-2398
	1	ZDB-GENE-040426-2541
	1	ZDB-GENE-040426-2575
	1	ZDB-GENE-040426-2860
	1	ZDB-GENE-040426-780
	1	ZDB-GENE-040526-1
	1	ZDB-GENE-040616-2
	1	ZDB-GENE-040622-4
	1	ZDB-GENE-040624-11
	1	ZDB-GENE-040625-93
	1	ZDB-GENE-040629-1
	1	ZDB-GENE-040630-3
	1	ZDB-GENE-040715-2
	1	ZDB-GENE-040718-173
	1	ZDB-GENE-040718-178
	1	ZDB-GENE-040718-249
	1	ZDB-GENE-040718-263
	1	ZDB-GENE-040718-367
	1	ZDB-GENE-040718-440
	1	ZDB-GENE-040718-483
	1	ZDB-GENE-040724-235
	1	ZDB-GENE-040801-201
	1	ZDB-GENE-040801-248
	1	ZDB-GENE-040817-1
	1	ZDB-GENE-040910-6
	1	ZDB-GENE-041001-111
	1	ZDB-GENE-041001-39
	1	ZDB-GENE-041010-140
	1	ZDB-GENE-041010-26
	1	ZDB-GENE-041010-89
	1	ZDB-GENE-041014-328
	1	ZDB-GENE-041024-9
	1	ZDB-GENE-041027-1
	1	ZDB-GENE-041114-75
	1	ZDB-GENE-041124-3
	1	ZDB-GENE-041201-1
	1	ZDB-GENE-041210-213
	1	ZDB-GENE-041210-236
	1	ZDB-GENE-041212-53
	1	ZDB-GENE-041212-76
	1	ZDB-GENE-041229-4
	1	ZDB-GENE-050107-2
	1	ZDB-GENE-050107-3
	1	ZDB-GENE-050107-6
	1	ZDB-GENE-050112-1
	1	ZDB-GENE-050114-2
	1	ZDB-GENE-050127-1
	1	ZDB-GENE-050128-2
	1	ZDB-GENE-050208-525
	1	ZDB-GENE-050208-554
	1	ZDB-GENE-050208-585
	1	ZDB-GENE-050208-735
	1	ZDB-GENE-050223-1
	1	ZDB-GENE-050227-4
	1	ZDB-GENE-050306-42
	1	ZDB-GENE-050309-218
	1	ZDB-GENE-050417-210
	1	ZDB-GENE-050417-267
	1	ZDB-GENE-050417-357
	1	ZDB-GENE-050417-383
	1	ZDB-GENE-050419-238
	1	ZDB-GENE-050420-181
	1	ZDB-GENE-050517-18
	1	ZDB-GENE-050522-216
	1	ZDB-GENE-050522-235
	1	ZDB-GENE-050522-534
	1	ZDB-GENE-050609-26
	1	ZDB-GENE-050624-1
	1	ZDB-GENE-050706-192
	1	ZDB-GENE-050706-97
	1	ZDB-GENE-050823-1
	1	ZDB-GENE-050824-1
	1	ZDB-GENE-050913-153
	1	ZDB-GENE-050913-84
	1	ZDB-GENE-051010-1
	1	ZDB-GENE-051031-1
	1	ZDB-GENE-051113-208
	1	ZDB-GENE-051127-39
	1	ZDB-GENE-051127-5
	1	ZDB-GENE-060117-4
	1	ZDB-GENE-060123-1
	1	ZDB-GENE-060123-2
	1	ZDB-GENE-060315-3
	1	ZDB-GENE-060503-709
	1	ZDB-GENE-060503-719
	1	ZDB-GENE-060512-39
	1	ZDB-GENE-060526-130
	1	ZDB-GENE-060526-280
	1	ZDB-GENE-060707-1
	1	ZDB-GENE-060720-30
	1	ZDB-GENE-060929-1170
	1	ZDB-GENE-061026-3
	1	ZDB-GENE-061027-393
	1	ZDB-GENE-061110-88
	1	ZDB-GENE-061212-2
	1	ZDB-GENE-070112-182
	1	ZDB-GENE-070119-1
	1	ZDB-GENE-070129-1
	1	ZDB-GENE-070410-133
	1	ZDB-GENE-070501-5
	1	ZDB-GENE-070615-29
	1	ZDB-GENE-070705-262
	1	ZDB-GENE-070809-1
	1	ZDB-GENE-070912-330
	1	ZDB-GENE-071009-1
	1	ZDB-GENE-071207-2
	1	ZDB-GENE-080104-3
	1	ZDB-GENE-080128-1
	1	ZDB-GENE-080204-14
	1	ZDB-GENE-080204-54
	1	ZDB-GENE-080303-21
	1	ZDB-GENE-080410-1
	1	ZDB-GENE-080723-64
	1	ZDB-GENE-080724-12
	1	ZDB-GENE-081013-1
	1	ZDB-GENE-081022-203
	1	ZDB-GENE-081104-25
	1	ZDB-GENE-081104-345
	1	ZDB-GENE-081104-428
	1	ZDB-GENE-081104-462
	1	ZDB-GENE-081120-1
	1	ZDB-GENE-081208-2
	1	ZDB-GENE-081208-7
	1	ZDB-GENE-090313-116
	1	ZDB-GENE-090313-406
	1	ZDB-GENE-090506-7
	1	ZDB-GENE-091204-345
	1	ZDB-GENE-101011-2
	1	ZDB-GENE-110328-1
	1	ZDB-GENE-110606-1
	1	ZDB-GENE-110609-1
	1	ZDB-GENE-111117-2
	1	ZDB-GENE-120223-5
	1	ZDB-GENE-120319-1
	1	ZDB-GENE-120807-2
	1	ZDB-GENE-130530-689
	1	ZDB-GENE-130530-690
	1	ZDB-GENE-131121-48
	1	ZDB-GENE-131127-89
	1	ZDB-GENE-980526-118
	1	ZDB-GENE-980526-135
	1	ZDB-GENE-980526-174
	1	ZDB-GENE-980526-188
	1	ZDB-GENE-980526-265
	1	ZDB-GENE-980526-306
	1	ZDB-GENE-980526-307
	1	ZDB-GENE-980526-347
	1	ZDB-GENE-980526-352
	1	ZDB-GENE-980526-362
	1	ZDB-GENE-980526-364
	1	ZDB-GENE-980526-368
	1	ZDB-GENE-980526-404
	1	ZDB-GENE-980526-406
	1	ZDB-GENE-980526-416
	1	ZDB-GENE-980526-514
	1	ZDB-GENE-980526-527
	1	ZDB-GENE-980526-55
	1	ZDB-GENE-980526-87
	1	ZDB-GENE-990415-104
	1	ZDB-GENE-990415-122
	1	ZDB-GENE-990415-127
	1	ZDB-GENE-990415-128
	1	ZDB-GENE-990415-153
	1	ZDB-GENE-990415-165
	1	ZDB-GENE-990415-168
	1	ZDB-GENE-990415-22
	1	ZDB-GENE-990415-234
	1	ZDB-GENE-990415-237
	1	ZDB-GENE-990415-238
	1	ZDB-GENE-990415-255
	1	ZDB-GENE-990415-30
	1	ZDB-GENE-990415-33
	1	ZDB-GENE-990415-43
	1	ZDB-GENE-990415-45
	1	ZDB-GENE-990415-62
	1	ZDB-GENE-990415-87
	1	ZDB-GENE-990415-9
	1	ZDB-GENE-990415-91
	1	ZDB-GENE-990415-96
	1	ZDB-GENE-990415-97
	1	ZDB-GENE-990415-98
	1	ZDB-GENE-990604-43
	1	ZDB-GENE-990616-47
	1	ZDB-GENE-990630-14
	1	ZDB-GENE-990706-8
	1	ZDB-GENE-990714-16
	1	ZDB-GENE-990714-19
	1	ZDB-GENE-990714-8
	1	ZDB-GENE-991008-6
	1	ZDB-GENE-991207-22
	1	ZDB-GENE-991228-4
	2	ZDB-GENE-000208-4
	2	ZDB-GENE-000209-4
	2	ZDB-GENE-000329-5
	2	ZDB-GENE-000330-5
	2	ZDB-GENE-000406-9
	2	ZDB-GENE-000426-1
	2	ZDB-GENE-000511-6
	2	ZDB-GENE-000523-2
	2	ZDB-GENE-000526-1
	2	ZDB-GENE-000616-1
	2	ZDB-GENE-000622-1
	2	ZDB-GENE-000629-3
	2	ZDB-GENE-000710-4
	2	ZDB-GENE-001030-3
	2	ZDB-GENE-010219-1
	2	ZDB-GENE-010306-4
	2	ZDB-GENE-010619-3
	2	ZDB-GENE-011026-1
	2	ZDB-GENE-020529-2
	2	ZDB-GENE-020604-1
	2	ZDB-GENE-020712-1
	2	ZDB-GENE-020910-1
	2	ZDB-GENE-021115-6
	2	ZDB-GENE-021211-3
	2	ZDB-GENE-021217-3
	2	ZDB-GENE-021220-3
	2	ZDB-GENE-030113-2
	2	ZDB-GENE-030131-102
	2	ZDB-GENE-030131-1623
	2	ZDB-GENE-030131-1629
	2	ZDB-GENE-030131-2005
	2	ZDB-GENE-030131-2179
	2	ZDB-GENE-030131-2773
	2	ZDB-GENE-030131-3205
	2	ZDB-GENE-030131-4486
	2	ZDB-GENE-030131-4918
	2	ZDB-GENE-030131-8373
	2	ZDB-GENE-030131-8867
	2	ZDB-GENE-030131-9033
	2	ZDB-GENE-030131-95
	2	ZDB-GENE-030131-9516
	2	ZDB-GENE-030319-3
	2	ZDB-GENE-030404-2
	2	ZDB-GENE-030408-1
	2	ZDB-GENE-030513-3
	2	ZDB-GENE-030519-2
	2	ZDB-GENE-030616-37
	2	ZDB-GENE-030616-563
	2	ZDB-GENE-030721-1
	2	ZDB-GENE-030729-9
	2	ZDB-GENE-030804-10
	2	ZDB-GENE-030805-3
	2	ZDB-GENE-030805-5
	2	ZDB-GENE-030805-6
	2	ZDB-GENE-030826-21
	2	ZDB-GENE-030902-5
	2	ZDB-GENE-030903-5
	2	ZDB-GENE-030909-1
	2	ZDB-GENE-030909-11
	2	ZDB-GENE-031002-48
	2	ZDB-GENE-031117-1
	2	ZDB-GENE-031222-4
	2	ZDB-GENE-040219-3
	2	ZDB-GENE-040426-1446
	2	ZDB-GENE-040426-1561
	2	ZDB-GENE-040426-1986
	2	ZDB-GENE-040426-2759
	2	ZDB-GENE-040426-897
	2	ZDB-GENE-040624-4
	2	ZDB-GENE-040625-175
	2	ZDB-GENE-040625-27
	2	ZDB-GENE-040707-1
	2	ZDB-GENE-040718-307
	2	ZDB-GENE-040912-7
	2	ZDB-GENE-041001-112
	2	ZDB-GENE-041001-114
	2	ZDB-GENE-041014-1
	2	ZDB-GENE-041014-73
	2	ZDB-GENE-041116-2
	2	ZDB-GENE-041118-20
	2	ZDB-GENE-041210-21
	2	ZDB-GENE-050105-5
	2	ZDB-GENE-050106-1
	2	ZDB-GENE-050201-1
	2	ZDB-GENE-050227-21
	2	ZDB-GENE-050306-15
	2	ZDB-GENE-050317-1
	2	ZDB-GENE-050410-7
	2	ZDB-GENE-050419-195
	2	ZDB-GENE-050420-170
	2	ZDB-GENE-050522-312
	2	ZDB-GENE-050616-5
	2	ZDB-GENE-050902-1
	2	ZDB-GENE-051101-1
	2	ZDB-GENE-060113-1
	2	ZDB-GENE-060312-26
	2	ZDB-GENE-060503-69
	2	ZDB-GENE-060610-1
	2	ZDB-GENE-060824-6
	2	ZDB-GENE-061103-112
	2	ZDB-GENE-061215-106
	2	ZDB-GENE-070111-3
	2	ZDB-GENE-070112-1852
	2	ZDB-GENE-070302-8
	2	ZDB-GENE-070509-1
	2	ZDB-GENE-070705-73
	2	ZDB-GENE-070712-3
	2	ZDB-GENE-080104-1
	2	ZDB-GENE-080611-1
	2	ZDB-GENE-081022-10
	2	ZDB-GENE-081104-145
	2	ZDB-GENE-081104-438
	2	ZDB-GENE-090526-1
	2	ZDB-GENE-090929-110
	2	ZDB-GENE-101029-3
	2	ZDB-GENE-110208-4
	2	ZDB-GENE-110713-1
	2	ZDB-GENE-120117-1
	2	ZDB-GENE-120328-3
	2	ZDB-GENE-120822-1
	2	ZDB-GENE-131017-1
	2	ZDB-GENE-150212-1
	2	ZDB-GENE-980526-142
	2	ZDB-GENE-980526-143
	2	ZDB-GENE-980526-18
	2	ZDB-GENE-980526-200
	2	ZDB-GENE-980526-204
	2	ZDB-GENE-980526-212
	2	ZDB-GENE-980526-249
	2	ZDB-GENE-980526-26
	2	ZDB-GENE-980526-284
	2	ZDB-GENE-980526-29
	2	ZDB-GENE-980526-290
	2	ZDB-GENE-980526-304
	2	ZDB-GENE-980526-326
	2	ZDB-GENE-980526-330
	2	ZDB-GENE-980526-464
	2	ZDB-GENE-980526-484
	2	ZDB-GENE-980526-485
	2	ZDB-GENE-980526-526
	2	ZDB-GENE-980526-561
	2	ZDB-GENE-980526-68
	2	ZDB-GENE-980605-30
	2	ZDB-GENE-990415-162
	2	ZDB-GENE-990415-205
	2	ZDB-GENE-990415-256
	2	ZDB-GENE-990415-269
	2	ZDB-GENE-990415-270
	2	ZDB-GENE-990415-48
	2	ZDB-GENE-990415-67
	2	ZDB-GENE-990603-7
	2	ZDB-GENE-990630-10
	2	ZDB-GENE-990714-11
	2	ZDB-GENE-990714-27
	2	ZDB-GENE-990715-16
	2	ZDB-GENE-990715-2
	2	ZDB-GENE-991119-5
	2	ZDB-GENE-991207-24
	2	ZDB-GENE-991209-3
	3	ZDB-GENE-000125-4
	3	ZDB-GENE-000128-8
	3	ZDB-GENE-000329-15
	3	ZDB-GENE-000920-1
	3	ZDB-GENE-001103-4
	3	ZDB-GENE-001120-3
	3	ZDB-GENE-001205-2
	3	ZDB-GENE-010302-2
	3	ZDB-GENE-010403-1
	3	ZDB-GENE-011105-1
	3	ZDB-GENE-011109-1
	3	ZDB-GENE-011210-1
	3	ZDB-GENE-011210-2
	3	ZDB-GENE-020416-5
	3	ZDB-GENE-020503-1
	3	ZDB-GENE-021011-2
	3	ZDB-GENE-030131-2193
	3	ZDB-GENE-030131-2416
	3	ZDB-GENE-030131-341
	3	ZDB-GENE-030131-5045
	3	ZDB-GENE-030326-4
	3	ZDB-GENE-030407-1
	3	ZDB-GENE-030505-1
	3	ZDB-GENE-030519-1
	3	ZDB-GENE-030616-558
	3	ZDB-GENE-030708-1
	3	ZDB-GENE-030710-1
	3	ZDB-GENE-030728-5
	3	ZDB-GENE-030909-3
	3	ZDB-GENE-031112-1
	3	ZDB-GENE-031116-61
	3	ZDB-GENE-031118-30
	3	ZDB-GENE-031217-3
	3	ZDB-GENE-040322-2
	3	ZDB-GENE-040426-1137
	3	ZDB-GENE-040426-1740
	3	ZDB-GENE-040426-2615
	3	ZDB-GENE-040617-1
	3	ZDB-GENE-040629-2
	3	ZDB-GENE-040724-172
	3	ZDB-GENE-040816-1
	3	ZDB-GENE-041008-135
	3	ZDB-GENE-041114-53
	3	ZDB-GENE-050302-113
	3	ZDB-GENE-050420-319
	3	ZDB-GENE-050517-20
	3	ZDB-GENE-050706-128
	3	ZDB-GENE-060110-1
	3	ZDB-GENE-060503-202
	3	ZDB-GENE-070119-4
	3	ZDB-GENE-070202-2
	3	ZDB-GENE-070705-222
	3	ZDB-GENE-090618-1
	3	ZDB-GENE-091118-109
	3	ZDB-GENE-100419-1
	3	ZDB-GENE-130530-642
	3	ZDB-GENE-980526-178
	3	ZDB-GENE-980526-283
	3	ZDB-GENE-980526-340
	3	ZDB-GENE-980526-397
	3	ZDB-GENE-980526-400
	3	ZDB-GENE-980526-403
	3	ZDB-GENE-980526-466
	3	ZDB-GENE-980526-52
	3	ZDB-GENE-980526-558
	3	ZDB-GENE-980526-72
	3	ZDB-GENE-980526-89
	3	ZDB-GENE-980605-16
	3	ZDB-GENE-990415-101
	3	ZDB-GENE-990415-108
	3	ZDB-GENE-990415-201
	3	ZDB-GENE-990415-273
	3	ZDB-GENE-990415-82
	3	ZDB-GENE-990615-5
	3	ZDB-GENE-990621-5
	3	ZDB-GENE-991110-14
	3	ZDB-GENE-991124-7
	3	ZDB-GENE-991229-12
	4	ZDB-GENE-000128-11
	4	ZDB-GENE-000605-1
	4	ZDB-GENE-001031-1
	4	ZDB-GENE-011010-3
	4	ZDB-GENE-021031-4
	4	ZDB-GENE-030131-1145
	4	ZDB-GENE-030131-1229
	4	ZDB-GENE-030131-2415
	4	ZDB-GENE-030131-3809
	4	ZDB-GENE-030131-4013
	4	ZDB-GENE-030131-5415
	4	ZDB-GENE-030131-6458
	4	ZDB-GENE-030131-8783
	4	ZDB-GENE-030131-9512
	4	ZDB-GENE-030321-1
	4	ZDB-GENE-030411-5
	4	ZDB-GENE-030722-1
	4	ZDB-GENE-030805-2
	4	ZDB-GENE-030819-1
	4	ZDB-GENE-031124-2
	4	ZDB-GENE-040303-4
	4	ZDB-GENE-040702-2
	4	ZDB-GENE-040704-27
	4	ZDB-GENE-050105-2
	4	ZDB-GENE-050407-1
	4	ZDB-GENE-050407-3
	4	ZDB-GENE-050522-426
	4	ZDB-GENE-050604-1
	4	ZDB-GENE-050712-3
	4	ZDB-GENE-060526-31
	4	ZDB-GENE-060710-2
	4	ZDB-GENE-060929-1178
	4	ZDB-GENE-070424-1
	4	ZDB-GENE-070912-1
	4	ZDB-GENE-071119-2
	4	ZDB-GENE-081003-1
	4	ZDB-GENE-090929-100
	4	ZDB-GENE-980526-395
	4	ZDB-GENE-980526-562
	4	ZDB-GENE-980528-2059
	4	ZDB-GENE-990415-112
	4	ZDB-GENE-990415-17
	4	ZDB-GENE-990415-258
	4	ZDB-GENE-990415-272
	4	ZDB-GENE-990415-75
	4	ZDB-GENE-990415-90
	4	ZDB-GENE-990415-92
	4	ZDB-GENE-990726-27
	4	ZDB-GENE-991019-6
	4	ZDB-GENE-991105-4
	4	ZDB-GENE-991213-3
	5	ZDB-GENE-000502-1
	5	ZDB-GENE-000823-4
	5	ZDB-GENE-020220-1
	5	ZDB-GENE-020424-3
	5	ZDB-GENE-020509-2
	5	ZDB-GENE-030131-9105
	5	ZDB-GENE-030616-554
	5	ZDB-GENE-030724-4
	5	ZDB-GENE-030813-2
	5	ZDB-GENE-030828-5
	5	ZDB-GENE-040426-2246
	5	ZDB-GENE-040426-987
	5	ZDB-GENE-050309-27
	5	ZDB-GENE-050626-121
	5	ZDB-GENE-051113-88
	5	ZDB-GENE-120817-1
	5	ZDB-GENE-980526-255
	5	ZDB-GENE-980526-41
	5	ZDB-GENE-980526-448
	5	ZDB-GENE-980526-474
	5	ZDB-GENE-980526-521
	5	ZDB-GENE-980526-90
	5	ZDB-GENE-990415-24
	5	ZDB-GENE-990415-49
	5	ZDB-GENE-990415-53
	5	ZDB-GENE-990415-8
	5	ZDB-GENE-990604-42
	6	ZDB-GENE-000208-13
	6	ZDB-GENE-001103-3
	6	ZDB-GENE-001222-1
	6	ZDB-GENE-030131-2025
	6	ZDB-GENE-030131-9710
	6	ZDB-GENE-030513-2
	6	ZDB-GENE-030613-1
	6	ZDB-GENE-030828-4
	6	ZDB-GENE-040426-706
	6	ZDB-GENE-050506-95
	6	ZDB-GENE-051012-1
	6	ZDB-GENE-980526-171
	6	ZDB-GENE-980526-373
	6	ZDB-GENE-980528-2060
	6	ZDB-GENE-990415-173
	6	ZDB-GENE-990415-268
	6	ZDB-GENE-991213-1
	7	ZDB-GENE-010219-2
	7	ZDB-GENE-030128-2
	7	ZDB-GENE-030728-4
	7	ZDB-GENE-040426-1352
	7	ZDB-GENE-040718-248
	7	ZDB-GENE-041203-2
	7	ZDB-GENE-050417-26
	7	ZDB-GENE-080204-107
	7	ZDB-GENE-081030-7
	7	ZDB-GENE-980526-164
	7	ZDB-GENE-980526-333
	7	ZDB-GENE-980526-437
	7	ZDB-GENE-990415-133
	7	ZDB-GENE-990415-178
	7	ZDB-GENE-990415-200
	7	ZDB-GENE-990708-5
	7	ZDB-GENE-990708-7
	7	ZDB-GENE-991123-5
	7	ZDB-GENE-991129-7
	8	ZDB-GENE-000616-6
	8	ZDB-GENE-010316-1
	8	ZDB-GENE-010328-2
	8	ZDB-GENE-010724-4
	8	ZDB-GENE-030411-6
	8	ZDB-GENE-030805-4
	8	ZDB-GENE-031118-36
	8	ZDB-GENE-040625-62
	8	ZDB-GENE-040808-67
	8	ZDB-GENE-051102-2
	8	ZDB-GENE-060522-1
	8	ZDB-GENE-060612-1
	8	ZDB-GENE-980526-44
	8	ZDB-GENE-980526-476
	8	ZDB-GENE-990415-171
	8	ZDB-GENE-990604-41
	8	ZDB-GENE-990621-3
	9	ZDB-GENE-000926-1
	9	ZDB-GENE-001103-2
	9	ZDB-GENE-030131-271
	9	ZDB-GENE-050616-11
	9	ZDB-GENE-070216-1
	9	ZDB-GENE-980526-192
	9	ZDB-GENE-980526-419
	9	ZDB-GENE-980526-501
	9	ZDB-GENE-990415-172
	9	ZDB-GENE-990415-44
	9	ZDB-GENE-990604-40
	9	ZDB-GENE-991109-25
	9	ZDB-GENE-991110-23
	10	ZDB-GENE-000511-1
	10	ZDB-GENE-020709-1
	10	ZDB-GENE-030318-1
	10	ZDB-GENE-030429-30
	10	ZDB-GENE-081120-6
	10	ZDB-GENE-980526-321
	10	ZDB-GENE-990415-105
	10	ZDB-GENE-991019-5
	11	ZDB-GENE-040718-205
	12	ZDB-GENE-010130-2
	12	ZDB-GENE-030616-579
	12	ZDB-GENE-030708-2
	12	ZDB-GENE-030910-3
	12	ZDB-GENE-040324-1
	12	ZDB-GENE-070111-1
	12	ZDB-GENE-070117-694
	12	ZDB-GENE-980526-214
	12	ZDB-GENE-980526-268
	13	ZDB-GENE-010813-1
	13	ZDB-GENE-030103-1
	14	ZDB-GENE-010614-1
	14	ZDB-GENE-020507-3
	14	ZDB-GENE-990415-174
	14	ZDB-GENE-990415-52
	14	ZDB-GENE-990914-3
	15	ZDB-GENE-020919-3
	15	ZDB-GENE-051113-97
	15	ZDB-GENE-980526-125
	17	ZDB-GENE-020515-2
	17	ZDB-GENE-050417-214
	17	ZDB-GENE-990415-235
	18	ZDB-GENE-000406-10
	18	ZDB-GENE-980526-167
	19	ZDB-GENE-020717-1
	19	ZDB-GENE-030318-3
	19	ZDB-GENE-990415-47
	20	ZDB-GENE-000329-1
	20	ZDB-GENE-041210-183
	21	ZDB-GENE-041111-222
	21	ZDB-GENE-980526-332
	22	ZDB-GENE-050622-14
	23	ZDB-GENE-011128-10
	23	ZDB-GENE-030131-9460
	23	ZDB-GENE-980526-166
	24	ZDB-GENE-030131-7347
	24	ZDB-GENE-990415-271
	24	ZDB-GENE-990712-15
	27	ZDB-GENE-980526-112
	27	ZDB-GENE-990415-72
	31	ZDB-GENE-000322-1
	32	ZDB-GENE-000607-83
	34	ZDB-GENE-011221-1
	34	ZDB-GENE-980526-426
	34	ZDB-GENE-990910-11
	36	ZDB-GENE-040409-1
	37	ZDB-GENE-011207-1
	37	ZDB-GENE-050411-10
	43	ZDB-GENE-980526-76
	47	ZDB-GENE-980526-110
	57	ZDB-GENE-000705-1
	63	ZDB-GENE-020318-1
	86	ZDB-GENE-000329-3
	121	ZDB-GENE-020508-1
	280	ZDB-GENE-991019-3
	297	ZDB-GENE-980526-260
	330	ZDB-GENE-050321-1

## Sheet: machineLearningReport
ZDB GENE ID	symbol	name	# journal pubs with direct GO attribution	# GO Annotations	Publications with Expression Experiments per Gene	Expression Experiments		Histogram		Histogram	Frequency			histogram	histogram	Frequency			histogram	histogram	Frequency		histogram	Frequency				Row Labels	Count of # journal pubs with direct xpat attribution		Row Labels	Count of # expression annotations		Row Labels	Count of Total Journal Pub Count
ZDB-GENE-000112-32	couptf3	chicken ovalbumin upstream promoter transcription factor 3	0	0	0	0		0		0	29347			0	0	23804			0	0	23804		0	29347				0	2626		0	1674		1	3082
ZDB-GENE-000112-40	ppara2	peroxisome proliferator activated receptor alpha 2	0	0	0	0		1		1	3836			1	1	6590			2	2	8512		2	5178				1	2304		1	1653		2	1289
ZDB-GENE-000125-4	dlc	deltaC	18	53	80	205		2		2	1342			2	2	1922			4	4	1694		4	967				2	929		2	1052		3	736
ZDB-GENE-000128-8	dbx1a	developing brain homeobox 1a	1	12	34	80		3		3	642			3	3	1039			6	6	771		6	403				3	469		3	688		4	425
ZDB-GENE-000201-9	anos1a	anosmin 1a	2	9	6	17		4		4	325			4	4	655			8	8	430		8	159				4	246		4	442		5	310
ZDB-GENE-000208-18	urod	uroporphyrinogen decarboxylase	1	15	3	6		5		5	227			5	5	474			10	10	256		10	105				5	170		5	335		6	205
ZDB-GENE-000208-23	col11a2	collagen, type XI, alpha 2	1	6	6	12		6		6	176			6	6	297			20	20	572		20	222				6	126		6	217		7	176
ZDB-GENE-000208-4	zic1	zic family member 1 (odd-paired homolog, Drosophila)	3	13	38	100		7		7	89			7	7	231			40	40	276		40	141				7	63		7	161		8	126
ZDB-GENE-000209-3	robo1	roundabout, axon guidance receptor, homolog 1 (Drosophila)	2	8	9	12		8		8	70			8	8	199			60	60	100		60	60				8	49		8	148		9	109
ZDB-GENE-000210-13	nccrp1	non-specific cytotoxic cell receptor protein 1	0	2	1	4		9		9	61			9	9	143			80	80	61		80	21				9	48		9	106		10	79
ZDB-GENE-000210-19	rbp4	retinol binding protein 4, plasma	1	9	6	23		10		10	44			10	10	113			100	100	48		100	16				10	34		10	81		11	80
ZDB-GENE-000210-23	meis2b	Meis homeobox 2b	1	11	6	11		20		20	222			20	20	572				More	131		More	36				11	31		11	81		12	55
ZDB-GENE-000210-31	vdra	vitamin D (1,25- dihydroxyvitamin D3) receptor a	7	39	3	9		30		30	90			30	30	189												12	31		12	61		13	49
ZDB-GENE-000210-34	nme3	NME/NM23 nucleoside diphosphate kinase 3	0	17	1	2		40		40	51			40	40	87				expression experiments			pubs with curated expression					13	16		13	55		14	55
ZDB-GENE-000210-7	twist3	twist3	0	1	4	7		50		50	42			50	50	62												14	17		14	52		15	50
ZDB-GENE-000308-1	igf2bp3	insulin-like growth factor 2 mRNA binding protein 3	1	14	2	3		100		100	55			100	100	147												15	19		15	34		16	40
ZDB-GENE-000322-3	tnnt3a	troponin T type 3a (skeletal, fast)	1	8	2	5				More	36				More	131												16	14		16	35		17	43
ZDB-GENE-000322-6	mylz3	myosin, light polypeptide 3, skeletal muscle	0	1	1	2									expression experiments													17	15		17	35		18	21
ZDB-GENE-000328-3	fzd8a	frizzled class receptor 8a	3	19	9	21																						18	14		18	28		19	26
ZDB-GENE-000329-1	actb1	actin, beta 1	0	10	29	46																						19	7		19	31		20	13
ZDB-GENE-000329-13	or103-1	odorant receptor, family C, subfamily 103, member 1	0	21	6	10																						20	5		20	13		21	17
ZDB-GENE-000329-16	or111-1	odorant receptor, family D, subfamily 111, member 1	0	21	2	9			MachineLearningReport.txt 11/29/2016																			21	10		21	20		22	22
ZDB-GENE-000329-3	actb2	actin, beta 2	0	10	13	16			36655 Genes				Min	Max	Med	Avg	Std											22	7		22	9		23	18
ZDB-GENE-000329-9	actn3a	actinin alpha 3a	0	3	4	7			Publications with Curated Expression per Gene				0	471	0	0.915182	7.41048											23	3		23	17		24	14
ZDB-GENE-000330-4	stx1b	syntaxin 1B	1	22	0	1			Expression Experiments per Gene				0	1237	0	2.38246	19.2111											24	2		24	13		25	10
ZDB-GENE-000330-8	coil	coilin p80	1	2	1	5																						25	6		25	15		26	13
ZDB-GENE-000403-2	axin2	axin 2 (conductin, axil)	1	24	28	82																						26	9		26	15		27	17
ZDB-GENE-000405-5	pbx2	pre-B-cell leukemia homeobox 2	4	18	0	1																						27	9		27	14		28	11
ZDB-GENE-000406-3	plrdgb	PITP-less RdgB-like protein	0	3	0	1																						28	4		28	17		29	17
ZDB-GENE-000406-8	mespaa	mesoderm posterior aa	2	4	27	77																						29	7		29	7		30	8
ZDB-GENE-000412-1	bdnf	brain-derived neurotrophic factor	3	14	12	33																						30	4		30	13		31	8
ZDB-GENE-000427-10	spon1b	spondin 1b	1	1	10	29																						31	5		31	8		32	11
ZDB-GENE-000427-4	valopa	vertebrate ancient long opsin a	0	25	5	8																						32	5		32	7		33	6
ZDB-GENE-000427-9	spon1a	spondin 1a	0	1	5	10																						33	3		33	10		34	6
ZDB-GENE-000502-1	bmpr1aa	bone morphogenetic protein receptor, type IAa	4	41	6	8																						34	8		34	7		35	10
ZDB-GENE-000509-2	arntl2	aryl hydrocarbon receptor nuclear translocator-like 2	4	16	3	5																						35	1		35	4		36	9
ZDB-GENE-000511-1	hand2	heart and neural crest derivatives expressed 2	12	35	84	220																						36	5		36	9		37	5
ZDB-GENE-000511-4	dap1b	death associated protein 1b	0	4	0	1																						37	4		37	4		38	7
ZDB-GENE-000511-7	mcl1a	myeloid cell leukemia 1a	3	26	5	11																						38	2		38	7		39	8
ZDB-GENE-000517-1	fgd	faciogenital dysplasia	0	4	1	2																						39	2		39	4		40	8
ZDB-GENE-000526-1	hey2	hes-related family bHLH transcription factor with YRPW motif 2	9	23	33	79																						40	4		40	4		41	6
ZDB-GENE-000607-1	pcdh18a	protocadherin 18a	1	15	2	5																						41	5		41	1		42	7
ZDB-GENE-000607-14	id:ibd2170	id:ibd2170	0	0	0	1																						42	2		42	7		43	3
ZDB-GENE-000607-18	id:ibd5096	id:ibd5096	0	0	0	1																						43	4		43	4		44	4
ZDB-GENE-000607-21	slc7a6	solute carrier family 7 (amino acid transporter light chain, y+L system), member 6	0	12	0	1																						44	1		44	4		45	3
ZDB-GENE-000607-24	id:ibd5025	id:ibd5025	0	0	0	1																						45	4		45	7		46	5
ZDB-GENE-000607-29	id:ibd5038	id:ibd5038	0	0	0	1																						46	3		46	5		47	8
ZDB-GENE-000607-34	id:ibd1380	id:ibd1380	0	0	0	0																						47	3		47	5		48	8
ZDB-GENE-000607-44	id:ibd2966	id:ibd2966	0	0	0	0																						48	3		48	5		49	3
ZDB-GENE-000607-47	id:ibd5066	id:ibd5066	0	0	0	0																						49	2		49	4		50	5
ZDB-GENE-000607-5	id:ibd5021	id:ibd5021	0	0	0	0																						50	3		50	3		51	2
ZDB-GENE-000607-52	kat6b	K(lysine) acetyltransferase 6B	0	11	0	1																						51	1		51	4		52	8
ZDB-GENE-000607-58	tmem136a	transmembrane protein 136a	0	3	0	1																						52	1		52	2		53	4
ZDB-GENE-000607-62	id:ibd5052	id:ibd5052	0	0	0	1																						55	1		53	3		54	4
ZDB-GENE-000607-70	hey1	hes-related family bHLH transcription factor with YRPW motif 1	0	11	12	34																						56	3		54	1		55	3
ZDB-GENE-000607-73	id:ibd1043	id:ibd1043	0	0	0	1																						57	2		55	2		56	3
ZDB-GENE-000607-78	hccsb	holocytochrome c synthase b	0	5	0	2																						58	1		56	2		57	2
ZDB-GENE-000607-81	id:ibd5055	id:ibd5055	0	0	0	0																						60	3		57	4		58	4
ZDB-GENE-000616-1	badb	BCL2-associated agonist of cell death b	5	10	5	12																						61	2		58	4		59	2
ZDB-GENE-000616-13	appa	amyloid beta (A4) precursor protein a	3	13	3	7																						64	2		59	1		60	2
ZDB-GENE-000616-16	hsf1	heat shock transcription factor 1	2	17	4	6																						65	1		60	3		61	2
ZDB-GENE-000616-4	apaf1	apoptotic peptidase activating factor 1	0	14	1	2																						66	2		61	4		62	2
ZDB-GENE-000616-8	prph2a	peripherin 2a (retinal degeneration, slow)	0	10	1	1																						68	1		62	2		63	2
ZDB-GENE-000622-1	gata6	GATA binding protein 6	6	30	46	105																						71	1		63	1		64	3
ZDB-GENE-000627-2	adarb1a	adenosine deaminase, RNA-specific, B1a	1	8	1	2																						73	1		64	3		65	2
ZDB-GENE-000629-3	ybx1	Y box binding protein 1	1	10	2	5																						74	1		65	1		66	1
ZDB-GENE-000710-2	gpr85	G protein-coupled receptor 85	0	13	0	1																						82	1		66	3		67	6
ZDB-GENE-000710-5	WITHDRAWN:cripto	WITHDRAWN:cripto	0	0	0	0																						(blank)			67	1		68	2
ZDB-GENE-000713-1	casp8	caspase 8, apoptosis-related cysteine peptidase	4	14	12	24																						Grand Total	7387		68	4		69	1
ZDB-GENE-000822-1	hoxc6b	homeobox C6b	0	16	1	3																									69	2		70	5
ZDB-GENE-000822-4	hoxc13a	homeobox C13a	1	14	3	9																									70	4		71	1
ZDB-GENE-000823-1	hoxa9a	homeobox A9a	0	15	14	31																									71	3		72	3
ZDB-GENE-000823-4	hoxa4a	homeobox A4a	0	19	5	11																									72	1		73	3
ZDB-GENE-000823-7	hoxb6b	homeobox B6b	0	20	9	21																									73	1		74	4
ZDB-GENE-000828-1	scn8aa	sodium channel, voltage gated, type VIII, alpha subunit a	5	38	12	23																									74	2		75	3
ZDB-GENE-000831-2	fth1a	ferritin, heavy polypeptide 1a	0	10	2	8																									75	1		77	3
ZDB-GENE-000831-5	cd81a	CD81 molecule a	0	8	0	0																									76	1		78	1
ZDB-GENE-000906-1	sptb	spectrin, beta, erythrocytic	2	7	2	3																									77	2		79	2
ZDB-GENE-000906-4	fzd9b	frizzled class receptor 9b	0	15	2	2																									78	1		80	1
ZDB-GENE-000926-1	atoh7	atonal bHLH transcription factor 7	8	23	48	119																									79	5		82	1
ZDB-GENE-001019-1	robo2	roundabout, axon guidance receptor, homolog 2 (Drosophila)	11	33	17	28																									80	1		84	2
ZDB-GENE-001030-3	pax8	paired box 8	4	19	32	94																									81	3		85	1
ZDB-GENE-001101-1	nos1	nitric oxide synthase 1 (neuronal)	3	41	7	14																									82	3		87	1
ZDB-GENE-001103-3	fezf2	FEZ family zinc finger 2	9	29	17	31																									84	2		89	3
ZDB-GENE-001106-1	wnt3a	wingless-type MMTV integration site family, member 3A	6	30	25	44																									85	2		90	1
ZDB-GENE-001106-3	nitr1i	novel immune-type receptor 1i	0	2	1	2																									86	1		91	2
ZDB-GENE-001106-6	nitr2b	novel immune-type receptor 2b	0	2	0	1																									87	2		93	1
ZDB-GENE-001120-2	stard3	StAR-related lipid transfer (START) domain containing 3	0	10	1	3																									89	1		94	1
ZDB-GENE-001127-2	atp1b2a	ATPase, Na+/K+ transporting, beta 2a polypeptide	0	7	1	4																									90	3		95	3
ZDB-GENE-001128-1	efna5a	ephrin-A5a	0	9	12	35																									91	1		96	2
ZDB-GENE-001201-3	vtg4	vitellogenin 4	0	17	4	5																									92	3		97	3
ZDB-GENE-001201-6	vtg7	vitellogenin 7	0	16	4	5																									94	2		98	2
ZDB-GENE-001205-2	aox5	aldehyde oxidase 5	1	34	17	39																									95	1		99	1
ZDB-GENE-001206-2	lbx2	ladybird homeobox 2	1	11	6	13																									96	1		100	2
ZDB-GENE-001207-4	sera	serrateA	0	0	0	0																									97	3		102	1
ZDB-GENE-001208-2	psmb10	proteasome subunit beta 10	0	18	0	1																									98	4		103	1
ZDB-GENE-001212-1	atp1a1a.1	ATPase, Na+/K+ transporting, alpha 1a polypeptide, tandem duplicate 1	10	78	10	26																									99	1		105	1
ZDB-GENE-001212-4	atp1a1a.4	ATPase, Na+/K+ transporting, alpha 1a polypeptide, tandem duplicate 4	0	27	10	26																									100	1		106	1
ZDB-GENE-001212-7	atp1a3a	ATPase, Na+/K+ transporting, alpha 3a polypeptide	1	30	2	5																									101	1		108	2
ZDB-GENE-001221-1	nrf1	nuclear respiratory factor 1	3	18	1	3																									103	1		109	1
ZDB-GENE-001228-2	s1pr1	sphingosine-1-phosphate receptor 1	4	33	3	7																									105	1		111	2
ZDB-GENE-010102-1	dcn	decorin	1	10	3	8																									106	1		112	1
ZDB-GENE-010110-1	hsd17b8	hydroxysteroid (17-beta) dehydrogenase 8	0	1	0	0																									107	1		113	1
ZDB-GENE-010110-4	zbtb22b	zinc finger and BTB domain containing 22b	0	2	0	1																									108	1		117	1
ZDB-GENE-010112-3	mhc1uca	major histocompatibility complex class I UCA	0	0	0	0																									112	1		118	1
ZDB-GENE-010116-11	psmb9c	proteasome subunit beta 9c	0	3	0	0																									113	1		131	1
ZDB-GENE-010116-4	mhc2dcb-rs3	major histocompatibility complex class II DCB gene, related sequence 3	0	0	0	0																									114	1		133	2
ZDB-GENE-010116-7	mhc2dea	major histocompatibility complex class II DEA gene	0	0	0	0																									115	1		134	1
ZDB-GENE-010122-1	fgf8b	fibroblast growth factor 8 b	0	9	5	11																									117	1		136	1
ZDB-GENE-010126-2	ntrk2b	neurotrophic tyrosine kinase, receptor, type 2b	1	36	4	8																									118	1		139	1
ZDB-GENE-010129-1	klf17	Kruppel-like factor 17	4	17	17	49																									119	3		145	1
ZDB-GENE-010131-1	rgl2	ral guanine nucleotide dissociation stimulator-like 2	0	6	1	2																									120	1		146	2
ZDB-GENE-010131-6	mdkb	midkine b	4	10	9	26					Expression Experiments per Gene																				122	3		147	1
ZDB-GENE-010201-1	six4b	SIX homeobox 4b	0	8	13	43					Genes	Min	Max	Med	Avg	Std															123	1		148	1
ZDB-GENE-010202-1	mapk8b	mitogen-activated protein kinase 8b	1	24	6	14					36655	0	1237	0	2.38246	19.2111															125	1		151	1
ZDB-GENE-010219-1	gcga	glucagon a	3	15	36	127																									126	2		155	1
ZDB-GENE-010226-2	gfra1a	gdnf family receptor alpha 1a	1	4	5	6																									127	1		160	2
ZDB-GENE-010302-2	foxc1b	forkhead box C1b	5	28	5	18																									128	1		171	1
ZDB-GENE-010306-2	hsd3b	hydroxy-delta-5-steroid dehydrogenase, 3 beta	0	3	1	8																									130	1		175	1
ZDB-GENE-010308-1	or102-5	odorant receptor, family C, subfamily 102, member 5	0	17	0	0																									132	1		184	1
ZDB-GENE-010308-12	or111-8	odorant receptor, family D, subfamily 111, member 8	0	21	0	0																									133	1		197	1
ZDB-GENE-010308-17	or111-3	odorant receptor, family D, subfamily 111, member 3	0	21	1	1																									134	1		209	1
ZDB-GENE-010308-22	or119-2	odorant receptor, family F, subfamily 119, member 2	0	21	1	1																									136	1		250	1
ZDB-GENE-010308-5	or102-1	odorant receptor, family C, subfamily 102, member 1	0	17	3	3																									138	1		(blank)
ZDB-GENE-010309-2	or115-1	odorant receptor, family F, subfamily 115, member 1	0	21	0	0																									140	1		Grand Total	7387
ZDB-GENE-010319-1	dvl3a	dishevelled segment polarity protein 3a	4	17	1	2																									141	1
ZDB-GENE-010319-12	id:ibd2217	id:ibd2217	0	0	0	1																									143	1
ZDB-GENE-010319-23	id:ibd2007	id:ibd2007	0	0	0	1																									144	1
ZDB-GENE-010319-28	id:ibd5101	id:ibd5101	0	0	0	1																									146	1
ZDB-GENE-010319-35	pard6gb	par-6 family cell polarity regulator gamma b	5	17	1	4																									147	1
ZDB-GENE-010319-39	id:ibd2795	id:ibd2795	0	0	0	0																									149	1
ZDB-GENE-010319-7	id:ibd2538	id:ibd2538	0	0	0	0																									152	1
ZDB-GENE-010320-2	cdk7	cyclin-dependent kinase 7	0	12	2	6																									157	1
ZDB-GENE-010323-2	id:ibd2508	id:ibd2508	0	0	0	1																									158	1
ZDB-GENE-010323-8	id:ibd2710	id:ibd2710	0	0	0	0																									159	1
ZDB-GENE-010328-11	cldn1	claudin 1	0	13	1	2																									160	1
ZDB-GENE-010328-14	cldn12	claudin 12	0	2	1	2																									161	1
ZDB-GENE-010328-17	bcl7bb	B-cell CLL/lymphoma 7B, b	0	3	0	1																									162	1
ZDB-GENE-010328-2	cldnb	claudin b	2	12	10	18																									165	1
ZDB-GENE-010328-4	cldnd	claudin d	0	14	1	3																									166	1
ZDB-GENE-010328-7	cldng	claudin g	0	15	2	8																									167	1
ZDB-GENE-010403-1	crx	cone-rod homeobox	3	21	30	74																									175	1
ZDB-GENE-010406-2	meis3	myeloid ecotropic viral integration site 3	5	21	14	36																									178	1
ZDB-GENE-010406-5	dhfr	dihydrofolate reductase	4	22	3	9																									187	1
ZDB-GENE-010412-1	six2a	SIX homeobox 2a	1	10	2	3																									189	1
ZDB-GENE-010426-1	dmd	dystrophin	13	28	27	68																									195	1
ZDB-GENE-010426-4	cry1ba	cryptochrome circadian clock 1ba	2	3	8	21																									(blank)
ZDB-GENE-010426-7	cry4	cryptochrome circadian clock 4	2	3	3	7																									Grand Total	7387
ZDB-GENE-010430-3	mut	methylmalonyl CoA mutase	0	17	0	0
ZDB-GENE-010501-1	nfya	nuclear transcription factor Y, alpha	0	4	1	1
ZDB-GENE-010501-5	bag6	BCL2-associated athanogene 6	0	0	0	1
ZDB-GENE-010502-1	hmga1a	high mobility group AT-hook 1a	1	14	1	5
ZDB-GENE-010504-1	nr5a1a	nuclear receptor subfamily 5, group A, member 1a	5	35	22	58
ZDB-GENE-010509-1	bco2l	beta-carotene 15, 15-dioxygenase 2, like	1	9	2	4
ZDB-GENE-010525-1	slc4a1a	solute carrier family 4 (anion exchanger), member 1a (Diego blood group)	5	30	15	42
ZDB-GENE-010605-2	mafa	v-maf avian musculoaponeurotic fibrosarcoma oncogene homolog a (paralog a)	0	19	2	12
ZDB-GENE-010605-5	apom	apolipoprotein M	0	6	1	2
ZDB-GENE-010607-2	igf1	insulin-like growth factor 1	4	13	20	37
ZDB-GENE-010608-2	neurod6b	neuronal differentiation 6b	0	11	5	12
ZDB-GENE-010611-1	cebp1	CCAAT/enhancer binding protein (C/EBP) 1	1	12	6	23
ZDB-GENE-010618-1	efnb2b	ephrin-B2b	1	10	1	2
ZDB-GENE-010619-1	cx44.2	connexin 44.2	0	9	2	3
ZDB-GENE-010620-1	nots	nothepsin	0	15	3	5
ZDB-GENE-010622-2	zp2.3	zona pellucida glycoprotein 2, tandem duplicate 3	0	2	1	1
ZDB-GENE-010702-1	lmo4a	LIM domain only 4a	1	7	3	9
ZDB-GENE-010713-1	lect1	leukocyte cell derived chemotaxin 1	0	9	4	11
ZDB-GENE-010716-3	lcat	lecithin-cholesterol acyltransferase	0	2	0	0
ZDB-GENE-010718-1	atp1b2b	ATPase, Na+/K+ transporting, beta 2b polypeptide	2	18	5	12
ZDB-GENE-010724-11	ppp1r12c	protein phosphatase 1, regulatory subunit 12C	0	5	0	1
ZDB-GENE-010724-14	ceacam1	carcinoembryonic antigen-related cell adhesion molecule 1	0	0	0	0
ZDB-GENE-010724-17	erf	Ets2 repressor factor	0	11	0	0
ZDB-GENE-010724-3	sec22ba	SEC22 homolog B, vesicle trafficking protein a	0	19	0	1
ZDB-GENE-010724-6	fh	fumarate hydratase	0	19	0	1
ZDB-GENE-010724-9	arpc4	actin related protein 2/3 complex, subunit 4	0	0	0	1
ZDB-GENE-010730-1	bcl2l1	bcl2-like 1	7	28	10	23
ZDB-GENE-010803-1	sim2	single-minded family bHLH transcription factor 2	0	11	1	3
ZDB-GENE-010814-1	f7	coagulation factor VII	1	19	2	9
ZDB-GENE-010817-2	angpt2b	angiopoietin 2b	2	2	4	10
ZDB-GENE-010822-2	ncam1b	neural cell adhesion molecule 1b	1	5	5	11
ZDB-GENE-010906-2	ednraa	endothelin receptor type Aa	3	26	3	8
ZDB-GENE-010919-2	tfe3a	transcription factor binding to IGHM enhancer 3a	1	10	2	3
ZDB-GENE-011010-1	ndufb5	NADH dehydrogenase (ubiquinone) 1 beta subcomplex 5	0	3	0	0
ZDB-GENE-011015-1	smad6a	SMAD family member 6a	1	21	2	2
ZDB-GENE-011022-1	ugdh	UDP-glucose 6-dehydrogenase	3	29	7	15
ZDB-GENE-011101-1	xod	xanthine oxidase	0	0	0	0
ZDB-GENE-011102-1	ngb	neuroglobin	4	17	5	10
ZDB-GENE-011108-2	sfrp5	secreted frizzled-related protein 5	4	20	7	10
ZDB-GENE-011115-1	ywhag1	3-monooxygenase/tryptophan 5-monooxygenase activation protein, gamma polypeptide 1	1	9	3	4
ZDB-GENE-011128-1	hsf2	heat shock transcription factor 2	2	14	1	2
ZDB-GENE-011128-2	jag1a	jagged 1a	3	17	8	10
ZDB-GENE-011128-5	guca1a	guanylate cyclase activator 1A	3	8	3	3
ZDB-GENE-011128-8	gc2	guanylyl cyclase 2	0	24	1	1
ZDB-GENE-011205-10	mt-nd4	NADH dehydrogenase 4, mitochondrial	0	18	0	0
ZDB-GENE-011205-13	mt-nd6	NADH dehydrogenase 6, mitochondrial	0	13	0	0
ZDB-GENE-011205-16	mt-co3	cytochrome c oxidase III, mitochondrial	0	17	0	0
ZDB-GENE-011205-19	mt-atp8	ATP synthase 8, mitochondrial	0	11	0	1
ZDB-GENE-011205-21	mt-ti	tRNA isoleucine, mitochondrial	0	3	0	0
ZDB-GENE-011205-24	mt-tw	tRNA tryptophan, mitochondrial	0	3	0	0
ZDB-GENE-011205-27	mt-tc	tRNA cysteine, mitochondrial	0	3	0	0
ZDB-GENE-011205-3	mt-rnr1	12S RNA, mitochondrial	0	3	0	0
ZDB-GENE-011205-32	mt-tg	tRNA glycine, mitochondrial	0	3	0	0
ZDB-GENE-011205-35	mt-ts2	tRNA serine 2 (GCT), mitochondrial	0	3	0	0
ZDB-GENE-011205-38	mt-tp	tRNA proline, mitochondrial	0	3	0	0
ZDB-GENE-011205-5	mt-tv	tRNA valine, mitochondrial	0	3	0	0
ZDB-GENE-011205-8	mt-nd2	NADH dehydrogenase 2, mitochondrial	0	17	0	1
ZDB-GENE-011210-1	casp3a	caspase 3, apoptosis-related cysteine peptidase a	6	27	15	34
ZDB-GENE-011212-2	rab2a	RAB2A, member RAS oncogene family	0	3	0	1
ZDB-GENE-011212-5	prps1a	phosphoribosyl pyrophosphate synthetase 1A	0	8	0	1
ZDB-GENE-011214-1	admp	anti-dorsalizing morphogenic protein	2	19	5	13
ZDB-GENE-011220-2	per2	period circadian clock 2	14	17	13	33
ZDB-GENE-020103-1	irx7	iroquois homeobox 7	5	26	10	29
ZDB-GENE-020107-1	ptpra	protein tyrosine phosphatase, receptor type, A	3	21	4	8
ZDB-GENE-020108-1	psap	prosaposin	0	9	1	4
ZDB-GENE-020111-2	cebpa	CCAAT/enhancer binding protein (C/EBP), alpha	4	13	19	47
ZDB-GENE-020111-5	cebpg	CCAAT/enhancer binding protein (C/EBP), gamma	0	5	2	4
ZDB-GENE-020117-2	gbx1	gastrulation brain homeobox 1	2	14	14	35
ZDB-GENE-020122-3	meis1a	Meis homeobox 1 a	1	10	0	1
ZDB-GENE-020123-2	s1pr2	sphingosine-1-phosphate receptor 2	14	57	7	16
ZDB-GENE-020125-3	gria2a	glutamate receptor, ionotropic, AMPA 2a	1	23	4	5
ZDB-GENE-020125-7	gria4a	glutamate receptor, ionotropic, AMPA 4a	1	22	3	4
ZDB-GENE-020208-1	tlx2	T-cell leukemia, homeobox 2	1	10	6	15
ZDB-GENE-020220-1	appb	amyloid beta (A4) precursor protein b	5	16	4	9
ZDB-GENE-020225-15	nitr1a	novel immune-type receptor 1a	0	2	0	0
ZDB-GENE-020225-26	nitr2d	novel immune-type receptor 2d	0	0	0	0
ZDB-GENE-020225-34	nitr3d	novel immune-type receptor 3d	0	2	0	0
ZDB-GENE-020225-42	nitr6a	novel immune-type receptor 6a	0	2	0	1
ZDB-GENE-020228-1	spns1	spinster homolog 1 (Drosophila)	1	22	0	1
ZDB-GENE-020228-4	sall3a	spalt-like transcription factor 3a	0	9	1	1
ZDB-GENE-020318-2	fabp3	fatty acid binding protein 3, muscle and heart	2	10	3	11
ZDB-GENE-020320-2	rbp2a	retinol binding protein 2a, cellular	0	7	5	7
ZDB-GENE-020320-5	il17rd	interleukin 17 receptor D	1	8	21	56
ZDB-GENE-020402-1	glra3	glycine receptor, alpha 3	0	25	0	0
ZDB-GENE-020402-4	dachb	dachshund b	2	5	3	3
ZDB-GENE-020415-2	calm2b	calmodulin 2b, (phosphorylase kinase, delta)	0	0	0	1
ZDB-GENE-020416-3	tpi1a	triosephosphate isomerase 1a	0	19	1	3
ZDB-GENE-020418-1	ccna2	cyclin A2	1	6	7	14
ZDB-GENE-020419-11	atp6v1e1b	ATPase, H+ transporting, lysosomal, V1 subunit E1b	3	8	3	4
ZDB-GENE-020419-14	snrpd1	small nuclear ribonucleoprotein D1 polypeptide	1	20	1	2
ZDB-GENE-020419-17	timm23a	translocase of inner mitochondrial membrane 23 homolog a (yeast)	0	15	0	1
ZDB-GENE-020419-2	rpl35	ribosomal protein L35	3	19	2	4
ZDB-GENE-020419-22	sf3b4	splicing factor 3b, subunit 4	0	2	0	1
ZDB-GENE-020419-25	rpl24	ribosomal protein L24	1	9	1	2
ZDB-GENE-020419-28	adssl	adenylosuccinate synthase, like	0	15	0	0
ZDB-GENE-020419-30	ddx19	DEAD/H (Asp-Glu-Ala-Asp/His) box polypeptide 19 (DBP5 homolog, yeast)	0	9	0	1
ZDB-GENE-020419-33	vps18	vacuolar protein sorting 18 homolog (S. cerevisiae)	3	27	2	7
ZDB-GENE-020419-36	actl6a	actin-like 6A	0	2	0	2
ZDB-GENE-020419-39	stil	scl/tal1 interrupting locus	4	14	5	12
ZDB-GENE-020419-5	cct3	chaperonin containing TCP1, subunit 3 (gamma)	1	13	1	3
ZDB-GENE-020419-9	slc25a5	solute carrier family 25 (mitochondrial carrier; adenine nucleotide translocator), member 5	0	8	1	3
ZDB-GENE-020423-3	eef1g	eukaryotic translation elongation factor 1 gamma	0	10	0	1
ZDB-GENE-020424-1	mtf1	metal-regulatory transcription factor 1	2	10	2	3
ZDB-GENE-020424-4	lmnl3	lamin L3	0	5	0	1
ZDB-GENE-020430-2	flot1b	flotillin 1b	0	0	1	4
ZDB-GENE-020503-1	igf1ra	insulin-like growth factor 1a receptor	5	54	9	16
ZDB-GENE-020503-4	insrb	insulin receptor b	1	39	5	8
ZDB-GENE-020507-2	invs	inversin	7	22	1	1
ZDB-GENE-020509-1	nek8	NIMA-related kinase 8	4	27	1	1
ZDB-GENE-020513-2	gpia	glucose-6-phosphate isomerase a	0	13	4	11
ZDB-GENE-020515-1	id3	inhibitor of DNA binding 3	1	5	2	3
ZDB-GENE-020529-1	tbx15	T-box 15	0	13	1	2
ZDB-GENE-020530-2	ptgs2a	prostaglandin-endoperoxide synthase 2a	2	14	15	38
ZDB-GENE-020604-1	myhz2	myosin, heavy polypeptide 2, fast muscle specific	2	14	12	28
ZDB-GENE-020708-1	thbs1b	thrombospondin 1b	0	7	2	6
ZDB-GENE-020708-4	thbs4b	thrombospondin 4b	1	22	0	1
ZDB-GENE-020712-1	mpp5a	membrane protein, palmitoylated 5a (MAGUK p55 subfamily member 5)	16	40	9	27
ZDB-GENE-020731-2	pcdha	protocadherin a	0	8	0	0
ZDB-GENE-020731-5	oaz1b	ornithine decarboxylase antizyme 1b	0	12	0	1
ZDB-GENE-020801-2	malt2	MALT paracaspase 2	0	2	0	0
ZDB-GENE-020802-3	hm13	histocompatibility (minor) 13	1	14	1	4
ZDB-GENE-020806-1	plagl2	pleiomorphic adenoma gene-like 2	0	8	1	2
ZDB-GENE-020806-4	gstp1	glutathione S-transferase pi 1	2	5	16	64
ZDB-GENE-020808-2	cers2a	ceramide synthase 2a	0	14	2	4
ZDB-GENE-020809-3	rfc3	replication factor C (activator 1) 3	0	5	0	1
ZDB-GENE-020812-2	cyp2ad2	cytochrome P450, family 2, subfamily AD, polypeptide 2	0	23	2	3
ZDB-GENE-020814-2	cxadr	coxsackie virus and adenovirus receptor	2	15	1	6
ZDB-GENE-020829-1	sim1a	single-minded family bHLH transcription factor 1a	4	25	17	42
ZDB-GENE-020905-3	msh6	mutS homolog 6 (E. coli)	3	35	2	4
ZDB-GENE-020910-1	id2a	inhibitor of DNA binding 2, dominant negative helix-loop-helix protein, a	2	7	6	16
ZDB-GENE-020916-2	eef2k	eukaryotic elongation factor 2 kinase	0	15	0	3
ZDB-GENE-020919-2	sec31a	SEC31 homolog A, COPII coat complex component	1	13	2	6
ZDB-GENE-020925-1	dnah9	dynein, axonemal, heavy chain 9	1	3	15	45
ZDB-GENE-021007-1	mapk14b	mitogen-activated protein kinase 14b	1	31	1	2
ZDB-GENE-021010-2	adra2b	adrenoceptor alpha 2B	2	26	1	2
ZDB-GENE-021010-5	adra2db	adrenergic, alpha-2D-, receptor b	3	29	1	2
ZDB-GENE-021015-1	gatm	glycine amidinotransferase (L-arginine:glycine amidinotransferase)	0	12	3	6
ZDB-GENE-021016-1	ccng2	cyclin G2	0	1	1	2
ZDB-GENE-021021-2	tlx1	T-cell leukemia, homeobox 1	0	9	2	4
ZDB-GENE-021022-3	kat6a	K(lysine) acetyltransferase 6A	4	32	1	1
ZDB-GENE-021029-1	etf1b	eukaryotic translation termination factor 1b	1	4	0	2
ZDB-GENE-021030-3	cbsb	cystathionine-beta-synthase b	0	13	1	7
ZDB-GENE-021031-1	neo1a	neogenin 1a	1	12	6	11
ZDB-GENE-021031-4	plod3	procollagen-lysine, 2-oxoglutarate 5-dioxygenase 3	4	19	1	4
ZDB-GENE-021106-1	epb41l3b	erythrocyte membrane protein band 4.1-like 3b	0	16	1	2
ZDB-GENE-021115-3	rdh8a	retinol dehydrogenase 8a	1	7	2	5
ZDB-GENE-021115-6	lmo1	LIM domain only 1	0	4	1	3
ZDB-GENE-021115-9	klf6a	Kruppel-like factor 6a	3	15	5	15
ZDB-GENE-021119-2	drd2a	dopamine receptor D2a	1	39	3	3
ZDB-GENE-021120-3	aldh3b1	aldehyde dehydrogenase 3 family, member B1	0	24	0	1
ZDB-GENE-021205-1	nav3	neuron navigator 3	1	10	2	7
ZDB-GENE-021206-11	fbp1b	fructose-1,6-bisphosphatase 1b	1	16	3	9
ZDB-GENE-021206-14	timm9	translocase of inner mitochondrial membrane 9 homolog	0	12	0	0
ZDB-GENE-021206-4	sebox	SEBOX homeobox	1	14	11	30
ZDB-GENE-021209-1	mcm5	minichromosome maintenance complex component 5	2	30	10	28
ZDB-GENE-021210-3	mtx3	metaxin 3	0	10	0	2
ZDB-GENE-021211-2	msna	moesin a	2	13	1	2
ZDB-GENE-021213-1	sdad1	SDA1 domain containing 1	0	8	2	2
ZDB-GENE-021217-3	arl13b	ADP-ribosylation factor-like 13b	7	28	3	10
ZDB-GENE-021219-3	phf5a	PHD finger protein 5A	0	5	0	1
ZDB-GENE-021220-3	dmrt3a	doublesex and mab-3 related transcription factor 3a	1	17	1	4
ZDB-GENE-021220-7	dmrta2a	DMRT-like family A2 - a	0	0	0	0
ZDB-GENE-021223-2	mc4r	melanocortin 4 receptor	3	30	5	11
ZDB-GENE-021226-1	lamb1a	laminin, beta 1a	9	43	7	20
ZDB-GENE-021231-1	igfbp1a	insulin-like growth factor binding protein 1a	3	16	7	24
ZDB-GENE-021231-4	nifk	nucleolar protein interacting with the FHA domain of MKI67	0	7	0	1
ZDB-GENE-030102-4	chrnb3b	cholinergic receptor, nicotinic, beta 3b (neuronal)	0	29	1	1
ZDB-GENE-030109-1	ruvbl2	RuvB-like AAA ATPase 2	2	35	1	9
ZDB-GENE-030113-3	capns1a	calpain, small subunit 1 a	0	4	1	3
ZDB-GENE-030114-3	suclg2	succinate-CoA ligase, GDP-forming, beta subunit	0	35	0	1
ZDB-GENE-030114-6	coro1ca	coronin, actin binding protein, 1Ca	0	6	0	1
ZDB-GENE-030114-9	pola1	polymerase (DNA directed), alpha 1	0	27	0	2
ZDB-GENE-030116-1	esr2b	estrogen receptor 2b	2	32	10	15
ZDB-GENE-030121-1	azin1b	antizyme inhibitor 1b	0	10	0	1
ZDB-GENE-030124-2	bckdhb	branched chain keto acid dehydrogenase E1, beta polypeptide	0	3	0	1
ZDB-GENE-030128-2	mbpa	myelin basic protein a	2	10	60	257
ZDB-GENE-030130-1	epb41b	erythrocyte membrane protein band 4.1b	3	17	3	13
ZDB-GENE-030131-10002	ik:tdsubc_1c3	ik:tdsubc_1c3	0	0	0	0
ZDB-GENE-030131-1001	si:ch211-102c2.7	si:ch211-102c2.7	0	0	0	0
ZDB-GENE-030131-10039	xx:a008504	xx:a008504	0	0	0	0
ZDB-GENE-030131-10046	xx:unp1923	xx:unp1923	0	0	0	0
ZDB-GENE-030131-10062	ik:tdsubc_1b5	ik:tdsubc_1b5	0	0	0	0
ZDB-GENE-030131-10076	ik:tdsubc_2e10	ik:tdsubc_2e10	0	0	0	0
ZDB-GENE-030131-1009	wu:fb55g09	wu:fb55g09	0	0	0	0
ZDB-GENE-030131-10105	ik:tdsubc_2f9	ik:tdsubc_2f9	0	0	0	0
ZDB-GENE-030131-1018	wu:fb57b02	wu:fb57b02	0	0	0	0
ZDB-GENE-030131-1022	wu:fb57c04	wu:fb57c04	0	0	0	0
ZDB-GENE-030131-1030	si:ch211-154o6.3	si:ch211-154o6.3	0	0	0	0
ZDB-GENE-030131-1039	wu:fb57g01	wu:fb57g01	0	0	0	0
ZDB-GENE-030131-1046	apoa2	apolipoprotein A-II	1	5	2	5
ZDB-GENE-030131-1050	ephx5	epoxide hydrolase 5	0	2	0	0
ZDB-GENE-030131-1055	ifit15	interferon-induced protein with tetratricopeptide repeats 15	0	2	1	1
ZDB-GENE-030131-1059	si:ch1073-205c8.3	si:ch1073-205c8.3	0	0	0	1
ZDB-GENE-030131-1066	hsdl2	hydroxysteroid dehydrogenase like 2	0	10	0	2
ZDB-GENE-030131-107	hm:zeh1635	hm:zeh1635	0	0	0	0
ZDB-GENE-030131-1075	wu:fb58g11	wu:fb58g11	0	0	0	0
ZDB-GENE-030131-108	arfgef1	ADP-ribosylation factor guanine nucleotide-exchange factor 1 (brefeldin A-inhibited)	0	5	0	2
ZDB-GENE-030131-1089	anxa2b	annexin A2b	1	13	5	9
ZDB-GENE-030131-1092	mtif2	mitochondrial translational initiation factor 2	0	10	0	0
ZDB-GENE-030131-1097	ugt5a3	UDP glucuronosyltransferase 5 family, polypeptide A3	0	7	1	1
ZDB-GENE-030131-1101	wu:fb59d03	wu:fb59d03	0	0	0	0
ZDB-GENE-030131-1109	wu:fb59e12	wu:fb59e12	0	0	0	0
ZDB-GENE-030131-1117	yy1a	YY1 transcription factor a	2	6	1	3
ZDB-GENE-030131-1132	cpb1	carboxypeptidase B1 (tissue)	1	14	2	2
ZDB-GENE-030131-1137	wu:fb60e10	wu:fb60e10	0	0	1	1
ZDB-GENE-030131-1141	wu:fb60f08	wu:fb60f08	0	0	0	0
ZDB-GENE-030131-1144	tat	tyrosine aminotransferase	0	16	0	0
ZDB-GENE-030131-1150	wu:fb60h08	wu:fb60h08	0	0	0	0
ZDB-GENE-030131-1156	wu:fb61a08	wu:fb61a08	0	0	0	0
ZDB-GENE-030131-116	hm:zehn0206	hm:zehn0206	0	0	0	0
ZDB-GENE-030131-1167	wu:fb61f01	wu:fb61f01	0	0	0	0
ZDB-GENE-030131-1173	prss59.1	protease, serine, 59, tandem duplicate 1	0	12	2	10
ZDB-GENE-030131-118	hm:zehn0257	hm:zehn0257	0	0	0	0
ZDB-GENE-030131-1188	chs1	chitin synthase 1	1	8	1	4
ZDB-GENE-030131-1193	lpar5a	lysophosphatidic acid receptor 5a	0	6	0	0
ZDB-GENE-030131-1201	cel.1	carboxyl ester lipase, tandem duplicate 1	0	33	0	1
ZDB-GENE-030131-1208	wu:fb62f11	wu:fb62f11	0	0	0	0
ZDB-GENE-030131-1214	wu:fb62h11	wu:fb62h11	0	0	0	0
ZDB-GENE-030131-122	hm:zehn0435	hm:zehn0435	0	0	0	0
ZDB-GENE-030131-1227	wu:fb63c12	wu:fb63c12	0	0	0	0
ZDB-GENE-030131-1230	si:ch73-106k19.5	si:ch73-106k19.5	0	0	0	0
ZDB-GENE-030131-1234	WITHDRAWN:wu:fb63e03	WITHDRAWN:wu:fb63e03	0	0	0	0
ZDB-GENE-030131-1238	gmpr2	guanosine monophosphate reductase 2	0	17	0	0
ZDB-GENE-030131-1241	wu:fb63g01	wu:fb63g01	0	0	0	0
ZDB-GENE-030131-1249	dhrs9	dehydrogenase/reductase (SDR family) member 9	3	14	6	15
ZDB-GENE-030131-1256	wu:fb64d08	wu:fb64d08	0	0	0	0
ZDB-GENE-030131-1259	hp	haptoglobin	0	4	2	5
ZDB-GENE-030131-1263	apoa4b.1	apolipoprotein A-IV b, tandem duplicate 1	0	8	4	10
ZDB-GENE-030131-1270	wu:fb64g05	wu:fb64g05	0	0	0	0
ZDB-GENE-030131-1279	wu:fb65a11	wu:fb65a11	0	0	0	0
ZDB-GENE-030131-1281	wu:fb65b06	wu:fb65b06	0	0	0	0
ZDB-GENE-030131-1284	wu:fb65c08	wu:fb65c08	0	0	0	0
ZDB-GENE-030131-1290	wu:fb65e06	wu:fb65e06	0	0	0	0
ZDB-GENE-030131-1298	vtg1l	vitellogenin 1, like	0	0	0	0
ZDB-GENE-030131-1303	wu:fb66d02	wu:fb66d02	0	0	0	0
ZDB-GENE-030131-1312	si:ch211-212k18.7	si:ch211-212k18.7	0	3	0	0
ZDB-GENE-030131-1318	wu:fb66g04	wu:fb66g04	0	0	0	0
ZDB-GENE-030131-1323	si:ch73-15n24.1	si:ch73-15n24.1	0	0	0	0
ZDB-GENE-030131-1326	WITHDRAWN:wu:fb67a10	WITHDRAWN:wu:fb67a10	0	0	0	0
ZDB-GENE-030131-1330	wu:fb67e03	wu:fb67e03	0	0	0	0
ZDB-GENE-030131-1334	arg2	arginase 2	0	12	1	3
ZDB-GENE-030131-1340	wu:fb67h05	wu:fb67h05	0	0	0	0
ZDB-GENE-030131-1347	wu:fb68c01	wu:fb68c01	0	0	0	0
ZDB-GENE-030131-1351	wu:fb68d10	wu:fb68d10	0	0	0	0
ZDB-GENE-030131-1361	si:ch211-197h24.6	si:ch211-197h24.6	0	0	0	0
ZDB-GENE-030131-1366	WITHDRAWN:wu:fb68h09	WITHDRAWN:wu:fb68h09	0	0	0	0
ZDB-GENE-030131-1373	wu:fb69c03	wu:fb69c03	0	0	0	0
ZDB-GENE-030131-1383	wu:fb69e09	wu:fb69e09	0	0	0	0
ZDB-GENE-030131-1390	aco2	aconitase 2, mitochondrial	0	45	0	1
ZDB-GENE-030131-1394	pask	PAS domain containing serine/threonine kinase	0	10	0	0
ZDB-GENE-030131-1400	wu:fb70a12	wu:fb70a12	0	0	0	0
ZDB-GENE-030131-1411	plg	plasminogen	0	17	2	6
ZDB-GENE-030131-1417	wu:fb70h02	wu:fb70h02	0	0	0	0
ZDB-GENE-030131-1421	serpina1	serpin peptidase inhibitor, clade A (alpha-1 antiproteinase, antitrypsin), member 1	0	3	1	1
ZDB-GENE-030131-1428	prex1	phosphatidylinositol-3,4,5-trisphosphate-dependent Rac exchange factor 1	1	6	1	1
ZDB-GENE-030131-1434	wu:fb71e06	wu:fb71e06	0	0	0	0
ZDB-GENE-030131-1438	wu:fb71f10	wu:fb71f10	0	0	0	1
ZDB-GENE-030131-145	timm44	translocase of inner mitochondrial membrane 44 homolog (yeast)	0	11	0	1
ZDB-GENE-030131-1454	wu:fb72b03	wu:fb72b03	0	0	0	0
ZDB-GENE-030131-1459	si:ch211-127l15.5	si:ch211-127l15.5	0	4	0	0
ZDB-GENE-030131-1464	wu:fb72d07	wu:fb72d07	0	0	0	0
ZDB-GENE-030131-1473	ubr3	ubiquitin protein ligase E3 component n-recognin 3	0	1	0	0
ZDB-GENE-030131-1483	wu:fb72h02	wu:fb72h02	0	0	0	0
ZDB-GENE-030131-1489	wu:fb72h12	wu:fb72h12	0	0	0	0
ZDB-GENE-030131-1491	wu:fb73a03	wu:fb73a03	0	0	0	0
ZDB-GENE-030131-15	id2b	inhibitor of DNA binding 2, dominant negative helix-loop-helix protein, b	0	5	2	5
ZDB-GENE-030131-1505	znf770	zinc finger protein 770	0	5	0	0
ZDB-GENE-030131-1509	wu:fb73e01	wu:fb73e01	0	0	0	0
ZDB-GENE-030131-1511	wu:fb73e05	wu:fb73e05	0	0	0	0
ZDB-GENE-030131-1517	map2k5	mitogen-activated protein kinase kinase 5	1	15	0	0
ZDB-GENE-030131-1528	polrmt	polymerase (RNA) mitochondrial (DNA directed)	0	9	1	3
ZDB-GENE-030131-1532	wu:fb73h08	wu:fb73h08	0	0	0	0
ZDB-GENE-030131-1535	ubr7	ubiquitin protein ligase E3 component n-recognin 7	0	3	0	0
ZDB-GENE-030131-1540	wu:fb74b10	wu:fb74b10	0	0	0	0
ZDB-GENE-030131-1550	si:dkey-226l10.6	si:dkey-226l10.6	0	3	0	0
ZDB-GENE-030131-1561	wu:fb74f10	wu:fb74f10	0	0	0	0
ZDB-GENE-030131-1566	slc26a5	solute carrier family 26 (anion exchanger), member 5	2	30	2	4
ZDB-GENE-030131-1569	wu:fb74h09	wu:fb74h09	0	0	0	0
ZDB-GENE-030131-1574	anapc5	anaphase promoting complex subunit 5	0	0	0	1
ZDB-GENE-030131-1581	si:ch211-225h24.2	si:ch211-225h24.2	0	1	0	0
ZDB-GENE-030131-1585	wu:fb75d05	wu:fb75d05	0	0	0	0
ZDB-GENE-030131-1592	wu:fb75e09	wu:fb75e09	0	0	0	0
ZDB-GENE-030131-1600	ewsr1b	EWS RNA-binding protein 1b	1	7	2	5
ZDB-GENE-030131-1609	wu:fb76a02	wu:fb76a02	0	0	0	0
ZDB-GENE-030131-1611	wu:fb76a08	wu:fb76a08	0	0	0	0
ZDB-GENE-030131-1617	wu:fb76b12	wu:fb76b12	0	0	0	0
ZDB-GENE-030131-1621	msl2b	male-specific lethal 2 homolog b (Drosophila)	0	5	0	0
ZDB-GENE-030131-1627	wu:fb76d05	wu:fb76d05	0	0	0	0
ZDB-GENE-030131-163	hm:zehn2354	hm:zehn2354	0	0	0	0
ZDB-GENE-030131-1635	wu:fb76h04	wu:fb76h04	0	0	0	0
ZDB-GENE-030131-1640	wu:fb77a07	wu:fb77a07	0	0	0	0
ZDB-GENE-030131-1646	wu:fb77b06	wu:fb77b06	0	0	0	0
ZDB-GENE-030131-1649	wu:fb77b09	wu:fb77b09	0	0	0	0
ZDB-GENE-030131-1653	wu:fb77c03	wu:fb77c03	0	0	0	0
ZDB-GENE-030131-1662	dspb	desmoplakin b	0	0	1	1
ZDB-GENE-030131-167	hm:zehp0380	hm:zehp0380	0	0	0	0
ZDB-GENE-030131-1672	wu:fb77f08	wu:fb77f08	0	0	0	0
ZDB-GENE-030131-1677	si:dkey-1f12.3	si:dkey-1f12.3	0	0	0	0
ZDB-GENE-030131-168	rpl13a	ribosomal protein L13a	0	15	3	5
ZDB-GENE-030131-1684	slkb	STE20-like kinase b	0	9	0	0
ZDB-GENE-030131-1689	nup50	nucleoporin 50	0	5	0	1
ZDB-GENE-030131-1691	wu:fb78a11	wu:fb78a11	0	0	0	0
ZDB-GENE-030131-1695	cdca4	cell division cycle associated 4	0	0	1	3
ZDB-GENE-030131-1699	clcn3	chloride channel 3	0	18	1	1
ZDB-GENE-030131-1701	wu:fb78c04	wu:fb78c04	0	0	0	0
ZDB-GENE-030131-1706	wu:fb78c10	wu:fb78c10	0	0	0	0
ZDB-GENE-030131-1711	acap3a	ArfGAP with coiled-coil, ankyrin repeat and PH domains 3a	0	1	0	0
ZDB-GENE-030131-1715	appbp2	amyloid beta precursor protein (cytoplasmic tail) binding protein 2	0	0	0	1
ZDB-GENE-030131-1719	wu:fb78f05	wu:fb78f05	0	0	0	0
ZDB-GENE-030131-1723	trappc11	trafficking protein particle complex 11	2	6	1	3
ZDB-GENE-030131-1727	wu:fb78g12	wu:fb78g12	0	0	0	0
ZDB-GENE-030131-1734	wu:fb79a03	wu:fb79a03	0	0	0	0
ZDB-GENE-030131-1738	znf576.2	zinc finger protein 576, tandem duplicate 2	0	3	0	0
ZDB-GENE-030131-1740	cers5	ceramide synthase 5	0	14	1	2
ZDB-GENE-030131-1747	lin9	lin-9 DREAM MuvB core complex component	1	6	1	3
ZDB-GENE-030131-1753	wu:fb79e07	wu:fb79e07	0	0	0	0
ZDB-GENE-030131-1758	wu:fb79f11	wu:fb79f11	0	0	0	0
ZDB-GENE-030131-1761	wu:fb79g12	wu:fb79g12	0	0	0	0
ZDB-GENE-030131-1768	alcamb	activated leukocyte cell adhesion molecule b	3	7	4	9
ZDB-GENE-030131-1772	zgc:165515	zgc:165515	0	2	0	0
ZDB-GENE-030131-1781	wu:fb80e01	wu:fb80e01	0	0	0	1
ZDB-GENE-030131-1789	wu:fb80f10	wu:fb80f10	0	0	0	0
ZDB-GENE-030131-1795	wu:fb80h06	wu:fb80h06	0	0	0	0
ZDB-GENE-030131-18	si:dkey-156n14.5	si:dkey-156n14.5	0	9	0	0
ZDB-GENE-030131-1805	si:ch211-221j21.3	si:ch211-221j21.3	0	0	0	0
ZDB-GENE-030131-1809	ctdspl2b	CTD (carboxy-terminal domain, RNA polymerase II, polypeptide A) small phosphatase like 2b	0	28	0	0
ZDB-GENE-030131-1812	wu:fb81e04	wu:fb81e04	0	0	0	0
ZDB-GENE-030131-1820	si:ch211-194k22.8	si:ch211-194k22.8	0	0	0	0
ZDB-GENE-030131-1826	ace	angiotensin I converting enzyme (peptidyl-dipeptidase A) 1	0	12	0	2
ZDB-GENE-030131-183	ccnt2b	cyclin T2b	0	7	0	2
ZDB-GENE-030131-1835	smarcd1	SWI/SNF related, matrix associated, actin dependent regulator of chromatin, subfamily d, member 1	1	2	0	2
ZDB-GENE-030131-1840	wu:fb82e02	wu:fb82e02	0	0	0	0
ZDB-GENE-030131-1847	wu:fb82f05	wu:fb82f05	0	0	0	0
ZDB-GENE-030131-1850	wu:fb82f09	wu:fb82f09	0	0	0	0
ZDB-GENE-030131-1859	wu:fb82h02	wu:fb82h02	0	0	0	0
ZDB-GENE-030131-1864	wu:fb83a05	wu:fb83a05	0	0	0	0
ZDB-GENE-030131-1871	wu:fb83c07	wu:fb83c07	0	0	0	0
ZDB-GENE-030131-1877	wu:fb83d07	wu:fb83d07	0	0	0	0
ZDB-GENE-030131-1883	wu:fb83e10	wu:fb83e10	0	0	0	0
ZDB-GENE-030131-1892	wu:fb83g06	wu:fb83g06	0	0	0	0
ZDB-GENE-030131-1897	wu:fb83h06	wu:fb83h06	0	0	0	0
ZDB-GENE-030131-1901	kat7b	K(lysine) acetyltransferase 7b	0	10	0	1
ZDB-GENE-030131-1904	pik3cb	phosphatidylinositol-4,5-bisphosphate 3-kinase, catalytic subunit beta	0	12	0	0
ZDB-GENE-030131-1910	wu:fb92b08	wu:fb92b08	0	0	0	0
ZDB-GENE-030131-1917	racgap1	Rac GTPase activating protein 1	0	6	0	1
ZDB-GENE-030131-1921	marcksb	myristoylated alanine-rich protein kinase C substrate b	2	12	2	3
ZDB-GENE-030131-1924	wu:fb92d10	wu:fb92d10	0	0	0	0
ZDB-GENE-030131-1928	tmem39a	transmembrane protein 39A	0	4	0	1
ZDB-GENE-030131-1932	wu:fb92e12	wu:fb92e12	0	0	0	0
ZDB-GENE-030131-1935	filip1b	filamin A interacting protein 1b	0	0	0	0
ZDB-GENE-030131-1945	wu:fb92g10	wu:fb92g10	0	0	0	0
ZDB-GENE-030131-1949	usp8	ubiquitin specific peptidase 8	0	6	0	0
ZDB-GENE-030131-1957	chac1	ChaC, cation transport regulator homolog 1 (E. coli)	0	16	0	1
ZDB-GENE-030131-1960	wu:fb93b03	wu:fb93b03	0	0	0	0
ZDB-GENE-030131-1965	wu:fb93b12	wu:fb93b12	0	0	0	0
ZDB-GENE-030131-1968	si:ch211-156j22.4	si:ch211-156j22.4	0	0	0	1
ZDB-GENE-030131-1980	gas8	growth arrest-specific 8	1	10	1	2
ZDB-GENE-030131-1985	col14a1b	collagen, type XIV, alpha 1b	0	0	1	1
ZDB-GENE-030131-1988	flrt3	fibronectin leucine rich transmembrane 3	1	7	1	3
ZDB-GENE-030131-1991	wu:fb93h06	wu:fb93h06	0	0	0	0
ZDB-GENE-030131-1999	wu:fb94b05	wu:fb94b05	0	0	0	0
ZDB-GENE-030131-2006	wu:fb94c04	wu:fb94c04	0	0	0	0
ZDB-GENE-030131-2012	wu:fb94d04	wu:fb94d04	0	0	0	0
ZDB-GENE-030131-2019	atrxl	alpha thalassemia/mental retardation syndrome X-linked, like	0	1	0	0
ZDB-GENE-030131-2022	rps28	ribosomal protein S28	0	11	0	0
ZDB-GENE-030131-2025	rpl10a	ribosomal protein L10a	0	11	0	1
ZDB-GENE-030131-2033	wu:fb94h12	wu:fb94h12	0	0	0	0
ZDB-GENE-030131-2037	wu:fb95b05	wu:fb95b05	0	0	0	0
ZDB-GENE-030131-2040	actn3b	actinin alpha 3b	0	3	3	5
ZDB-GENE-030131-2045	wu:fb95d03	wu:fb95d03	0	0	0	0
ZDB-GENE-030131-2051	wu:fb95e07	wu:fb95e07	0	0	0	0
ZDB-GENE-030131-2056	clcn6	chloride channel 6	0	16	1	1
ZDB-GENE-030131-2059	zgc:171459	zgc:171459	0	0	0	0
ZDB-GENE-030131-2064	tbc1d30	TBC1 domain family, member 30	0	8	0	0
ZDB-GENE-030131-2068	wu:fb95h02	wu:fb95h02	0	0	0	0
ZDB-GENE-030131-2074	pum1	pumilio RNA-binding family member 1	0	5	0	0
ZDB-GENE-030131-2081	tomm34	translocase of outer mitochondrial membrane 34	0	0	0	1
ZDB-GENE-030131-2084	cd248a	CD248 molecule, endosialin a	0	4	0	0
ZDB-GENE-030131-2092	znf1046	zinc finger protein 1046	0	2	0	0
ZDB-GENE-030131-2096	wu:fb96e10	wu:fb96e10	0	0	0	0
ZDB-GENE-030131-2100	he1b	hatching enzyme 1b	1	14	1	3
ZDB-GENE-030131-2105	wu:fb96g10	wu:fb96g10	0	0	0	0
ZDB-GENE-030131-2114	wu:fb97b01	wu:fb97b01	0	0	0	0
ZDB-GENE-030131-2118	wu:fb97c01	wu:fb97c01	0	0	0	0
ZDB-GENE-030131-2121	wu:fb97d04	wu:fb97d04	0	0	0	0
ZDB-GENE-030131-2124	wu:fb97d12	wu:fb97d12	0	0	0	0
ZDB-GENE-030131-2130	wu:fb97f08	wu:fb97f08	0	0	0	0
ZDB-GENE-030131-2136	wu:fb97g08	wu:fb97g08	0	0	0	0
ZDB-GENE-030131-2142	wu:fb98a03	wu:fb98a03	0	0	0	0
ZDB-GENE-030131-2145	flna	filamin A, alpha (actin binding protein 280)	0	2	0	0
ZDB-GENE-030131-2150	wu:fb98c06	wu:fb98c06	0	0	0	0
ZDB-GENE-030131-2154	wu:fb98d02	wu:fb98d02	0	0	0	0
ZDB-GENE-030131-2164	wu:fb98e11	wu:fb98e11	0	0	0	0
ZDB-GENE-030131-2168	apoc2	apolipoprotein C-II	1	6	1	2
ZDB-GENE-030131-2173	eif4g2a	eukaryotic translation initiation factor 4, gamma 2a	1	4	2	6
ZDB-GENE-030131-2182	pa2g4b	proliferation-associated 2G4, b	0	2	1	2
ZDB-GENE-030131-2185	vcanb	versican b	1	11	5	12
ZDB-GENE-030131-2191	wu:fb99c08	wu:fb99c08	0	0	0	0
ZDB-GENE-030131-2194	fbxo34	F-box protein 34	0	0	0	0
ZDB-GENE-030131-2198	wu:fb99d11	wu:fb99d11	0	0	0	0
ZDB-GENE-030131-2202	slc35c2	solute carrier family 35 (GDP-fucose transporter), member C2	0	5	1	3
ZDB-GENE-030131-2206	si:dkey-34m19.3	si:dkey-34m19.3	0	3	0	0
ZDB-GENE-030131-221	krt96	keratin 96	0	4	0	0
ZDB-GENE-030131-2214	crtc2	CREB regulated transcription coactivator 2	0	10	0	0
ZDB-GENE-030131-2219	kifap3b	kinesin-associated protein 3b	0	2	0	0
ZDB-GENE-030131-2221	seta	SET translocation (myeloid leukemia-associated) A	0	2	0	0
ZDB-GENE-030131-2226	wu:fc01a09	wu:fc01a09	0	0	0	0
ZDB-GENE-030131-223	ssb	Sjogren syndrome antigen B (autoantigen La)	0	7	0	2
ZDB-GENE-030131-2234	wu:fc01c05	wu:fc01c05	0	0	0	0
ZDB-GENE-030131-2238	wu:fc01d11	wu:fc01d11	0	0	0	0
ZDB-GENE-030131-2242	wu:fc01e09	wu:fc01e09	0	0	0	0
ZDB-GENE-030131-2246	wu:fc01f10	wu:fc01f10	0	0	0	0
ZDB-GENE-030131-2249	hnrnpa0a	heterogeneous nuclear ribonucleoprotein A0a	0	3	0	0
ZDB-GENE-030131-2253	wu:fc01h09	wu:fc01h09	0	0	0	0
ZDB-GENE-030131-226	si:dkey-56m19.5	si:dkey-56m19.5	0	0	0	2
ZDB-GENE-030131-2267	wu:fc02d02	wu:fc02d02	0	0	0	0
ZDB-GENE-030131-2279	grcc10	gene rich cluster, C10 gene	0	4	0	1
ZDB-GENE-030131-2282	wu:fc02g12	wu:fc02g12	0	0	0	0
ZDB-GENE-030131-2285	wu:fc02h07	wu:fc02h07	0	0	0	0
ZDB-GENE-030131-2290	wu:fc03c07	wu:fc03c07	0	0	0	0
ZDB-GENE-030131-2293	arl4d	ADP-ribosylation factor-like 4D	0	7	0	0
ZDB-GENE-030131-2298	wu:fc03e06	wu:fc03e06	0	0	0	0
ZDB-GENE-030131-2300	wu:fc03f03	wu:fc03f03	0	0	0	0
ZDB-GENE-030131-2303	senp3a	SUMO1/sentrin/SMT3 specific peptidase 3a	0	6	0	1
ZDB-GENE-030131-2308	pik3r5	phosphoinositide-3-kinase, regulatory subunit 5	0	7	0	0
ZDB-GENE-030131-2318	wu:fc04c03	wu:fc04c03	0	0	0	0
ZDB-GENE-030131-2323	wu:fc04d07	wu:fc04d07	0	0	0	0
ZDB-GENE-030131-2332	eif4ebp1	eukaryotic translation initiation factor 4E binding protein 1	0	5	4	19
ZDB-GENE-030131-2341	med24	mediator complex subunit 24	4	14	1	1
ZDB-GENE-030131-2348	vapb	VAMP (vesicle-associated membrane protein)-associated protein B and C	1	8	0	0
ZDB-GENE-030131-2352	itm2ba	integral membrane protein 2Ba	0	8	0	1
ZDB-GENE-030131-2360	galnt1	UDP-N-acetyl-alpha-D-galactosamine:polypeptide N-acetylgalactosaminyltransferase 1	0	46	1	1
ZDB-GENE-030131-2366	wu:fc06a09	wu:fc06a09	0	0	0	0
ZDB-GENE-030131-2377	wu:fc06c05	wu:fc06c05	0	0	0	0
ZDB-GENE-030131-2381	wu:fc06d06	wu:fc06d06	0	0	0	0
ZDB-GENE-030131-2387	wu:fc06e06	wu:fc06e06	0	0	0	0
ZDB-GENE-030131-2391	zfp36l1b	zinc finger protein 36, C3H type-like 1b	0	5	0	1
ZDB-GENE-030131-2399	srpk1a	SRSF protein kinase 1a	0	10	0	1
ZDB-GENE-030131-2403	zcchc11	zinc finger, CCHC domain containing 11	0	0	1	2
ZDB-GENE-030131-2408	zmym2	zinc finger, MYM-type 2	0	8	0	0
ZDB-GENE-030131-2412	hspa4l	heat shock protein 4 like	0	2	0	1
ZDB-GENE-030131-2416	f11r.1	F11 receptor, tandem duplicate 1	2	6	3	5
ZDB-GENE-030131-2420	srsf2b	serine/arginine-rich splicing factor 2b	0	4	0	1
ZDB-GENE-030131-2424	wu:fc07e02	wu:fc07e02	0	0	0	0
ZDB-GENE-030131-2428	wu:fc07e10	wu:fc07e10	0	0	0	0
ZDB-GENE-030131-2433	midn	midnolin	0	2	0	2
ZDB-GENE-030131-2439	si:dkey-111e8.1	si:dkey-111e8.1	0	1	0	0
ZDB-GENE-030131-2449	dab2ipb	DAB2 interacting protein b	0	15	0	0
ZDB-GENE-030131-2455	stx4	syntaxin 4	0	18	0	1
ZDB-GENE-030131-2459	fam213aa	family with sequence similarity 213, member Aa	0	6	0	2
ZDB-GENE-030131-2462	wu:fc08e04	wu:fc08e04	0	0	0	0
ZDB-GENE-030131-2466	dbr1	debranching RNA lariats 1	0	16	0	1
ZDB-GENE-030131-247	si:ch211-222l21.1	si:ch211-222l21.1	0	0	0	1
ZDB-GENE-030131-2476	zgc:194210	zgc:194210	0	0	0	0
ZDB-GENE-030131-2484	wu:fc09e01	wu:fc09e01	0	0	0	0
ZDB-GENE-030131-2490	wu:fc09e12	wu:fc09e12	0	0	0	0
ZDB-GENE-030131-2496	wu:fc09h01	wu:fc09h01	0	0	0	0
ZDB-GENE-030131-2500	oip5-as1	oip5 antisense RNA 1	0	0	2	3
ZDB-GENE-030131-2506	wu:fc10b01	wu:fc10b01	0	0	0	0
ZDB-GENE-030131-2509	wu:fc10b06	wu:fc10b06	0	0	0	0
ZDB-GENE-030131-2517	plekhg6	pleckstrin homology domain containing, family G (with RhoGef domain) member 6	0	2	0	0
ZDB-GENE-030131-2522	wu:fc10e01	wu:fc10e01	0	0	0	0
ZDB-GENE-030131-2527	si:dkey-33c12.4	si:dkey-33c12.4	0	5	0	0
ZDB-GENE-030131-2535	akap10	A kinase (PRKA) anchor protein 10	1	4	0	0
ZDB-GENE-030131-2542	znf217	zinc finger protein 217	0	0	0	0
ZDB-GENE-030131-2551	wu:fc11c05	wu:fc11c05	0	0	0	0
ZDB-GENE-030131-2554	dusp23a	dual specificity phosphatase 23a	0	14	1	1
ZDB-GENE-030131-2559	scyl3	SCY1-like, kinase-like 3	0	3	0	1
ZDB-GENE-030131-2563	wu:fc11e07	wu:fc11e07	0	0	1	1
ZDB-GENE-030131-2567	wu:fc11g07	wu:fc11g07	0	0	0	0
ZDB-GENE-030131-2575	prpf6	PRP6 pre-mRNA processing factor 6 homolog (S. cerevisiae)	0	6	0	1
ZDB-GENE-030131-2579	kpnb1	karyopherin (importin) beta 1	0	11	0	1
ZDB-GENE-030131-2588	wu:fc12d12	wu:fc12d12	0	0	0	0
ZDB-GENE-030131-2592	sfmbt1	Scm-like with four mbt domains 1	0	2	0	0
ZDB-GENE-030131-2598	wu:fc12g09	wu:fc12g09	0	0	0	0
ZDB-GENE-030131-2601	wu:fc12h02	wu:fc12h02	0	0	0	0
ZDB-GENE-030131-2604	wu:fc13b01	wu:fc13b01	0	0	0	0
ZDB-GENE-030131-2612	wu:fc13c09	wu:fc13c09	0	0	0	0
ZDB-GENE-030131-2618	wu:fc13d09	wu:fc13d09	0	0	0	0
ZDB-GENE-030131-2624	waca	WW domain containing adaptor with coiled-coil a	0	11	0	1
ZDB-GENE-030131-263	prp19	PRP19/PSO4 homolog (S. cerevisiae)	1	4	0	2
ZDB-GENE-030131-2633	wu:fc14a04	wu:fc14a04	0	0	0	0
ZDB-GENE-030131-2638	stt3b	STT3B, subunit of the oligosaccharyltransferase complex (catalytic)	0	10	0	1
ZDB-GENE-030131-2642	dnaja1	DnaJ (Hsp40) homolog, subfamily A, member 1	0	8	0	1
ZDB-GENE-030131-2646	nsrp1	nuclear speckle splicing regulatory protein 1	0	0	0	0
ZDB-GENE-030131-2651	wu:fc14e06	wu:fc14e06	0	0	0	0
ZDB-GENE-030131-2655	wu:fc14f03	wu:fc14f03	0	0	0	0
ZDB-GENE-030131-2661	wu:fc14g09	wu:fc14g09	0	0	0	0
ZDB-GENE-030131-2665	wu:fc14h11	wu:fc14h11	0	0	0	0
ZDB-GENE-030131-2670	klc2	kinesin light chain 2	1	4	0	0
ZDB-GENE-030131-2673	wu:fc15c03	wu:fc15c03	0	0	0	0
ZDB-GENE-030131-2683	wu:fc15f03	wu:fc15f03	0	0	0	0
ZDB-GENE-030131-2692	wu:fc15g11	wu:fc15g11	0	0	0	0
ZDB-GENE-030131-2696	bin3	bridging integrator 3	0	1	0	0
ZDB-GENE-030131-270	wu:fb18g07	wu:fb18g07	0	0	0	0
ZDB-GENE-030131-2702	tsc2	tuberous sclerosis 2	2	8	2	2
ZDB-GENE-030131-2706	wu:fc16b09	wu:fc16b09	0	0	0	0
ZDB-GENE-030131-2710	wu:fc16c02	wu:fc16c02	0	0	0	0
ZDB-GENE-030131-2713	wu:fc16c09	wu:fc16c09	0	0	0	0
ZDB-GENE-030131-2719	si:dkey-262k9.3	si:dkey-262k9.3	0	0	0	0
ZDB-GENE-030131-2723	wu:fc16e08	wu:fc16e08	0	0	0	0
ZDB-GENE-030131-2730	hnf4b	hepatic nuclear factor 4, beta	0	18	0	2
ZDB-GENE-030131-2734	wu:fc16h05	wu:fc16h05	0	0	0	0
ZDB-GENE-030131-2737	wu:fc16h10	wu:fc16h10	0	0	0	0
ZDB-GENE-030131-2741	hspb12	heat shock protein, alpha-crystallin-related, b12	1	5	4	5
ZDB-GENE-030131-2747	wu:fc17b12	wu:fc17b12	0	0	0	0
ZDB-GENE-030131-275	hnrnph1l	heterogeneous nuclear ribonucleoprotein H1, like	0	2	0	1
ZDB-GENE-030131-2753	wu:fc17c09	wu:fc17c09	0	0	0	0
ZDB-GENE-030131-2756	wu:fc17d02	wu:fc17d02	0	0	0	0
ZDB-GENE-030131-276	wu:fb19b08	wu:fb19b08	0	0	0	0
ZDB-GENE-030131-2764	wu:fc17e04	wu:fc17e04	0	0	0	0
ZDB-GENE-030131-2768	cnot6a	CCR4-NOT transcription complex, subunit 6a	0	0	0	1
ZDB-GENE-030131-2773	trim33	tripartite motif containing 33	5	47	2	6
ZDB-GENE-030131-2779	wu:fc17g06	wu:fc17g06	0	0	1	1
ZDB-GENE-030131-2782	wu:fc17g09	wu:fc17g09	0	0	0	0
ZDB-GENE-030131-2786	wu:fc17h02	wu:fc17h02	0	0	0	0
ZDB-GENE-030131-2789	sv2bb	synaptic vesicle glycoprotein 2Bb	0	17	1	3
ZDB-GENE-030131-2796	wu:fc18a05	wu:fc18a05	0	0	0	0
ZDB-GENE-030131-2799	adi1	acireductone dioxygenase 1	0	23	0	1
ZDB-GENE-030131-2805	podxl	podocalyxin-like	1	9	3	19
ZDB-GENE-030131-2809	det1	de-etiolated homolog 1 (Arabidopsis)	0	3	0	1
ZDB-GENE-030131-2812	wu:fc18e04	wu:fc18e04	0	0	0	0
ZDB-GENE-030131-2820	wu:fc18g03	wu:fc18g03	0	0	0	0
ZDB-GENE-030131-2826	tle2	transducin-like enhancer of split 2 (E(sp1) homolog, Drosophila)	0	2	0	4
ZDB-GENE-030131-2829	sp1	sp1 transcription factor	0	5	0	1
ZDB-GENE-030131-2831	adra1aa	adrenoceptor alpha 1Aa	0	0	0	0
ZDB-GENE-030131-2836	zgc:174696	zgc:174696	0	2	0	0
ZDB-GENE-030131-2840	wu:fc19c06	wu:fc19c06	0	0	0	0
ZDB-GENE-030131-2843	dgcr14	DiGeorge syndrome critical region gene 14	0	0	0	0
ZDB-GENE-030131-2847	zgc:194679	zgc:194679	0	47	0	1
ZDB-GENE-030131-2852	wu:fc19g03	wu:fc19g03	0	0	0	1
ZDB-GENE-030131-2856	myom1a	myomesin 1a (skelemin)	0	3	0	2
ZDB-GENE-030131-2860	sgk1	serum/glucocorticoid regulated kinase 1	1	40	5	11
ZDB-GENE-030131-2868	wu:fc20c04	wu:fc20c04	0	0	0	0
ZDB-GENE-030131-2874	wu:fc20e06	wu:fc20e06	0	0	0	0
ZDB-GENE-030131-2879	tmem209	transmembrane protein 209	0	2	0	1
ZDB-GENE-030131-2884	dnaja2l	DnaJ (Hsp40) homolog, subfamily A, member 2, like	0	9	0	1
ZDB-GENE-030131-2891	puf60a	poly-U binding splicing factor a	0	4	0	1
ZDB-GENE-030131-2894	wu:fc21b02	wu:fc21b02	0	0	0	0
ZDB-GENE-030131-2900	txlna	taxilin alpha	0	1	0	0
ZDB-GENE-030131-2908	cyp26b1	cytochrome P450, family 26, subfamily b, polypeptide 1	7	80	22	47
ZDB-GENE-030131-2911	wu:fc21d10	wu:fc21d10	0	0	0	0
ZDB-GENE-030131-2915	wu:fc21e03	wu:fc21e03	0	0	0	0
ZDB-GENE-030131-2923	wu:fc21f12	wu:fc21f12	0	0	0	0
ZDB-GENE-030131-2927	wu:fc21g04	wu:fc21g04	0	0	0	0
ZDB-GENE-030131-2930	golph3l2	golgi phosphoprotein 3, like 2	0	0	0	0
ZDB-GENE-030131-2934	ptpn3	protein tyrosine phosphatase, non-receptor type 3	0	11	2	3
ZDB-GENE-030131-2937	wu:fc21h12	wu:fc21h12	0	0	0	0
ZDB-GENE-030131-2941	suco	SUN domain containing ossification factor	0	0	0	1
ZDB-GENE-030131-2944	wu:fc22b02	wu:fc22b02	0	0	0	0
ZDB-GENE-030131-2947	wu:fc22b06	wu:fc22b06	0	0	0	1
ZDB-GENE-030131-2950	wu:fc22c01	wu:fc22c01	0	0	0	0
ZDB-GENE-030131-2955	wu:fc22d02	wu:fc22d02	0	0	0	0
ZDB-GENE-030131-2958	cstf1	cleavage stimulation factor, 3' pre-RNA, subunit 1	0	2	0	1
ZDB-GENE-030131-2963	stub1	STIP1 homology and U-Box containing protein 1	0	13	0	1
ZDB-GENE-030131-2966	wu:fc22g01	wu:fc22g01	0	0	0	0
ZDB-GENE-030131-297	wu:fb20b10	wu:fb20b10	0	0	0	0
ZDB-GENE-030131-2974	mtor	mechanistic target of rapamycin (serine/threonine kinase)	3	19	6	17
ZDB-GENE-030131-2977	ube2l3a	ubiquitin-conjugating enzyme E2L 3a	0	3	0	1
ZDB-GENE-030131-2980	wu:fc23a11	wu:fc23a11	0	0	0	0
ZDB-GENE-030131-2987	hbs1l	HBS1-like translational GTPase	0	7	0	1
ZDB-GENE-030131-2991	klf10	Kruppel-like factor 10	0	0	1	1
ZDB-GENE-030131-2997	ska3	spindle and kinetochore associated complex subunit 3	0	16	1	1
ZDB-GENE-030131-3003	hnf1bb	HNF1 homeobox Bb	1	20	5	13
ZDB-GENE-030131-3008	ppp4r2b	protein phosphatase 4, regulatory subunit 2b	0	2	0	0
ZDB-GENE-030131-3018	wu:fc24f02	wu:fc24f02	0	0	0	0
ZDB-GENE-030131-3020	wu:fc25a03	wu:fc25a03	0	0	0	0
ZDB-GENE-030131-3024	wu:fc25a10	wu:fc25a10	0	0	0	0
ZDB-GENE-030131-3028	atf7b	activating transcription factor 7b	0	5	1	2
ZDB-GENE-030131-3032	wu:fc25c12	wu:fc25c12	0	0	0	0
ZDB-GENE-030131-3036	dazap2	DAZ associated protein 2	0	0	0	1
ZDB-GENE-030131-3039	wu:fc25e04	wu:fc25e04	0	0	1	2
ZDB-GENE-030131-3041	wu:fc25e12	wu:fc25e12	0	0	1	1
ZDB-GENE-030131-3044	cax1	cation/H+ exchanger protein 1	1	12	1	1
ZDB-GENE-030131-305	si: dkey-225f5.4	si: dkey-225f5.4	0	0	0	0
ZDB-GENE-030131-3059	wu:fc26b02	wu:fc26b02	0	0	0	0
ZDB-GENE-030131-3062	xpo4	exportin 4	0	8	0	1
ZDB-GENE-030131-3066	wu:fc26c04	wu:fc26c04	0	0	0	0
ZDB-GENE-030131-3071	wu:fc26d08	wu:fc26d08	0	0	0	0
ZDB-GENE-030131-3077	slc6a6b	solute carrier family 6 (neurotransmitter transporter), member 6b	1	15	1	1
ZDB-GENE-030131-3085	eif2s2	eukaryotic translation initiation factor 2, subunit 2 beta	0	9	0	1
ZDB-GENE-030131-3089	wu:fc26g10	wu:fc26g10	0	0	0	0
ZDB-GENE-030131-3092	si:dkey-195m11.8	si:dkey-195m11.8	0	0	0	0
ZDB-GENE-030131-3097	rad54l2	RAD54-like 2 (S. cerevisiae)	0	1	0	1
ZDB-GENE-030131-31	rgs6	regulator of G-protein signaling 6	0	7	0	1
ZDB-GENE-030131-3104	syncripl	synaptotagmin binding, cytoplasmic RNA interacting protein, like	0	4	0	1
ZDB-GENE-030131-3113	pan2	PAN2 poly(A) specific ribonuclease subunit homolog (S. cerevisiae)	0	21	0	0
ZDB-GENE-030131-3118	wu:fc27f06	wu:fc27f06	0	0	0	0
ZDB-GENE-030131-3124	snd1	staphylococcal nuclease and tudor domain containing 1	1	9	1	5
ZDB-GENE-030131-3132	zc2hc1a	zinc finger, C2HC-type containing 1A	0	3	0	1
ZDB-GENE-030131-3135	si:dkey-110k5.6	si:dkey-110k5.6	0	0	0	0
ZDB-GENE-030131-3139	wu:fc28c03	wu:fc28c03	0	0	0	0
ZDB-GENE-030131-3143	apoa4b.2	apolipoprotein A-IV b, tandem duplicate 2	0	32	1	4
ZDB-GENE-030131-3147	wu:fc28e06	wu:fc28e06	0	0	0	0
ZDB-GENE-030131-315	wu:fb22c10	wu:fb22c10	0	0	0	0
ZDB-GENE-030131-3152	si:ch211-262i1.5	si:ch211-262i1.5	0	1	0	0
ZDB-GENE-030131-3158	slc2a1a	solute carrier family 2 (facilitated glucose transporter), member 1a	4	22	6	13
ZDB-GENE-030131-3161	npc1	Niemann-Pick disease, type C1	3	11	3	7
ZDB-GENE-030131-3166	wu:fc29c12	wu:fc29c12	0	0	0	0
ZDB-GENE-030131-3176	wu:fc29g03	wu:fc29g03	0	0	0	0
ZDB-GENE-030131-3181	wu:fc29h11	wu:fc29h11	0	0	0	0
ZDB-GENE-030131-3187	ap1g1	adaptor-related protein complex 1, gamma 1 subunit	1	13	0	1
ZDB-GENE-030131-3190	wu:fc30c06	wu:fc30c06	0	2	0	0
ZDB-GENE-030131-3196	smc3	structural maintenance of chromosomes 3	1	13	3	11
ZDB-GENE-030131-3200	bptf	bromodomain PHD finger transcription factor	0	4	0	0
ZDB-GENE-030131-3204	wu:fc30e10	wu:fc30e10	0	0	0	0
ZDB-GENE-030131-3208	mgea5	meningioma expressed antigen 5 (hyaluronidase)	0	2	0	0
ZDB-GENE-030131-3215	wu:fc30h01	wu:fc30h01	0	0	0	0
ZDB-GENE-030131-3218	si:ch211-199g17.7	si:ch211-199g17.7	0	0	0	0
ZDB-GENE-030131-3222	tmem165	transmembrane protein 165	1	9	1	2
ZDB-GENE-030131-3225	wu:fc31b02	wu:fc31b02	0	0	0	0
ZDB-GENE-030131-3230	spega	SPEG complex locus a	1	17	0	1
ZDB-GENE-030131-3233	wu:fc31d03	wu:fc31d03	0	0	0	0
ZDB-GENE-030131-3237	wu:fc31d12	wu:fc31d12	0	0	0	0
ZDB-GENE-030131-3246	atxn2l	ataxin 2-like	0	4	0	0
ZDB-GENE-030131-3251	ppp6r3	protein phosphatase 6, regulatory subunit 3	0	3	0	2
ZDB-GENE-030131-3259	wu:fc32a08	wu:fc32a08	0	0	0	0
ZDB-GENE-030131-3263	wu:fc32b06	wu:fc32b06	0	0	0	0
ZDB-GENE-030131-3268	wu:fc32d07	wu:fc32d07	0	0	0	0
ZDB-GENE-030131-3272	zc3h11a	zinc finger CCCH-type containing 11A	0	4	0	1
ZDB-GENE-030131-3277	taldo1	transaldolase 1	0	10	1	2
ZDB-GENE-030131-3281	cyb5r3	cytochrome b5 reductase 3	0	16	0	1
ZDB-GENE-030131-3287	wu:fc33a04	wu:fc33a04	0	0	0	0
ZDB-GENE-030131-3291	wu:fc33b03	wu:fc33b03	0	0	0	0
ZDB-GENE-030131-3296	wu:fc33b10	wu:fc33b10	0	0	0	0
ZDB-GENE-030131-33	si:dkey-33i11.4	si:dkey-33i11.4	0	5	0	0
ZDB-GENE-030131-3303	wu:fc33e07	wu:fc33e07	0	0	0	0
ZDB-GENE-030131-3306	hltf	helicase-like transcription factor	0	10	0	0
ZDB-GENE-030131-3310	wu:fc33f12	wu:fc33f12	0	0	0	0
ZDB-GENE-030131-3317	wu:fc33h04	wu:fc33h04	0	0	0	0
ZDB-GENE-030131-3321	wu:fc34a10	wu:fc34a10	0	0	0	0
ZDB-GENE-030131-3326	wu:fc34c07	wu:fc34c07	0	0	0	0
ZDB-GENE-030131-3331	wu:fc34e06	wu:fc34e06	0	2	0	0
ZDB-GENE-030131-3336	wu:fc34h06	wu:fc34h06	0	0	0	0
ZDB-GENE-030131-3342	wu:fc35c02	wu:fc35c02	0	0	0	0
ZDB-GENE-030131-3345	wu:fc35c12	wu:fc35c12	0	0	0	0
ZDB-GENE-030131-3349	wu:fc35d07	wu:fc35d07	0	0	0	0
ZDB-GENE-030131-3352	wu:fc35e07	wu:fc35e07	0	0	0	0
ZDB-GENE-030131-3356	wu:fc35f12	wu:fc35f12	0	0	0	0
ZDB-GENE-030131-3360	wu:fc35h07	wu:fc35h07	0	0	0	0
ZDB-GENE-030131-337	h1f0	H1 histone family, member 0	0	11	0	2
ZDB-GENE-030131-3372	wu:fc37c09	wu:fc37c09	0	0	0	0
ZDB-GENE-030131-3375	aup1	ancient ubiquitous protein 1	0	8	0	2
ZDB-GENE-030131-3378	wu:fc37e03	wu:fc37e03	0	0	0	0
ZDB-GENE-030131-3383	wu:fc37f07	wu:fc37f07	0	0	0	0
ZDB-GENE-030131-3389	wdr81	WD repeat domain 81	0	15	2	3
ZDB-GENE-030131-3393	wu:fc37h05	wu:fc37h05	0	0	0	0
ZDB-GENE-030131-3397	wu:fc38a03	wu:fc38a03	0	0	0	0
ZDB-GENE-030131-34	pfn2l	profilin 2 like	0	10	0	1
ZDB-GENE-030131-3403	wu:fc38a12	wu:fc38a12	0	0	0	0
ZDB-GENE-030131-3406	rif1	replication timing regulatory factor 1	0	0	0	1
ZDB-GENE-030131-3414	wu:fc38d09	wu:fc38d09	0	0	0	0
ZDB-GENE-030131-3421	dgcr8	DGCR8 microprocessor complex subunit	0	0	1	3
ZDB-GENE-030131-3427	wu:fc38g09	wu:fc38g09	0	0	0	0
ZDB-GENE-030131-3431	ubl3a	ubiquitin-like 3a	0	1	0	0
ZDB-GENE-030131-3436	wu:fc39b12	wu:fc39b12	0	0	0	0
ZDB-GENE-030131-3443	wu:fc39d06	wu:fc39d06	0	0	0	0
ZDB-GENE-030131-3448	wu:fc39e08	wu:fc39e08	0	0	0	0
ZDB-GENE-030131-3451	wu:fc39f11	wu:fc39f11	0	0	0	0
ZDB-GENE-030131-3457	wu:fc39g06	wu:fc39g06	0	0	0	0
ZDB-GENE-030131-3464	snupn	snurportin 1	0	11	0	1
ZDB-GENE-030131-3469	WITHDRAWN:wu:fc41b02	WITHDRAWN:wu:fc41b02	0	0	0	0
ZDB-GENE-030131-3472	wu:fc41b11	wu:fc41b11	0	0	0	0
ZDB-GENE-030131-3480	wu:fc41e02	wu:fc41e02	0	0	0	0
ZDB-GENE-030131-3486	wu:fc41f02	wu:fc41f02	0	0	0	0
ZDB-GENE-030131-3490	wu:fc41f11	wu:fc41f11	0	0	0	0
ZDB-GENE-030131-350	WITHDRAWN:wu:fb23g02	WITHDRAWN:wu:fb23g02	0	0	0	0
ZDB-GENE-030131-3507	papola	poly(A) polymerase alpha	0	15	0	1
ZDB-GENE-030131-3511	ptprna	protein tyrosine phosphatase, receptor type, Na	0	9	1	1
ZDB-GENE-030131-3517	wu:fc43e10	wu:fc43e10	0	0	0	0
ZDB-GENE-030131-3526	wu:fc43h02	wu:fc43h02	0	0	0	0
ZDB-GENE-030131-353	wu:fb23h03	wu:fb23h03	0	0	0	0
ZDB-GENE-030131-3533	wu:fc44b01	wu:fc44b01	0	0	0	0
ZDB-GENE-030131-3539	ctsh	cathepsin H	0	15	0	0
ZDB-GENE-030131-3543	actr6	ARP6 actin-related protein 6 homolog (yeast)	0	2	0	1
ZDB-GENE-030131-3548	fam45a	family with sequence similarity 45, member A	0	0	0	0
ZDB-GENE-030131-3552	rccd1	RCC1 domain containing 1	0	0	0	0
ZDB-GENE-030131-3555	wu:fc44g03	wu:fc44g03	0	0	0	0
ZDB-GENE-030131-3558	wu:fc44h01	wu:fc44h01	0	0	0	0
ZDB-GENE-030131-3562	cpne1	copine I	0	0	0	1
ZDB-GENE-030131-3565	wu:fc45b06	wu:fc45b06	0	0	0	0
ZDB-GENE-030131-357	wu:fb24a08	wu:fb24a08	0	0	0	0
ZDB-GENE-030131-3573	zcchc24	zinc finger, CCHC domain containing 24	0	2	0	0
ZDB-GENE-030131-3579	wu:fc45e01	wu:fc45e01	0	0	0	0
ZDB-GENE-030131-3582	wu:fc45e06	wu:fc45e06	0	0	0	0
ZDB-GENE-030131-3586	fnip1	folliculin interacting protein 1	0	0	0	0
ZDB-GENE-030131-3589	wu:fc45g04	wu:fc45g04	0	0	0	0
ZDB-GENE-030131-3594	wu:fc46a10	wu:fc46a10	0	0	0	0
ZDB-GENE-030131-3600	wu:fc46c11	wu:fc46c11	0	0	0	0
ZDB-GENE-030131-3603	wu:fc46e01	wu:fc46e01	0	0	1	1
ZDB-GENE-030131-3606	macf1a	microtubule-actin crosslinking factor 1a	2	5	2	4
ZDB-GENE-030131-361	wu:fb24c04	wu:fb24c04	0	0	0	0
ZDB-GENE-030131-3616	wu:fc47a10	wu:fc47a10	0	0	0	0
ZDB-GENE-030131-3620	wu:fc47b10	wu:fc47b10	0	0	0	0
ZDB-GENE-030131-3625	las1l	LAS1-like, ribosome biogenesis factor	0	5	0	0
ZDB-GENE-030131-3629	wu:fc47e11	wu:fc47e11	0	0	0	0
ZDB-GENE-030131-3632	si:ch211-238e22.4	si:ch211-238e22.4	0	0	0	0
ZDB-GENE-030131-3639	wu:fc48a01	wu:fc48a01	0	0	0	0
ZDB-GENE-030131-3647	cdc42bpb	CDC42 binding protein kinase beta (DMPK-like)	0	20	0	0
ZDB-GENE-030131-3650	wu:fc48c06	wu:fc48c06	0	0	0	0
ZDB-GENE-030131-3654	sp8b	sp8 transcription factor b	2	12	3	8
ZDB-GENE-030131-3658	si:dkey-222f8.3	si:dkey-222f8.3	0	1	0	1
ZDB-GENE-030131-3662	wu:fc48h03	wu:fc48h03	0	0	0	0
ZDB-GENE-030131-3665	grhl1	grainyhead-like transcription factor 1	3	10	4	7
ZDB-GENE-030131-3671	adgrg1	adhesion G protein-coupled receptor G1	1	17	2	4
ZDB-GENE-030131-3679	wu:fc49d07	wu:fc49d07	0	0	0	0
ZDB-GENE-030131-3682	wu:fc49e05	wu:fc49e05	0	0	0	0
ZDB-GENE-030131-369	wu:fb24f03	wu:fb24f03	0	0	0	0
ZDB-GENE-030131-3695	tp53bp1	tumor protein p53 binding protein, 1	0	4	0	0
ZDB-GENE-030131-3701	wu:fc50c01	wu:fc50c01	0	0	0	0
ZDB-GENE-030131-3706	wu:fc50d07	wu:fc50d07	0	0	0	0
ZDB-GENE-030131-371	wdr12	WD repeat domain 12	0	16	0	1
ZDB-GENE-030131-3714	wu:fc50g04	wu:fc50g04	0	0	0	0
ZDB-GENE-030131-3721	wu:fc51a12	wu:fc51a12	0	0	0	0
ZDB-GENE-030131-3726	wu:fc51c01	wu:fc51c01	0	0	0	0
ZDB-GENE-030131-373	cst3	cystatin C (amyloid angiopathy and cerebral hemorrhage)	0	9	0	0
ZDB-GENE-030131-3732	wu:fc51c12	wu:fc51c12	0	0	0	1
ZDB-GENE-030131-3739	wu:fc51e09	wu:fc51e09	0	0	1	1
ZDB-GENE-030131-3745	epha7	eph receptor A7	0	29	1	2
ZDB-GENE-030131-3751	wu:fc51h02	wu:fc51h02	0	0	0	0
ZDB-GENE-030131-3756	gemin2	gem (nuclear organelle) associated protein 2	1	5	3	7
ZDB-GENE-030131-376	si:dkey-188h10.3	si:dkey-188h10.3	0	0	0	0
ZDB-GENE-030131-3767	tnika	TRAF2 and NCK interacting kinase a	1	16	1	2
ZDB-GENE-030131-3773	wu:fc52f12	wu:fc52f12	0	0	0	0
ZDB-GENE-030131-3778	wu:fc52h07	wu:fc52h07	0	0	0	0
ZDB-GENE-030131-3780	wu:fc54a02	wu:fc54a02	0	0	0	0
ZDB-GENE-030131-3788	si:ch73-70k4.1	si:ch73-70k4.1	0	3	0	0
ZDB-GENE-030131-3790	mon1bb	MON1 secretory trafficking family member Bb	0	2	0	0
ZDB-GENE-030131-3799	wu:fc54c12	wu:fc54c12	0	0	0	0
ZDB-GENE-030131-3805	chrng	cholinergic receptor, nicotinic, gamma	2	29	1	2
ZDB-GENE-030131-3809	src	v-src avian sarcoma (Schmidt-Ruppin A-2) viral oncogene homolog	3	51	4	5
ZDB-GENE-030131-3813	mks1	Meckel syndrome, type 1	1	2	0	0
ZDB-GENE-030131-3817	wu:fc55b02	wu:fc55b02	0	0	0	0
ZDB-GENE-030131-3823	wu:fc55d04	wu:fc55d04	0	0	0	0
ZDB-GENE-030131-3828	wu:fc55e02	wu:fc55e02	0	0	0	0
ZDB-GENE-030131-3831	utp15	utp15, U3 small nucleolar ribonucleoprotein, homolog	1	6	1	6
ZDB-GENE-030131-3838	wu:fc55g02	wu:fc55g02	0	0	0	0
ZDB-GENE-030131-3841	wu:fc55g10	wu:fc55g10	0	0	0	0
ZDB-GENE-030131-3849	wu:fc56a06	wu:fc56a06	0	0	0	0
ZDB-GENE-030131-3856	napepld	N-acyl phosphatidylethanolamine phospholipase D	0	3	0	0
ZDB-GENE-030131-3867	wu:fc56d06	wu:fc56d06	0	0	0	0
ZDB-GENE-030131-3870	wu:fc56d10	wu:fc56d10	0	0	0	0
ZDB-GENE-030131-3885	myt1a	myelin transcription factor 1a	0	4	1	3
ZDB-GENE-030131-3891	wu:fc57b10	wu:fc57b10	0	0	0	0
ZDB-GENE-030131-3894	wu:fc57c05	wu:fc57c05	0	0	0	0
ZDB-GENE-030131-3899	wu:fc57f01	wu:fc57f01	0	0	0	0
ZDB-GENE-030131-3901	wu:fc57g04	wu:fc57g04	0	0	0	0
ZDB-GENE-030131-3905	wu:fc58a12	wu:fc58a12	0	0	0	0
ZDB-GENE-030131-3909	wu:fc58c12	wu:fc58c12	0	0	0	0
ZDB-GENE-030131-3916	wu:fc58f10	wu:fc58f10	0	0	0	0
ZDB-GENE-030131-3922	arhgap27	Rho GTPase activating protein 27	0	2	0	0
ZDB-GENE-030131-393	wu:fb26b08	wu:fb26b08	0	0	0	0
ZDB-GENE-030131-3932	ankrd11	ankyrin repeat domain 11	0	3	0	0
ZDB-GENE-030131-3939	wu:fc59h03	wu:fc59h03	0	0	0	0
ZDB-GENE-030131-3945	wu:fc60b09	wu:fc60b09	0	0	0	0
ZDB-GENE-030131-3949	wu:fc60d03	wu:fc60d03	0	0	0	0
ZDB-GENE-030131-3951	bzw1a	basic leucine zipper and W2 domains 1a	0	2	1	4
ZDB-GENE-030131-3958	smek1	SMEK homolog 1, suppressor of mek1 (Dictyostelium)	0	0	0	0
ZDB-GENE-030131-3964	wu:fc61h01	wu:fc61h01	0	0	0	0
ZDB-GENE-030131-3968	wu:fc62a05	wu:fc62a05	0	0	0	0
ZDB-GENE-030131-3972	wu:fc62b05	wu:fc62b05	0	0	0	0
ZDB-GENE-030131-3975	zgc:162945	zgc:162945	0	0	0	1
ZDB-GENE-030131-3981	wu:fc62e09	wu:fc62e09	0	0	0	0
ZDB-GENE-030131-3985	wu:fc63a07	wu:fc63a07	0	0	0	0
ZDB-GENE-030131-3989	wu:fc63c08	wu:fc63c08	0	0	0	0
ZDB-GENE-030131-3995	wu:fc63h04	wu:fc63h04	0	0	0	0
ZDB-GENE-030131-3998	wu:fc63h12	wu:fc63h12	0	0	0	0
ZDB-GENE-030131-4002	wu:fc64c05	wu:fc64c05	0	0	0	0
ZDB-GENE-030131-4006	lonp1	lon peptidase 1, mitochondrial	0	43	0	0
ZDB-GENE-030131-4010	wu:fc64g01	wu:fc64g01	0	0	0	0
ZDB-GENE-030131-4013	olig2	oligodendrocyte lineage transcription factor 2	8	22	60	166
ZDB-GENE-030131-4016	wu:fc65a05	wu:fc65a05	0	0	0	0
ZDB-GENE-030131-402	wu:fb26f04	wu:fb26f04	0	0	0	0
ZDB-GENE-030131-4023	wu:fc65g01	wu:fc65g01	0	0	0	0
ZDB-GENE-030131-4027	fbxo5	F-box protein 5	4	22	3	4
ZDB-GENE-030131-4035	wu:fc66b10	wu:fc66b10	0	0	0	0
ZDB-GENE-030131-4042	calr	calreticulin	0	12	1	6
ZDB-GENE-030131-405	kiaa0907	KIAA0907 protein	0	4	0	1
ZDB-GENE-030131-4058	wu:fc67a12	wu:fc67a12	0	0	0	0
ZDB-GENE-030131-4065	socs9	suppressor of cytokine signaling 9	0	7	0	0
ZDB-GENE-030131-4075	pde4cb	phosphodiesterase 4C, cAMP-specific b	0	17	0	1
ZDB-GENE-030131-4078	dhx57	DEAH (Asp-Glu-Ala-Asp/His) box polypeptide 57	0	13	0	0
ZDB-GENE-030131-4082	wu:fc68f09	wu:fc68f09	0	0	0	0
ZDB-GENE-030131-4087	wu:fc69d01	wu:fc69d01	0	0	0	0
ZDB-GENE-030131-4090	wu:fc69d11	wu:fc69d11	0	0	0	0
ZDB-GENE-030131-4095	wu:fc69h06	wu:fc69h06	0	0	0	0
ZDB-GENE-030131-41	mipol1	mirror-image polydactyly 1	0	0	0	0
ZDB-GENE-030131-4102	wu:fc72a10	wu:fc72a10	0	0	0	0
ZDB-GENE-030131-4108	dync1li1	dynein, cytoplasmic 1, light intermediate chain 1	0	3	2	3
ZDB-GENE-030131-4112	WITHDRAWN:wu:fc73f03	WITHDRAWN:wu:fc73f03	0	0	0	0
ZDB-GENE-030131-4115	wu:fc73h10	wu:fc73h10	0	0	0	0
ZDB-GENE-030131-4122	wu:fc74b08	wu:fc74b08	0	0	0	0
ZDB-GENE-030131-4127	atp6v0cb	ATPase, H+ transporting, lysosomal, V0 subunit cb	1	22	2	6
ZDB-GENE-030131-4135	irf2a	interferon regulatory factor 2a	0	8	0	1
ZDB-GENE-030131-4141	wu:fc75c02	wu:fc75c02	0	0	0	0
ZDB-GENE-030131-4148	fstl1a	follistatin-like 1a	2	5	2	3
ZDB-GENE-030131-4154	larp1b	La ribonucleoprotein domain family, member 1B	0	0	0	0
ZDB-GENE-030131-4158	wu:fc76c04	wu:fc76c04	0	0	0	0
ZDB-GENE-030131-4162	wu:fc76e12	wu:fc76e12	0	0	0	0
ZDB-GENE-030131-417	pkp1b	plakophilin 1b	0	4	0	1
ZDB-GENE-030131-4173	nrip1b	nuclear receptor interacting protein 1b	0	4	1	4
ZDB-GENE-030131-4178	wu:fc79a05	wu:fc79a05	0	0	0	0
ZDB-GENE-030131-4182	spsb3a	splA/ryanodine receptor domain and SOCS box containing 3a	0	1	0	0
ZDB-GENE-030131-4187	si:dkey-17o15.2	si:dkey-17o15.2	0	0	0	0
ZDB-GENE-030131-419	nol11	nucleolar protein 11	0	7	0	1
ZDB-GENE-030131-4195	ube2al	ubiquitin conjugating enzyme E2 A, like	0	11	0	1
ZDB-GENE-030131-4199	tagln3b	transgelin 3b	0	1	0	1
ZDB-GENE-030131-4202	wu:fc80f07	wu:fc80f07	0	0	0	0
ZDB-GENE-030131-4211	wu:fc83b09	wu:fc83b09	0	0	0	0
ZDB-GENE-030131-4214	mbd1a	methyl-CpG binding domain protein 1a	0	0	0	0
ZDB-GENE-030131-4219	pars2	prolyl-tRNA synthetase 2, mitochondrial (putative)	0	18	0	1
ZDB-GENE-030131-4222	wu:fc83e11	wu:fc83e11	0	0	0	0
ZDB-GENE-030131-4227	wu:fc83f11	wu:fc83f11	0	0	0	0
ZDB-GENE-030131-4230	wu:fc83g08	wu:fc83g08	0	0	0	0
ZDB-GENE-030131-4234	wu:fc83h03	wu:fc83h03	0	0	0	0
ZDB-GENE-030131-4237	wu:fc84a08	wu:fc84a08	0	0	0	0
ZDB-GENE-030131-4242	si:ch211-191j22.3	si:ch211-191j22.3	0	0	0	0
ZDB-GENE-030131-4245	wu:fc84d03	wu:fc84d03	0	0	0	0
ZDB-GENE-030131-4254	wu:fc84h02	wu:fc84h02	0	0	0	0
ZDB-GENE-030131-4258	hmg20b	high mobility group 20B	0	0	0	1
ZDB-GENE-030131-4262	wu:fc85c02	wu:fc85c02	0	0	0	0
ZDB-GENE-030131-4268	wu:fc85f10	wu:fc85f10	0	0	0	0
ZDB-GENE-030131-4271	wu:fc86f12	wu:fc86f12	0	0	0	0
ZDB-GENE-030131-4275	ddx39aa	DEAD (Asp-Glu-Ala-Asp) box polypeptide 39Aa	0	9	0	1
ZDB-GENE-030131-428	pcm1	pericentriolar material 1	1	9	0	1
ZDB-GENE-030131-4282	anxa2a	annexin A2a	0	11	3	7
ZDB-GENE-030131-4286	rpn1	ribophorin I	0	14	1	3
ZDB-GENE-030131-4289	guf1	GUF1 homolog, GTPase	0	19	0	1
ZDB-GENE-030131-4294	wu:fc88f10	wu:fc88f10	0	0	0	0
ZDB-GENE-030131-4301	wu:fc89a07	wu:fc89a07	0	0	0	0
ZDB-GENE-030131-4308	wu:fc89f07	wu:fc89f07	0	0	0	0
ZDB-GENE-030131-4311	cyth1b	cytohesin 1b	0	2	0	1
ZDB-GENE-030131-4316	wu:fc90b05	wu:fc90b05	0	0	0	0
ZDB-GENE-030131-4320	tmem63ba	transmembrane protein 63Ba	0	4	0	0
ZDB-GENE-030131-4325	trim8b	tripartite motif containing 8b	1	2	1	1
ZDB-GENE-030131-4331	wu:fc91f02	wu:fc91f02	0	0	0	0
ZDB-GENE-030131-4334	atf1	activating transcription factor 1	0	13	0	1
ZDB-GENE-030131-4338	wu:fc92f04	wu:fc92f04	0	0	0	0
ZDB-GENE-030131-4342	wu:fc92h11	wu:fc92h11	0	0	0	0
ZDB-GENE-030131-4346	wu:fc93b04	wu:fc93b04	0	0	0	0
ZDB-GENE-030131-4351	wu:fc93g01	wu:fc93g01	0	0	0	0
ZDB-GENE-030131-4356	usp24	ubiquitin specific peptidase 24	1	9	0	0
ZDB-GENE-030131-4362	nr2f6a	nuclear receptor subfamily 2, group F, member 6a	0	23	0	1
ZDB-GENE-030131-4368	znf423	zinc finger protein 423	0	1	0	0
ZDB-GENE-030131-4371	wu:fc95e01	wu:fc95e01	0	0	0	0
ZDB-GENE-030131-4378	wu:fc96a01	wu:fc96a01	0	0	0	0
ZDB-GENE-030131-4382	wu:fc96d09	wu:fc96d09	0	0	0	0
ZDB-GENE-030131-4389	wu:fc96g12	wu:fc96g12	0	0	0	0
ZDB-GENE-030131-4391	wu:fc96h07	wu:fc96h07	0	0	0	0
ZDB-GENE-030131-4397	WITHDRAWN:wu:fd02a05	WITHDRAWN:wu:fd02a05	0	0	0	0
ZDB-GENE-030131-4402	twf1a	twinfilin actin-binding protein 1a	0	4	0	1
ZDB-GENE-030131-4408	ppp1r15a	protein phosphatase 1, regulatory subunit 15A	0	0	1	3
ZDB-GENE-030131-4411	parvb	parvin, beta	2	6	1	2
ZDB-GENE-030131-4414	wu:fd02f07	wu:fd02f07	0	0	0	0
ZDB-GENE-030131-4418	wu:fd02h10	wu:fd02h10	0	0	0	0
ZDB-GENE-030131-4425	wu:fd05b10	wu:fd05b10	0	0	0	0
ZDB-GENE-030131-443	atp6v0b	ATPase, H+ transporting, lysosomal V0 subunit b	1	16	1	3
ZDB-GENE-030131-4435	wu:fd05f03	wu:fd05f03	0	0	0	0
ZDB-GENE-030131-4441	wu:fd06a04	wu:fd06a04	0	0	0	0
ZDB-GENE-030131-4445	wu:fd06c11	wu:fd06c11	0	0	0	0
ZDB-GENE-030131-4449	etfa	electron-transfer-flavoprotein, alpha polypeptide	1	16	2	4
ZDB-GENE-030131-4451	wu:fd07a11	wu:fd07a11	0	0	0	0
ZDB-GENE-030131-4455	wu:fd07b12	wu:fd07b12	0	0	0	0
ZDB-GENE-030131-4459	arid1b	AT rich interactive domain 1B (SWI1-like)	0	3	0	0
ZDB-GENE-030131-4467	wu:fd07g05	wu:fd07g05	0	0	0	0
ZDB-GENE-030131-4471	mprip	myosin phosphatase Rho interacting protein	0	0	0	0
ZDB-GENE-030131-4477	btbd7	BTB (POZ) domain containing 7	0	0	0	0
ZDB-GENE-030131-4482	snrnp48	small nuclear ribonucleoprotein 48 (U11/U12)	0	0	0	1
ZDB-GENE-030131-4486	anln	anillin, actin binding protein	2	5	1	2
ZDB-GENE-030131-4490	epas1a	endothelial PAS domain protein 1a	0	13	2	4
ZDB-GENE-030131-4496	wu:fd11a10	wu:fd11a10	0	0	0	0
ZDB-GENE-030131-450	hmgxb4b	HMG box domain containing 4b	0	0	0	0
ZDB-GENE-030131-4502	wu:fd11c11	wu:fd11c11	0	0	0	0
ZDB-GENE-030131-4507	wu:fd11d10	wu:fd11d10	0	0	0	0
ZDB-GENE-030131-451	dohh	deoxyhypusine hydroxylase/monooxygenase	0	12	0	1
ZDB-GENE-030131-4512	zgc:162198	zgc:162198	0	1	0	0
ZDB-GENE-030131-4515	wu:fd11f10	wu:fd11f10	0	0	0	0
ZDB-GENE-030131-4522	wu:fd12b03	wu:fd12b03	0	0	0	0
ZDB-GENE-030131-4525	wu:fd12b07	wu:fd12b07	0	0	0	0
ZDB-GENE-030131-4533	wu:fd12d04	wu:fd12d04	0	0	0	0
ZDB-GENE-030131-4538	wu:fd12e06	wu:fd12e06	0	0	0	0
ZDB-GENE-030131-4540	wu:fd12f01	wu:fd12f01	0	0	0	0
ZDB-GENE-030131-4545	wu:fd12g04	wu:fd12g04	0	0	0	0
ZDB-GENE-030131-4548	wu:fd12g11	wu:fd12g11	0	0	0	0
ZDB-GENE-030131-4554	wu:fd13b05	wu:fd13b05	0	0	0	0
ZDB-GENE-030131-4558	wu:fd13c09	wu:fd13c09	0	0	0	0
ZDB-GENE-030131-4564	wu:fd13e03	wu:fd13e03	0	0	0	0
ZDB-GENE-030131-4567	wu:fd13f06	wu:fd13f06	0	0	0	0
ZDB-GENE-030131-4570	wu:fd13g05	wu:fd13g05	0	0	0	0
ZDB-GENE-030131-4577	wu:fd23a12	wu:fd23a12	0	0	0	0
ZDB-GENE-030131-4581	nup153	nucleoporin 153	1	11	0	0
ZDB-GENE-030131-459	wu:fb33d10	wu:fb33d10	0	0	0	0
ZDB-GENE-030131-46	hm:zeh0402	hm:zeh0402	0	0	0	0
ZDB-GENE-030131-4603	wu:fd42c04	wu:fd42c04	0	0	0	0
ZDB-GENE-030131-4606	f2	coagulation factor II (thrombin)	2	26	3	6
ZDB-GENE-030131-4615	cbln10	cerebellin 10	0	3	1	2
ZDB-GENE-030131-4618	wu:fd43d01	wu:fd43d01	0	0	0	0
ZDB-GENE-030131-4622	si	sucrase-isomaltase (alpha-glucosidase)	0	0	0	0
ZDB-GENE-030131-4627	si:ch211-116o3.5	si:ch211-116o3.5	0	0	0	0
ZDB-GENE-030131-4630	si:dkey-33i11.1	si:dkey-33i11.1	0	0	0	0
ZDB-GENE-030131-4633	si:ch211-253b8.2	si:ch211-253b8.2	0	3	0	0
ZDB-GENE-030131-4637	hexim1	hexamethylene bis-acetamide inducible 1	0	13	1	2
ZDB-GENE-030131-4643	wu:fd45b07	wu:fd45b07	0	0	0	0
ZDB-GENE-030131-4648	tcn2	transcobalamin II	1	3	0	1
ZDB-GENE-030131-4653	nupr1	nuclear protein 1	2	8	3	11
ZDB-GENE-030131-4658	wu:fd47e11	wu:fd47e11	0	0	1	3
ZDB-GENE-030131-4661	slc15a1b	solute carrier family 15 (oligopeptide transporter), member 1b	1	10	7	17
ZDB-GENE-030131-4664	si:dkey-286h2.7	si:dkey-286h2.7	0	15	1	1
ZDB-GENE-030131-4673	wu:fd50f01	wu:fd50f01	0	0	0	0
ZDB-GENE-030131-4680	si:dkey-15j16.3	si:dkey-15j16.3	0	11	0	1
ZDB-GENE-030131-469	ssbp4	single stranded DNA binding protein 4	0	5	0	0
ZDB-GENE-030131-4694	rasa1a	RAS p21 protein activator (GTPase activating protein) 1a	1	16	2	2
ZDB-GENE-030131-4697	wu:fd52f12	wu:fd52f12	0	0	0	0
ZDB-GENE-030131-4700	slc41a1	solute carrier family 41 (magnesium transporter), member 1	1	7	2	2
ZDB-GENE-030131-4705	wu:fd54f08	wu:fd54f08	0	0	0	0
ZDB-GENE-030131-4710	wu:fd55c04	wu:fd55c04	0	0	0	0
ZDB-GENE-030131-4714	gnptab	N-acetylglucosamine-1-phosphate transferase, alpha and beta subunits	4	26	0	0
ZDB-GENE-030131-4718	rnh1	ribonuclease/angiogenin inhibitor 1	0	2	0	0
ZDB-GENE-030131-4721	habp2	hyaluronan binding protein 2	0	15	0	0
ZDB-GENE-030131-4728	wu:fd56d05	wu:fd56d05	0	0	1	2
ZDB-GENE-030131-4733	si:dkey-199f5.8	si:dkey-199f5.8	0	2	0	0
ZDB-GENE-030131-4738	wu:fd57a04	wu:fd57a04	0	0	0	0
ZDB-GENE-030131-4743	sst1.1	somatostatin 1, tandem duplicate 1	0	9	21	43
ZDB-GENE-030131-4747	si:ch73-158p21.3	si:ch73-158p21.3	0	8	0	1
ZDB-GENE-030131-4755	slc6a19b	solute carrier family 6 (neutral amino acid transporter), member 19b	0	9	0	1
ZDB-GENE-030131-4759	wu:fd59a11	wu:fd59a11	0	0	0	0
ZDB-GENE-030131-4764	wu:fd59c06	wu:fd59c06	0	0	0	0
ZDB-GENE-030131-4773	wu:fd59f10	wu:fd59f10	0	0	0	0
ZDB-GENE-030131-4778	wu:fd59h11	wu:fd59h11	0	0	0	0
ZDB-GENE-030131-4781	anpepa	alanyl (membrane) aminopeptidase a	0	14	0	0
ZDB-GENE-030131-4787	si:dkey-23k10.5	si:dkey-23k10.5	0	1	0	0
ZDB-GENE-030131-4792	march5l	membrane-associated ring finger (C3HC4) 5, like	0	25	0	1
ZDB-GENE-030131-4797	myo15b	myosin XVB	1	4	1	2
ZDB-GENE-030131-4803	mta2	metastasis associated 1 family, member 2	2	10	1	3
ZDB-GENE-030131-4806	si:dkey-79f11.8	si:dkey-79f11.8	0	1	0	0
ZDB-GENE-030131-4815	wu:fd99c02	wu:fd99c02	0	0	0	0
ZDB-GENE-030131-482	akt1s1	AKT1 substrate 1 (proline-rich)	0	2	1	1
ZDB-GENE-030131-4825	rtfdc1	replication termination factor 2 domain containing 1	0	4	0	1
ZDB-GENE-030131-4828	wu:fd99f02	wu:fd99f02	0	0	0	0
ZDB-GENE-030131-4834	wu:fe01a07	wu:fe01a07	0	0	0	0
ZDB-GENE-030131-4849	wu:fe01e06	wu:fe01e06	0	0	0	0
ZDB-GENE-030131-4856	wu:fe01g09	wu:fe01g09	0	0	0	0
ZDB-GENE-030131-486	wu:fb34a11	wu:fb34a11	0	0	0	0
ZDB-GENE-030131-4866	wu:fe02d06	wu:fe02d06	0	0	0	0
ZDB-GENE-030131-4869	gpd2	glycerol-3-phosphate dehydrogenase 2 (mitochondrial)	0	9	0	1
ZDB-GENE-030131-4875	wu:fe05a07	wu:fe05a07	0	0	0	0
ZDB-GENE-030131-488	nsa2	NSA2 ribosome biogenesis homolog (S. cerevisiae)	0	4	0	1
ZDB-GENE-030131-4884	wu:fe05c10	wu:fe05c10	0	0	0	0
ZDB-GENE-030131-4891	wu:fe05f12	wu:fe05f12	0	0	0	0
ZDB-GENE-030131-490	lemd3	LEM domain containing 3	0	9	0	1
ZDB-GENE-030131-4907	nf1a	neurofibromin 1a	4	22	2	4
ZDB-GENE-030131-4912	wu:fe06e11	wu:fe06e11	0	0	0	0
ZDB-GENE-030131-4917	esf1	ESF1, nucleolar pre-rRNA processing protein, homolog (S. cerevisiae)	0	1	0	1
ZDB-GENE-030131-4920	wu:fe11a06	wu:fe11a06	0	0	0	0
ZDB-GENE-030131-4926	wu:fe11c07	wu:fe11c07	0	0	0	0
ZDB-GENE-030131-4933	tlk1b	tousled-like kinase 1b	0	14	0	0
ZDB-GENE-030131-4936	znf839	zinc finger protein 839	0	1	0	0
ZDB-GENE-030131-4944	arhgap21b	Rho GTPase activating protein 21b	0	6	0	0
ZDB-GENE-030131-495	wu:fb34c08	wu:fb34c08	0	0	0	0
ZDB-GENE-030131-4953	wu:fe14d06	wu:fe14d06	0	0	1	2
ZDB-GENE-030131-4957	wu:fe14h10	wu:fe14h10	0	0	0	0
ZDB-GENE-030131-4960	lnpa	limb and neural patterns a	0	7	1	2
ZDB-GENE-030131-4967	rbms1a	RNA binding motif, single stranded interacting protein 1a	0	4	0	0
ZDB-GENE-030131-497	chd9	chromodomain helicase DNA binding protein 9	0	4	0	0
ZDB-GENE-030131-4975	cdk13	cyclin-dependent kinase 13	0	5	0	0
ZDB-GENE-030131-4983	si:ch211-113p18.3	si:ch211-113p18.3	0	1	0	0
ZDB-GENE-030131-4993	wu:fe17h08	wu:fe17h08	0	0	0	0
ZDB-GENE-030131-4998	wu:fe18e04	wu:fe18e04	0	0	0	0
ZDB-GENE-030131-5004	WITHDRAWN:wu:fe23c11	WITHDRAWN:wu:fe23c11	0	0	0	0
ZDB-GENE-030131-5008	wu:fe24c01	wu:fe24c01	0	0	0	0
ZDB-GENE-030131-5019	wu:fe25c07	wu:fe25c07	0	0	0	0
ZDB-GENE-030131-5025	arl8a	ADP-ribosylation factor-like 8A	0	7	0	0
ZDB-GENE-030131-5028	WITHDRAWN:wu:fe25f09	WITHDRAWN:wu:fe25f09	0	0	0	0
ZDB-GENE-030131-5032	edc4	enhancer of mRNA decapping 4	0	4	0	0
ZDB-GENE-030131-5041	wu:fe26g11	wu:fe26g11	0	0	0	0
ZDB-GENE-030131-5048	si:ch73-206p6.1	si:ch73-206p6.1	0	2	0	0
ZDB-GENE-030131-5050	wu:fe36c09	wu:fe36c09	0	0	0	0
ZDB-GENE-030131-5053	wu:fe36d12	wu:fe36d12	0	0	0	0
ZDB-GENE-030131-5056	gclc	glutamate-cysteine ligase, catalytic subunit	0	21	5	24
ZDB-GENE-030131-5063	ola1	Obg-like ATPase 1	0	15	0	1
ZDB-GENE-030131-5068	wu:fe37d09	wu:fe37d09	0	0	0	0
ZDB-GENE-030131-5075	wu:fe37g09	wu:fe37g09	0	0	0	0
ZDB-GENE-030131-5079	wu:fe38b01	wu:fe38b01	0	0	0	0
ZDB-GENE-030131-5087	si:dkey-261m9.9	si:dkey-261m9.9	0	0	0	0
ZDB-GENE-030131-5095	znf609b	zinc finger protein 609b	0	1	0	0
ZDB-GENE-030131-5102	si:dkey-77f5.3	si:dkey-77f5.3	0	1	0	0
ZDB-GENE-030131-5110	magi1b	membrane associated guanylate kinase, WW and PDZ domain containing 1b	0	2	3	8
ZDB-GENE-030131-512	ak2	adenylate kinase 2	2	30	2	8
ZDB-GENE-030131-5122	rab28	RAB28, member RAS oncogene family	0	3	0	1
ZDB-GENE-030131-5127	myo1ea	myosin IE, a	1	11	1	1
ZDB-GENE-030131-513	si:ch211-195d17.2	si:ch211-195d17.2	0	10	0	1
ZDB-GENE-030131-5133	c1qtnf2	C1q and tumor necrosis factor related protein 2	0	3	0	0
ZDB-GENE-030131-5137	wu:fe50e05	wu:fe50e05	0	0	0	0
ZDB-GENE-030131-5142	usp3	ubiquitin specific peptidase 3	0	15	0	1
ZDB-GENE-030131-5146	mg:ab03d11	mg:ab03d11	0	0	0	0
ZDB-GENE-030131-515	wrap53	WD repeat containing, antisense to TP53	0	0	0	0
ZDB-GENE-030131-5155	si:ch211-103n10.5	si:ch211-103n10.5	0	11	0	0
ZDB-GENE-030131-5160	mg:cb01e08	mg:cb01e08	0	0	0	0
ZDB-GENE-030131-5163	mg:cb01g02	mg:cb01g02	0	0	0	0
ZDB-GENE-030131-5168	mg:ab01b07	mg:ab01b07	0	0	0	0
ZDB-GENE-030131-5174	gabarapa	GABA(A) receptor-associated protein a	1	8	2	4
ZDB-GENE-030131-5180	mg:db01c02	mg:db01c02	0	0	0	0
ZDB-GENE-030131-5185	mp:zf637-2-000598	mp:zf637-2-000598	0	0	0	0
ZDB-GENE-030131-5192	wu:fa17a06	wu:fa17a06	0	0	0	0
ZDB-GENE-030131-5199	wu:fa17f05	wu:fa17f05	0	0	0	0
ZDB-GENE-030131-5201	si:dkey-170l10.1	si:dkey-170l10.1	0	5	0	1
ZDB-GENE-030131-5211	wu:fa18c08	wu:fa18c08	0	0	0	0
ZDB-GENE-030131-5215	vamp8	vesicle-associated membrane protein 8 (endobrevin)	0	9	0	1
ZDB-GENE-030131-5221	si:ch73-111k22.2	si:ch73-111k22.2	0	0	0	0
ZDB-GENE-030131-5228	rnps1	RNA binding protein S1, serine-rich domain	0	10	0	2
ZDB-GENE-030131-5232	si:ch211-286m4.1	si:ch211-286m4.1	0	0	0	0
ZDB-GENE-030131-5242	si:dkey-90l23.1	si:dkey-90l23.1	0	3	0	0
ZDB-GENE-030131-525	irx3b	iroquois homeobox 3b	2	16	5	8
ZDB-GENE-030131-5254	bri3bp	bri3 binding protein	0	4	0	0
ZDB-GENE-030131-526	eif2s1a	eukaryotic translation initiation factor 2, subunit 1 alpha a	0	14	0	1
ZDB-GENE-030131-5263	wu:fa20f07	wu:fa20f07	0	0	0	0
ZDB-GENE-030131-5268	wee1	WEE1 G2 checkpoint kinase	1	21	0	0
ZDB-GENE-030131-5275	slc25a4	solute carrier family 25 (mitochondrial carrier; adenine nucleotide translocator), member 4	0	8	1	2
ZDB-GENE-030131-5278	phf6	PHD finger protein 6	0	2	0	2
ZDB-GENE-030131-5283	degs1	delta(4)-desaturase, sphingolipid 1	0	10	0	2
ZDB-GENE-030131-5287	sap30l	sap30-like	1	12	1	3
ZDB-GENE-030131-5291	wu:fa26c11	wu:fa26c11	0	0	0	0
ZDB-GENE-030131-5298	wu:fa27c07	wu:fa27c07	0	0	0	0
ZDB-GENE-030131-5300	wu:fa27g06	wu:fa27g06	0	0	0	0
ZDB-GENE-030131-531	wu:fb36b08	wu:fb36b08	0	0	0	0
ZDB-GENE-030131-5316	brd3b	bromodomain containing 3b	0	0	0	0
ZDB-GENE-030131-5321	wu:fa29h03	wu:fa29h03	0	0	0	0
ZDB-GENE-030131-5324	wu:fa30a08	wu:fa30a08	0	0	0	0
ZDB-GENE-030131-5328	wu:fa31b08	wu:fa31b08	0	0	0	0
ZDB-GENE-030131-5332	ig:est269309	ig:est269309	0	0	0	0
ZDB-GENE-030131-5336	wu:fd14a01	wu:fd14a01	0	0	1	2
ZDB-GENE-030131-5340	wu:fd14b04	wu:fd14b04	0	0	0	0
ZDB-GENE-030131-5344	hyou1	hypoxia up-regulated 1	0	4	1	5
ZDB-GENE-030131-5347	si:dkeyp-34c12.1	si:dkeyp-34c12.1	0	0	0	1
ZDB-GENE-030131-535	wu:fb36c04	wu:fb36c04	0	0	0	0
ZDB-GENE-030131-5357	ago4	argonaute RISC catalytic component 4	0	12	2	2
ZDB-GENE-030131-5362	si:ch1073-263o8.2	si:ch1073-263o8.2	0	0	0	0
ZDB-GENE-030131-5365	fam46c	family with sequence similarity 46, member C	0	3	0	1
ZDB-GENE-030131-5370	wu:fd15a03	wu:fd15a03	0	0	0	0
ZDB-GENE-030131-5375	si:dkey-260c8.8	si:dkey-260c8.8	0	0	0	0
ZDB-GENE-030131-5379	kdm5ba	lysine (K)-specific demethylase 5Ba	0	7	0	1
ZDB-GENE-030131-5387	pcmtd1	protein-L-isoaspartate (D-aspartate) O-methyltransferase domain containing 1	0	4	0	1
ZDB-GENE-030131-539	wu:fb36c10	wu:fb36c10	0	0	0	0
ZDB-GENE-030131-5394	wu:fd15g01	wu:fd15g01	0	0	0	0
ZDB-GENE-030131-5399	get4	golgi to ER traffic protein 4 homolog (S. cerevisiae)	0	2	0	1
ZDB-GENE-030131-5402	wu:fd16b08	wu:fd16b08	0	0	0	0
ZDB-GENE-030131-5408	vcp	valosin containing protein	2	28	3	5
ZDB-GENE-030131-5412	wu:fd16d09	wu:fd16d09	0	0	0	0
ZDB-GENE-030131-5416	si:dkey-68o6.5	si:dkey-68o6.5	0	1	0	0
ZDB-GENE-030131-542	cnn2	calponin 2	1	9	1	2
ZDB-GENE-030131-5425	tmem33	transmembrane protein 33	0	9	0	0
ZDB-GENE-030131-5428	ppp6r2a	protein phosphatase 6, regulatory subunit 2a	0	2	0	1
ZDB-GENE-030131-5437	casc5	cancer susceptibility candidate 5	0	0	0	1
ZDB-GENE-030131-5447	wu:fd19a06	wu:fd19a06	0	0	0	0
ZDB-GENE-030131-5453	si:ch211-132b12.8	si:ch211-132b12.8	0	1	0	0
ZDB-GENE-030131-5459	zmym4	zinc finger, MYM-type 4	0	8	0	1
ZDB-GENE-030131-5466	si:dkeyp-114g9.1	si:dkeyp-114g9.1	0	0	0	0
ZDB-GENE-030131-5470	si:rp71-1g18.1	si:rp71-1g18.1	0	3	0	2
ZDB-GENE-030131-5476	wu:fd19g08	wu:fd19g08	0	0	0	0
ZDB-GENE-030131-5480	wu:fd19h03	wu:fd19h03	0	0	0	0
ZDB-GENE-030131-5486	nanog	nanog homeobox	2	15	5	9
ZDB-GENE-030131-5492	wu:fd20c05	wu:fd20c05	0	0	0	0
ZDB-GENE-030131-5499	cndp2	CNDP dipeptidase 2 (metallopeptidase M20 family)	0	9	0	1
ZDB-GENE-030131-5502	cbx2	chromobox homolog 2 (Drosophila Pc class)	0	2	1	3
ZDB-GENE-030131-5507	wu:fd20g04	wu:fd20g04	0	0	0	0
ZDB-GENE-030131-5510	zgc:66160	zgc:66160	0	3	0	0
ZDB-GENE-030131-5515	wu:fd20h09	wu:fd20h09	0	0	0	0
ZDB-GENE-030131-5518	si:ch211-215a10.4	si:ch211-215a10.4	0	0	0	0
ZDB-GENE-030131-5522	wu:fd21d09	wu:fd21d09	0	0	0	0
ZDB-GENE-030131-5529	eapp	e2f-associated phosphoprotein	0	3	0	1
ZDB-GENE-030131-5533	ercc4	excision repair cross-complementation group 4	0	16	1	2
ZDB-GENE-030131-5539	fam212ab	family with sequence similarity 212, member Ab	0	3	1	2
ZDB-GENE-030131-5542	wu:fi03c04	wu:fi03c04	0	0	0	0
ZDB-GENE-030131-5547	rbm25b	RNA binding motif protein 25b	0	6	0	1
ZDB-GENE-030131-5551	wu:fi03f09	wu:fi03f09	0	0	0	0
ZDB-GENE-030131-5556	stk17a	serine/threonine kinase 17a	0	15	0	0
ZDB-GENE-030131-556	keap1a	kelch-like ECH-associated protein 1a	1	5	2	3
ZDB-GENE-030131-5564	cars2	cysteinyl-tRNA synthetase 2, mitochondrial	0	11	0	0
ZDB-GENE-030131-5571	memo1	mediator of cell motility 1	0	2	0	1
ZDB-GENE-030131-5577	bmb	brambleberry	1	7	1	2
ZDB-GENE-030131-5584	kpna4	karyopherin alpha 4 (importin alpha 3)	0	16	1	2
ZDB-GENE-030131-5590	calm3a	calmodulin 3a (phosphorylase kinase, delta)	0	1	0	0
ZDB-GENE-030131-5595	wu:fi05d04	wu:fi05d04	0	0	0	0
ZDB-GENE-030131-5598	bin2b	bridging integrator 2b	0	1	0	1
ZDB-GENE-030131-5606	ndrg3b	ndrg family member 3b	0	2	0	1
ZDB-GENE-030131-5610	tnfaip1	tumor necrosis factor, alpha-induced protein 1 (endothelial)	0	1	0	1
ZDB-GENE-030131-5614	h1m	linker histone H1M	1	11	3	7
ZDB-GENE-030131-5621	wu:fi06d10	wu:fi06d10	0	0	0	0
ZDB-GENE-030131-5628	hsd17b12a	hydroxysteroid (17-beta) dehydrogenase 12a	0	12	2	3
ZDB-GENE-030131-5631	wu:fi09c11	wu:fi09c11	0	0	0	0
ZDB-GENE-030131-5640	cntn5	contactin 5	0	7	0	0
ZDB-GENE-030131-5648	jade1	jade family PHD finger 1	1	10	0	1
ZDB-GENE-030131-5651	si:dkey-22a1.3	si:dkey-22a1.3	0	9	0	1
ZDB-GENE-030131-5660	rasa2	RAS p21 protein activator 2	0	0	0	1
ZDB-GENE-030131-5667	si:dkey-37o8.1	si:dkey-37o8.1	0	16	0	0
ZDB-GENE-030131-5677	dyrk1ab	dual-specificity tyrosine-(Y)-phosphorylation regulated kinase 1A, b	0	15	0	0
ZDB-GENE-030131-5686	si:ch211-157j23.2	si:ch211-157j23.2	0	2	0	0
ZDB-GENE-030131-5697	c4	complement component 4	0	6	1	2
ZDB-GENE-030131-5703	wu:fi14b11	wu:fi14b11	0	0	0	0
ZDB-GENE-030131-5708	zgc:66473	zgc:66473	0	2	0	1
ZDB-GENE-030131-5712	zgc:162595	zgc:162595	0	8	0	0
ZDB-GENE-030131-5718	tgds	TDP-glucose 4,6-dehydratase	0	4	0	1
ZDB-GENE-030131-5723	psat1	phosphoserine aminotransferase 1	0	10	1	5
ZDB-GENE-030131-5732	wu:fi15d07	wu:fi15d07	0	0	0	0
ZDB-GENE-030131-5735	traf6	TNF receptor-associated factor 6	2	32	2	4
ZDB-GENE-030131-574	ift88	intraflagellar transport 88 homolog	18	39	11	32
ZDB-GENE-030131-5749	ccdc82	coiled-coil domain containing 82	0	3	0	1
ZDB-GENE-030131-5756	wu:fi16f03	wu:fi16f03	0	0	0	0
ZDB-GENE-030131-5762	arl8	ADP-ribosylation factor-like 8	0	7	0	2
ZDB-GENE-030131-5765	zgc:66483	zgc:66483	0	2	0	1
ZDB-GENE-030131-577	prpf8	pre-mRNA processing factor 8	1	17	1	6
ZDB-GENE-030131-5774	wu:fi17g03	wu:fi17g03	0	0	0	0
ZDB-GENE-030131-5779	ccnt2a	cyclin T2a	0	7	0	1
ZDB-GENE-030131-5784	bnc2	basonuclin 2	2	9	1	4
ZDB-GENE-030131-5789	wu:fi18e02	wu:fi18e02	0	5	0	0
ZDB-GENE-030131-5792	wu:fi18g05	wu:fi18g05	0	0	0	0
ZDB-GENE-030131-5797	si:ch73-40a17.3	si:ch73-40a17.3	0	18	0	0
ZDB-GENE-030131-5801	tk1	thymidine kinase 1, soluble	0	15	0	1
ZDB-GENE-030131-5806	wu:fi19d08	wu:fi19d08	0	0	0	0
ZDB-GENE-030131-5810	chp2	calcineurin-like EF-hand protein 2	0	2	1	3
ZDB-GENE-030131-5819	wu:fi19h12	wu:fi19h12	0	0	0	0
ZDB-GENE-030131-5827	zp3d.1	zona pellucida glycoprotein 3d tandem duplicate 1	0	5	0	1
ZDB-GENE-030131-5836	pabpc1l	poly(A) binding protein, cytoplasmic 1-like	0	8	0	1
ZDB-GENE-030131-5840	wu:fi20g10	wu:fi20g10	0	0	0	0
ZDB-GENE-030131-5844	wu:fi20h05	wu:fi20h05	0	0	0	0
ZDB-GENE-030131-5849	wu:fi21a05	wu:fi21a05	0	0	0	0
ZDB-GENE-030131-5858	wu:fi21d02	wu:fi21d02	0	0	0	0
ZDB-GENE-030131-5862	tmprss4b	transmembrane protease, serine 4b	0	18	1	1
ZDB-GENE-030131-5865	shcbp1	SHC SH2-domain binding protein 1	0	3	0	3
ZDB-GENE-030131-587	ilf3b	interleukin enhancer binding factor 3b	0	6	1	4
ZDB-GENE-030131-5872	osbpl5	oxysterol binding protein-like 5	0	2	0	0
ZDB-GENE-030131-5881	poldip2	polymerase (DNA-directed), delta interacting protein 2	0	1	0	1
ZDB-GENE-030131-5889	ndel1b	nudE neurodevelopment protein 1-like 1b	0	23	1	3
ZDB-GENE-030131-5900	ginm1	glycoprotein integral membrane 1	0	2	0	1
ZDB-GENE-030131-5909	ssh1b	slingshot protein phosphatase 1b	0	15	0	0
ZDB-GENE-030131-5912	xpo6	exportin 6	0	8	0	1
ZDB-GENE-030131-5919	fxyd6	FXYD domain containing ion transport regulator 6	0	5	1	2
ZDB-GENE-030131-5923	rbm38	RNA binding motif protein 38	0	2	0	0
ZDB-GENE-030131-5929	ampd3b	adenosine monophosphate deaminase 3b	0	8	0	1
ZDB-GENE-030131-5933	WITHDRAWN:wu:fi26b09	WITHDRAWN:wu:fi26b09	0	0	0	0
ZDB-GENE-030131-5941	si:ch1073-82l19.1	si:ch1073-82l19.1	0	5	0	0
ZDB-GENE-030131-5949	pla1a	phospholipase A1 member A	0	29	0	1
ZDB-GENE-030131-5956	wu:fi27c11	wu:fi27c11	0	0	0	0
ZDB-GENE-030131-5961	wu:fi27e04	wu:fi27e04	0	0	0	0
ZDB-GENE-030131-5968	si:dkeyp-50f7.2	si:dkeyp-50f7.2	0	3	0	0
ZDB-GENE-030131-5978	trmt5	TRM5 tRNA methyltransferase 5 homolog (S. cerevisiae)	0	9	0	0
ZDB-GENE-030131-5981	wu:fi28d06	wu:fi28d06	0	0	0	0
ZDB-GENE-030131-5986	proser3	proline and serine rich 3	0	0	0	0
ZDB-GENE-030131-5990	wtap	Wilms tumor 1 associated protein	1	14	1	2
ZDB-GENE-030131-5997	rnf146	ring finger protein 146	0	28	0	0
ZDB-GENE-030131-600	wu:fb37f07	wu:fb37f07	0	0	0	0
ZDB-GENE-030131-6003	tmpoa	thymopoietin a	1	8	1	4
ZDB-GENE-030131-6013	rnf168	ring finger protein 168	0	34	0	1
ZDB-GENE-030131-6018	hspa4b	heat shock protein 4b	0	2	1	7
ZDB-GENE-030131-6028	gdpd5b	glycerophosphodiester phosphodiesterase domain containing 5b	0	7	0	0
ZDB-GENE-030131-6032	ldb3b	LIM domain binding 3b	0	0	0	2
ZDB-GENE-030131-6035	wu:fi31e12	wu:fi31e12	0	0	0	0
ZDB-GENE-030131-6042	tmem39b	transmembrane protein 39B	0	4	0	1
ZDB-GENE-030131-605	srsf11	serine/arginine-rich splicing factor 11	0	4	0	1
ZDB-GENE-030131-6058	zgc:162344	zgc:162344	0	0	0	0
ZDB-GENE-030131-6064	wu:fi33b08	wu:fi33b08	0	0	0	0
ZDB-GENE-030131-6069	cdc42l	cell division cycle 42, like	0	5	2	3
ZDB-GENE-030131-6073	wu:fi33e04	wu:fi33e04	0	0	0	0
ZDB-GENE-030131-6083	tmem9	transmembrane protein 9	0	5	0	0
ZDB-GENE-030131-6091	wu:fi34b01	wu:fi34b01	0	0	0	0
ZDB-GENE-030131-6099	mknk2a	MAP kinase interacting serine/threonine kinase 2a	0	20	0	1
ZDB-GENE-030131-6103	wu:fi34e01	wu:fi34e01	0	0	0	0
ZDB-GENE-030131-6107	hgs	hepatocyte growth factor-regulated tyrosine kinase substrate	0	6	0	1
ZDB-GENE-030131-6111	wu:fi34g12	wu:fi34g12	0	0	0	0
ZDB-GENE-030131-6119	wu:fi35b07	wu:fi35b07	0	0	0	0
ZDB-GENE-030131-6123	ythdf3	YTH N(6)-methyladenosine RNA binding protein 3	0	1	0	1
ZDB-GENE-030131-6127	mat1a	methionine adenosyltransferase I, alpha	0	22	2	4
ZDB-GENE-030131-6134	plk3	polo-like kinase 3 (Drosophila)	0	13	1	2
ZDB-GENE-030131-6137	fam3c	family with sequence similarity 3, member C	0	3	0	1
ZDB-GENE-030131-614	smndc1	survival motor neuron domain containing 1	0	10	0	1
ZDB-GENE-030131-6142	asb3	ankyrin repeat and SOCS box containing 3	0	7	0	1
ZDB-GENE-030131-6149	elovl7a	ELOVL fatty acid elongase 7a	0	31	0	1
ZDB-GENE-030131-6153	tep1	telomerase-associated protein 1	0	2	0	1
ZDB-GENE-030131-616	gnl3	guanine nucleotide binding protein-like 3 (nucleolar)	2	14	0	1
ZDB-GENE-030131-6168	tinf2	TERF1 (TRF1)-interacting nuclear factor 2	1	3	0	0
ZDB-GENE-030131-6174	rabl6a	RAB, member RAS oncogene family-like 6a	0	0	0	1
ZDB-GENE-030131-618	hnrnpa0l	heterogeneous nuclear ribonucleoprotein A0, like	0	4	1	2
ZDB-GENE-030131-6183	wu:fi37f07	wu:fi37f07	0	0	0	0
ZDB-GENE-030131-6186	entpd3	ectonucleoside triphosphate diphosphohydrolase 3	0	4	6	9
ZDB-GENE-030131-6192	mgrn1a	mahogunin, ring finger 1a	0	14	0	1
ZDB-GENE-030131-6201	myom2a	myomesin 2a	0	0	0	0
ZDB-GENE-030131-6205	pls1	plastin 1 (I isoform)	0	11	1	5
ZDB-GENE-030131-6208	si:dkeyp-87e7.4	si:dkeyp-87e7.4	0	0	0	0
ZDB-GENE-030131-6215	ddx23	DEAD (Asp-Glu-Ala-Asp) box polypeptide 23	0	7	0	0
ZDB-GENE-030131-6221	clca1	chloride channel accessory 1	0	4	0	0
ZDB-GENE-030131-6225	fan1	FANCD2/FANCI-associated nuclease 1	0	22	0	1
ZDB-GENE-030131-6229	zgc:173544	zgc:173544	0	2	0	0
ZDB-GENE-030131-6237	wu:fi40a06	wu:fi40a06	0	0	0	0
ZDB-GENE-030131-624	phrf1	PHD and ring finger domains 1	0	3	0	0
ZDB-GENE-030131-6242	si:ch211-262i1.6	si:ch211-262i1.6	0	2	0	0
ZDB-GENE-030131-6246	ibtk	inhibitor of Bruton agammaglobulinemia tyrosine kinase	0	0	0	0
ZDB-GENE-030131-6251	ppil4	peptidylprolyl isomerase (cyclophilin)-like 4	0	10	0	2
ZDB-GENE-030131-6254	wu:fi40e03	wu:fi40e03	0	0	0	0
ZDB-GENE-030131-6261	wu:fi41a09	wu:fi41a09	0	0	0	0
ZDB-GENE-030131-6268	yars2	tyrosyl-tRNA synthetase 2, mitochondrial	0	26	0	0
ZDB-GENE-030131-6275	si:ch211-214c7.4	si:ch211-214c7.4	0	0	0	0
ZDB-GENE-030131-6283	cuedc2	CUE domain containing 2	0	4	0	1
ZDB-GENE-030131-6286	wu:fi42f02	wu:fi42f02	0	0	0	0
ZDB-GENE-030131-6292	zgc:165551	zgc:165551	0	10	0	0
ZDB-GENE-030131-6298	si:ch211-241e1.5	si:ch211-241e1.5	0	2	0	0
ZDB-GENE-030131-6302	tm9sf2	transmembrane 9 superfamily member 2	0	4	1	2
ZDB-GENE-030131-6306	wu:fi43f08	wu:fi43f08	0	0	0	0
ZDB-GENE-030131-6311	arid2	AT rich interactive domain 2 (ARID, RFX-like)	0	4	0	0
ZDB-GENE-030131-6315	zdhhc18b	zinc finger, DHHC-type containing 18b	0	6	0	1
ZDB-GENE-030131-6319	wu:fi45h02	wu:fi45h02	0	0	0	0
ZDB-GENE-030131-6322	nfat5a	nuclear factor of activated T-cells 5, tonicity-responsive a	0	10	0	0
ZDB-GENE-030131-6325	iars	isoleucyl-tRNA synthetase	1	35	1	1
ZDB-GENE-030131-6330	senp6b	SUMO1/sentrin specific peptidase 6b	0	5	0	0
ZDB-GENE-030131-6334	brf1a	BRF1, RNA polymerase III transcription initiation factor a	1	11	2	5
ZDB-GENE-030131-6340	wu:fi48d11	wu:fi48d11	0	0	0	0
ZDB-GENE-030131-6351	wu:fi51f09	wu:fi51f09	0	0	0	0
ZDB-GENE-030131-6354	wu:fi56d12	wu:fi56d12	0	0	0	0
ZDB-GENE-030131-6361	wu:fi59g12	wu:fi59g12	0	0	0	0
ZDB-GENE-030131-6367	plch2a	phospholipase C, eta 2a	0	15	0	0
ZDB-GENE-030131-6370	si:ch1073-138d10.2	si:ch1073-138d10.2	0	3	0	0
ZDB-GENE-030131-6376	nobox	NOBOX oogenesis homeobox	0	0	0	0
ZDB-GENE-030131-6380	wu:fi70e04	wu:fi70e04	0	0	0	0
ZDB-GENE-030131-6385	adnpb	activity-dependent neuroprotector homeobox b	1	8	1	1
ZDB-GENE-030131-6391	si:ch211-113d11.5	si:ch211-113d11.5	0	0	0	0
ZDB-GENE-030131-6395	wu:fi75a02	wu:fi75a02	0	0	0	0
ZDB-GENE-030131-6400	nelfa	negative elongation factor complex member A	0	2	0	0
ZDB-GENE-030131-6403	larp6	La ribonucleoprotein domain family, member 6	1	6	1	2
ZDB-GENE-030131-6410	tprb	translocated promoter region b, nuclear basket protein	0	5	1	2
ZDB-GENE-030131-642	wu:fb38e05	wu:fb38e05	0	0	0	0
ZDB-GENE-030131-6427	wu:fi89f07	wu:fi89f07	0	0	0	0
ZDB-GENE-030131-6432	scamp2l	secretory carrier membrane protein 2, like	0	4	0	0
ZDB-GENE-030131-6443	yipf3	Yip1 domain family, member 3	0	9	0	1
ZDB-GENE-030131-6448	glg1a	golgi glycoprotein 1a	0	6	0	0
ZDB-GENE-030131-6454	si:ch211-189e2.3	si:ch211-189e2.3	0	0	0	0
ZDB-GENE-030131-6459	cap1	CAP, adenylate cyclase-associated protein 1 (yeast)	2	20	4	7
ZDB-GENE-030131-6465	wu:fj99a08	wu:fj99a08	0	0	0	0
ZDB-GENE-030131-647	phgdh	phosphoglycerate dehydrogenase	0	16	1	2
ZDB-GENE-030131-6474	wu:fj99d11	wu:fj99d11	0	0	0	0
ZDB-GENE-030131-6478	wu:fj99f01	wu:fj99f01	0	0	0	0
ZDB-GENE-030131-6484	wu:fj99g12	wu:fj99g12	0	0	0	0
ZDB-GENE-030131-6489	zgc:173742	zgc:173742	0	37	0	0
ZDB-GENE-030131-6496	st14a	suppression of tumorigenicity 14 (colon carcinoma) a	1	16	2	2
ZDB-GENE-030131-65	hm:zeh0682	hm:zeh0682	0	0	0	0
ZDB-GENE-030131-6502	grik1a	glutamate receptor, ionotropic, kainate 1a	0	18	0	0
ZDB-GENE-030131-6506	mob1a	MOB kinase activator 1A	1	8	1	4
ZDB-GENE-030131-6514	vdac1	voltage-dependent anion channel 1	0	11	1	2
ZDB-GENE-030131-6521	wu:fa14a01	wu:fa14a01	0	0	0	0
ZDB-GENE-030131-6526	wu:fa14a08	wu:fa14a08	0	0	0	0
ZDB-GENE-030131-6531	synj2bp	synaptojanin 2 binding protein	0	3	0	1
ZDB-GENE-030131-6541	wu:fa14f02	wu:fa14f02	0	0	0	0
ZDB-GENE-030131-6545	fn1b	fibronectin 1b	2	4	6	11
ZDB-GENE-030131-6548	wu:fa14g04	wu:fa14g04	0	0	0	0
ZDB-GENE-030131-6553	wu:fa16a11	wu:fa16a11	0	0	0	0
ZDB-GENE-030131-6557	pom121	POM121 transmembrane nucleoporin	0	10	0	1
ZDB-GENE-030131-6563	wu:fa16d12	wu:fa16d12	0	0	0	0
ZDB-GENE-030131-657	cyth1a	cytohesin 1a	0	2	0	0
ZDB-GENE-030131-658	wu:fb38g10	wu:fb38g10	0	0	0	0
ZDB-GENE-030131-6586	alg5	asparagine-linked glycosylation 5 (dolichyl-phosphate beta-glucosyltransferase)	0	9	0	0
ZDB-GENE-030131-6596	si:dkey-42i9.6	si:dkey-42i9.6	0	2	0	1
ZDB-GENE-030131-66	dnajc8	DnaJ (Hsp40) homolog, subfamily C, member 8	0	0	0	0
ZDB-GENE-030131-6602	cox7b	cytochrome c oxidase subunit VIIb	0	4	2	3
ZDB-GENE-030131-6607	rnf40	ring finger protein 40	0	3	0	1
ZDB-GENE-030131-6614	si:ch1073-325m22.2	si:ch1073-325m22.2	0	0	0	0
ZDB-GENE-030131-662	ube2l3b	ubiquitin-conjugating enzyme E2L 3b	0	2	0	2
ZDB-GENE-030131-6626	wu:fk50g02	wu:fk50g02	0	0	0	0
ZDB-GENE-030131-6633	wu:fk51e09	wu:fk51e09	0	0	0	0
ZDB-GENE-030131-664	ahsa1b	AHA1, activator of heat shock protein ATPase homolog 1b	0	3	0	3
ZDB-GENE-030131-665	wu:fb38h10	wu:fb38h10	0	0	0	0
ZDB-GENE-030131-6657	banf1	barrier to autointegration factor 1	0	6	0	0
ZDB-GENE-030131-6660	wu:fa01c11	wu:fa01c11	0	0	0	0
ZDB-GENE-030131-667	ddx46	DEAD (Asp-Glu-Ala-Asp) box polypeptide 46	2	29	2	4
ZDB-GENE-030131-6686	wu:fa02f10	wu:fa02f10	0	0	0	0
ZDB-GENE-030131-6690	ckap2l	cytoskeleton associated protein 2-like	0	0	0	0
ZDB-GENE-030131-6698	wu:fa03a10	wu:fa03a10	0	0	0	0
ZDB-GENE-030131-670	ndufa10	NADH dehydrogenase (ubiquinone) 1 alpha subcomplex, 10	0	1	0	1
ZDB-GENE-030131-6705	ccdc142	coiled-coil domain containing 142	0	0	0	0
ZDB-GENE-030131-6714	senp3b	SUMO1/sentrin/SMT3 specific peptidase 3b	0	6	0	0
ZDB-GENE-030131-6722	map4k4	mitogen-activated protein kinase kinase kinase kinase 4	0	6	0	0
ZDB-GENE-030131-6727	wu:fa03f08	wu:fa03f08	0	0	0	0
ZDB-GENE-030131-6730	wu:fa03g05	wu:fa03g05	0	0	0	0
ZDB-GENE-030131-6734	wu:fa03h09	wu:fa03h09	0	0	0	0
ZDB-GENE-030131-6738	wu:fa04a07	wu:fa04a07	0	0	0	0
ZDB-GENE-030131-6759	si:dkey-92i17.2	si:dkey-92i17.2	0	0	0	0
ZDB-GENE-030131-6768	wu:fa04f03	wu:fa04f03	0	0	0	0
ZDB-GENE-030131-6773	wu:fa04g06	wu:fa04g06	0	0	0	0
ZDB-GENE-030131-6779	gtf2h4	general transcription factor IIH, polypeptide 4	0	11	0	1
ZDB-GENE-030131-6786	wu:fa05b01	wu:fa05b01	0	0	0	0
ZDB-GENE-030131-679	wu:fb39e08	wu:fb39e08	0	0	0	0
ZDB-GENE-030131-6792	wu:fa05c06	wu:fa05c06	0	0	0	0
ZDB-GENE-030131-6799	wu:fa05e02	wu:fa05e02	0	0	0	0
ZDB-GENE-030131-6806	wu:fa05f08	wu:fa05f08	0	0	0	0
ZDB-GENE-030131-6813	wu:fa06f10	wu:fa06f10	0	0	0	0
ZDB-GENE-030131-6822	hdlbpb	high density lipoprotein binding protein b	0	2	0	2
ZDB-GENE-030131-6830	si:ch211-153a8.4	si:ch211-153a8.4	0	0	0	0
ZDB-GENE-030131-6834	wu:fa07e08	wu:fa07e08	0	0	0	0
ZDB-GENE-030131-6839	wu:fa07h10	wu:fa07h10	0	0	0	0
ZDB-GENE-030131-6844	akap1b	A kinase (PRKA) anchor protein 1b	0	8	0	1
ZDB-GENE-030131-6849	ptcd3	pentatricopeptide repeat domain 3	0	8	0	0
ZDB-GENE-030131-686	pms2	PMS1 homolog 2, mismatch repair system component	0	15	0	0
ZDB-GENE-030131-6865	wu:fa09g10	wu:fa09g10	0	0	0	0
ZDB-GENE-030131-6872	mdm4	MDM4, p53 regulator	0	7	0	1
ZDB-GENE-030131-6876	trmt2a	tRNA methyltransferase 2 homolog A	0	8	0	1
ZDB-GENE-030131-6885	wu:fa10d10	wu:fa10d10	0	0	1	1
ZDB-GENE-030131-689	wu:fb39g11	wu:fb39g11	0	0	0	0
ZDB-GENE-030131-6897	wu:fa10g06	wu:fa10g06	0	0	0	0
ZDB-GENE-030131-6901	wu:fa10g11	wu:fa10g11	0	0	0	0
ZDB-GENE-030131-6908	wu:fa11a05	wu:fa11a05	0	0	0	0
ZDB-GENE-030131-6911	calcoco1a	calcium binding and coiled-coil domain 1a	0	0	0	0
ZDB-GENE-030131-6917	wu:fa11b06	wu:fa11b06	0	0	0	0
ZDB-GENE-030131-6922	yif1a	Yip1 interacting factor homolog A (S. cerevisiae)	0	13	0	1
ZDB-GENE-030131-693	prmt1	protein arginine methyltransferase 1	2	13	2	5
ZDB-GENE-030131-6935	wu:fa11e07	wu:fa11e07	0	0	0	0
ZDB-GENE-030131-6946	wu:fa11f12	wu:fa11f12	0	0	0	0
ZDB-GENE-030131-6955	fam76b	family with sequence similarity 76, member B	0	4	0	2
ZDB-GENE-030131-6961	wu:fa11h10	wu:fa11h10	0	0	0	0
ZDB-GENE-030131-6965	atp6v1g1	ATPase, H+ transporting, lysosomal, V1 subunit G1	0	3	2	4
ZDB-GENE-030131-6968	wu:fa12a08	wu:fa12a08	0	0	0	0
ZDB-GENE-030131-6975	cep350	centrosomal protein 350	0	4	0	0
ZDB-GENE-030131-6982	wu:fa12c11	wu:fa12c11	0	0	0	0
ZDB-GENE-030131-6989	ebna1bp2	EBNA1 binding protein 2	0	6	0	0
ZDB-GENE-030131-6995	wu:fa12e08	wu:fa12e08	0	0	0	0
ZDB-GENE-030131-7000	wu:fa12f04	wu:fa12f04	0	0	0	0
ZDB-GENE-030131-7006	wu:fa12g12	wu:fa12g12	0	0	0	0
ZDB-GENE-030131-7014	wu:fw32f02	wu:fw32f02	0	0	0	0
ZDB-GENE-030131-7017	wu:fk65b10	wu:fk65b10	0	0	0	0
ZDB-GENE-030131-702	wu:fb40a11	wu:fb40a11	0	0	0	0
ZDB-GENE-030131-7028	wu:fk66b06	wu:fk66b06	0	0	0	0
ZDB-GENE-030131-7035	si:dkey-164f24.2	si:dkey-164f24.2	0	0	0	0
ZDB-GENE-030131-7039	wu:fk68a01	wu:fk68a01	0	0	0	0
ZDB-GENE-030131-7043	si:ch211-85n16.4	si:ch211-85n16.4	0	1	0	0
ZDB-GENE-030131-7047	tpd52l2a	tumor protein D52-like 2a	0	3	0	1
ZDB-GENE-030131-7050	dync1h1	dynein, cytoplasmic 1, heavy chain 1	3	10	1	8
ZDB-GENE-030131-7060	wu:fk71e09	wu:fk71e09	0	0	0	0
ZDB-GENE-030131-7064	ppme1	protein phosphatase methylesterase 1	0	29	0	2
ZDB-GENE-030131-7067	tanc2b	tetratricopeptide repeat, ankyrin repeat and coiled-coil containing 2b	0	0	0	0
ZDB-GENE-030131-7074	heyl	hes-related family bHLH transcription factor with YRPW motif-like	0	10	2	7
ZDB-GENE-030131-7079	col10a1b	collagen, type X, alpha 1b	0	3	1	4
ZDB-GENE-030131-7088	wu:fk78h11	wu:fk78h11	0	0	0	0
ZDB-GENE-030131-7091	ca6	carbonic anhydrase VI	0	7	1	1
ZDB-GENE-030131-7098	wasb	Wiskott-Aldrich syndrome (eczema-thrombocytopenia) b	2	10	2	3
ZDB-GENE-030131-7103	zgc:193505	zgc:193505	0	0	0	0
ZDB-GENE-030131-7106	wu:fk83a02	wu:fk83a02	0	0	0	0
ZDB-GENE-030131-7111	wu:fk83g11	wu:fk83g11	0	0	0	0
ZDB-GENE-030131-7117	wu:fk84f12	wu:fk84f12	0	0	0	0
ZDB-GENE-030131-7120	chd1	chromodomain helicase DNA binding protein 1	0	4	0	0
ZDB-GENE-030131-7127	srgn	serglycin	0	0	1	2
ZDB-GENE-030131-7132	wu:fk86f03	wu:fk86f03	0	0	0	0
ZDB-GENE-030131-714	wu:fb40d11	wu:fb40d11	0	0	0	0
ZDB-GENE-030131-7146	arrdc2	arrestin domain containing 2	0	3	0	1
ZDB-GENE-030131-7155	si:ch211-89o9.6	si:ch211-89o9.6	0	6	0	0
ZDB-GENE-030131-716	wu:fb40e01	wu:fb40e01	0	0	0	0
ZDB-GENE-030131-7163	wu:fk91b07	wu:fk91b07	0	0	0	0
ZDB-GENE-030131-7168	wu:fk92d04	wu:fk92d04	0	0	0	0
ZDB-GENE-030131-7171	fbp1a	fructose-1,6-bisphosphatase 1a	0	15	2	4
ZDB-GENE-030131-7176	ndc1	NDC1 transmembrane nucleoporin	0	15	0	1
ZDB-GENE-030131-7181	wu:fk94f09	wu:fk94f09	0	0	0	0
ZDB-GENE-030131-7185	wu:fk95d07	wu:fk95d07	0	0	0	0
ZDB-GENE-030131-719	anp32b	acidic (leucine-rich) nuclear phosphoprotein 32 family, member B	0	6	0	1
ZDB-GENE-030131-7192	bmp3	bone morphogenetic protein 3	1	18	4	8
ZDB-GENE-030131-7197	lmbrd2b	LMBR1 domain containing 2b	0	4	0	0
ZDB-GENE-030131-7202	wu:fl01g01	wu:fl01g01	0	0	0	0
ZDB-GENE-030131-7208	wu:fl03d04	wu:fl03d04	0	0	0	0
ZDB-GENE-030131-7210	wu:fl03e01	wu:fl03e01	0	0	0	0
ZDB-GENE-030131-7216	wu:fl04h02	wu:fl04h02	0	0	0	0
ZDB-GENE-030131-7219	wu:fl05f10	wu:fl05f10	0	0	0	0
ZDB-GENE-030131-7222	wu:fl08d12	wu:fl08d12	0	0	0	0
ZDB-GENE-030131-7227	wu:fl09h10	wu:fl09h10	0	0	0	0
ZDB-GENE-030131-7231	wu:fl12h02	wu:fl12h02	0	0	0	0
ZDB-GENE-030131-7238	wu:fl20f09	wu:fl20f09	0	0	0	0
ZDB-GENE-030131-7244	wu:fl22g03	wu:fl22g03	0	0	0	0
ZDB-GENE-030131-7248	wu:fl23e08	wu:fl23e08	0	0	0	0
ZDB-GENE-030131-7251	wu:fl24d12	wu:fl24d12	0	0	0	0
ZDB-GENE-030131-7260	wu:fj01d05	wu:fj01d05	0	0	0	0
ZDB-GENE-030131-7269	spata20	spermatogenesis associated 20	0	4	0	0
ZDB-GENE-030131-7272	wu:fj02e11	wu:fj02e11	0	0	0	0
ZDB-GENE-030131-7277	wu:fj03a06	wu:fj03a06	0	0	0	0
ZDB-GENE-030131-7282	alg11	asparagine-linked glycosylation 11 (alpha-1,2-mannosyltransferase)	0	5	0	0
ZDB-GENE-030131-7287	wu:fj04g03	wu:fj04g03	0	0	0	0
ZDB-GENE-030131-7292	wu:fj05c02	wu:fj05c02	0	0	0	0
ZDB-GENE-030131-7297	syt4	synaptotagmin IV	0	12	0	1
ZDB-GENE-030131-7302	wu:fj05f05	wu:fj05f05	0	0	0	0
ZDB-GENE-030131-7309	wu:fj06a01	wu:fj06a01	0	0	0	0
ZDB-GENE-030131-7311	si:dkey-238c7.13	si:dkey-238c7.13	0	0	0	0
ZDB-GENE-030131-7315	wu:fj07d12	wu:fj07d12	0	0	0	0
ZDB-GENE-030131-7318	wu:fj07g06	wu:fj07g06	0	0	0	0
ZDB-GENE-030131-7320	si:dkey-33c12.3	si:dkey-33c12.3	0	3	0	0
ZDB-GENE-030131-7327	wu:fj08d01	wu:fj08d01	0	0	0	0
ZDB-GENE-030131-7332	si:ch211-153b23.4	si:ch211-153b23.4	0	8	0	0
ZDB-GENE-030131-7341	wu:fj09c08	wu:fj09c08	0	0	0	0
ZDB-GENE-030131-7347	mpeg1.1	macrophage expressed 1, tandem duplicate 1	1	5	11	38
ZDB-GENE-030131-7351	si:dkeyp-46h3.2	si:dkeyp-46h3.2	0	1	0	0
ZDB-GENE-030131-7365	wu:fj11a08	wu:fj11a08	0	0	0	0
ZDB-GENE-030131-7370	wu:fj11g02	wu:fj11g02	0	0	0	0
ZDB-GENE-030131-7377	znf207b	zinc finger protein 207, b	0	8	0	2
ZDB-GENE-030131-7380	wu:fj12g03	wu:fj12g03	0	0	0	0
ZDB-GENE-030131-7383	wu:fj13b04	wu:fj13b04	0	0	0	0
ZDB-GENE-030131-7388	wu:fj13e08	wu:fj13e08	0	0	0	0
ZDB-GENE-030131-7390	wu:fj13g06	wu:fj13g06	0	0	0	0
ZDB-GENE-030131-7398	wu:fj14d11	wu:fj14d11	0	0	0	0
ZDB-GENE-030131-7400	wu:fj14f03	wu:fj14f03	0	0	0	0
ZDB-GENE-030131-7405	wu:fj15b05	wu:fj15b05	0	0	0	0
ZDB-GENE-030131-7408	wu:fj15c09	wu:fj15c09	0	0	0	0
ZDB-GENE-030131-7414	arpc1b	actin related protein 2/3 complex, subunit 1B	0	11	0	1
ZDB-GENE-030131-7425	plpp2b	phospholipid phosphatase 2b	0	8	0	1
ZDB-GENE-030131-743	wu:fb44c10	wu:fb44c10	0	0	0	0
ZDB-GENE-030131-7435	parp3	poly (ADP-ribose) polymerase family, member 3	1	17	2	5
ZDB-GENE-030131-7439	klc1b	kinesin light chain 1b	0	2	0	2
ZDB-GENE-030131-7447	sort1b	sortilin 1b	1	7	1	1
ZDB-GENE-030131-7450	tnksa	tankyrase, TRF1-interacting ankyrin-related ADP-ribose polymerase a	0	8	1	2
ZDB-GENE-030131-7454	wu:fj18a12	wu:fj18a12	0	0	0	0
ZDB-GENE-030131-7459	ppiab	peptidylprolyl isomerase Ab (cyclophilin A)	1	13	2	5
ZDB-GENE-030131-7464	odf3b	outer dense fiber of sperm tails 3B	0	4	7	42
ZDB-GENE-030131-7472	wu:fj19h04	wu:fj19h04	0	0	0	0
ZDB-GENE-030131-7475	wu:fj20b03	wu:fj20b03	0	10	0	0
ZDB-GENE-030131-7480	wu:fj20f01	wu:fj20f01	0	0	0	0
ZDB-GENE-030131-7484	wu:fj20h02	wu:fj20h02	0	0	0	0
ZDB-GENE-030131-7487	amot	angiomotin	4	12	1	1
ZDB-GENE-030131-7491	nrsn1	neurensin 1	0	5	0	1
ZDB-GENE-030131-7496	trak2	trafficking protein, kinesin binding 2	0	0	0	0
ZDB-GENE-030131-7499	tec	tec protein tyrosine kinase	0	26	1	1
ZDB-GENE-030131-7503	nkl.4	NK-lysin tandem duplicate 4	0	4	2	5
ZDB-GENE-030131-7510	kat8	K(lysine) acetyltransferase 8	0	6	0	1
ZDB-GENE-030131-7513	ptpn6	protein tyrosine phosphatase, non-receptor type 6	1	15	4	8
ZDB-GENE-030131-7516	wu:fj22f09	wu:fj22f09	0	0	0	0
ZDB-GENE-030131-752	wu:fb44g06	wu:fb44g06	0	0	0	0
ZDB-GENE-030131-7523	bcl6ab	B-cell CLL/lymphoma 6a, genome duplicate b	0	8	0	0
ZDB-GENE-030131-7528	si:dkey-151g10.6	si:dkey-151g10.6	0	3	0	0
ZDB-GENE-030131-7534	wu:fj23h05	wu:fj23h05	0	0	0	0
ZDB-GENE-030131-7544	wu:fj24g01	wu:fj24g01	0	0	0	0
ZDB-GENE-030131-7550	wu:fj29c05	wu:fj29c05	0	0	0	0
ZDB-GENE-030131-7558	wu:fj29h11	wu:fj29h11	0	0	0	0
ZDB-GENE-030131-7562	wu:fj30b12	wu:fj30b12	0	0	0	0
ZDB-GENE-030131-7567	wu:fj30f06	wu:fj30f06	0	9	0	0
ZDB-GENE-030131-7570	rgs5a	regulator of G-protein signaling 5a	0	3	3	4
ZDB-GENE-030131-7576	wu:fj32a12	wu:fj32a12	0	0	0	0
ZDB-GENE-030131-7582	rogdi	rogdi homolog (Drosophila)	0	4	1	3
ZDB-GENE-030131-7591	rbp4l	retinol binding protein 4, like	1	8	3	15
ZDB-GENE-030131-7595	gngt2a	guanine nucleotide binding protein (G protein), gamma transducing activity polypeptide 2a	0	10	3	7
ZDB-GENE-030131-76	hm:zeh1018	hm:zeh1018	0	0	0	0
ZDB-GENE-030131-7601	si:ch73-370c12.1	si:ch73-370c12.1	0	0	0	0
ZDB-GENE-030131-7607	wu:fk54d01	wu:fk54d01	0	0	0	0
ZDB-GENE-030131-7611	wu:fk54e10	wu:fk54e10	0	0	0	0
ZDB-GENE-030131-7615	WITHDRAWN:wu:fk54g07	WITHDRAWN:wu:fk54g07	0	0	0	0
ZDB-GENE-030131-7619	wu:fk55d01	wu:fk55d01	0	0	0	0
ZDB-GENE-030131-7625	lactbl1a	lactamase, beta-like 1a	0	0	0	0
ZDB-GENE-030131-7630	zgc:162144	zgc:162144	0	0	0	0
ZDB-GENE-030131-7635	unc119.2	unc-119 lipid binding chaperone B homolog 2	2	4	3	3
ZDB-GENE-030131-7638	twf2a	twinfilin actin-binding protein 2a	0	2	0	1
ZDB-GENE-030131-7644	wu:fk58b01	wu:fk58b01	0	0	0	0
ZDB-GENE-030131-7649	atp5d	ATP synthase, H+ transporting, mitochondrial F1 complex, delta subunit	0	11	0	1
ZDB-GENE-030131-7652	wu:fk59b05	wu:fk59b05	0	0	0	0
ZDB-GENE-030131-7656	nme2a	NME/NM23 nucleoside diphosphate kinase 2a	0	17	2	4
ZDB-GENE-030131-7661	cited4a	Cbp/p300-interacting transactivator, with Glu/Asp-rich carboxy-terminal domain, 4a	0	6	0	0
ZDB-GENE-030131-7664	si:ch211-176g13.7	si:ch211-176g13.7	0	2	0	0
ZDB-GENE-030131-7671	wu:fk61g04	wu:fk61g04	0	0	0	0
ZDB-GENE-030131-7677	nfil3-5	nuclear factor, interleukin 3 regulated, member 5	2	8	3	6
ZDB-GENE-030131-7685	si:dkeyp-118b1.2	si:dkeyp-118b1.2	0	11	0	0
ZDB-GENE-030131-7696	wrb	tryptophan rich basic protein	2	7	1	4
ZDB-GENE-030131-7699	ns:zf-a144	ns:zf-a144	0	0	0	0
ZDB-GENE-030131-7703	ns:zf-a220	ns:zf-a220	0	0	0	0
ZDB-GENE-030131-7708	ns:zf-a398	ns:zf-a398	0	0	0	0
ZDB-GENE-030131-7713	ns:zf-e221	ns:zf-e221	0	0	0	0
ZDB-GENE-030131-7716	ns:zf-e254	ns:zf-e254	0	0	0	0
ZDB-GENE-030131-7719	ns:zf-e326	ns:zf-e326	0	0	0	0
ZDB-GENE-030131-7722	si:busm1-118j2.5	si:busm1-118j2.5	0	0	0	0
ZDB-GENE-030131-7727	ns:zf-e529	ns:zf-e529	0	0	0	0
ZDB-GENE-030131-773	wu:fb48d04	wu:fb48d04	0	0	0	0
ZDB-GENE-030131-7733	ns:zf-es31	ns:zf-es31	0	0	0	0
ZDB-GENE-030131-7738	mg:cb03b06	mg:cb03b06	0	0	0	0
ZDB-GENE-030131-7741	zgc:65894	zgc:65894	0	15	0	1
ZDB-GENE-030131-775	sulf2b	sulfatase 2b	0	11	3	5
ZDB-GENE-030131-7752	wu:fj33d06	wu:fj33d06	0	0	0	0
ZDB-GENE-030131-7755	wu:fj33d12	wu:fj33d12	0	0	0	0
ZDB-GENE-030131-7763	chic1	cysteine-rich hydrophobic domain 1	0	4	0	1
ZDB-GENE-030131-7768	wu:fj33h07	wu:fj33h07	0	0	0	0
ZDB-GENE-030131-7771	wu:fj34a07	wu:fj34a07	0	0	0	0
ZDB-GENE-030131-7777	si:ch211-154o6.4	si:ch211-154o6.4	0	2	1	1
ZDB-GENE-030131-778	pola2	polymerase (DNA directed), alpha 2	0	8	1	2
ZDB-GENE-030131-7783	wu:fj34c04	wu:fj34c04	0	0	0	0
ZDB-GENE-030131-7787	tspan3a	tetraspanin 3a	0	9	1	2
ZDB-GENE-030131-7791	prmt8b	protein arginine methyltransferase 8b	3	88	2	3
ZDB-GENE-030131-780	cdh15	cadherin 15, type 1, M-cadherin (myotubule)	0	15	5	11
ZDB-GENE-030131-7803	wu:fj35a03	wu:fj35a03	0	0	0	0
ZDB-GENE-030131-7809	irf2bp2a	interferon regulatory factor 2 binding protein 2a	0	5	1	3
ZDB-GENE-030131-7818	wu:fj35f12	wu:fj35f12	0	0	0	0
ZDB-GENE-030131-7826	si:dkey-31f5.11	si:dkey-31f5.11	0	2	0	0
ZDB-GENE-030131-7830	wu:fj36a11	wu:fj36a11	0	0	0	0
ZDB-GENE-030131-7837	dnaja3a	DnaJ (Hsp40) homolog, subfamily A, member 3A	0	11	0	1
ZDB-GENE-030131-7841	wu:fj36c11	wu:fj36c11	0	0	0	0
ZDB-GENE-030131-7848	ccdc6a	coiled-coil domain containing 6a	0	3	0	1
ZDB-GENE-030131-7851	wu:fj36f04	wu:fj36f04	0	0	0	0
ZDB-GENE-030131-7859	jun	jun proto-oncogene	4	39	8	19
ZDB-GENE-030131-7861	wu:fj37c02	wu:fj37c02	0	0	0	0
ZDB-GENE-030131-7867	wu:fj37h01	wu:fj37h01	0	0	0	0
ZDB-GENE-030131-787	sptbn2	spectrin, beta, non-erythrocytic 2	0	5	0	0
ZDB-GENE-030131-7873	csnk1e	casein kinase 1, epsilon	0	19	1	2
ZDB-GENE-030131-7880	osgep	O-sialoglycoprotein endopeptidase	0	2	0	1
ZDB-GENE-030131-7883	wu:fj38f12	wu:fj38f12	0	0	1	1
ZDB-GENE-030131-7889	lrp1aa	low density lipoprotein receptor-related protein 1Aa	1	6	1	2
ZDB-GENE-030131-7892	si:ch73-46j18.5	si:ch73-46j18.5	0	0	0	0
ZDB-GENE-030131-7896	cpne2	copine II	0	0	0	0
ZDB-GENE-030131-79	hm:zeh1122	hm:zeh1122	0	0	0	0
ZDB-GENE-030131-7902	wu:fj39h03	wu:fj39h03	0	0	0	0
ZDB-GENE-030131-7905	ppfia2	protein tyrosine phosphatase, receptor type, f polypeptide (PTPRF), interacting protein (liprin), alpha 2	0	1	0	0
ZDB-GENE-030131-7908	wu:fj40c05	wu:fj40c05	0	0	0	0
ZDB-GENE-030131-7914	si:dkeyp-75h12.5	si:dkeyp-75h12.5	0	0	0	0
ZDB-GENE-030131-7919	wu:fj40h12	wu:fj40h12	0	0	0	0
ZDB-GENE-030131-7922	wu:fj41b01	wu:fj41b01	0	0	0	0
ZDB-GENE-030131-7928	rpn2	ribophorin II	0	8	0	2
ZDB-GENE-030131-7930	gypc	glycophorin C (Gerbich blood group)	1	4	1	2
ZDB-GENE-030131-7937	il12bb	interleukin 12B, b	0	9	2	5
ZDB-GENE-030131-794	wu:fb49a08	wu:fb49a08	0	0	0	0
ZDB-GENE-030131-7947	wu:fj42g08	wu:fj42g08	0	0	0	0
ZDB-GENE-030131-7951	rcbtb1	regulator of chromosome condensation (RCC1) and BTB (POZ) domain containing protein 1	1	5	0	1
ZDB-GENE-030131-7967	wu:fj43f07	wu:fj43f07	0	0	0	0
ZDB-GENE-030131-7972	nell2a	neural EGFL like 2a	0	4	0	0
ZDB-GENE-030131-7978	wu:fj44c04	wu:fj44c04	0	0	0	0
ZDB-GENE-030131-7985	wu:fj44g05	wu:fj44g05	0	0	0	0
ZDB-GENE-030131-799	wu:fb49c01	wu:fb49c01	0	0	0	0
ZDB-GENE-030131-7997	lrrc4.2	leucine rich repeat containing 4.2	0	6	0	0
ZDB-GENE-030131-8002	wu:fj46a10	wu:fj46a10	0	0	0	0
ZDB-GENE-030131-8005	sdhb	succinate dehydrogenase complex, subunit B, iron sulfur (Ip)	0	38	1	5
ZDB-GENE-030131-8013	gria4b	glutamate receptor, ionotropic, AMPA 4b	0	20	2	3
ZDB-GENE-030131-8016	wu:fj47a01	wu:fj47a01	0	0	0	0
ZDB-GENE-030131-8022	ndst1b	N-deacetylase/N-sulfotransferase (heparan glucosaminyl) 1b	1	3	1	1
ZDB-GENE-030131-8029	si:dkey-105e17.1	si:dkey-105e17.1	0	3	0	0
ZDB-GENE-030131-8039	bco2a	beta-carotene oxygenase 2a	0	2	0	0
ZDB-GENE-030131-8043	trim9	tripartite motif containing 9	0	5	0	0
ZDB-GENE-030131-8049	tcea1	transcription elongation factor A (SII), 1	0	18	0	1
ZDB-GENE-030131-806	wu:fb49d08	wu:fb49d08	0	0	0	0
ZDB-GENE-030131-8062	cox7c	cytochrome c oxidase, subunit VIIc	0	6	2	4
ZDB-GENE-030131-8068	cnot11	CCR4-NOT transcription complex, subunit 11	0	9	0	0
ZDB-GENE-030131-8075	wu:fj51a05	wu:fj51a05	0	0	0	0
ZDB-GENE-030131-8078	cd2ap	CD2-associated protein	2	4	0	1
ZDB-GENE-030131-8082	zgc:194678	zgc:194678	0	0	0	0
ZDB-GENE-030131-8086	wu:fj51f06	wu:fj51f06	0	0	0	0
ZDB-GENE-030131-809	wu:fb49f01	wu:fb49f01	0	0	0	0
ZDB-GENE-030131-8095	wu:fj52a05	wu:fj52a05	0	0	0	0
ZDB-GENE-030131-810	wu:fb49f03	wu:fb49f03	0	0	0	0
ZDB-GENE-030131-8103	optn	optineurin	2	17	2	5
ZDB-GENE-030131-8107	calb1	calbindin 1	0	9	0	0
ZDB-GENE-030131-8110	si:dkey-7j14.5	si:dkey-7j14.5	0	3	0	0
ZDB-GENE-030131-8115	pcloa	piccolo presynaptic cytomatrix protein a	0	3	1	1
ZDB-GENE-030131-8119	wu:fj53h01	wu:fj53h01	0	0	0	0
ZDB-GENE-030131-8124	wu:fj54b06	wu:fj54b06	0	0	0	0
ZDB-GENE-030131-8131	klhl17	kelch-like family member 17	0	9	0	0
ZDB-GENE-030131-8139	wu:fj55b09	wu:fj55b09	0	0	0	0
ZDB-GENE-030131-815	wu:fb49h10	wu:fb49h10	0	0	0	0
ZDB-GENE-030131-8156	wu:fj56b12	wu:fj56b12	0	0	0	0
ZDB-GENE-030131-8161	wu:fj56g03	wu:fj56g03	0	0	0	0
ZDB-GENE-030131-8168	msl1a	male-specific lethal 1 homolog a (Drosophila)	0	7	0	0
ZDB-GENE-030131-8175	h3f3c	H3 histone, family 3C	0	0	0	2
ZDB-GENE-030131-8179	rbl1	retinoblastoma-like 1 (p107)	0	8	2	4
ZDB-GENE-030131-8182	wu:fj58g06	wu:fj58g06	0	0	2	2
ZDB-GENE-030131-8188	wu:fj59a07	wu:fj59a07	0	0	0	0
ZDB-GENE-030131-8191	prkcea	protein kinase C, epsilon a	0	27	1	2
ZDB-GENE-030131-8196	gabrb2	gamma-aminobutyric acid (GABA) A receptor, beta 2	0	23	1	1
ZDB-GENE-030131-82	hipk3b	homeodomain interacting protein kinase 3b	0	6	0	0
ZDB-GENE-030131-8202	wu:fj59g11	wu:fj59g11	0	0	0	0
ZDB-GENE-030131-8205	wu:fj59h10	wu:fj59h10	0	0	0	0
ZDB-GENE-030131-8210	loxl3b	lysyl oxidase-like 3b	1	10	2	8
ZDB-GENE-030131-8215	si:dkey-89b17.4	si:dkey-89b17.4	0	2	0	0
ZDB-GENE-030131-822	tpd52l2b	tumor protein D52-like 2b	0	0	0	1
ZDB-GENE-030131-8225	vamp2	vesicle-associated membrane protein 2	2	14	3	14
ZDB-GENE-030131-8228	hcn2b	hyperpolarization activated cyclic nucleotide-gated potassium channel 2b	0	11	1	1
ZDB-GENE-030131-8231	wu:fj61e03	wu:fj61e03	0	0	1	3
ZDB-GENE-030131-8245	wu:fj62d02	wu:fj62d02	0	0	0	0
ZDB-GENE-030131-8249	wu:fj62g02	wu:fj62g02	0	0	0	0
ZDB-GENE-030131-8254	wu:fj63a01	wu:fj63a01	0	0	0	0
ZDB-GENE-030131-8257	wu:fj63a10	wu:fj63a10	0	0	0	0
ZDB-GENE-030131-8262	wu:fj63c09	wu:fj63c09	0	0	0	0
ZDB-GENE-030131-8265	gpr88	G protein-coupled receptor 88	0	9	0	0
ZDB-GENE-030131-8274	nt5dc1	5'-nucleotidase domain containing 1	0	1	0	1
ZDB-GENE-030131-8278	eef1a1a	eukaryotic translation elongation factor 1 alpha 1a	0	15	0	0
ZDB-GENE-030131-8283	sys1	Sys1 golgi trafficking protein	0	7	0	1
ZDB-GENE-030131-8286	wu:fj64h06	wu:fj64h06	0	2	0	0
ZDB-GENE-030131-8292	rcan1b	regulator of calcineurin 1b	0	6	0	0
ZDB-GENE-030131-830	wu:fb50d08	wu:fb50d08	0	0	0	0
ZDB-GENE-030131-8303	si:ch1073-440b2.1	si:ch1073-440b2.1	0	3	0	0
ZDB-GENE-030131-8307	fam162a	family with sequence similarity 162, member A	0	2	0	0
ZDB-GENE-030131-8310	si:ch211-76l23.4	si:ch211-76l23.4	0	0	0	0
ZDB-GENE-030131-8315	wu:fb08f09	wu:fb08f09	0	0	0	0
ZDB-GENE-030131-8319	fgfbp2a	fibroblast growth factor binding protein 2a	0	0	0	0
ZDB-GENE-030131-8324	si:dkey-242g16.2	si:dkey-242g16.2	0	3	0	0
ZDB-GENE-030131-833	wu:fb50e04	wu:fb50e04	0	0	0	0
ZDB-GENE-030131-8333	wu:fb09b05	wu:fb09b05	0	0	0	0
ZDB-GENE-030131-8336	wu:fb09b12	wu:fb09b12	0	0	0	0
ZDB-GENE-030131-834	hiat1a	hippocampus abundant transcript 1a	0	11	0	1
ZDB-GENE-030131-8346	si:ch211-200o3.1	si:ch211-200o3.1	0	0	0	0
ZDB-GENE-030131-8356	fhl3b	four and a half LIM domains 3b	0	2	0	0
ZDB-GENE-030131-8359	wu:fb09h12	wu:fb09h12	0	0	0	0
ZDB-GENE-030131-8364	ndufb9	NADH dehydrogenase (ubiquinone) 1 beta subcomplex, 9	0	5	0	1
ZDB-GENE-030131-8369	aldoaa	aldolase a, fructose-bisphosphate, a	1	12	6	11
ZDB-GENE-030131-8373	col10a1a	collagen, type X, alpha 1a	0	3	34	75
ZDB-GENE-030131-8377	si:dkey-103k4.2	si:dkey-103k4.2	0	0	0	0
ZDB-GENE-030131-8381	wu:fb10eo5	wu:fb10eo5	0	0	0	0
ZDB-GENE-030131-8386	wu:fb10g03	wu:fb10g03	0	0	0	0
ZDB-GENE-030131-8389	wu:fb10h04	wu:fb10h04	0	0	0	0
ZDB-GENE-030131-8392	wu:fb10h10	wu:fb10h10	0	0	0	0
ZDB-GENE-030131-8396	wu:fb11a05	wu:fb11a05	0	0	0	0
ZDB-GENE-030131-840	abhd17aa	abhydrolase domain containing 17Aa	0	0	0	1
ZDB-GENE-030131-8405	zfand6	zinc finger, AN1-type domain 6	0	5	0	1
ZDB-GENE-030131-8410	tfg	trk-fused gene	0	0	0	1
ZDB-GENE-030131-8415	col1a2	collagen, type I, alpha 2	1	6	20	31
ZDB-GENE-030131-8420	wu:fb11d11	wu:fb11d11	0	0	0	0
ZDB-GENE-030131-8424	wu:fb11f01	wu:fb11f01	0	0	0	0
ZDB-GENE-030131-8434	grna	granulin a	4	9	4	12
ZDB-GENE-030131-8438	wu:fb11h06	wu:fb11h06	0	0	0	0
ZDB-GENE-030131-8442	eif3d	eukaryotic translation initiation factor 3, subunit D	0	23	0	1
ZDB-GENE-030131-8447	ifi30	interferon, gamma-inducible protein 30	1	1	1	2
ZDB-GENE-030131-8450	wu:fb12b08	wu:fb12b08	0	0	0	0
ZDB-GENE-030131-8453	lig3	ligase III, DNA, ATP-dependent	1	35	0	3
ZDB-GENE-030131-8461	xpc	xeroderma pigmentosum, complementation group C	0	13	1	3
ZDB-GENE-030131-8467	wu:fb12f01	wu:fb12f01	0	0	0	0
ZDB-GENE-030131-8473	oprd1b	opioid receptor, delta 1b	2	23	3	4
ZDB-GENE-030131-8476	wu:fb12g12	wu:fb12g12	0	0	0	0
ZDB-GENE-030131-848	rbb4l	retinoblastoma binding protein 4, like	1	8	1	3
ZDB-GENE-030131-8482	wu:fb13b04	wu:fb13b04	0	0	0	0
ZDB-GENE-030131-8485	blmh	bleomycin hydrolase	0	8	0	1
ZDB-GENE-030131-8491	nup62l	nucleoporin 62 like	1	21	1	1
ZDB-GENE-030131-8497	cyb5r1	cytochrome b5 reductase 1	0	18	0	1
ZDB-GENE-030131-8501	wu:fb13f03	wu:fb13f03	0	0	0	0
ZDB-GENE-030131-8510	wu:fb13h03	wu:fb13h03	0	0	0	0
ZDB-GENE-030131-8516	si:ch211-183d21.1	si:ch211-183d21.1	0	2	0	0
ZDB-GENE-030131-8522	si:ch211-114c12.2	si:ch211-114c12.2	0	0	0	0
ZDB-GENE-030131-853	wu:fb51a10	wu:fb51a10	0	0	0	0
ZDB-GENE-030131-8536	wu:fb14d09	wu:fb14d09	0	0	0	0
ZDB-GENE-030131-8541	capgb	capping protein (actin filament), gelsolin-like b	0	3	0	0
ZDB-GENE-030131-8546	si:ch1073-459j12.1	si:ch1073-459j12.1	0	8	0	0
ZDB-GENE-030131-8550	hadhb	hydroxyacyl-CoA dehydrogenase/3-ketoacyl-CoA thiolase/enoyl-CoA hydratase (trifunctional protein), beta subunit	0	21	1	3
ZDB-GENE-030131-8555	wu:fb15a03	wu:fb15a03	0	0	0	0
ZDB-GENE-030131-856	wu:fb51b06	wu:fb51b06	0	0	0	0
ZDB-GENE-030131-8563	eif4bb	eukaryotic translation initiation factor 4Bb	0	17	0	1
ZDB-GENE-030131-8569	txndc9	thioredoxin domain containing 9	0	4	0	1
ZDB-GENE-030131-8574	wu:fb15g09	wu:fb15g09	0	0	0	0
ZDB-GENE-030131-8579	si:ch211-229n2.7	si:ch211-229n2.7	0	0	0	0
ZDB-GENE-030131-8581	zgc:56493	zgc:56493	0	12	0	1
ZDB-GENE-030131-8585	rpl17	ribosomal protein L17	0	12	0	0
ZDB-GENE-030131-8596	wu:fa91d01	wu:fa91d01	0	0	0	0
ZDB-GENE-030131-8600	wu:fa91d09	wu:fa91d09	0	0	0	0
ZDB-GENE-030131-8606	rps26	ribosomal protein S26	0	9	0	1
ZDB-GENE-030131-8615	b4galnt3b	beta-1,4-N-acetyl-galactosaminyl transferase 3b	0	2	0	0
ZDB-GENE-030131-862	wu:fb51c10	wu:fb51c10	0	0	0	0
ZDB-GENE-030131-8626	rps8a	ribosomal protein S8a	2	15	1	3
ZDB-GENE-030131-8636	si:ch211-217k17.11	si:ch211-217k17.11	0	0	0	0
ZDB-GENE-030131-8640	wu:fa92h06	wu:fa92h06	0	0	0	0
ZDB-GENE-030131-8646	rpl9	ribosomal protein L9	0	18	1	2
ZDB-GENE-030131-8652	wu:fa93c05	wu:fa93c05	0	0	0	0
ZDB-GENE-030131-8656	rpl10	ribosomal protein L10	1	19	1	4
ZDB-GENE-030131-8660	wu:fa93e07	wu:fa93e07	0	0	0	0
ZDB-GENE-030131-867	atp2a2b	ATPase, Ca++ transporting, cardiac muscle, slow twitch 2b	0	26	2	4
ZDB-GENE-030131-8672	wu:fa94a01	wu:fa94a01	0	0	0	0
ZDB-GENE-030131-868	cnih4	cornichon family AMPA receptor auxiliary protein 4	0	4	0	0
ZDB-GENE-030131-8683	wu:fa94c07	wu:fa94c07	0	0	0	0
ZDB-GENE-030131-8691	wu:fa94e01	wu:fa94e01	0	0	0	0
ZDB-GENE-030131-8695	si:dkey-169i5.4	si:dkey-169i5.4	0	2	0	0
ZDB-GENE-030131-87	hm:zeh1192	hm:zeh1192	0	0	0	0
ZDB-GENE-030131-8702	wu:fa94h07	wu:fa94h07	0	0	0	0
ZDB-GENE-030131-8708	rps15a	ribosomal protein S15a	2	9	0	0
ZDB-GENE-030131-8710	wu:fb04b11	wu:fb04b11	0	0	0	0
ZDB-GENE-030131-8715	wu:fb04f07	wu:fb04f07	0	0	0	0
ZDB-GENE-030131-8719	ahnak	AHNAK nucleoprotein	0	3	0	0
ZDB-GENE-030131-8721	wu:fb05a08	wu:fb05a08	0	0	0	0
ZDB-GENE-030131-8729	wu:fb05d03	wu:fb05d03	0	0	0	0
ZDB-GENE-030131-8733	vmp1	vacuole membrane protein 1	0	17	0	2
ZDB-GENE-030131-8740	wu:fb05f05	wu:fb05f05	0	0	0	0
ZDB-GENE-030131-8743	sod3b	superoxide dismutase 3, extracellular b	0	14	2	6
ZDB-GENE-030131-8750	wu:fb05h10	wu:fb05h10	0	0	0	0
ZDB-GENE-030131-8756	rpl23	ribosomal protein L23	0	8	1	2
ZDB-GENE-030131-8761	wu:fb06f07	wu:fb06f07	0	0	0	0
ZDB-GENE-030131-8767	drg1	developmentally regulated GTP binding protein 1	0	4	0	1
ZDB-GENE-030131-8774	mpzl2b	myelin protein zero-like 2b	1	6	1	2
ZDB-GENE-030131-8781	wu:fb07c11	wu:fb07c11	0	0	0	0
ZDB-GENE-030131-8786	wu:fb07e02	wu:fb07e02	0	0	0	0
ZDB-GENE-030131-879	pdia6	protein disulfide isomerase family A, member 6	0	9	2	7
ZDB-GENE-030131-8794	wu:fb07f12	wu:fb07f12	0	0	0	0
ZDB-GENE-030131-8799	wu:fb07h08	wu:fb07h08	0	0	0	0
ZDB-GENE-030131-8802	wu:fk18b04	wu:fk18b04	0	0	0	0
ZDB-GENE-030131-8807	wu:fk19g03	wu:fk19g03	0	0	0	0
ZDB-GENE-030131-881	wu:fb51h10	wu:fb51h10	0	0	0	0
ZDB-GENE-030131-8812	wu:fk20d12	wu:fk20d12	0	0	0	0
ZDB-GENE-030131-8817	wu:fk20h09	wu:fk20h09	0	0	0	0
ZDB-GENE-030131-8822	wu:fk23a08	wu:fk23a08	0	0	0	0
ZDB-GENE-030131-8825	wu:fk23f11	wu:fk23f11	0	0	0	0
ZDB-GENE-030131-8830	dmxl1	Dmx-like 1	0	0	0	0
ZDB-GENE-030131-8834	wu:fk24g12	wu:fk24g12	0	0	0	0
ZDB-GENE-030131-8838	wu:fk25d10	wu:fk25d10	0	0	0	0
ZDB-GENE-030131-8842	wu:fk25h09	wu:fk25h09	0	0	0	0
ZDB-GENE-030131-8846	ttc8	tetratricopeptide repeat domain 8	5	18	1	1
ZDB-GENE-030131-8851	wu:fk26g04	wu:fk26g04	0	0	0	0
ZDB-GENE-030131-886	wu:fb52a08	wu:fb52a08	0	0	0	0
ZDB-GENE-030131-8866	wu:fk28f11	wu:fk28f11	0	0	0	0
ZDB-GENE-030131-8869	wu:fk29f02	wu:fk29f02	0	0	0	0
ZDB-GENE-030131-8873	wu:fk30a11	wu:fk30a11	0	0	0	0
ZDB-GENE-030131-8878	wu:fk30f11	wu:fk30f11	0	0	0	0
ZDB-GENE-030131-8881	wu:fk31a04	wu:fk31a04	0	0	0	0
ZDB-GENE-030131-8884	wu:fk31c01	wu:fk31c01	0	0	0	0
ZDB-GENE-030131-8892	wu:fk32d11	wu:fk32d11	0	0	0	0
ZDB-GENE-030131-8895	wu:fk32h10	wu:fk32h10	0	0	0	0
ZDB-GENE-030131-8899	wu:fk33h10	wu:fk33h10	0	0	0	0
ZDB-GENE-030131-8901	atp5c1	ATP synthase, H+ transporting, mitochondrial F1 complex, gamma polypeptide 1	0	9	0	0
ZDB-GENE-030131-8904	wu:fk34f03	wu:fk34f03	0	0	0	0
ZDB-GENE-030131-8908	wu:fk35c01	wu:fk35c01	0	0	0	0
ZDB-GENE-030131-8912	wu:fk35g09	wu:fk35g09	0	0	0	0
ZDB-GENE-030131-8915	scyl1	SCY1-like, kinase-like 1	0	3	0	0
ZDB-GENE-030131-8921	hagh	hydroxyacylglutathione hydrolase	0	8	0	1
ZDB-GENE-030131-8927	wu:fa66c01	wu:fa66c01	0	0	0	0
ZDB-GENE-030131-8932	wu:fa66d01	wu:fa66d01	0	0	0	0
ZDB-GENE-030131-8942	chek2	checkpoint kinase 2	1	13	3	10
ZDB-GENE-030131-8950	wu:fa66h11	wu:fa66h11	0	0	0	0
ZDB-GENE-030131-8955	si:rp71-1i20.1	si:rp71-1i20.1	0	5	0	1
ZDB-GENE-030131-8962	wu:fa95c06	wu:fa95c06	0	0	0	0
ZDB-GENE-030131-8968	wu:fa95d08	wu:fa95d08	0	0	0	0
ZDB-GENE-030131-8970	ifitm5	interferon induced transmembrane protein 5	0	4	1	2
ZDB-GENE-030131-8981	wu:fa95h08	wu:fa95h08	0	0	0	0
ZDB-GENE-030131-8986	wu:fa96a03	wu:fa96a03	0	0	0	0
ZDB-GENE-030131-8994	wu:fa96c01	wu:fa96c01	0	0	0	0
ZDB-GENE-030131-9	sparc	secreted protein, acidic, cysteine-rich (osteonectin)	2	18	9	28
ZDB-GENE-030131-9007	wu:fa96e06	wu:fa96e06	0	0	0	0
ZDB-GENE-030131-9014	rars	arginyl-tRNA synthetase	0	27	0	1
ZDB-GENE-030131-9020	zgc:162544	zgc:162544	0	2	0	0
ZDB-GENE-030131-9030	wu:fa97b03	wu:fa97b03	0	0	0	0
ZDB-GENE-030131-9033	prrx1b	paired related homeobox 1b	1	10	3	4
ZDB-GENE-030131-904	ndc80	NDC80 kinetochore complex component	0	17	0	1
ZDB-GENE-030131-9044	wu:fa97d07	wu:fa97d07	0	0	0	0
ZDB-GENE-030131-9049	mbd2	methyl-CpG binding domain protein 2	0	7	1	1
ZDB-GENE-030131-9055	wu:fa97h07	wu:fa97h07	0	0	0	0
ZDB-GENE-030131-9064	wu:fa98c11	wu:fa98c11	0	0	0	0
ZDB-GENE-030131-9071	rpz2	rapunzel 2	0	2	0	0
ZDB-GENE-030131-9075	c1galt1b	core 1 synthase, glycoprotein-N-acetylgalactosamine 3-beta-galactosyltransferase, 1b	0	16	0	1
ZDB-GENE-030131-9078	wu:fa98f12	wu:fa98f12	0	0	0	0
ZDB-GENE-030131-9085	wu:fa99a03	wu:fa99a03	0	0	0	0
ZDB-GENE-030131-9089	mov10b.1	Moloney leukemia virus 10b, tandem duplicate 1	0	9	0	0
ZDB-GENE-030131-9097	zgc:77151	zgc:77151	0	4	0	1
ZDB-GENE-030131-9100	nol7	nucleolar protein 7	0	1	0	1
ZDB-GENE-030131-9103	si:dkey-190l8.2	si:dkey-190l8.2	0	7	0	0
ZDB-GENE-030131-911	2017-09-02	septin 2	0	7	0	1
ZDB-GENE-030131-9112	nbr1	neighbor of brca1 gene 1	0	4	0	0
ZDB-GENE-030131-9122	smg7	SMG7 nonsense mediated mRNA decay factor	1	12	2	6
ZDB-GENE-030131-9125	wu:fb01a11	wu:fb01a11	0	0	0	0
ZDB-GENE-030131-913	ddah2	dimethylarginine dimethylaminohydrolase 2	0	4	0	0
ZDB-GENE-030131-9134	ssr3	signal sequence receptor, gamma	0	5	0	1
ZDB-GENE-030131-9139	wu:fb01e08	wu:fb01e08	0	0	0	0
ZDB-GENE-030131-9141	wu:fb01e10	wu:fb01e10	0	0	0	0
ZDB-GENE-030131-9149	prss23	protease, serine, 23	1	16	1	1
ZDB-GENE-030131-9153	wu:fb02b07	wu:fb02b07	0	0	0	0
ZDB-GENE-030131-9161	wu:fb02c12	wu:fb02c12	0	0	0	0
ZDB-GENE-030131-9167	tuba8l	tubulin, alpha 8 like	0	15	1	3
ZDB-GENE-030131-9170	zgc:153867	zgc:153867	0	1	1	1
ZDB-GENE-030131-9177	wu:fb02f08	wu:fb02f08	0	0	0	0
ZDB-GENE-030131-9181	reep5	receptor accessory protein 5	0	2	1	2
ZDB-GENE-030131-9185	wu:fb02h02	wu:fb02h02	0	0	0	0
ZDB-GENE-030131-9191	wu:fb03a02	wu:fb03a02	0	0	0	0
ZDB-GENE-030131-9195	wu:fb03d05	wu:fb03d05	0	0	0	0
ZDB-GENE-030131-9198	wu:fb03e09	wu:fb03e09	0	0	0	0
ZDB-GENE-030131-9208	wu:fk03e08	wu:fk03e08	0	0	0	0
ZDB-GENE-030131-9210	limch1b	LIM and calponin homology domains 1b	0	2	0	0
ZDB-GENE-030131-9215	wu:fk07e01	wu:fk07e01	0	0	0	0
ZDB-GENE-030131-9220	wu:fk08g12	wu:fk08g12	0	0	0	0
ZDB-GENE-030131-9226	wu:fk11e03	wu:fk11e03	0	0	0	0
ZDB-GENE-030131-9231	wu:fk14a03	wu:fk14a03	0	0	0	0
ZDB-GENE-030131-9234	wu:fk14b04	wu:fk14b04	0	0	0	0
ZDB-GENE-030131-9237	wu:fk14c07	wu:fk14c07	0	0	0	0
ZDB-GENE-030131-924	wu:fb53b02	wu:fb53b02	0	0	0	0
ZDB-GENE-030131-9242	sulf1	sulfatase 1	3	21	5	8
ZDB-GENE-030131-9245	wu:fk14g09	wu:fk14g09	0	0	0	0
ZDB-GENE-030131-925	ddx5	DEAD (Asp-Glu-Ala-Asp) box helicase 5	0	15	0	1
ZDB-GENE-030131-926	npl	N-acetylneuraminate pyruvate lyase (dihydrodipicolinate synthase)	0	12	0	1
ZDB-GENE-030131-9263	wu:fa55d03	wu:fa55d03	0	0	0	0
ZDB-GENE-030131-927	wu:fb53b10	wu:fb53b10	0	0	0	0
ZDB-GENE-030131-9274	wu:fa55f06	wu:fa55f06	0	0	0	0
ZDB-GENE-030131-9279	chia.4	chitinase, acidic.4	1	16	2	5
ZDB-GENE-030131-9286	wu:fa56a09	wu:fa56a09	0	0	0	0
ZDB-GENE-030131-9294	wu:fa56c09	wu:fa56c09	0	0	0	0
ZDB-GENE-030131-9301	wu:fa56d10	wu:fa56d10	0	0	0	0
ZDB-GENE-030131-9307	si:dkeyp-2e4.2	si:dkeyp-2e4.2	0	2	0	0
ZDB-GENE-030131-931	wu:fb53c12	wu:fb53c12	0	0	0	0
ZDB-GENE-030131-9314	wu:fj65b12	wu:fj65b12	0	0	0	0
ZDB-GENE-030131-9319	wu:fj65c10	wu:fj65c10	0	0	0	0
ZDB-GENE-030131-9322	alox5ap	arachidonate 5-lipoxygenase-activating protein	1	14	2	6
ZDB-GENE-030131-9327	wu:fj65e08	wu:fj65e08	0	0	0	0
ZDB-GENE-030131-9331	wu:fj65g08	wu:fj65g08	0	0	0	0
ZDB-GENE-030131-9337	wu:fj65h10	wu:fj65h10	0	0	0	0
ZDB-GENE-030131-9345	rrs1	RRS1 ribosome biogenesis regulator homolog (S. cerevisiae)	0	8	0	1
ZDB-GENE-030131-9350	wu:fj66e02	wu:fj66e02	0	0	0	0
ZDB-GENE-030131-9358	bcat1	branched chain amino-acid transaminase 1, cytosolic	0	20	2	13
ZDB-GENE-030131-9363	wu:fj66h05	wu:fj66h05	0	0	0	0
ZDB-GENE-030131-9368	wu:fj67a05	wu:fj67a05	0	0	0	0
ZDB-GENE-030131-9372	ubac1	UBA domain containing 1	0	0	0	0
ZDB-GENE-030131-9376	wu:fj67c08	wu:fj67c08	0	0	0	0
ZDB-GENE-030131-9382	dennd6b	DENN/MADD domain containing 6B	0	2	0	1
ZDB-GENE-030131-9389	wu:fj67g03	wu:fj67g03	0	0	0	0
ZDB-GENE-030131-9391	slc22a7b.2	solute carrier family 22 (organic anion transporter), member 7b, tandem duplicate 2	0	7	0	0
ZDB-GENE-030131-9394	wu:fj67h05	wu:fj67h05	0	0	1	4
ZDB-GENE-030131-9399	zc3h3	zinc finger CCCH-type containing 3	0	7	0	1
ZDB-GENE-030131-9401	wu:fj68b05	wu:fj68b05	0	0	0	0
ZDB-GENE-030131-9407	nup35	nucleoporin 35	0	17	0	1
ZDB-GENE-030131-9410	wu:fj68e06	wu:fj68e06	0	0	0	0
ZDB-GENE-030131-9415	wu:fj68f12	wu:fj68f12	0	0	0	0
ZDB-GENE-030131-9420	wu:fj68h09	wu:fj68h09	0	0	0	0
ZDB-GENE-030131-9428	wu:fj77h11	wu:fj77h11	0	0	0	0
ZDB-GENE-030131-9436	wu:fj78e01	wu:fj78e01	0	0	0	0
ZDB-GENE-030131-9439	lnx1	ligand of numb-protein X 1	0	2	1	1
ZDB-GENE-030131-9443	spag1a	sperm associated antigen 1a	1	3	0	1
ZDB-GENE-030131-9447	stard8	StAR-related lipid transfer (START) domain containing 8	0	3	0	0
ZDB-GENE-030131-9455	lnpb	limb and neural patterns b	0	7	0	0
ZDB-GENE-030131-9460	mpx	myeloid-specific peroxidase	6	19	141	374
ZDB-GENE-030131-9467	wu:fj81a03	wu:fj81a03	0	0	0	0
ZDB-GENE-030131-947	bhmt	betaine-homocysteine methyltransferase	1	18	2	6
ZDB-GENE-030131-9473	smug1	single-strand-selective monofunctional uracil-DNA glycosylase 1	0	0	0	0
ZDB-GENE-030131-9478	wu:fj81e10	wu:fj81e10	0	0	0	0
ZDB-GENE-030131-9487	wu:fj81h12	wu:fj81h12	0	0	0	0
ZDB-GENE-030131-9492	si:ch211-11i22.4	si:ch211-11i22.4	0	2	1	4
ZDB-GENE-030131-9496	wu:fj82d10	wu:fj82d10	0	0	0	0
ZDB-GENE-030131-95	nppa	natriuretic peptide A	1	6	41	126
ZDB-GENE-030131-9503	wu:fj83a08	wu:fj83a08	0	0	0	0
ZDB-GENE-030131-9510	arhgap29a	Rho GTPase activating protein 29a	0	4	1	2
ZDB-GENE-030131-9513	si:ch73-382f3.1	si:ch73-382f3.1	0	3	0	1
ZDB-GENE-030131-9520	nfatc2ip	nuclear factor of activated T-cells, cytoplasmic, calcineurin-dependent 2 interacting protein	0	0	0	0
ZDB-GENE-030131-9523	wu:fj84e08	wu:fj84e08	0	0	0	1
ZDB-GENE-030131-9529	atp6v1ab	ATPase, H+ transporting, lysosomal, V1 subunit Ab	0	15	4	13
ZDB-GENE-030131-9532	plcg2	phospholipase C, gamma 2	0	19	0	1
ZDB-GENE-030131-9535	wu:fj85c01	wu:fj85c01	0	0	0	0
ZDB-GENE-030131-9538	wu:fj85d03	wu:fj85d03	0	0	0	0
ZDB-GENE-030131-9540	wu:fj85e01	wu:fj85e01	0	0	0	0
ZDB-GENE-030131-9544	mcm4	minichromosome maintenance complex component 4	2	20	2	4
ZDB-GENE-030131-9548	mmp23ba	matrix metallopeptidase 23ba	0	0	0	0
ZDB-GENE-030131-9553	wu:fj86g03	wu:fj86g03	0	0	0	0
ZDB-GENE-030131-956	eif1b	eukaryotic translation initiation factor 1B	0	6	0	1
ZDB-GENE-030131-9564	lztr1	leucine-zipper-like transcription regulator 1	0	2	0	0
ZDB-GENE-030131-9570	pde4ba	phosphodiesterase 4B, cAMP-specific a	0	17	0	0
ZDB-GENE-030131-9574	wu:fj88b08	wu:fj88b08	0	0	0	0
ZDB-GENE-030131-9578	wu:fj88f11	wu:fj88f11	0	0	0	0
ZDB-GENE-030131-9581	si:ch73-132f6.5	si:ch73-132f6.5	0	0	0	0
ZDB-GENE-030131-9587	lzts2b	leucine zipper, putative tumor suppressor 2b	0	16	0	0
ZDB-GENE-030131-9597	wu:fj92a04	wu:fj92a04	0	0	0	0
ZDB-GENE-030131-960	ik	IK cytokine	1	2	0	2
ZDB-GENE-030131-9608	wu:fj93e03	wu:fj93e03	0	0	0	0
ZDB-GENE-030131-9612	rbm47	RNA binding motif protein 47	1	5	1	1
ZDB-GENE-030131-9616	rps6kal	ribosomal protein S6 kinase a, like	0	27	0	1
ZDB-GENE-030131-9622	wu:fj94c10	wu:fj94c10	0	0	0	0
ZDB-GENE-030131-9627	wu:fj94h02	wu:fj94h02	0	0	0	0
ZDB-GENE-030131-9632	sgk2a	serum/glucocorticoid regulated kinase 2a	0	32	1	1
ZDB-GENE-030131-9638	bsg	basigin	0	5	1	3
ZDB-GENE-030131-9642	cbr1l	carbonyl reductase 1-like	0	1	5	12
ZDB-GENE-030131-9646	aif1l	allograft inflammatory factor 1-like	0	2	1	3
ZDB-GENE-030131-9651	si:dkey-220f10.4	si:dkey-220f10.4	0	4	0	1
ZDB-GENE-030131-9654	aatf	apoptosis antagonizing transcription factor	0	1	0	0
ZDB-GENE-030131-9659	slc38a2	solute carrier family 38, member 2	0	10	0	1
ZDB-GENE-030131-9662	rap1b	RAP1B, member of RAS oncogene family	5	29	3	6
ZDB-GENE-030131-9667	si:dkey-27i16.2	si:dkey-27i16.2	0	5	0	1
[truncated: 34,656 more rows]

## Sheet: Charts
								GenePublication.txt (11/30/2016)
								Records	Publications		Genes	Publications per Gene
												Min	Max	Med	Avg	Std
								125871	13400		20939	1	863	8	10.7	18.3
								MachineLearningReport.txt (11/29/2016)
								36655 Genes				Min	Max	Med	Avg	Std
								Publications with Curated Expression per Gene				0	471	0	0.9	7.4
								Expression Experiments per Gene				0	1237	0	2.4	19.2
								ConstructComponents.txt (12/19/2016)
								Records	Constructs	Genes		Constructs per Gene
												Min	Max	Med	Avg	Std
								12738	3685	779		1	330	2	5.3	20.2

## Sheet: PubsPerGene
WITHDRAWN:wu:fc12a01	ZDB-GENE-030131-2572	ZDB-PUB-070210-32	Journal	17251491			Row Labels	Count of ZDB-GENE-030131-2572		Histogram	0	Frequency		Histogram	Bin	Frequency											Count of ZDB-GENE-030131-2572			Row Labels	Count of Count of ZDB-GENE-030131-2572
WITHDRAWN:zgc:101545	ZDB-GENE-041212-66	ZDB-PUB-040217-2	Journal	12477932			ZDB-GENE-000112-32	1		0	1	6848	0		0	0											1			1	6849
WITHDRAWN:zgc:101546	ZDB-GENE-041010-78	ZDB-PUB-040217-2	Journal	12477932			ZDB-GENE-000112-34	1		1	2	4082	5		5	16697											1			2	4082
WITHDRAWN:zgc:101551	ZDB-GENE-041212-65	ZDB-PUB-040217-2	Journal	12477932			ZDB-GENE-000112-36	1		2	3	2788	10		10	2325											1			3	2788
WITHDRAWN:zgc:103593	ZDB-GENE-040912-130	ZDB-PUB-040217-2	Journal	12477932			ZDB-GENE-000112-40	1		3	4	1819	15		15	708				1							1			4	1819
WITHDRAWN:zgc:103610	ZDB-GENE-041024-7	ZDB-PUB-040217-2	Journal	12477932			ZDB-GENE-000112-47	22		4	5	1159	20		20	318											22			5	1159
WITHDRAWN:zgc:103693	ZDB-GENE-041212-4	ZDB-PUB-040217-2	Journal	12477932			ZDB-GENE-000125-12	24		5	6	781	25		25	206											24			6	781
WITHDRAWN:zgc:109735	ZDB-GENE-050522-178	ZDB-PUB-040217-2	Journal	12477932			ZDB-GENE-000125-4	174		6	7	546	30		30	139											174			7	546
WITHDRAWN:zgc:110134	ZDB-GENE-050522-206	ZDB-PUB-040217-2	Journal	12477932			ZDB-GENE-000128-11	15		7	8	393	35		35	73				2							15			8	393
WITHDRAWN:zgc:110160	ZDB-GENE-050417-396	ZDB-PUB-040217-2	Journal	12477932			ZDB-GENE-000128-13	12		8	9	339	40		40	60											12			9	339
WITHDRAWN:zgc:110414	ZDB-GENE-050522-462	ZDB-PUB-040217-2	Journal	12477932			ZDB-GENE-000128-8	64		9	10	266	45		45	51				More							64			10	266
WITHDRAWN:zgc:111943	ZDB-GENE-050522-177	ZDB-PUB-040217-2	Journal	12477932			ZDB-GENE-000201-13	10		10	11	174	50		50	28											10			11	174
WITHDRAWN:zgc:113968	ZDB-GENE-050809-145	ZDB-PUB-040217-2	Journal	12477932			ZDB-GENE-000201-18	32		11	12	177	55		55	39				3							32			12	177
WITHDRAWN:zgc:113968	ZDB-GENE-050809-145	ZDB-PUB-070726-23	Journal	17637923			ZDB-GENE-000201-9	11		12	13	147	60		60	35											11			13	147
WITHDRAWN:zgc:136305	ZDB-GENE-060512-369	ZDB-PUB-040217-2	Journal	12477932			ZDB-GENE-000208-13	125		13	14	114	65		65	21				5							125			14	114
WITHDRAWN:zgc:152720	ZDB-GENE-061103-625	ZDB-PUB-040217-2	Journal	12477932			ZDB-GENE-000208-17	9		14	15	96	70		More	238											9			15	96
WITHDRAWN:zgc:158326	ZDB-GENE-061201-54	ZDB-PUB-040217-2	Journal	12477932			ZDB-GENE-000208-18	21		15	16	67	75							8							21			16	67
WITHDRAWN:zgc:158620	ZDB-GENE-070112-1452	ZDB-PUB-040217-2	Journal	12477932			ZDB-GENE-000208-20	70		16	17	83															70			17	83
WITHDRAWN:zgc:158627	ZDB-GENE-070112-1532	ZDB-PUB-040217-2	Journal	12477932			ZDB-GENE-000208-21	10		17	18	65								13							10			18	65
WITHDRAWN:zgc:173666	ZDB-GENE-071004-106	ZDB-PUB-040217-2	Journal	12477932			ZDB-GENE-000208-23	15		18	19	52															15			19	52
WITHDRAWN:zgc:173905	ZDB-GENE-070928-40	ZDB-PUB-040217-2	Journal	12477932			ZDB-GENE-000208-25	88		19	20	51								21							88			20	51
WITHDRAWN:zgc:56118	ZDB-GENE-040426-910	ZDB-PUB-040217-2	Journal	12477932			ZDB-GENE-000208-28	12		20	More	890															12			21	57
WITHDRAWN:zgc:56232	ZDB-GENE-040426-952	ZDB-PUB-040217-2	Journal	12477932			ZDB-GENE-000208-4	63												34							63			22	42
WITHDRAWN:zgc:64209	ZDB-GENE-040426-1405	ZDB-PUB-040217-2	Journal	12477932			ZDB-GENE-000208-8	3																			3			23	28
WITHDRAWN:zgc:66406	ZDB-GENE-050913-3	ZDB-PUB-040217-2	Journal	12477932			ZDB-GENE-000208-9	2												55							2			24	42
WITHDRAWN:zgc:86853	ZDB-GENE-040625-94	ZDB-PUB-040217-2	Journal	12477932			ZDB-GENE-000209-3	19			GenePublication.txt 11/30/2016																19			25	37
WITHDRAWN:zgc:92070	ZDB-GENE-050913-6	ZDB-PUB-040217-2	Journal	12477932			ZDB-GENE-000209-4	26			Records	Publications	Genes	Publications per Gene													26			26	34
WITHDRAWN:zgc:92147	ZDB-GENE-050102-6	ZDB-PUB-040217-2	Journal	12477932			ZDB-GENE-000210-10	2						Min	Max	Med	Avg	Std									2			27	25
WITHDRAWN:zgc:92577	ZDB-GENE-041114-203	ZDB-PUB-040217-2	Journal	12477932			ZDB-GENE-000210-13	8			125871	13400	20939	1	863	8	10.7	18.3									8			28	26
a1cf	ZDB-GENE-060824-3	ZDB-PUB-060501-4	Journal	16631158			ZDB-GENE-000210-15	4																			4			29	31
a1cf	ZDB-GENE-060824-3	ZDB-PUB-090616-26	Journal	19500364			ZDB-GENE-000210-17	7																			7			30	23
a1cf	ZDB-GENE-060824-3	ZDB-PUB-101108-37	Journal	21052758			ZDB-GENE-000210-19	23																			23			31	23
a1cf	ZDB-GENE-060824-3	ZDB-PUB-121220-31	Journal	23239145			ZDB-GENE-000210-20	81																			81			32	10
a2ml	ZDB-GENE-090212-1	ZDB-PUB-021016-9	Journal	12234255			ZDB-GENE-000210-21	24																			24			33	14
a2ml	ZDB-GENE-090212-1	ZDB-PUB-040217-2	Journal	12477932			ZDB-GENE-000210-23	16																			16			34	9
a2ml	ZDB-GENE-090212-1	ZDB-PUB-081031-7	Journal	18971206			ZDB-GENE-000210-25	7																			7			35	17
a2ml	ZDB-GENE-090212-1	ZDB-PUB-081121-13	Journal	19011686			ZDB-GENE-000210-28	3																			3			36	8
a2ml	ZDB-GENE-090212-1	ZDB-PUB-101108-37	Journal	21052758			ZDB-GENE-000210-31	24																			24			37	12
a2ml	ZDB-GENE-090212-1	ZDB-PUB-130927-7	Journal	24038582			ZDB-GENE-000210-32	18																			18			38	12
a2ml	ZDB-GENE-090212-1	ZDB-PUB-140303-29	Journal	24394404			ZDB-GENE-000210-33	16																			16			39	15
a2ml	ZDB-GENE-090212-1	ZDB-PUB-140619-7	Journal	24939586			ZDB-GENE-000210-34	5																			5			40	13
a2ml	ZDB-GENE-090212-1	ZDB-PUB-151230-9	Journal	26712470			ZDB-GENE-000210-35	6																			6			41	10
aaas	ZDB-GENE-030912-4	ZDB-PUB-030305-2	Journal	12618376			ZDB-GENE-000210-6	26																			26			42	8
aaas	ZDB-GENE-030912-4	ZDB-PUB-040217-2	Journal	12477932			ZDB-GENE-000210-7	11																			11			43	8
aaas	ZDB-GENE-030912-4	ZDB-PUB-050823-6	Journal	16109975			ZDB-GENE-000210-8	136																			136			44	12
aaas	ZDB-GENE-030912-4	ZDB-PUB-070726-29	Journal	17640903			ZDB-GENE-000223-14	25																			25			45	13
aaas	ZDB-GENE-030912-4	ZDB-PUB-130221-6	Journal	23382537			ZDB-GENE-000308-1	12																			12			46	7
aacs	ZDB-GENE-040426-903	ZDB-PUB-040217-2	Journal	12477932			ZDB-GENE-000322-1	51																			51			47	5
aacs	ZDB-GENE-040426-903	ZDB-PUB-070726-29	Journal	17640903			ZDB-GENE-000322-2	15																			15			48	6
aacs	ZDB-GENE-040426-903	ZDB-PUB-100625-24	Journal	20571107			ZDB-GENE-000322-3	15																			15			49	5
aacs	ZDB-GENE-040426-903	ZDB-PUB-100903-3	Journal	17762044			ZDB-GENE-000322-4	13																			13			50	5
aacs	ZDB-GENE-040426-903	ZDB-PUB-110110-25	Journal	21205313			ZDB-GENE-000322-5	26																			26			51	7
aacs	ZDB-GENE-040426-903	ZDB-PUB-130221-6	Journal	23382537			ZDB-GENE-000322-6	15																			15			52	8
aagab	ZDB-GENE-040718-120	ZDB-PUB-040217-2	Journal	12477932			ZDB-GENE-000323-1	27																			27			53	12
aagab	ZDB-GENE-040718-120	ZDB-PUB-050823-6	Journal	16109975			ZDB-GENE-000328-2	13																			13			54	6
aagab	ZDB-GENE-040718-120	ZDB-PUB-130213-2	Journal	22412924			ZDB-GENE-000328-3	29																			29			55	6
aamdc	ZDB-GENE-050522-64	ZDB-PUB-040217-2	Journal	12477932			ZDB-GENE-000328-4	21																			21			56	13
aamp	ZDB-GENE-040426-2370	ZDB-PUB-040217-2	Journal	12477932			ZDB-GENE-000328-5	26																			26			57	5
aamp	ZDB-GENE-040426-2370	ZDB-PUB-110713-24	Journal	21729873			ZDB-GENE-000329-1	167																			167			58	6
aanat1	ZDB-GENE-040329-1	ZDB-PUB-040217-2	Journal	12477932			ZDB-GENE-000329-10	9																			9			59	6
aanat1	ZDB-GENE-040329-1	ZDB-PUB-050119-10	Journal	15302263			ZDB-GENE-000329-12	8																			8			60	5
aanat1	ZDB-GENE-040329-1	ZDB-PUB-060130-1	Journal	16427617			ZDB-GENE-000329-13	14																			14			61	3
aanat1	ZDB-GENE-040329-1	ZDB-PUB-060412-12	Journal	16595704			ZDB-GENE-000329-14	9																			9			62	3
aanat1	ZDB-GENE-040329-1	ZDB-PUB-130402-4	Journal	23468616			ZDB-GENE-000329-15	17																			17			63	6
aanat1	ZDB-GENE-040329-1	ZDB-PUB-140728-38	Journal	24351931			ZDB-GENE-000329-16	15																			15			64	4
aanat1	ZDB-GENE-040329-1	ZDB-PUB-141209-2	Journal	25486407			ZDB-GENE-000329-17	12																			12			65	5
aanat1	ZDB-GENE-040329-1	ZDB-PUB-150311-4	Journal	25754820			ZDB-GENE-000329-2	29																			29			66	6
aanat1	ZDB-GENE-040329-1	ZDB-PUB-160519-36	Journal	27179881			ZDB-GENE-000329-3	137																			137			67	8
aanat2	ZDB-GENE-991019-6	ZDB-PUB-020102-4	Journal	11753388			ZDB-GENE-000329-4	46																			46			68	4
aanat2	ZDB-GENE-991019-6	ZDB-PUB-021106-6	Journal	12412006			ZDB-GENE-000329-5	131																			131			69	2
aanat2	ZDB-GENE-991019-6	ZDB-PUB-030716-18	Journal	12799078			ZDB-GENE-000329-9	7																			7			70	5
aanat2	ZDB-GENE-991019-6	ZDB-PUB-040217-2	Journal	12477932			ZDB-GENE-000330-3	6																			6			72	3
aanat2	ZDB-GENE-991019-6	ZDB-PUB-040304-2	Journal	14988431			ZDB-GENE-000330-4	5																			5			73	5
aanat2	ZDB-GENE-991019-6	ZDB-PUB-050119-10	Journal	15302263			ZDB-GENE-000330-5	17																			17			74	3
aanat2	ZDB-GENE-991019-6	ZDB-PUB-050125-2	Journal	15657039			ZDB-GENE-000330-7	4																			4			75	5
aanat2	ZDB-GENE-991019-6	ZDB-PUB-050510-5	Journal	15869567			ZDB-GENE-000330-8	6																			6			76	2
aanat2	ZDB-GENE-991019-6	ZDB-PUB-050823-6	Journal	16109975			ZDB-GENE-000330-9	20																			20			77	6
aanat2	ZDB-GENE-991019-6	ZDB-PUB-060130-1	Journal	16427617			ZDB-GENE-000403-1	65																			65			78	5
aanat2	ZDB-GENE-991019-6	ZDB-PUB-060306-9	Journal	16497800			ZDB-GENE-000403-2	87																			87			79	2
aanat2	ZDB-GENE-991019-6	ZDB-PUB-060323-15	Journal	16537499			ZDB-GENE-000405-1	10																			10			80	3
aanat2	ZDB-GENE-991019-6	ZDB-PUB-060323-3	Journal	18248185			ZDB-GENE-000405-3	6																			6			81	7
aanat2	ZDB-GENE-991019-6	ZDB-PUB-060412-12	Journal	16595704			ZDB-GENE-000405-5	19																			19			82	3
aanat2	ZDB-GENE-991019-6	ZDB-PUB-060508-2	Journal	16647808			ZDB-GENE-000405-6	35																			35			84	1
aanat2	ZDB-GENE-991019-6	ZDB-PUB-060517-21	Journal	16687284			ZDB-GENE-000406-10	56																			56			85	2
aanat2	ZDB-GENE-991019-6	ZDB-PUB-070303-22	Journal	17306630			ZDB-GENE-000406-3	2																			2			86	1
aanat2	ZDB-GENE-991019-6	ZDB-PUB-070330-27	Journal	17373855			ZDB-GENE-000406-5	3																			3			87	2
aanat2	ZDB-GENE-991019-6	ZDB-PUB-080527-27	Journal	18502992			ZDB-GENE-000406-6	8																			8			88	5
aanat2	ZDB-GENE-991019-6	ZDB-PUB-080707-7	Journal	18597743			ZDB-GENE-000406-8	44																			44			89	5
aanat2	ZDB-GENE-991019-6	ZDB-PUB-090123-7	Journal	19147662			ZDB-GENE-000406-9	41																			41			90	1
aanat2	ZDB-GENE-991019-6	ZDB-PUB-090616-42	Journal	19504458			ZDB-GENE-000411-1	11																			11			91	3
aanat2	ZDB-GENE-991019-6	ZDB-PUB-091101-20	Journal	19859524			ZDB-GENE-000412-1	47																			47			92	1
aanat2	ZDB-GENE-991019-6	ZDB-PUB-091215-50	Journal	19966231			ZDB-GENE-000426-1	52																			52			93	1
aanat2	ZDB-GENE-991019-6	ZDB-PUB-101011-46	Journal	20920793			ZDB-GENE-000427-1	1																			1			94	2
aanat2	ZDB-GENE-991019-6	ZDB-PUB-110119-32	Journal	21232144			ZDB-GENE-000427-10	21																			21			95	2
aanat2	ZDB-GENE-991019-6	ZDB-PUB-110719-17	Journal	21756345			ZDB-GENE-000427-2	10																			10			96	2
aanat2	ZDB-GENE-991019-6	ZDB-PUB-121206-27	Journal	23201575			ZDB-GENE-000427-3	12																			12			97	2
aanat2	ZDB-GENE-991019-6	ZDB-PUB-130110-10	Journal	23284293			ZDB-GENE-000427-4	14																			14			98	1
aanat2	ZDB-GENE-991019-6	ZDB-PUB-130124-4	Journal	23303782			ZDB-GENE-000427-6	57																			57			99	1
aanat2	ZDB-GENE-991019-6	ZDB-PUB-130201-24	Journal	23349822			ZDB-GENE-000427-7	61																			61			100	2
aanat2	ZDB-GENE-991019-6	ZDB-PUB-130416-14	Journal	23557786			ZDB-GENE-000427-9	11																			11			101	1
aanat2	ZDB-GENE-991019-6	ZDB-PUB-130611-31	Journal	23684812			ZDB-GENE-000501-1	15																			15			102	4
aanat2	ZDB-GENE-991019-6	ZDB-PUB-140318-7	Journal	24423866			ZDB-GENE-000501-2	2																			2			103	1
aanat2	ZDB-GENE-991019-6	ZDB-PUB-140410-26	Journal	24498133			ZDB-GENE-000502-1	33																			33			104	1
aanat2	ZDB-GENE-991019-6	ZDB-PUB-140513-470	Journal	24568569			ZDB-GENE-000508-1	88																			88			105	1
aanat2	ZDB-GENE-991019-6	ZDB-PUB-140513-49	Journal	24791007			ZDB-GENE-000509-1	33																			33			106	1
aanat2	ZDB-GENE-991019-6	ZDB-PUB-140728-38	Journal	24351931			ZDB-GENE-000509-2	23																			23			107	2
aanat2	ZDB-GENE-991019-6	ZDB-PUB-141209-2	Journal	25486407			ZDB-GENE-000509-3	21																			21			108	1
aanat2	ZDB-GENE-991019-6	ZDB-PUB-150311-4	Journal	25754820			ZDB-GENE-000510-1	4																			4			109	1
aanat2	ZDB-GENE-991019-6	ZDB-PUB-150324-1	Journal	25544291			ZDB-GENE-000511-1	147																			147			112	5
aanat2	ZDB-GENE-991019-6	ZDB-PUB-160519-36	Journal	27179881			ZDB-GENE-000511-2	12																			12			114	1
aanat2	ZDB-GENE-991019-6	ZDB-PUB-980313-2	Journal	9492019			ZDB-GENE-000511-3	6																			6			115	1
aanat2	ZDB-GENE-991019-6	ZDB-PUB-991014-3	Journal	10499549			ZDB-GENE-000511-4	4																			4			117	1
aar2	ZDB-GENE-040704-68	ZDB-PUB-040217-2	Journal	12477932			ZDB-GENE-000511-5	9																			9			118	1
aars	ZDB-GENE-030131-3663	ZDB-PUB-040217-2	Journal	12477932			ZDB-GENE-000511-6	112																			112			119	2
aars	ZDB-GENE-030131-3663	ZDB-PUB-050823-6	Journal	16109975			ZDB-GENE-000511-7	17																			17			120	2
aars	ZDB-GENE-030131-3663	ZDB-PUB-050907-6	Journal	16132083			ZDB-GENE-000511-8	25																			25			121	4
aars	ZDB-GENE-030131-3663	ZDB-PUB-060124-16	Journal	16412219			ZDB-GENE-000516-1	14																			14			122	1
aars	ZDB-GENE-030131-3663	ZDB-PUB-141224-14	Journal	25534026			ZDB-GENE-000517-1	3																			3			123	5
aars2	ZDB-GENE-041008-213	ZDB-PUB-160209-3	Journal	26854857			ZDB-GENE-000523-2	17																			17			124	2
aarsd1	ZDB-GENE-040801-91	ZDB-PUB-040217-2	Journal	12477932			ZDB-GENE-000524-1	7																			7			125	2
aarsd1	ZDB-GENE-040801-91	ZDB-PUB-150311-21	Journal	25745818			ZDB-GENE-000526-1	78																			78			126	1
aasdh	ZDB-GENE-041210-322	ZDB-PUB-100903-3	Journal	17762044			ZDB-GENE-000605-1	155																			155			127	1
aasdhppt	ZDB-GENE-050913-36	ZDB-PUB-040217-2	Journal	12477932			ZDB-GENE-000605-2	23																			23			129	4
aass	ZDB-GENE-061220-8	ZDB-PUB-030305-2	Journal	12618376			ZDB-GENE-000607-1	5																			5			130	1
aass	ZDB-GENE-061220-8	ZDB-PUB-060315-2	Journal	16517001			ZDB-GENE-000607-13	13																			13			131	3
aass	ZDB-GENE-061220-8	ZDB-PUB-070726-29	Journal	17640903			ZDB-GENE-000607-16	4																			4			135	2
aass	ZDB-GENE-061220-8	ZDB-PUB-130221-6	Journal	23382537			ZDB-GENE-000607-21	6																			6			136	1
aatf	ZDB-GENE-030131-9654	ZDB-PUB-040217-2	Journal	12477932			ZDB-GENE-000607-29	1																			1			137	2
aatkb	ZDB-GENE-100812-6	ZDB-PUB-030305-2	Journal	12618376			ZDB-GENE-000607-49	4																			4			140	1
aatkb	ZDB-GENE-100812-6	ZDB-PUB-070726-29	Journal	17640903			ZDB-GENE-000607-52	1																			1			145	1
aatkb	ZDB-GENE-100812-6	ZDB-PUB-121220-17	Journal	23234507			ZDB-GENE-000607-65	2																			2			147	4
aatkb	ZDB-GENE-100812-6	ZDB-PUB-130221-6	Journal	23382537			ZDB-GENE-000607-70	27																			27			151	1
abat	ZDB-GENE-031006-4	ZDB-PUB-040217-2	Journal	12477932			ZDB-GENE-000607-75	5																			5			154	1
abat	ZDB-GENE-031006-4	ZDB-PUB-070330-11	Journal	17362888			ZDB-GENE-000607-77	3																			3			155	3
abat	ZDB-GENE-031006-4	ZDB-PUB-070726-29	Journal	17640903			ZDB-GENE-000607-78	4																			4			157	1
abat	ZDB-GENE-031006-4	ZDB-PUB-111011-22	Journal	21947502			ZDB-GENE-000607-80	1																			1			158	1
abat	ZDB-GENE-031006-4	ZDB-PUB-130221-6	Journal	23382537			ZDB-GENE-000607-82	5																			5			160	1
abat	ZDB-GENE-031006-4	ZDB-PUB-140513-176	Journal	24714733			ZDB-GENE-000607-83	77																			77			162	1
abat	ZDB-GENE-031006-4	ZDB-PUB-150211-24	Journal	25662174			ZDB-GENE-000616-1	25																			25			163	1
abat	ZDB-GENE-031006-4	ZDB-PUB-151222-6	Journal	26688189			ZDB-GENE-000616-10	1																			1			165	3
abca12	ZDB-GENE-030131-9790	ZDB-PUB-060501-5	Journal	16631343			ZDB-GENE-000616-13	21																			21			166	2
abca12	ZDB-GENE-030131-9790	ZDB-PUB-070726-29	Journal	17640903			ZDB-GENE-000616-14	9																			9			167	1
abca12	ZDB-GENE-030131-9790	ZDB-PUB-110613-11	Journal	21643954			ZDB-GENE-000616-15	57																			57			168	1
abca12	ZDB-GENE-030131-9790	ZDB-PUB-110811-13	Journal	21816950			ZDB-GENE-000616-16	17																			17			169	1
abca12	ZDB-GENE-030131-9790	ZDB-PUB-130221-6	Journal	23382537			ZDB-GENE-000616-2	4																			4			170	4
abca12	ZDB-GENE-030131-9790	ZDB-PUB-150607-4	Journal	26047617			ZDB-GENE-000616-3	12																			12			174	1
abca1a	ZDB-GENE-031006-12	ZDB-PUB-060501-5	Journal	16631343			ZDB-GENE-000616-4	29																			29			175	4
abca1a	ZDB-GENE-031006-12	ZDB-PUB-090526-19	Journal	19451134			ZDB-GENE-000616-5	9																			9			177	1
abca1a	ZDB-GENE-031006-12	ZDB-PUB-120510-23	Journal	22567096			ZDB-GENE-000616-6	105																			105			181	1
abca1a	ZDB-GENE-031006-12	ZDB-PUB-120910-3	Journal	22855693			ZDB-GENE-000616-8	5																			5			184	1
abca1a	ZDB-GENE-031006-12	ZDB-PUB-130708-22	Journal	23719382			ZDB-GENE-000616-9	4																			4			185	1
abca1a	ZDB-GENE-031006-12	ZDB-PUB-141002-2	Journal	25271621			ZDB-GENE-000619-1	14																			14			188	2
abca1a	ZDB-GENE-031006-12	ZDB-PUB-150607-4	Journal	26047617			ZDB-GENE-000622-1	92																			92			195	2
abca1a	ZDB-GENE-031006-12	ZDB-PUB-151003-6	Journal	26427652			ZDB-GENE-000626-1	147																			147			198	1
abca1b	ZDB-GENE-030131-9826	ZDB-PUB-040217-2	Journal	12477932			ZDB-GENE-000627-1	51																			51			204	2
abca1b	ZDB-GENE-030131-9826	ZDB-PUB-060501-5	Journal	16631343			ZDB-GENE-000627-2	6																			6			207	1
abca1b	ZDB-GENE-030131-9826	ZDB-PUB-070726-29	Journal	17640903			ZDB-GENE-000629-1	44																			44			209	1
abca1b	ZDB-GENE-030131-9826	ZDB-PUB-130221-6	Journal	23382537			ZDB-GENE-000629-2	12																			12			210	2
abca1b	ZDB-GENE-030131-9826	ZDB-PUB-140910-2	Journal	25201834			ZDB-GENE-000629-3	10																			10			222	2
abca1b	ZDB-GENE-030131-9826	ZDB-PUB-150607-4	Journal	26047617			ZDB-GENE-000705-1	377																			377			224	1
abca1b	ZDB-GENE-030131-9826	ZDB-PUB-160219-15	Journal				ZDB-GENE-000710-1	2																			2			226	1
abca2	ZDB-GENE-050517-1	ZDB-PUB-040217-2	Journal	12477932			ZDB-GENE-000710-2	3																			3			227	1
abca2	ZDB-GENE-050517-1	ZDB-PUB-060501-5	Journal	16631343			ZDB-GENE-000710-3	4																			4			237	1
abca2	ZDB-GENE-050517-1	ZDB-PUB-070726-29	Journal	17640903			ZDB-GENE-000710-4	27																			27			238	1
abca2	ZDB-GENE-050517-1	ZDB-PUB-130221-6	Journal	23382537			ZDB-GENE-000710-6	15																			15			243	1
abca2	ZDB-GENE-050517-1	ZDB-PUB-150607-4	Journal	26047617			ZDB-GENE-000710-7	9																			9			248	1
abca3b	ZDB-GENE-050517-2	ZDB-PUB-060501-5	Journal	16631343			ZDB-GENE-000713-1	42																			42			255	1
abca3b	ZDB-GENE-050517-2	ZDB-PUB-140513-336	Journal	24637248			ZDB-GENE-000804-1	29																			29			256	1
abca3b	ZDB-GENE-050517-2	ZDB-PUB-150607-4	Journal	26047617			ZDB-GENE-000816-1	50																			50			261	1
abca4a	ZDB-GENE-050517-3	ZDB-PUB-040217-2	Journal	12477932			ZDB-GENE-000822-1	15																			15			264	1
abca4a	ZDB-GENE-050517-3	ZDB-PUB-060501-5	Journal	16631343			ZDB-GENE-000822-2	13																			13			270	1
abca4a	ZDB-GENE-050517-3	ZDB-PUB-070726-29	Journal	17640903			ZDB-GENE-000822-3	10																			10			278	1
abca4a	ZDB-GENE-050517-3	ZDB-PUB-120910-3	Journal	22855693			ZDB-GENE-000822-4	17																			17			290	1
abca4a	ZDB-GENE-050517-3	ZDB-PUB-130221-6	Journal	23382537			ZDB-GENE-000822-5	13																			13			311	1
abca4a	ZDB-GENE-050517-3	ZDB-PUB-150607-4	Journal	26047617			ZDB-GENE-000822-6	9																			9			325	1
abca4b	ZDB-GENE-050517-4	ZDB-PUB-060501-5	Journal	16631343			ZDB-GENE-000823-1	45																			45			326	1
abca4b	ZDB-GENE-050517-4	ZDB-PUB-120910-3	Journal	22855693			ZDB-GENE-000823-2	35																			35			328	1
abca4b	ZDB-GENE-050517-4	ZDB-PUB-150607-4	Journal	26047617			ZDB-GENE-000823-3	27																			27			360	1
abca5	ZDB-GENE-050517-5	ZDB-PUB-040217-2	Journal	12477932			ZDB-GENE-000823-4	25																			25			377	1
abca5	ZDB-GENE-050517-5	ZDB-PUB-060501-5	Journal	16631343			ZDB-GENE-000823-5	25																			25			426	1
abca5	ZDB-GENE-050517-5	ZDB-PUB-070726-29	Journal	17640903			ZDB-GENE-000823-6	33																			33			427	1
abca5	ZDB-GENE-050517-5	ZDB-PUB-130221-6	Journal	23382537			ZDB-GENE-000823-7	29																			29			431	1
abca5	ZDB-GENE-050517-5	ZDB-PUB-140513-246	Journal	24683187			ZDB-GENE-000823-8	26																			26			537	1
abca5	ZDB-GENE-050517-5	ZDB-PUB-140513-336	Journal	24637248			ZDB-GENE-000823-9	16																			16			629	1
abca5	ZDB-GENE-050517-5	ZDB-PUB-150607-4	Journal	26047617			ZDB-GENE-000828-1	22																			22			686	1
abca7	ZDB-GENE-050517-6	ZDB-PUB-060501-5	Journal	16631343			ZDB-GENE-000830-1	75																			75			702	1
abca7	ZDB-GENE-050517-6	ZDB-PUB-120910-3	Journal	22855693			ZDB-GENE-000831-1	12																			12			758	1
abca7	ZDB-GENE-050517-6	ZDB-PUB-150607-4	Journal	26047617			ZDB-GENE-000831-2	15																			15			779	1
abcb10	ZDB-GENE-040525-2	ZDB-PUB-040514-6	Journal	15138499			ZDB-GENE-000831-3	5																			5			831	1
abcb10	ZDB-GENE-040525-2	ZDB-PUB-060501-5	Journal	16631343			ZDB-GENE-000831-4	4																			4			125870	1
abcb10	ZDB-GENE-040525-2	ZDB-PUB-131119-43	Journal	24147021			ZDB-GENE-000831-5	4																			4			(blank)
abcb10	ZDB-GENE-040525-2	ZDB-PUB-150607-4	Journal	26047617			ZDB-GENE-000831-6	5																			5			Grand Total	20939
abcb11a	ZDB-GENE-050517-13	ZDB-PUB-060501-5	Journal	16631343			ZDB-GENE-000901-1	13																			13
abcb11a	ZDB-GENE-050517-13	ZDB-PUB-130710-16	Journal	23773777			ZDB-GENE-000906-1	14																			14
abcb11a	ZDB-GENE-050517-13	ZDB-PUB-131119-43	Journal	24147021			ZDB-GENE-000906-2	8																			8
abcb11a	ZDB-GENE-050517-13	ZDB-PUB-150607-4	Journal	26047617			ZDB-GENE-000906-3	5																			5
abcb11a	ZDB-GENE-050517-13	ZDB-PUB-150804-5	Journal	26235539			ZDB-GENE-000906-4	13																			13
abcb11a	ZDB-GENE-050517-13	ZDB-PUB-160519-32	Journal	27181905			ZDB-GENE-000920-1	60																			60
abcb11b	ZDB-GENE-050517-14	ZDB-PUB-060501-5	Journal	16631343			ZDB-GENE-000921-2	1																			1
abcb11b	ZDB-GENE-050517-14	ZDB-PUB-070726-29	Journal	17640903			ZDB-GENE-000926-1	115																			115
abcb11b	ZDB-GENE-050517-14	ZDB-PUB-130221-6	Journal	23382537			ZDB-GENE-000928-1	17																			17
abcb11b	ZDB-GENE-050517-14	ZDB-PUB-130710-16	Journal	23773777			ZDB-GENE-001006-1	29																			29
abcb11b	ZDB-GENE-050517-14	ZDB-PUB-131119-43	Journal	24147021			ZDB-GENE-001019-1	45																			45
abcb11b	ZDB-GENE-050517-14	ZDB-PUB-150607-4	Journal	26047617			ZDB-GENE-001020-1	28																			28
abcb3	ZDB-GENE-990415-260	ZDB-PUB-000510-8	Journal	10799891			ZDB-GENE-001030-2	38																			38
abcb3	ZDB-GENE-990415-260	ZDB-PUB-010308-1	Journal	11220619			ZDB-GENE-001030-3	77																			77
abcb3	ZDB-GENE-990415-260	ZDB-PUB-050701-14	Journal	15984772			ZDB-GENE-001030-4	27																			27
abcb3	ZDB-GENE-990415-260	ZDB-PUB-060501-5	Journal	16631343			ZDB-GENE-001031-1	80																			80
abcb3	ZDB-GENE-990415-260	ZDB-PUB-110316-28	Journal	21346254			ZDB-GENE-001101-1	23																			23
abcb3	ZDB-GENE-990415-260	ZDB-PUB-150607-4	Journal	26047617			ZDB-GENE-001103-1	175																			175
abcb3	ZDB-GENE-990415-260	ZDB-PUB-160808-3	Journal	27493218			ZDB-GENE-001103-2	112																			112
abcb3	ZDB-GENE-990415-260	ZDB-PUB-980304-11	Journal	9550404			ZDB-GENE-001103-3	33																			33
abcb3l1	ZDB-GENE-030616-245	ZDB-PUB-040217-2	Journal	12477932			ZDB-GENE-001103-4	129																			129
abcb3l1	ZDB-GENE-030616-245	ZDB-PUB-060703-8	Journal	16799861			ZDB-GENE-001103-5	14																			14
abcb3l1	ZDB-GENE-030616-245	ZDB-PUB-090123-3	Journal	19146232			ZDB-GENE-001106-1	58																			58
abcb3l1	ZDB-GENE-030616-245	ZDB-PUB-110221-4	Journal	21315451			ZDB-GENE-001106-11	3																			3
abcb3l1	ZDB-GENE-030616-245	ZDB-PUB-110316-28	Journal	21346254			ZDB-GENE-001106-16	3																			3
abcb3l1	ZDB-GENE-030616-245	ZDB-PUB-131119-43	Journal	24147021			ZDB-GENE-001106-3	4																			4
abcb3l1	ZDB-GENE-030616-245	ZDB-PUB-140513-246	Journal	24683187			ZDB-GENE-001106-4	3																			3
abcb3l1	ZDB-GENE-030616-245	ZDB-PUB-150108-6	Journal	25565004			ZDB-GENE-001106-5	3																			3
abcb3l1	ZDB-GENE-030616-245	ZDB-PUB-150607-4	Journal	26047617			ZDB-GENE-001106-6	4																			4
abcb3l1	ZDB-GENE-030616-245	ZDB-PUB-151029-1	Journal	26509634			ZDB-GENE-001106-8	4																			4
abcb3l1	ZDB-GENE-030616-245	ZDB-PUB-151114-9	Journal	26562049			ZDB-GENE-001120-1	9																			9
abcb3l1	ZDB-GENE-030616-245	ZDB-PUB-160808-3	Journal	27493218			ZDB-GENE-001120-2	3																			3
abcb3l1	ZDB-GENE-030616-245	ZDB-PUB-160820-7	Journal	27539703			ZDB-GENE-001120-3	68																			68
abcb3l2	ZDB-GENE-030616-225	ZDB-PUB-060501-5	Journal	16631343			ZDB-GENE-001127-1	8																			8
abcb3l2	ZDB-GENE-030616-225	ZDB-PUB-110316-28	Journal	21346254			ZDB-GENE-001127-2	6																			6
abcb3l2	ZDB-GENE-030616-225	ZDB-PUB-150607-4	Journal	26047617			ZDB-GENE-001127-3	14																			14
abcb3l2	ZDB-GENE-030616-225	ZDB-PUB-160808-3	Journal	27493218			ZDB-GENE-001127-4	11																			11
abcb3l3	ZDB-GENE-050517-44	ZDB-PUB-060501-5	Journal	16631343			ZDB-GENE-001128-1	19																			19
abcb4	ZDB-GENE-080204-52	ZDB-PUB-040217-2	Journal	12477932			ZDB-GENE-001201-1	165																			165
abcb4	ZDB-GENE-080204-52	ZDB-PUB-060501-5	Journal	16631343			ZDB-GENE-001201-2	41																			41
abcb4	ZDB-GENE-080204-52	ZDB-PUB-090706-13	Journal	19565261			ZDB-GENE-001201-3	26																			26
abcb4	ZDB-GENE-080204-52	ZDB-PUB-101222-11	Journal	21147257			ZDB-GENE-001201-4	21																			21
abcb4	ZDB-GENE-080204-52	ZDB-PUB-130710-16	Journal	23773777			ZDB-GENE-001201-5	21																			21
abcb4	ZDB-GENE-080204-52	ZDB-PUB-131119-43	Journal	24147021			ZDB-GENE-001201-6	20																			20
abcb4	ZDB-GENE-080204-52	ZDB-PUB-140513-246	Journal	24683187			ZDB-GENE-001202-1	30																			30
abcb4	ZDB-GENE-080204-52	ZDB-PUB-140907-2	Journal	25193616			ZDB-GENE-001205-1	107																			107
abcb4	ZDB-GENE-080204-52	ZDB-PUB-141007-2	Journal	25286004			ZDB-GENE-001205-2	27																			27
abcb4	ZDB-GENE-080204-52	ZDB-PUB-150507-5	Journal	25943386			ZDB-GENE-001205-3	24																			24
abcb4	ZDB-GENE-080204-52	ZDB-PUB-150607-4	Journal	26047617			ZDB-GENE-001205-4	18																			18
abcb4	ZDB-GENE-080204-52	ZDB-PUB-160125-1	Journal	26803730			ZDB-GENE-001206-2	20																			20
abcb4	ZDB-GENE-080204-52	ZDB-PUB-160405-5	Journal	27040680			ZDB-GENE-001207-1	15																			15
abcb4	ZDB-GENE-080204-52	ZDB-PUB-160816-24	Journal	27513977			ZDB-GENE-001207-3	45																			45
abcb5	ZDB-GENE-030131-6414	ZDB-PUB-050602-4	Journal	15914091			ZDB-GENE-001207-4	1																			1
abcb5	ZDB-GENE-030131-6414	ZDB-PUB-060315-2	Journal	16517001			ZDB-GENE-001207-7	70																			70
abcb5	ZDB-GENE-030131-6414	ZDB-PUB-060501-5	Journal	16631343			ZDB-GENE-001208-1	9																			9
abcb5	ZDB-GENE-030131-6414	ZDB-PUB-071118-47	Journal	17997857			ZDB-GENE-001208-2	11																			11
abcb5	ZDB-GENE-030131-6414	ZDB-PUB-080209-5	Journal	18186356			ZDB-GENE-001208-3	4																			4
abcb5	ZDB-GENE-030131-6414	ZDB-PUB-110816-13	Journal	21834668			ZDB-GENE-001208-4	6																			6
abcb5	ZDB-GENE-030131-6414	ZDB-PUB-130710-16	Journal	23773777			ZDB-GENE-001212-1	38																			38
abcb5	ZDB-GENE-030131-6414	ZDB-PUB-131119-43	Journal	24147021			ZDB-GENE-001212-2	14																			14
abcb5	ZDB-GENE-030131-6414	ZDB-PUB-140513-246	Journal	24683187			ZDB-GENE-001212-3	10																			10
abcb5	ZDB-GENE-030131-6414	ZDB-PUB-140806-2	Journal	25094061			ZDB-GENE-001212-4	20																			20
abcb5	ZDB-GENE-030131-6414	ZDB-PUB-150607-4	Journal	26047617			ZDB-GENE-001212-5	5																			5
abcb5	ZDB-GENE-030131-6414	ZDB-PUB-160322-3	Journal	26998704			ZDB-GENE-001212-6	12																			12
abcb6a	ZDB-GENE-050517-9	ZDB-PUB-030305-2	Journal	12618376			ZDB-GENE-001212-7	10																			10
abcb6a	ZDB-GENE-050517-9	ZDB-PUB-060501-5	Journal	16631343			ZDB-GENE-001212-8	9																			9
abcb6a	ZDB-GENE-050517-9	ZDB-PUB-070726-29	Journal	17640903			ZDB-GENE-001219-1	4																			4
abcb6a	ZDB-GENE-050517-9	ZDB-PUB-120111-26	Journal	22226084			ZDB-GENE-001221-1	17																			17
abcb6a	ZDB-GENE-050517-9	ZDB-PUB-130221-6	Journal	23382537			ZDB-GENE-001222-1	45																			45
abcb6a	ZDB-GENE-050517-9	ZDB-PUB-140415-1	Journal	24498303			ZDB-GENE-001228-1	39																			39
abcb6a	ZDB-GENE-050517-9	ZDB-PUB-150607-4	Journal	26047617			ZDB-GENE-001228-2	15																			15
abcb6b	ZDB-GENE-070912-584	ZDB-PUB-150607-4	Journal	26047617			ZDB-GENE-001229-1	44																			44
abcb7	ZDB-GENE-050517-10	ZDB-PUB-060501-5	Journal	16631343			ZDB-GENE-001229-2	4																			4
abcb7	ZDB-GENE-050517-10	ZDB-PUB-100105-16	Journal	20034102			ZDB-GENE-010102-1	11																			11
abcb7	ZDB-GENE-050517-10	ZDB-PUB-131119-43	Journal	24147021			ZDB-GENE-010108-1	67																			67
abcb7	ZDB-GENE-050517-10	ZDB-PUB-150607-4	Journal	26047617			ZDB-GENE-010108-2	64																			64
abcb8	ZDB-GENE-050410-6	ZDB-PUB-040217-2	Journal	12477932			ZDB-GENE-010110-1	13																			13
abcb8	ZDB-GENE-050410-6	ZDB-PUB-130918-16	Journal	24023910			ZDB-GENE-010110-2	10																			10
abcb8	ZDB-GENE-050410-6	ZDB-PUB-140429-1	Journal	24586560			ZDB-GENE-010110-3	12																			12
abcb8	ZDB-GENE-050410-6	ZDB-PUB-150607-4	Journal	26047617			ZDB-GENE-010110-4	9																			9
abcb9	ZDB-GENE-050517-12	ZDB-PUB-060501-5	Journal	16631343			ZDB-GENE-010111-1	30																			30
abcb9	ZDB-GENE-050517-12	ZDB-PUB-121019-43	Journal	23072875			ZDB-GENE-010112-2	4																			4
abcb9	ZDB-GENE-050517-12	ZDB-PUB-131119-43	Journal	24147021			ZDB-GENE-010112-3	6																			6
abcb9	ZDB-GENE-050517-12	ZDB-PUB-150607-4	Journal	26047617			ZDB-GENE-010116-1	1																			1
abcc1	ZDB-GENE-050517-15	ZDB-PUB-060501-5	Journal	16631343			ZDB-GENE-010116-10	22																			22
abcc1	ZDB-GENE-050517-15	ZDB-PUB-101004-3	Journal	20842442			ZDB-GENE-010116-11	2																			2
abcc1	ZDB-GENE-050517-15	ZDB-PUB-101222-11	Journal	21147257			ZDB-GENE-010116-2	1																			1
abcc1	ZDB-GENE-050517-15	ZDB-PUB-140520-10	Journal	24836561			ZDB-GENE-010116-3	1																			1
abcc1	ZDB-GENE-050517-15	ZDB-PUB-141007-2	Journal	25286004			ZDB-GENE-010116-4	1																			1
abcc1	ZDB-GENE-050517-15	ZDB-PUB-150116-7	Journal	25588674			ZDB-GENE-010116-5	1																			1
abcc1	ZDB-GENE-050517-15	ZDB-PUB-150516-5	Journal	25976698			ZDB-GENE-010116-6	1																			1
abcc1	ZDB-GENE-050517-15	ZDB-PUB-150607-4	Journal	26047617			ZDB-GENE-010116-7	1																			1
abcc1	ZDB-GENE-050517-15	ZDB-PUB-160405-5	Journal	27040680			ZDB-GENE-010116-8	10																			10
abcc1	ZDB-GENE-050517-15	ZDB-PUB-160617-3	Journal	27306194			ZDB-GENE-010116-9	15																			15
abcc10	ZDB-GENE-050517-24	ZDB-PUB-060501-5	Journal	16631343			ZDB-GENE-010122-1	16																			16
abcc10	ZDB-GENE-050517-24	ZDB-PUB-150607-4	Journal	26047617			ZDB-GENE-010125-1	21																			21
abcc12	ZDB-GENE-050517-25	ZDB-PUB-060501-5	Journal	16631343			ZDB-GENE-010126-1	9																			9
abcc12	ZDB-GENE-050517-25	ZDB-PUB-140520-10	Journal	24836561			ZDB-GENE-010126-2	13																			13
abcc12	ZDB-GENE-050517-25	ZDB-PUB-150607-4	Journal	26047617			ZDB-GENE-010126-3	18																			18
abcc13	ZDB-GENE-050517-26	ZDB-PUB-060501-5	Journal	16631343			ZDB-GENE-010126-4	9																			9
abcc13	ZDB-GENE-050517-26	ZDB-PUB-070726-29	Journal	17640903			ZDB-GENE-010129-1	45																			45
abcc13	ZDB-GENE-050517-26	ZDB-PUB-130221-6	Journal	23382537			ZDB-GENE-010130-1	11																			11
abcc13	ZDB-GENE-050517-26	ZDB-PUB-150607-4	Journal	26047617			ZDB-GENE-010130-2	23																			23
abcc2	ZDB-GENE-040426-1523	ZDB-PUB-040217-2	Journal	12477932			ZDB-GENE-010131-1	7																			7
abcc2	ZDB-GENE-040426-1523	ZDB-PUB-060501-5	Journal	16631343			ZDB-GENE-010131-2	13																			13
abcc2	ZDB-GENE-040426-1523	ZDB-PUB-101222-11	Journal	21147257			ZDB-GENE-010131-3	5																			5
abcc2	ZDB-GENE-040426-1523	ZDB-PUB-110131-20	Journal	21266201			ZDB-GENE-010131-6	16																			16
abcc2	ZDB-GENE-040426-1523	ZDB-PUB-111117-5	Journal	22046393			ZDB-GENE-010131-7	91																			91
abcc2	ZDB-GENE-040426-1523	ZDB-PUB-130710-16	Journal	23773777			ZDB-GENE-010131-8	19																			19
abcc2	ZDB-GENE-040426-1523	ZDB-PUB-140513-483	Journal	24561424			ZDB-GENE-010201-1	26																			26
abcc2	ZDB-GENE-040426-1523	ZDB-PUB-140520-10	Journal	24836561			ZDB-GENE-010201-2	8																			8
abcc2	ZDB-GENE-040426-1523	ZDB-PUB-150116-7	Journal	25588674			ZDB-GENE-010201-3	4																			4
abcc2	ZDB-GENE-040426-1523	ZDB-PUB-150516-5	Journal	25976698			ZDB-GENE-010202-1	19																			19
abcc2	ZDB-GENE-040426-1523	ZDB-PUB-150607-4	Journal	26047617			ZDB-GENE-010202-2	19																			19
abcc2	ZDB-GENE-040426-1523	ZDB-PUB-160405-5	Journal	27040680			ZDB-GENE-010202-3	6																			6
abcc2	ZDB-GENE-040426-1523	ZDB-PUB-160617-3	Journal	27306194			ZDB-GENE-010219-1	56																			56
abcc2	ZDB-GENE-040426-1523	ZDB-PUB-160816-24	Journal	27513977			ZDB-GENE-010219-2	53																			53
abcc3	ZDB-GENE-050517-16	ZDB-PUB-060501-5	Journal	16631343			ZDB-GENE-010226-1	17																			17
abcc3	ZDB-GENE-050517-16	ZDB-PUB-101222-11	Journal	21147257			ZDB-GENE-010226-2	11																			11
abcc3	ZDB-GENE-050517-16	ZDB-PUB-150516-5	Journal	25976698			ZDB-GENE-010226-3	10																			10
abcc3	ZDB-GENE-050517-16	ZDB-PUB-150607-4	Journal	26047617			ZDB-GENE-010302-1	29																			29
abcc3	ZDB-GENE-050517-16	ZDB-PUB-160216-6	Journal	26876635			ZDB-GENE-010302-2	21																			21
abcc4	ZDB-GENE-030616-511	ZDB-PUB-030305-2	Journal	12618376			ZDB-GENE-010302-3	6																			6
abcc4	ZDB-GENE-030616-511	ZDB-PUB-060501-5	Journal	16631343			ZDB-GENE-010306-1	63																			63
abcc4	ZDB-GENE-030616-511	ZDB-PUB-100614-25	Journal	20530235			ZDB-GENE-010306-2	4																			4
abcc4	ZDB-GENE-030616-511	ZDB-PUB-101101-9	Journal	20980353			ZDB-GENE-010306-3	30																			30
abcc4	ZDB-GENE-030616-511	ZDB-PUB-101222-11	Journal	21147257			ZDB-GENE-010306-4	24																			24
abcc4	ZDB-GENE-030616-511	ZDB-PUB-130709-71	Journal	23766510			ZDB-GENE-010308-1	5																			5
abcc4	ZDB-GENE-030616-511	ZDB-PUB-140520-10	Journal	24836561			ZDB-GENE-010308-10	7																			7
abcc4	ZDB-GENE-030616-511	ZDB-PUB-140901-1	Journal	25173977			ZDB-GENE-010308-11	6																			6
abcc4	ZDB-GENE-030616-511	ZDB-PUB-141007-2	Journal	25286004			ZDB-GENE-010308-12	7																			7
abcc4	ZDB-GENE-030616-511	ZDB-PUB-141206-2	Journal	25478949			ZDB-GENE-010308-14	10																			10
abcc4	ZDB-GENE-030616-511	ZDB-PUB-150116-7	Journal	25588674			ZDB-GENE-010308-16	8																			8
abcc4	ZDB-GENE-030616-511	ZDB-PUB-150607-4	Journal	26047617			ZDB-GENE-010308-17	8																			8
abcc4	ZDB-GENE-030616-511	ZDB-PUB-160322-3	Journal	26998704			ZDB-GENE-010308-19	9																			9
abcc5	ZDB-GENE-050517-17	ZDB-PUB-060501-5	Journal	16631343			ZDB-GENE-010308-21	14																			14
abcc5	ZDB-GENE-050517-17	ZDB-PUB-101011-4	Journal	20869459			ZDB-GENE-010308-22	8																			8
abcc5	ZDB-GENE-050517-17	ZDB-PUB-101222-11	Journal	21147257			ZDB-GENE-010308-3	7																			7
abcc5	ZDB-GENE-050517-17	ZDB-PUB-130805-27	Journal	23874447			ZDB-GENE-010308-4	8																			8
abcc5	ZDB-GENE-050517-17	ZDB-PUB-140520-10	Journal	24836561			ZDB-GENE-010308-5	10																			10
abcc5	ZDB-GENE-050517-17	ZDB-PUB-150607-4	Journal	26047617			ZDB-GENE-010308-8	7																			7
abcc6a	ZDB-GENE-050517-18	ZDB-PUB-060501-5	Journal	16631343			ZDB-GENE-010309-1	6																			6
abcc6a	ZDB-GENE-050517-18	ZDB-PUB-100719-4	Journal	20596085			ZDB-GENE-010309-2	7																			7
abcc6a	ZDB-GENE-050517-18	ZDB-PUB-110811-13	Journal	21816950			ZDB-GENE-010309-3	7																			7
abcc6a	ZDB-GENE-050517-18	ZDB-PUB-130703-22	Journal	23702584			ZDB-GENE-010316-1	55																			55
abcc6a	ZDB-GENE-050517-18	ZDB-PUB-140220-3	Journal	24352041			ZDB-GENE-010319-1	18																			18
abcc6a	ZDB-GENE-050517-18	ZDB-PUB-150124-4	Journal	25615550			ZDB-GENE-010319-31	6																			6
abcc6a	ZDB-GENE-050517-18	ZDB-PUB-150312-4	Journal	25758222			ZDB-GENE-010319-35	13																			13
abcc6a	ZDB-GENE-050517-18	ZDB-PUB-150607-4	Journal	26047617			ZDB-GENE-010319-40	5																			5
abcc6b.1	ZDB-GENE-050517-19	ZDB-PUB-060501-5	Journal	16631343			ZDB-GENE-010320-1	24																			24
abcc6b.1	ZDB-GENE-050517-19	ZDB-PUB-100719-4	Journal	20596085			ZDB-GENE-010320-2	5																			5
abcc6b.1	ZDB-GENE-050517-19	ZDB-PUB-101004-3	Journal	20842442			ZDB-GENE-010323-11	5																			5
abcc6b.1	ZDB-GENE-050517-19	ZDB-PUB-140728-7	Journal	25062015			ZDB-GENE-010323-5	4																			4
abcc6b.1	ZDB-GENE-050517-19	ZDB-PUB-150312-4	Journal	25758222			ZDB-GENE-010328-1	28																			28
abcc6b.1	ZDB-GENE-050517-19	ZDB-PUB-150607-4	Journal	26047617			ZDB-GENE-010328-10	13																			13
abcc6b.1	ZDB-GENE-050517-19	ZDB-PUB-160405-5	Journal	27040680			ZDB-GENE-010328-11	11																			11
abcc6b.2	ZDB-GENE-110208-2	ZDB-PUB-100719-4	Journal	20596085			ZDB-GENE-010328-12	6																			6
abcc6b.2	ZDB-GENE-110208-2	ZDB-PUB-150607-4	Journal	26047617			ZDB-GENE-010328-13	7																			7
abcc6b.2	ZDB-GENE-110208-2	ZDB-PUB-160405-5	Journal	27040680			ZDB-GENE-010328-14	8																			8
abcc8	ZDB-GENE-050517-22	ZDB-PUB-051207-13	Journal	16317080			ZDB-GENE-010328-15	3																			3
abcc8	ZDB-GENE-050517-22	ZDB-PUB-060501-5	Journal	16631343			ZDB-GENE-010328-16	3																			3
abcc8	ZDB-GENE-050517-22	ZDB-PUB-140520-10	Journal	24836561			ZDB-GENE-010328-17	2																			2
abcc8	ZDB-GENE-050517-22	ZDB-PUB-150607-4	Journal	26047617			ZDB-GENE-010328-18	2																			2
abcc8	ZDB-GENE-050517-22	ZDB-PUB-160311-1	Journal	26963759			ZDB-GENE-010328-19	3																			3
abcc8	ZDB-GENE-050517-22	ZDB-PUB-160519-32	Journal	27181905			ZDB-GENE-010328-2	32																			32
abcc8b	ZDB-GENE-120215-45	ZDB-PUB-150607-4	Journal	26047617			ZDB-GENE-010328-3	10																			10
abcc9	ZDB-GENE-050517-23	ZDB-PUB-040217-2	Journal	12477932			ZDB-GENE-010328-4	10																			10
abcc9	ZDB-GENE-050517-23	ZDB-PUB-051207-13	Journal	16317080			ZDB-GENE-010328-5	17																			17
abcc9	ZDB-GENE-050517-23	ZDB-PUB-060501-5	Journal	16631343			ZDB-GENE-010328-6	8																			8
abcc9	ZDB-GENE-050517-23	ZDB-PUB-140520-10	Journal	24836561			ZDB-GENE-010328-7	14																			14
abcc9	ZDB-GENE-050517-23	ZDB-PUB-150115-13	Journal	25583992			ZDB-GENE-010328-8	11																			11
abcc9	ZDB-GENE-050517-23	ZDB-PUB-150607-4	Journal	26047617			ZDB-GENE-010328-9	13																			13
abcd1	ZDB-GENE-050517-27	ZDB-PUB-040217-2	Journal	12477932			ZDB-GENE-010403-1	72																			72
abcd1	ZDB-GENE-050517-27	ZDB-PUB-060501-5	Journal	16631343			ZDB-GENE-010404-1	32																			32
abcd1	ZDB-GENE-050517-27	ZDB-PUB-150607-4	Journal	26047617			ZDB-GENE-010406-1	5																			5
abcd2	ZDB-GENE-050517-28	ZDB-PUB-060501-5	Journal	16631343			ZDB-GENE-010406-2	30																			30
abcd2	ZDB-GENE-050517-28	ZDB-PUB-150502-5	Journal	25929836			ZDB-GENE-010406-3	15																			15
abcd2	ZDB-GENE-050517-28	ZDB-PUB-150607-4	Journal	26047617			ZDB-GENE-010406-4	8																			8
abcd3a	ZDB-GENE-040426-2868	ZDB-PUB-040217-2	Journal	12477932			ZDB-GENE-010406-5	11																			11
abcd3a	ZDB-GENE-040426-2868	ZDB-PUB-060501-5	Journal	16631343			ZDB-GENE-010410-2	6																			6
abcd3a	ZDB-GENE-040426-2868	ZDB-PUB-150607-4	Journal	26047617			ZDB-GENE-010410-3	11																			11
abcd3b	ZDB-GENE-050517-29	ZDB-PUB-040217-2	Journal	12477932			ZDB-GENE-010412-1	8																			8
abcd3b	ZDB-GENE-050517-29	ZDB-PUB-060501-5	Journal	16631343			ZDB-GENE-010413-1	3																			3
abcd3b	ZDB-GENE-050517-29	ZDB-PUB-070726-29	Journal	17640903			ZDB-GENE-010416-1	19																			19
abcd3b	ZDB-GENE-050517-29	ZDB-PUB-130221-6	Journal	23382537			ZDB-GENE-010426-1	66																			66
abcd3b	ZDB-GENE-050517-29	ZDB-PUB-150607-4	Journal	26047617			ZDB-GENE-010426-2	39																			39
abcd4	ZDB-GENE-050517-30	ZDB-PUB-040217-2	Journal	12477932			ZDB-GENE-010426-3	20																			20
abcd4	ZDB-GENE-050517-30	ZDB-PUB-060501-5	Journal	16631343			ZDB-GENE-010426-4	16																			16
abcd4	ZDB-GENE-050517-30	ZDB-PUB-150607-4	Journal	26047617			ZDB-GENE-010426-5	14																			14
abce1	ZDB-GENE-040426-1995	ZDB-PUB-040217-2	Journal	12477932			ZDB-GENE-010426-6	20																			20
abce1	ZDB-GENE-040426-1995	ZDB-PUB-040708-1	Journal	15256591			ZDB-GENE-010426-7	10																			10
abce1	ZDB-GENE-040426-1995	ZDB-PUB-041104-5	Journal	15520368			ZDB-GENE-010426-8	23																			23
abce1	ZDB-GENE-040426-1995	ZDB-PUB-050823-6	Journal	16109975			ZDB-GENE-010430-2	1																			1
abce1	ZDB-GENE-040426-1995	ZDB-PUB-060501-5	Journal	16631343			ZDB-GENE-010430-3	3																			3
abce1	ZDB-GENE-040426-1995	ZDB-PUB-061010-1	Journal	17013923			ZDB-GENE-010430-4	3																			3
abce1	ZDB-GENE-040426-1995	ZDB-PUB-081031-7	Journal	18971206			ZDB-GENE-010430-5	4																			4
abce1	ZDB-GENE-040426-1995	ZDB-PUB-140513-341	Journal	24633177			ZDB-GENE-010501-1	3																			3
abce1	ZDB-GENE-040426-1995	ZDB-PUB-150607-4	Journal	26047617			ZDB-GENE-010501-3	3																			3
abce1	ZDB-GENE-040426-1995	ZDB-PUB-160311-5	Journal	26961822			ZDB-GENE-010501-4	3																			3
abcf1	ZDB-GENE-050517-31	ZDB-PUB-040217-2	Journal	12477932			ZDB-GENE-010501-5	5																			5
abcf1	ZDB-GENE-050517-31	ZDB-PUB-051114-1	Journal	16271140			ZDB-GENE-010501-6	7																			7
abcf1	ZDB-GENE-050517-31	ZDB-PUB-060501-5	Journal	16631343			ZDB-GENE-010502-1	5																			5
abcf1	ZDB-GENE-050517-31	ZDB-PUB-060731-2	Journal	16859902			ZDB-GENE-010502-2	2																			2
abcf1	ZDB-GENE-050517-31	ZDB-PUB-070726-29	Journal	17640903			ZDB-GENE-010503-1	17																			17
abcf1	ZDB-GENE-050517-31	ZDB-PUB-110511-10	Journal	21468032			ZDB-GENE-010504-1	35																			35
abcf1	ZDB-GENE-050517-31	ZDB-PUB-130221-6	Journal	23382537			ZDB-GENE-010507-2	3																			3
abcf1	ZDB-GENE-050517-31	ZDB-PUB-150607-4	Journal	26047617			ZDB-GENE-010508-1	7																			7
abcf2a	ZDB-GENE-030131-8714	ZDB-PUB-001221-8	Journal	11116086			ZDB-GENE-010509-1	6																			6
abcf2a	ZDB-GENE-030131-8714	ZDB-PUB-040217-2	Journal	12477932			ZDB-GENE-010509-2	5																			5
abcf2a	ZDB-GENE-030131-8714	ZDB-PUB-060501-5	Journal	16631343			ZDB-GENE-010522-1	67																			67
abcf2a	ZDB-GENE-030131-8714	ZDB-PUB-090105-4	Journal	19092113			ZDB-GENE-010525-1	46																			46
abcf2a	ZDB-GENE-030131-8714	ZDB-PUB-100511-2	Journal	20438705			ZDB-GENE-010601-1	8																			8
abcf2a	ZDB-GENE-030131-8714	ZDB-PUB-140513-188	Journal	24706903			ZDB-GENE-010601-2	6																			6
abcf2a	ZDB-GENE-030131-8714	ZDB-PUB-150607-4	Journal	26047617			ZDB-GENE-010605-2	11																			11
abcf2b	ZDB-GENE-050506-58	ZDB-PUB-150607-4	Journal	26047617			ZDB-GENE-010605-3	7																			7
abcf3	ZDB-GENE-050517-32	ZDB-PUB-060501-5	Journal	16631343			ZDB-GENE-010605-4	12																			12
abcf3	ZDB-GENE-050517-32	ZDB-PUB-150607-4	Journal	26047617			ZDB-GENE-010605-5	3																			3
abcg1	ZDB-GENE-070424-84	ZDB-PUB-040217-2	Journal	12477932			ZDB-GENE-010606-1	81																			81
abcg1	ZDB-GENE-070424-84	ZDB-PUB-080306-20	Journal	18297735			ZDB-GENE-010607-1	7																			7
abcg1	ZDB-GENE-070424-84	ZDB-PUB-090526-19	Journal	19451134			ZDB-GENE-010607-2	76																			76
abcg1	ZDB-GENE-070424-84	ZDB-PUB-091204-12	Journal	19926124			ZDB-GENE-010607-3	13																			13
abcg1	ZDB-GENE-070424-84	ZDB-PUB-130708-22	Journal	23719382			ZDB-GENE-010608-1	8																			8
abcg1	ZDB-GENE-070424-84	ZDB-PUB-131205-6	Journal				ZDB-GENE-010608-2	11																			11
abcg1	ZDB-GENE-070424-84	ZDB-PUB-150607-4	Journal	26047617			ZDB-GENE-010608-3	6																			6
abcg1	ZDB-GENE-070424-84	ZDB-PUB-151003-6	Journal	26427652			ZDB-GENE-010608-4	12																			12
abcg1b	ZDB-GENE-050517-34	ZDB-PUB-060501-5	Journal	16631343			ZDB-GENE-010611-1	15																			15
abcg2a	ZDB-GENE-050517-35	ZDB-PUB-060501-5	Journal	16631343			ZDB-GENE-010613-1	9																			9
abcg2a	ZDB-GENE-050517-35	ZDB-PUB-071016-14	Journal	17932252			ZDB-GENE-010614-1	121																			121
abcg2a	ZDB-GENE-050517-35	ZDB-PUB-091120-21	Journal	19890097			ZDB-GENE-010618-1	13																			13
abcg2a	ZDB-GENE-050517-35	ZDB-PUB-091204-12	Journal	19926124			ZDB-GENE-010618-2	7																			7
abcg2a	ZDB-GENE-050517-35	ZDB-PUB-140513-483	Journal	24561424			ZDB-GENE-010618-3	21																			21
abcg2a	ZDB-GENE-050517-35	ZDB-PUB-141007-2	Journal	25286004			ZDB-GENE-010619-1	5																			5
abcg2a	ZDB-GENE-050517-35	ZDB-PUB-150607-4	Journal	26047617			ZDB-GENE-010619-2	9																			9
abcg2a	ZDB-GENE-050517-35	ZDB-PUB-160405-5	Journal	27040680			ZDB-GENE-010619-3	16																			16
abcg2a	ZDB-GENE-050517-35	ZDB-PUB-160816-24	Journal	27513977			ZDB-GENE-010620-1	7																			7
abcg2b	ZDB-GENE-050517-36	ZDB-PUB-060501-5	Journal	16631343			ZDB-GENE-010621-1	11																			11
abcg2b	ZDB-GENE-050517-36	ZDB-PUB-071016-14	Journal	17932252			ZDB-GENE-010622-1	4																			4
abcg2b	ZDB-GENE-050517-36	ZDB-PUB-091204-12	Journal	19926124			ZDB-GENE-010622-2	3																			3
abcg2b	ZDB-GENE-050517-36	ZDB-PUB-150607-4	Journal	26047617			ZDB-GENE-010622-3	3																			3
abcg2c	ZDB-GENE-050517-37	ZDB-PUB-040217-2	Journal	12477932			ZDB-GENE-010625-1	14																			14
abcg2c	ZDB-GENE-050517-37	ZDB-PUB-060501-5	Journal	16631343			ZDB-GENE-010702-1	9																			9
abcg2c	ZDB-GENE-050517-37	ZDB-PUB-070726-29	Journal	17640903			ZDB-GENE-010703-1	1																			1
abcg2c	ZDB-GENE-050517-37	ZDB-PUB-071016-14	Journal	17932252			ZDB-GENE-010705-1	5																			5
abcg2c	ZDB-GENE-050517-37	ZDB-PUB-091204-12	Journal	19926124			ZDB-GENE-010713-1	8																			8
abcg2c	ZDB-GENE-050517-37	ZDB-PUB-130221-6	Journal	23382537			ZDB-GENE-010716-1	26																			26
abcg2c	ZDB-GENE-050517-37	ZDB-PUB-150607-4	Journal	26047617			ZDB-GENE-010716-2	16																			16
abcg2d	ZDB-GENE-050517-38	ZDB-PUB-060501-5	Journal	16631343			ZDB-GENE-010716-3	3																			3
abcg2d	ZDB-GENE-050517-38	ZDB-PUB-071016-14	Journal	17932252			ZDB-GENE-010716-4	1																			1
abcg2d	ZDB-GENE-050517-38	ZDB-PUB-091204-12	Journal	19926124			ZDB-GENE-010717-1	18																			18
abcg2d	ZDB-GENE-050517-38	ZDB-PUB-150607-4	Journal	26047617			ZDB-GENE-010718-1	10																			10
abcg4a	ZDB-GENE-050517-39	ZDB-PUB-060501-5	Journal	16631343			ZDB-GENE-010724-1	7																			7
abcg4a	ZDB-GENE-050517-39	ZDB-PUB-070726-29	Journal	17640903			ZDB-GENE-010724-10	6																			6
abcg4a	ZDB-GENE-050517-39	ZDB-PUB-070806-29	Journal	17671813			ZDB-GENE-010724-11	4																			4
abcg4a	ZDB-GENE-050517-39	ZDB-PUB-091204-12	Journal	19926124			ZDB-GENE-010724-12	9																			9
abcg4a	ZDB-GENE-050517-39	ZDB-PUB-130221-6	Journal	23382537			ZDB-GENE-010724-13	1																			1
abcg4a	ZDB-GENE-050517-39	ZDB-PUB-150607-4	Journal	26047617			ZDB-GENE-010724-14	5																			5
abcg4b	ZDB-GENE-080215-10	ZDB-PUB-040217-2	Journal	12477932			ZDB-GENE-010724-15	6																			6
abcg4b	ZDB-GENE-080215-10	ZDB-PUB-070726-29	Journal	17640903			ZDB-GENE-010724-16	3																			3
abcg4b	ZDB-GENE-080215-10	ZDB-PUB-130221-6	Journal	23382537			ZDB-GENE-010724-17	6																			6
abcg4b	ZDB-GENE-080215-10	ZDB-PUB-150607-4	Journal	26047617			ZDB-GENE-010724-18	16																			16
abcg5	ZDB-GENE-050517-40	ZDB-PUB-040217-2	Journal	12477932			ZDB-GENE-010724-2	7																			7
abcg5	ZDB-GENE-050517-40	ZDB-PUB-060501-5	Journal	16631343			ZDB-GENE-010724-3	4																			4
abcg5	ZDB-GENE-050517-40	ZDB-PUB-091204-12	Journal	19926124			ZDB-GENE-010724-4	27																			27
abcg5	ZDB-GENE-050517-40	ZDB-PUB-140718-6	Journal	25030662			ZDB-GENE-010724-5	3																			3
abcg5	ZDB-GENE-050517-40	ZDB-PUB-150607-4	Journal	26047617			ZDB-GENE-010724-6	9																			9
abcg5	ZDB-GENE-050517-40	ZDB-PUB-151003-6	Journal	26427652			ZDB-GENE-010724-7	14																			14
abcg8	ZDB-GENE-050517-41	ZDB-PUB-040217-2	Journal	12477932			ZDB-GENE-010724-8	8																			8
abcg8	ZDB-GENE-050517-41	ZDB-PUB-060501-5	Journal	16631343			ZDB-GENE-010724-9	3																			3
abcg8	ZDB-GENE-050517-41	ZDB-PUB-091204-12	Journal	19926124			ZDB-GENE-010726-1	3																			3
abcg8	ZDB-GENE-050517-41	ZDB-PUB-140718-6	Journal	25030662			ZDB-GENE-010727-1	10																			10
abcg8	ZDB-GENE-050517-41	ZDB-PUB-150607-4	Journal	26047617			ZDB-GENE-010730-1	46																			46
abcg8	ZDB-GENE-050517-41	ZDB-PUB-151003-6	Journal	26427652			ZDB-GENE-010801-1	10																			10
abch1	ZDB-GENE-050517-42	ZDB-PUB-060501-5	Journal	16631343			ZDB-GENE-010802-1	10																			10
abch1	ZDB-GENE-050517-42	ZDB-PUB-091204-12	Journal	19926124			ZDB-GENE-010803-1	7																			7
abf	ZDB-GENE-070117-775	ZDB-PUB-050209-9	Journal	15694307			ZDB-GENE-010803-2	82																			82
abhd11	ZDB-GENE-040909-1	ZDB-PUB-040217-2	Journal	12477932			ZDB-GENE-010813-1	25																			25
abhd11	ZDB-GENE-040909-1	ZDB-PUB-040708-1	Journal	15256591			ZDB-GENE-010814-1	5																			5
abhd11	ZDB-GENE-040909-1	ZDB-PUB-100910-14	Journal	20806318			ZDB-GENE-010816-1	42																			42
abhd11	ZDB-GENE-040909-1	ZDB-PUB-121120-2	Journal	23104991			ZDB-GENE-010817-1	26																			26
abhd12	ZDB-GENE-060929-268	ZDB-PUB-040217-2	Journal	12477932			ZDB-GENE-010817-2	21																			21
abhd12	ZDB-GENE-060929-268	ZDB-PUB-070523-31	Journal	16466575			ZDB-GENE-010817-3	7																			7
abhd12	ZDB-GENE-060929-268	ZDB-PUB-150811-4	Journal	26257172			ZDB-GENE-010822-1	6																			6
abhd13	ZDB-GENE-051120-54	ZDB-PUB-040217-2	Journal	12477932			ZDB-GENE-010822-2	13																			13
abhd13	ZDB-GENE-051120-54	ZDB-PUB-121121-11	Journal	23118857			ZDB-GENE-010822-3	1																			1
abhd13	ZDB-GENE-051120-54	ZDB-PUB-150325-24	Journal	25792259			ZDB-GENE-010906-1	44																			44
abhd14a	ZDB-GENE-040426-2428	ZDB-PUB-040217-2	Journal	12477932			ZDB-GENE-010906-2	9																			9
abhd14b	ZDB-GENE-040426-1342	ZDB-PUB-040217-2	Journal	12477932			ZDB-GENE-010907-1	21																			21
abhd14b	ZDB-GENE-040426-1342	ZDB-PUB-120203-4	Journal	22297719			ZDB-GENE-010919-1	11																			11
abhd14b	ZDB-GENE-040426-1342	ZDB-PUB-140706-13	Journal	24990885			ZDB-GENE-010919-2	10																			10
abhd16a	ZDB-GENE-010601-2	ZDB-PUB-030305-2	Journal	12618376			ZDB-GENE-010919-3	3																			3
abhd16a	ZDB-GENE-010601-2	ZDB-PUB-040217-2	Journal	12477932			ZDB-GENE-011003-1	12																			12
abhd16a	ZDB-GENE-010601-2	ZDB-PUB-051114-1	Journal	16271140			ZDB-GENE-011010-1	4																			4
abhd16a	ZDB-GENE-010601-2	ZDB-PUB-070726-29	Journal	17640903			ZDB-GENE-011010-2	7																			7
abhd16a	ZDB-GENE-010601-2	ZDB-PUB-080924-2	Journal	18803863			ZDB-GENE-011010-3	162																			162
abhd16a	ZDB-GENE-010601-2	ZDB-PUB-130221-6	Journal	23382537			ZDB-GENE-011015-1	6																			6
abhd17aa	ZDB-GENE-030131-840	ZDB-PUB-040217-2	Journal	12477932			ZDB-GENE-011018-1	7																			7
abhd17b	ZDB-GENE-040718-244	ZDB-PUB-040217-2	Journal	12477932			ZDB-GENE-011018-2	3																			3
abhd17b	ZDB-GENE-040718-244	ZDB-PUB-130117-4	Journal	19478994			ZDB-GENE-011022-1	15																			15
abhd17c	ZDB-GENE-040426-714	ZDB-PUB-040217-2	Journal	12477932			ZDB-GENE-011023-1	43																			43
abhd17c	ZDB-GENE-040426-714	ZDB-PUB-130117-4	Journal	19478994			ZDB-GENE-011026-1	165																			165
abhd18	ZDB-GENE-050306-53	ZDB-PUB-040217-2	Journal	12477932			ZDB-GENE-011101-1	1																			1
abhd2a	ZDB-GENE-040426-784	ZDB-PUB-040217-2	Journal	12477932			ZDB-GENE-011101-2	19																			19
abhd2b	ZDB-GENE-061027-74	ZDB-PUB-040217-2	Journal	12477932			ZDB-GENE-011101-3	21																			21
abhd3	ZDB-GENE-040912-90	ZDB-PUB-040217-2	Journal	12477932			ZDB-GENE-011102-1	17																			17
abhd3	ZDB-GENE-040912-90	ZDB-PUB-160426-6	Journal	26039894			ZDB-GENE-011105-1	60																			60
abhd4	ZDB-GENE-050417-83	ZDB-PUB-040217-2	Journal	12477932			ZDB-GENE-011108-1	7																			7
abhd4	ZDB-GENE-050417-83	ZDB-PUB-070210-39	Journal	17256142			ZDB-GENE-011108-2	12																			12
abhd4	ZDB-GENE-050417-83	ZDB-PUB-160326-3	Journal	27014939			ZDB-GENE-011109-1	39																			39
abhd4	ZDB-GENE-050417-83	ZDB-PUB-160414-3	Journal	27071517			ZDB-GENE-011109-2	11																			11
abhd5a	ZDB-GENE-070615-1	ZDB-PUB-030305-2	Journal	12618376			ZDB-GENE-011115-1	7																			7
abhd5a	ZDB-GENE-070615-1	ZDB-PUB-070210-39	Journal	17256142			ZDB-GENE-011116-1	10																			10
abhd6a	ZDB-GENE-090925-1	ZDB-PUB-030305-2	Journal	12618376			ZDB-GENE-011119-1	64																			64
abhd6a	ZDB-GENE-090925-1	ZDB-PUB-070726-29	Journal	17640903			ZDB-GENE-011128-1	10																			10
abhd6a	ZDB-GENE-090925-1	ZDB-PUB-090518-14	Journal	19439512			ZDB-GENE-011128-10	53																			53
abhd6a	ZDB-GENE-090925-1	ZDB-PUB-130221-6	Journal	23382537			ZDB-GENE-011128-11	29																			29
abhd6b	ZDB-GENE-070410-104	ZDB-PUB-040217-2	Journal	12477932			ZDB-GENE-011128-2	32																			32
abhd6b	ZDB-GENE-070410-104	ZDB-PUB-090518-14	Journal	19439512			ZDB-GENE-011128-3	40																			40
abhd8a	ZDB-GENE-080204-70	ZDB-PUB-040217-2	Journal	12477932			ZDB-GENE-011128-4	42																			42
abi1a	ZDB-GENE-040426-1701	ZDB-PUB-040217-2	Journal	12477932			ZDB-GENE-011128-5	8																			8
abi1a	ZDB-GENE-040426-1701	ZDB-PUB-090518-14	Journal	19439512			ZDB-GENE-011128-6	8																			8
abi1a	ZDB-GENE-040426-1701	ZDB-PUB-150715-18	Journal	26161877			ZDB-GENE-011128-7	8																			8
abi1b	ZDB-GENE-060929-1182	ZDB-PUB-040217-2	Journal	12477932			ZDB-GENE-011128-8	4																			4
abi1b	ZDB-GENE-060929-1182	ZDB-PUB-090518-14	Journal	19439512			ZDB-GENE-011128-9	7																			7
abi1b	ZDB-GENE-060929-1182	ZDB-PUB-160426-6	Journal	26039894			ZDB-GENE-011205-1	1																			1
[truncated: 125,355 more rows]

## Sheet: Positive Residuals
																												# Journal Pubs		# Constructs					histogram
[truncated: 2,947 more rows]
